# Supplementary material for: Influences of footstrike patterns and overground conditions on lower extremity kinematics and kinetics during running: Statistical parametric mapping analysis
Source: PLoS One. 2025 Feb 6;20(2):e0317853. doi: 10.1371/journal.pone.0317853 (PMC11801536; doi:10.1371/journal.pone.0317853)
Supplement: S1 Data — (ZIP) [file pone.0317853.s001.zip]

Archive with 50 entries (43 files):
- Supporting Information/
- __MACOSX/._Supporting Information
- Supporting Information/.DS_Store
- __MACOSX/Supporting Information/._.DS_Store
- Supporting Information/NON-REARFOOT/
- __MACOSX/Supporting Information/._NON-REARFOOT
- Supporting Information/REARFOOT/
- __MACOSX/Supporting Information/._REARFOOT
- Supporting Information/NON-REARFOOT/.DS_Store
- __MACOSX/Supporting Information/NON-REARFOOT/._.DS_Store
- Supporting Information/NON-REARFOOT/Moment/
- Supporting Information/NON-REARFOOT/Angle/
- Supporting Information/NON-REARFOOT/GRF.xlsx
- __MACOSX/Supporting Information/NON-REARFOOT/._GRF.xlsx
- Supporting Information/NON-REARFOOT/~$Data GRF.xlsx
- __MACOSX/Supporting Information/NON-REARFOOT/._~$Data GRF.xlsx
- Supporting Information/REARFOOT/.DS_Store
- __MACOSX/Supporting Information/REARFOOT/._.DS_Store
- Supporting Information/REARFOOT/Moment/
- Supporting Information/REARFOOT/Angle/
- Supporting Information/REARFOOT/RFS 100% GRF.xlsx
- __MACOSX/Supporting Information/REARFOOT/._RFS 100% GRF.xlsx
- Supporting Information/NON-REARFOOT/Moment/Data-nRFS-Ankle-moment.xlsx
- __MACOSX/Supporting Information/NON-REARFOOT/Moment/._Data-nRFS-Ankle-moment.xlsx
- Supporting Information/NON-REARFOOT/Moment/.DS_Store
- __MACOSX/Supporting Information/NON-REARFOOT/Moment/._.DS_Store
- Supporting Information/NON-REARFOOT/Moment/Data-nRFS-Hip-moment.xlsx
- __MACOSX/Supporting Information/NON-REARFOOT/Moment/._Data-nRFS-Hip-moment.xlsx
- Supporting Information/NON-REARFOOT/Moment/Data-nRFS-Knee-moment.xlsx
- __MACOSX/Supporting Information/NON-REARFOOT/Moment/._Data-nRFS-Knee-moment.xlsx
- Supporting Information/NON-REARFOOT/Angle/.DS_Store
- __MACOSX/Supporting Information/NON-REARFOOT/Angle/._.DS_Store
- Supporting Information/NON-REARFOOT/Angle/Data-nRFS-Knee-angle.xlsx
- __MACOSX/Supporting Information/NON-REARFOOT/Angle/._Data-nRFS-Knee-angle.xlsx
- Supporting Information/NON-REARFOOT/Angle/Data-nRFS-Ankle- angle.xlsx
- __MACOSX/Supporting Information/NON-REARFOOT/Angle/._Data-nRFS-Ankle- angle.xlsx
- Supporting Information/NON-REARFOOT/Angle/Data-nRFS-Hip-angle.xlsx
- __MACOSX/Supporting Information/NON-REARFOOT/Angle/._Data-nRFS-Hip-angle.xlsx
- Supporting Information/REARFOOT/Moment/RFS Hip joint moment.xlsx
- __MACOSX/Supporting Information/REARFOOT/Moment/._RFS Hip joint moment.xlsx
- Supporting Information/REARFOOT/Moment/RFS Knee joint moment.xlsx
- __MACOSX/Supporting Information/REARFOOT/Moment/._RFS Knee joint moment.xlsx
- Supporting Information/REARFOOT/Moment/RFS Ankle joint moment.xlsx
- __MACOSX/Supporting Information/REARFOOT/Moment/._RFS Ankle joint moment.xlsx
- Supporting Information/REARFOOT/Angle/RFS Data Hip joint angle.xlsx
- __MACOSX/Supporting Information/REARFOOT/Angle/._RFS Data Hip joint angle.xlsx
- Supporting Information/REARFOOT/Angle/RFS Data Ankle joint angle.xlsx
- __MACOSX/Supporting Information/REARFOOT/Angle/._RFS Data Ankle joint angle.xlsx
- Supporting Information/REARFOOT/Angle/RFS Data Knee joint angle.xlsx
- __MACOSX/Supporting Information/REARFOOT/Angle/._RFS Data Knee joint angle.xlsx
