# Supplementary material for: Influences of footstrike patterns and overground conditions on lower extremity kinematics and kinetics during running: Statistical parametric mapping analysis
Source: PLoS One. 2025 Feb 6;20(2):e0317853. doi: 10.1371/journal.pone.0317853 (PMC11801536; doi:10.1371/journal.pone.0317853)
Supplement: S1 Data — (ZIP) [file pone.0317853.s001.zip › Supporting Information/NON-REARFOOT/GRF.xlsx]

## Sheet: Surface01 Grass
GRF
X轴	100%Gait cycle	1	2	3	4	5	6	7	8	9	10	11	12	13	14	15	16	17	18	19	20	21	22	23	24	25	26	27	28	29	30	31	32	33	34	35	36	37	38	39	40	41	42	43	44	45	46	47	48
	s25	-0.00857	-0.017685	-0.031095	-0.0526	-0.086515	-0.13065	-0.17536	-0.208	-0.219085	-0.206135	-0.17325	-0.12981	-0.08736	-0.05416	-0.0354	-0.032755	-0.04592	-0.07166	-0.105075	-0.14189	-0.178745	-0.213565	-0.245015	-0.27192	-0.292945	-0.30691	-0.312845	-0.311675	-0.305465	-0.296575	-0.286495	-0.275965	-0.26503	-0.253465	-0.240695	-0.225525	-0.20706	-0.1855	-0.16189	-0.138	-0.115395	-0.09463	-0.075135	-0.056075	-0.03725	-0.01829	0.001715	0.02318
	s49	-0.00702	-0.01977	-0.040125	-0.068825	-0.105585	-0.147195	-0.18783	-0.22114	-0.241345	-0.243685	-0.226895	-0.19568	-0.15857	-0.124045	-0.098925	-0.087595	-0.091245	-0.107925	-0.13319	-0.161275	-0.186745	-0.20574	-0.216835	-0.22087	-0.219895	-0.21607	-0.21109	-0.206185	-0.20204	-0.19858	-0.194865	-0.189655	-0.182015	-0.171615	-0.158685	-0.143855	-0.12785	-0.11126	-0.094365	-0.077215	-0.059675	-0.041625	-0.02309	-0.00416	0.01511	0.03479	0.055035	0.075825
	s52	-0.00394	-0.01943	-0.047095	-0.089105	-0.144315	-0.202225	-0.248745	-0.280865	-0.30296	-0.31194	-0.29847	-0.259175	-0.20444	-0.153315	-0.123105	-0.124045	-0.15723	-0.21564	-0.285175	-0.349255	-0.396175	-0.422945	-0.434135	-0.43695	-0.436525	-0.433565	-0.426505	-0.414255	-0.39723	-0.37722	-0.35666	-0.33752	-0.320875	-0.30697	-0.29518	-0.28372	-0.270525	-0.25466	-0.236545	-0.21714	-0.19758	-0.178675	-0.160275	-0.141745	-0.122665	-0.10303	-0.083055	-0.06282
	s56	-0.01051	-0.025325	-0.047945	-0.08055	-0.122345	-0.16567	-0.20074	-0.22284	-0.23062	-0.223525	-0.203045	-0.17497	-0.146005	-0.12155	-0.105875	-0.101015	-0.10761	-0.12466	-0.149755	-0.17886	-0.208515	-0.236515	-0.26125	-0.2806	-0.2926	-0.296085	-0.291345	-0.28031	-0.26668	-0.253385	-0.241675	-0.23126	-0.22097	-0.209595	-0.19647	-0.181565	-0.16562	-0.149735	-0.134425	-0.11941	-0.103945	-0.08734	-0.069045	-0.04876	-0.02663	-0.00349	0.02006	0.043685
	s57	-0.01604	-0.039895	-0.075015	-0.121135	-0.175155	-0.230605	-0.281105	-0.32357	-0.356255	-0.373425	-0.3644	-0.3224	-0.256415	-0.19071	-0.14821	-0.13779	-0.153965	-0.185465	-0.221925	-0.25613	-0.28395	-0.30288	-0.311625	-0.310025	-0.299605	-0.283405	-0.265625	-0.250395	-0.23996	-0.233935	-0.22972	-0.223845	-0.213105	-0.19646	-0.175605	-0.15389	-0.134535	-0.119085	-0.106785	-0.09528	-0.08197	-0.065445	-0.046085	-0.025185	-0.004175	0.015895	0.0346	0.05199
	s58	-0.006565	-0.030955	-0.073515	-0.13273	-0.19353	-0.235245	-0.259805	-0.27938	-0.287565	-0.26347	-0.20479	-0.14317	-0.108115	-0.106875	-0.13117	-0.16854	-0.20805	-0.241285	-0.265355	-0.279675	-0.28436	-0.28146	-0.27487	-0.26964	-0.269	-0.273015	-0.2795	-0.283985	-0.28306	-0.27605	-0.26465	-0.251765	-0.239735	-0.229265	-0.219495	-0.20909	-0.19662	-0.18105	-0.16301	-0.14384	-0.12453	-0.105795	-0.088285	-0.072095	-0.056695	-0.04148	-0.025925	-0.009725
	s59	-0.012895	-0.032185	-0.05937	-0.09533	-0.13958	-0.1869	-0.229345	-0.258915	-0.266185	-0.243935	-0.19894	-0.15219	-0.127245	-0.132555	-0.163255	-0.205635	-0.246375	-0.27639	-0.293785	-0.300715	-0.30127	-0.29795	-0.292205	-0.28586	-0.280555	-0.27691	-0.273795	-0.268845	-0.26033	-0.248095	-0.233805	-0.219585	-0.206235	-0.193495	-0.18039	-0.165925	-0.150125	-0.133705	-0.117465	-0.10202	-0.08769	-0.074275	-0.06127	-0.048095	-0.034085	-0.018975	-0.00284	0.014315
	s60	-0.007675	-0.01793	-0.03426	-0.063875	-0.109785	-0.162935	-0.207135	-0.233525	-0.24057	-0.224255	-0.18351	-0.127875	-0.07633	-0.04009	-0.021285	-0.018985	-0.03184	-0.05741	-0.09191	-0.12915	-0.16235	-0.18575	-0.198055	-0.20157	-0.20092	-0.20027	-0.202285	-0.20697	-0.212905	-0.217665	-0.219085	-0.21668	-0.211515	-0.204425	-0.19585	-0.185915	-0.173955	-0.15968	-0.144025	-0.12802	-0.111875	-0.09638	-0.081945	-0.06766	-0.053015	-0.03815	-0.02261	-0.00614
	s61	-0.008625	-0.04257	-0.09849	-0.166485	-0.228005	-0.27299	-0.306825	-0.329555	-0.326975	-0.28634	-0.214545	-0.138665	-0.08728	-0.073685	-0.095145	-0.1402	-0.19209	-0.23807	-0.271585	-0.292295	-0.30384	-0.310055	-0.31479	-0.320705	-0.32886	-0.33822	-0.345775	-0.34805	-0.34263	-0.329135	-0.30916	-0.28526	-0.25982	-0.235135	-0.212855	-0.193765	-0.177555	-0.16297	-0.148875	-0.13441	-0.118815	-0.10176	-0.0835	-0.064735	-0.04629	-0.02863	-0.011335	0.00606
	s62	-0.003985	-0.02051	-0.049895	-0.09337	-0.145525	-0.19548	-0.235305	-0.25884	-0.254035	-0.21489	-0.154315	-0.104545	-0.08903	-0.11044	-0.154	-0.2025	-0.243745	-0.27327	-0.293395	-0.307565	-0.31711	-0.321685	-0.32157	-0.31929	-0.317195	-0.315875	-0.31393	-0.309485	-0.30052	-0.287075	-0.27199	-0.257995	-0.246315	-0.236285	-0.226605	-0.215655	-0.20212	-0.18583	-0.16773	-0.149095	-0.131425	-0.115155	-0.09985	-0.08501	-0.06994	-0.05431	-0.037845	-0.020215
	s63	-0.014565	-0.031485	-0.057435	-0.10135	-0.16756	-0.245875	-0.310555	-0.33388	-0.298825	-0.22361	-0.14348	-0.089465	-0.07467	-0.100225	-0.15555	-0.22767	-0.30204	-0.364815	-0.40336	-0.41218	-0.39577	-0.36755	-0.340135	-0.319505	-0.30491	-0.29312	-0.28181	-0.270125	-0.257975	-0.245125	-0.23124	-0.21687	-0.202495	-0.188015	-0.172565	-0.156105	-0.13953	-0.1239	-0.109535	-0.09607	-0.08226	-0.066515	-0.04822	-0.0286	-0.00912	0.009165	0.0255506	0.039955
	s64	-0.0092	-0.02799	-0.057885	-0.099545	-0.151405	-0.20813	-0.261865	-0.307035	-0.340285	-0.355705	-0.344655	-0.30266	-0.23662	-0.16317	-0.09871	-0.052325	-0.02604	-0.018225	-0.02638	-0.047505	-0.077795	-0.112335	-0.145605	-0.17306	-0.192005	-0.201845	-0.203625	-0.19945	-0.192045	-0.18415	-0.177975	-0.174695	-0.17423	-0.175465	-0.17661	-0.175885	-0.17216	-0.165165	-0.155275	-0.142945	-0.128275	-0.111205	-0.091865	-0.070525	-0.047585	-0.0235	0.00121	0.02623
	s65	0.00159452	-0.000305	-0.00537539	-0.015165	-0.03121	-0.053845	-0.08129	-0.11017	-0.136825	-0.158085	-0.171645	-0.17681	-0.17465	-0.167855	-0.16007	-0.155225	-0.156945	-0.16758	-0.186845	-0.21161	-0.23726	-0.259415	-0.27518	-0.283885	-0.28668	-0.28544	-0.281935	-0.277375	-0.27206	-0.26587	-0.25864	-0.25021	-0.24034	-0.22892	-0.21583	-0.201195	-0.18547	-0.168955	-0.151935	-0.135015	-0.118425	-0.10198	-0.085395	-0.068225	-0.04981	-0.029645	-0.007525	0.01616
	s66	-0.00729762	-0.0223687	-0.0478586	-0.0856255	-0.133699	-0.18435	-0.228009	-0.256406	-0.262398	-0.243347	-0.204726	-0.159441	-0.12166	-0.101061	-0.100847	-0.118638	-0.148258	-0.182606	-0.215603	-0.243007	-0.262706	-0.274674	-0.280279	-0.281426	-0.279873	-0.276684	-0.272191	-0.266201	-0.258343	-0.248471	-0.236875	-0.224139	-0.210781	-0.197129	-0.183312	-0.169245	-0.154742	-0.139678	-0.124027	-0.107829	-0.0910564	-0.0736661	-0.0556839	-0.0372421	-0.0185668	8.82143e-05	0.0186902	0.0373638
	s68	-0.0108	-0.0258	-0.048035	-0.079295	-0.11995	-0.16619	-0.210995	-0.247915	-0.271475	-0.274525	-0.253065	-0.21196	-0.166215	-0.13043	-0.1129	-0.11659	-0.140055	-0.17616	-0.21635	-0.252155	-0.276975	-0.288865	-0.29041	-0.2859	-0.279215	-0.272595	-0.26626	-0.26005	-0.254015	-0.24793	-0.2407	-0.23084	-0.217555	-0.201335	-0.183385	-0.16498	-0.14659	-0.12822	-0.109865	-0.091475	-0.07319	-0.05527	-0.037695	-0.020118	-0.00198	0.01715	0.037415	0.05866
	s69	-0.007975	-0.022785	-0.046455	-0.081695	-0.1278	-0.179885	-0.22826	-0.262095	-0.26953	-0.243365	-0.19071	-0.133395	-0.09028	-0.07136	-0.079785	-0.1125	-0.15965	-0.207335	-0.24327	-0.263125	-0.26926	-0.26978	-0.27015	-0.27241	-0.27561	-0.277215	-0.275305	-0.268835	-0.25792	-0.24364	-0.227925	-0.212525	-0.197925	-0.183055	-0.16716	-0.150025	-0.132015	-0.114265	-0.097545	-0.081725	-0.06613	-0.04972	-0.03176	-0.01234	0.007715	0.027425	0.04571	0.062235
	s70	-0.0097	-0.029995	-0.06324	-0.10953	-0.164385	-0.217875	-0.260835	-0.28542	-0.284225	-0.25103	-0.188325	-0.11659	-0.06101	-0.03819	-0.050085	-0.08746	-0.13496	-0.181315	-0.221555	-0.254535	-0.28022	-0.29724	-0.30428	-0.302775	-0.29505	-0.283855	-0.27215	-0.261785	-0.252955	-0.24383	-0.23186	-0.21576	-0.196555	-0.176855	-0.15897	-0.143955	-0.13147	-0.12022	-0.10855	-0.095135	-0.07948	-0.061945	-0.043585	-0.02575	-0.009345	0.005665	0.02014	0.035025
	s71	-0.010905	-0.02829	-0.05589	-0.09582	-0.147195	-0.203455	-0.256465	-0.30309	-0.34362	-0.37472	-0.384675	-0.361765	-0.30986	-0.251085	-0.209415	-0.19421	-0.20292	-0.227195	-0.25684	-0.282905	-0.299805	-0.306305	-0.304175	-0.29699	-0.288665	-0.281995	-0.277835	-0.274925	-0.27105	-0.2644	-0.253995	-0.240205	-0.224495	-0.20855	-0.19332	-0.178595	-0.16344	-0.1469	-0.12846	-0.108345	-0.087215	-0.065675	-0.04416	-0.02275	-0.00105	0.0212	0.043645	0.065485
	s72	0.00405	-0.001065	-0.016725	-0.0488	-0.100475	-0.16471	-0.22616	-0.273305	-0.301135	-0.306305	-0.28708	-0.24872	-0.203175	-0.1634	-0.13934	-0.13676	-0.156145	-0.19284	-0.23719	-0.276785	-0.301265	-0.30889	-0.30418	-0.29417	-0.28444	-0.277435	-0.272675	-0.26812	-0.26184	-0.252875	-0.24148	-0.22848	-0.214915	-0.201615	-0.18881	-0.17595	-0.16213	-0.146715	-0.129435	-0.110515	-0.090705	-0.0705	-0.05018	-0.029995	-0.01024	0.00866	0.02666	0.04434
	s73	-0.00253	-0.02513	-0.068205	-0.134995	-0.22033	-0.305835	-0.36741	-0.38846	-0.363365	-0.299455	-0.21743	-0.14467	-0.107015	-0.11359	-0.15754	-0.22092	-0.28441	-0.33444	-0.36532	-0.378135	-0.376945	-0.366345	-0.35078	-0.33367	-0.317665	-0.304215	-0.293675	-0.28511	-0.27644	-0.265185	-0.250125	-0.232085	-0.21379	-0.197945	-0.185905	-0.17691	-0.16914	-0.16069	-0.15021	-0.137155	-0.121845	-0.1053	-0.0882	-0.07075	-0.05299	-0.03483	-0.016015	0.003625
	s74	-0.0018	-0.01388	-0.035465	-0.06857	-0.113535	-0.16233	-0.20233	-0.220045	-0.20944	-0.17535	-0.1344	-0.10162	-0.088045	-0.098835	-0.13291	-0.18265	-0.234645	-0.27685	-0.303535	-0.316855	-0.322665	-0.32636	-0.330465	-0.33491	-0.338055	-0.337955	-0.33339	-0.324345	-0.31114	-0.2948	-0.276945	-0.2583	-0.238215	-0.216	-0.191965	-0.16696	-0.14164	-0.116725	-0.09281	-0.07011	-0.04814	-0.026465	-0.005	0.01621	0.03703	0.05741	0.07755	0.09768
	s75	-0.006895	-0.023465	-0.04805	-0.078075	-0.112485	-0.152025	-0.1954	-0.236275	-0.261415	-0.253985	-0.205845	-0.13389	-0.066835	-0.0217125	-0.000605	0.000175	-0.01652	-0.04774	-0.089185	-0.13453	-0.176205	-0.20692	-0.222905	-0.225245	-0.21986	-0.214085	-0.21269	-0.216125	-0.221415	-0.224355	-0.22179	-0.212815	-0.19909	-0.182875	-0.166205	-0.15022	-0.135385	-0.121275	-0.107025	-0.09207	-0.07586	-0.05753	-0.0362	-0.012185	0.01327	0.03842	0.061585	0.082295
	s76	0.00177	-0.00583	-0.02891	-0.071085	-0.124935	-0.170985	-0.197645	-0.206965	-0.20002	-0.17812	-0.14992	-0.12374	-0.10326	-0.09059	-0.089245	-0.10285	-0.131085	-0.16953	-0.21131	-0.2488	-0.27471	-0.28606	-0.285435	-0.27873	-0.271885	-0.26663	-0.26134	-0.253675	-0.242885	-0.22992	-0.21575	-0.200605	-0.185325	-0.17178	-0.161565	-0.15489	-0.15042	-0.145865	-0.139205	-0.12999	-0.119065	-0.107545	-0.095755	-0.0837	-0.07148	-0.058615	-0.0445	-0.028995
	s77	-0.015715	-0.040805	-0.081015	-0.134325	-0.18855	-0.229225	-0.248055	-0.235935	-0.184685	-0.109365	-0.04109	0.002115	0.018545	0.014805	-0.00199	-0.025925	-0.05302	-0.081395	-0.110845	-0.141285	-0.171195	-0.198025	-0.2186	-0.229785	-0.23075	-0.22206	-0.20588	-0.186335	-0.167175	-0.15079	-0.139265	-0.134345	-0.134935	-0.137855	-0.13982	-0.13799	-0.130235	-0.116605	-0.098685	-0.07846	-0.056455	-0.03284	-0.008385	0.0161	0.039835	0.06187	0.08267	0.10304
	s78	-0.000217954	-0.010995	-0.0306	-0.058205	-0.09018	-0.121635	-0.14846	-0.16853	-0.17755	-0.17384	-0.16083	-0.144535	-0.131775	-0.129025	-0.13959	-0.162955	-0.19465	-0.227925	-0.25683	-0.27793	-0.289665	-0.29315	-0.291425	-0.28741	-0.283165	-0.27962	-0.276935	-0.2742	-0.270335	-0.264675	-0.25675	-0.24631	-0.233455	-0.21822	-0.200965	-0.18281	-0.16494	-0.147885	-0.13166	-0.115635	-0.098865	-0.080595	-0.060725	-0.03968	-0.018095	0.00304	0.023075	0.042145
	s79	-0.01612	-0.02329	-0.03545	-0.05535	-0.08653	-0.13096	-0.18529	-0.23913	-0.27694	-0.28399	-0.25451	-0.1966	-0.12772	-0.06458	-0.01758	0.00851	0.01191	-0.00658	-0.04273	-0.08874	-0.13507	-0.17333	-0.19809	-0.20814	-0.20666	-0.19943	-0.1914	-0.18501	-0.18047	-0.17651	-0.17149	-0.16388	-0.15234	-0.13672	-0.11812	-0.09712	-0.07432	-0.05102	-0.02867	-0.00802	0.01093	0.02857	0.04517	0.06085	0.0763	0.09234	0.10953	0.12834
	s80	-0.009105	-0.025535	-0.05232	-0.09071	-0.140335	-0.19702	-0.253275	-0.30182	-0.33553	-0.34818	-0.33342	-0.290735	-0.23272	-0.17984	-0.15059	-0.151745	-0.174755	-0.20617	-0.234455	-0.254045	-0.263905	-0.26581	-0.26205	-0.254895	-0.246435	-0.238925	-0.233395	-0.22936	-0.22538	-0.219495	-0.210085	-0.196355	-0.178945	-0.15982	-0.141255	-0.12489	-0.11098	-0.09868	-0.086495	-0.07292	-0.057305	-0.03995	-0.021695	-0.0034184	0.014265	0.031275	0.04786	0.064265
	s81	-0.008475	-0.01791	-0.032415	-0.05425	-0.085665	-0.12535	-0.165455	-0.192035	-0.19108	-0.158195	-0.10694	-0.060145	-0.03668	-0.042725	-0.075535	-0.125495	-0.18091	-0.232175	-0.272975	-0.300275	-0.314855	-0.320395	-0.321545	-0.322035	-0.32312	-0.32354	-0.32061	-0.312145	-0.29721	-0.277655	-0.25588	-0.233845	-0.212295	-0.19111	-0.16983	-0.14868	-0.128695	-0.11035	-0.093315	-0.0771	-0.06125	-0.045245	-0.028725	-0.011555	0.00623	0.02454	0.04341	0.06286
	s82	-0.006105	-0.01876	-0.040745	-0.07733	-0.126915	-0.176565	-0.20996	-0.215205	-0.19169	-0.146505	-0.095115	-0.051855	-0.02446	-0.01713	-0.03026	-0.061945	-0.10498	-0.150715	-0.191655	-0.222965	-0.24411	-0.25637	-0.262385	-0.264315	-0.263945	-0.26307	-0.262265	-0.26043	-0.254995	-0.24401	-0.227815	-0.20884	-0.18995	-0.172915	-0.15803	-0.1445	-0.131505	-0.11844	-0.10441	-0.08903	-0.072685	-0.055855	-0.038815	-0.02141	-0.00398	0.01269	0.0285	0.04411
	s83	-0.006615	-0.012555	-0.027055	-0.05871	-0.113745	-0.18621	-0.25334	-0.283355	-0.255375	-0.18231	-0.10009	-0.04079	-0.015465	-0.023765	-0.058535	-0.110855	-0.17139	-0.22837	-0.27145	-0.295185	-0.302005	-0.29805	-0.290065	-0.280565	-0.269435	-0.256385	-0.241735	-0.22612	-0.20949	-0.192195	-0.175375	-0.160225	-0.14697	-0.13518	-0.12397	-0.113275	-0.10333	-0.09385	-0.08443	-0.07454	-0.06365	-0.051275	-0.037175	-0.021535	-0.005185	0.01103	0.02647	0.041235
Y轴	100%Gait cycle
	s25	0.00081	0.00506653	0.01194	0.019475	0.026625	0.035135	0.047105	0.06253	0.077515	0.08513	0.07882	0.05834	0.03211	0.009075	-0.006055	-0.014235	-0.017905	-0.01913	-0.0188	-0.017045	-0.013565	-0.008005	-0.0006	0.00781	0.016275	0.02409	0.030915	0.03746	0.045025	0.054715	0.06666	0.080165	0.0946	0.10917	0.122865	0.13466	0.14366	0.14968	0.15314	0.15472	0.154935	0.154035	0.15239	0.150205	0.147535	0.144085	0.139595	0.13418
	s49	-0.0017481	0.002645	0.01022	0.019685	0.029135	0.03818	0.0476	0.057595	0.066545	0.071375	0.06983	0.062565	0.05313	0.045725	0.04291	0.04496	0.050365	0.056635	0.061455	0.06347	0.062545	0.0593	0.05478	0.050155	0.046375	0.04398	0.04302	0.04338	0.044995	0.04774	0.05161	0.05659	0.06226	0.067875	0.072805	0.07695	0.08063	0.08427	0.08824	0.09257	0.096875	0.10072	0.10375	0.10576	0.106695	0.106725	0.106125	0.105075
	s52	0.000328004	0.00392	0.009395	0.013155	0.01203	0.00788	0.00688	0.0147713	0.03151	0.04929	0.05768	0.052535	0.039055	0.02655	0.021	0.022175	0.02534	0.02494	0.01726	0.00195	-0.018755	-0.041005	-0.060935	-0.07587	-0.08531	-0.090535	-0.093045	-0.093765	-0.093175	-0.091555	-0.088835	-0.084975	-0.080295	-0.07512	-0.06946	-0.06317	-0.05598	-0.04807	-0.040145	-0.032975	-0.02714	-0.022695	-0.01949	-0.01736	-0.01604	-0.01529	-0.01507	-0.015365
	s56	-0.003765	-0.00432	-0.003985	-0.00378	-0.00326	0.00029	0.0087	0.02101	0.033345	0.03995	0.036595	0.0244936	0.00888	-0.00433	-0.011305	-0.0114	-0.00558	0.004085	0.015395	0.026905	0.03808	0.048855	0.059395	0.06967	0.07913	0.087205	0.09364	0.098365	0.101755	0.10432	0.106515	0.10844	0.109585	0.10942	0.10811	0.10609	0.1035	0.100595	0.097865	0.09572	0.09435	0.09343	0.092765	0.092155	0.091355	0.090235	0.08872	0.08703
	s57	-0.00354	-0.00245	0.00209	0.00959	0.01854	0.028	0.03753	0.046435	0.05385	0.05796	0.056635	0.04919	0.03795	0.02738	0.020845	0.0192037	0.02097	0.02369	0.02524	0.024775	0.022445	0.018825	0.014525	0.0099	0.005415	0.0017	-0.00035	0.000255	0.004	0.010245	0.01752	0.02431	0.02955	0.032715	0.033595	0.03242	0.02973	0.026375	0.02328	0.02107	0.01996	0.019535	0.01911	0.01817	0.016495	0.014365	0.01243	0.01126
	s58	0.001655	0.00708	0.013145	0.015575	0.015185	0.01837	0.02809	0.03861	0.039125	0.02584	0.00495	-0.013225	-0.022065	-0.02057	-0.01393	-0.008185	-0.00711	-0.0124708	-0.02391	-0.03999	-0.05875	-0.077465	-0.09318	-0.10373	-0.108675	-0.10854	-0.104565	-0.09834	-0.0905	-0.081395	-0.07169	-0.062385	-0.053835	-0.045675	-0.037795	-0.0302	-0.02332	-0.01774	-0.014045	-0.012375	-0.011925	-0.01191	-0.011865	-0.01206	-0.01296	-0.014555	-0.01606	-0.016965
	s59	-0.000545269	0.0031	0.01026	0.019945	0.031335	0.044195	0.056295	0.06413	0.06422	0.054875	0.040015	0.02676	0.020985	0.0234	0.03096	0.03892	0.04367	0.043615	0.039205	0.03203	0.02439	0.0177853	0.01331	0.011725	0.01369	0.019415	0.028135	0.038	0.04697	0.05354	0.057805	0.061085	0.06438	0.06822	0.072495	0.076265	0.07835	0.078345	0.07681	0.07427	0.07116	0.0682	0.065985	0.064645	0.06408	0.063935	0.06399	0.0641
	s60	-0.002215	0.000568439	0.00479	0.00892	0.014815	0.023625	0.034425	0.0447	0.050725	0.04852	0.036845	0.01931	0.00331	-0.00613927	-0.008185	-0.00476	0.00166	0.00948	0.01733	0.02399	0.02869	0.030795	0.030315	0.027825	0.024005	0.01933	0.01467	0.010555	0.00723	0.00472	0.00289	0.001655	0.00112	0.0017	0.003635	0.00713	0.011605	0.016315	0.020645	0.02429	0.02705	0.02898	0.030715	0.032625	0.03454	0.036495	0.038645	0.040935
	s61	0.00280264	0.0106	0.02145	0.03067	0.037235	0.045155	0.053165	0.054745	0.046025	0.02992	0.013255	0.00271	0.001205	0.007505	0.017275	0.0255	0.0283	0.023935	0.012965	-0.00197	-0.01795	-0.032775	-0.04521	-0.05465	-0.060185	-0.061315	-0.058575	-0.05266	-0.04487	-0.03688	-0.029595	-0.02289	-0.01639	-0.0095	-0.002165	0.00529	0.011997	0.01719	0.02079	0.022675	0.023195	0.023195	0.023235	0.023155	0.02254	0.021445	0.020205	0.018905
	s62	-0.004305	-0.00527173	-0.003315	0.00034	0.00832	0.02437	0.044995	0.058995	0.0545	0.033025	0.007975	-0.0057	-0.00279	0.012525	0.03091	0.043505	0.046075	0.0403563	0.031195	0.02262	0.01584	0.010135	0.004915	0.00048	-0.002445	-0.00298	-0.000615	0.004185	0.0099794	0.015805	0.021785	0.028025	0.0345	0.041255	0.047925	0.0537	0.05833	0.061895	0.064335	0.065345	0.065265	0.064575	0.063515	0.062705	0.06253	0.06253	0.062135	0.061325
	s63	-0.000785554	0.00358342	0.0111504	0.0200966	0.0293496	0.0397429	0.051713	0.063142	0.0695173	0.0671782	0.0562343	0.0409758	0.0271525	0.0187596	0.016374	0.0178604	0.0203396	0.0215968	0.0207327	0.0179095	0.0136249	0.00848322	0.0031075	-0.00181375	-0.00564197	-0.00795536	-0.00858402	-0.00766536	-0.00556663	-0.00276357	0.000470004	0.00397661	0.00759982	0.0112358	0.0147638	0.0180387	0.0209417	0.0234773	0.025698	0.0275548	0.029033	0.0301632	0.0309002	0.031163	0.030965	0.0304168	0.0296473	0.0287075
	s64	-0.00141324	-0.00138238	-0.00165342	-0.003805	-0.00747	-0.009505	-0.00624	0.00414081	0.019765	0.03523	0.04418	0.043705	0.036285	0.027545	0.02253	0.023265	0.028615	0.035895	0.04273	0.048	0.05181	0.05449	0.055715	0.05485	0.051705	0.04685	0.04127	0.035815	0.03101	0.02684	0.023075	0.01973	0.016865	0.0140865	0.01065	0.00608	0.00034	-0.006245	-0.0128	-0.018515	-0.0228156	-0.025115	-0.025455	-0.0246398	-0.023475	-0.02239	-0.02169	-0.02164
	s65	0.00127	0.005725	0.012235	0.01961	0.02714	0.03399	0.038965	0.04126	0.041135	0.039605	0.03764	0.035225	0.031735	0.026735	0.02071	0.015035	0.011305	0.01033	0.011405	0.01264	0.01197	0.008055	0.00059	-0.00985	-0.022245	-0.035675	-0.04947	-0.06301	-0.07573	-0.087115	-0.096695	-0.104295	-0.11019	-0.114865	-0.11878	-0.12226	-0.125315	-0.12773	-0.129235	-0.12956	-0.128365	-0.125505	-0.121215	-0.116085	-0.110915	-0.10646	-0.103075	-0.10093
	s66	0.00418	0.01491	0.030925	0.04945	0.066285	0.07882	0.08837	0.098005	0.109595	0.122035	0.1309	0.130755	0.12005	0.10186	0.081515	0.06278	0.046955	0.033015	0.01954	0.005255	-0.01046	-0.02692	-0.04277	-0.056465	-0.066585	-0.072855	-0.075635	-0.07563	-0.07321	-0.06899	-0.063465	-0.056845	-0.049025	-0.039955	-0.02964	-0.018385	-0.00691	0.00409	0.01411	0.02265	0.02929	0.033845	0.036475	0.037495	0.037315	0.03633	0.034775	0.032895
	s68	0.00249536	0.00842	0.01744	0.027835	0.03853	0.050475	0.065665	0.084945	0.1053	0.118595	0.117515	0.1019	0.080645	0.06405	0.057425	0.060915	0.07067	0.08087	0.087325	0.088415	0.084475	0.07717	0.06887	0.061295	0.05498	0.049435	0.04412	0.0392	0.0355	0.03388	0.034925	0.038625	0.044285	0.05105	0.058195	0.06499	0.070905	0.075845	0.07992	0.08317	0.0856	0.087225	0.088165	0.08836	0.087805	0.08669	0.08499	0.082465
	s69	0.000898052	0.00621	0.01536	0.027675	0.042335	0.05918	0.0765	0.09053	0.09495	0.085655	0.0662	0.046725	0.0358	0.03672	0.04668	0.059745	0.070605	0.076385	0.07575	0.069965	0.061425	0.053135	0.04679	0.04244	0.03937	0.037235	0.036235	0.03661	0.03782	0.039505	0.04165	0.04394	0.046235	0.04847	0.05041	0.052025	0.053455	0.054815	0.055955	0.05657	0.056825	0.057155	0.05725	0.056505	0.0548	0.05257	0.050335	0.048065
	s70	0.000402803	0.00436	0.011365	0.02021	0.029745	0.04157	0.05839	0.079955	0.09868	0.1038	0.09246	0.075045	0.06356	0.062825	0.068645	0.073045	0.06865	0.05291	0.02946	0.005665	-0.0132642	-0.025905	-0.033835	-0.039445	-0.04342	-0.044535	-0.040805	-0.0315	-0.018045	-0.003405	0.010175	0.021875	0.032055	0.040945	0.047875	0.05248	0.055415	0.058015	0.061135	0.064595	0.067435	0.068715	0.0677	0.06454	0.0601	0.05498	0.049685	0.04482
	s71	0.00119911	0.00691	0.01624	0.027195	0.037235	0.046635	0.058975	0.076615	0.09675	0.111495	0.11354	0.103065	0.088105	0.078765	0.080185	0.08996	0.10174	0.109345	0.11004	0.104425	0.094125	0.08073	0.06534	0.04923	0.033655	0.019855	0.00920337	0.002465	2.5e-05	0.00156	0.006135	0.01241	0.019345	0.02633	0.03327	0.039985	0.04618	0.051435	0.05563	0.059035	0.061995	0.064535	0.066215	0.06656	0.065535	0.063355	0.060515	0.05749
	s72	0.00106	0.007205	0.015665	0.02215	0.02313	0.019425	0.016625	0.02094	0.03357	0.04792	0.053625	0.04624	0.0311	0.017625	0.01184	0.013325	0.01805	0.02246	0.024445	0.022355	0.014495	0.00075	-0.01726	-0.03662	-0.054535	-0.06906	-0.07944	-0.08627	-0.09072	-0.09414	-0.097515	-0.101255	-0.105285	-0.10837	-0.10878	-0.105815	-0.09998	-0.092055	-0.08293	-0.073965	-0.06612	-0.059765	-0.055	-0.05145	-0.04868	-0.04613	-0.043195	-0.040045
	s73	0.00384	0.01658	0.037075	0.06069	0.081495	0.096905	0.10688	0.109585	0.101505	0.08165	0.05397	0.02662	0.00806	0.001695	0.00481	0.01081	0.012965	0.00813	-0.002815	-0.01683	-0.031465	-0.04583	-0.05951	-0.072005	-0.08228	-0.088735	-0.08958	-0.084595	-0.075005	-0.063155	-0.05161	-0.042325	-0.03626	-0.032955	-0.031215	-0.02953	-0.02676	-0.02249	-0.01688	-0.010565	-0.004185	0.001575	0.00667	0.011165	0.014945	0.017685	0.0191	0.01929
	s74	-0.004575	-0.00024	0.01113	0.025725	0.037755	0.04692	0.056355	0.06798	0.0785	0.08121	0.072415	0.056255	0.04056	0.031075	0.02877	0.03124	0.03454	0.03553	0.033105	0.028805	0.0247	0.02184	0.02016	0.01939	0.01925	0.01953	0.020515	0.02216	0.024145	0.026185	0.02825	0.030855	0.03442	0.03891	0.043875	0.048655	0.052645	0.05564	0.057615	0.058425	0.05792	0.056075	0.05291	0.04878	0.04417	0.03961	0.035355	0.031475
	s75	0.000452506	0.003135	0.008475	0.016245	0.026575	0.04034	0.057345	0.07426	0.085645	0.085385	0.070275	0.0457	0.021275	0.003465	-0.006295	-0.009565	-0.008125	-0.003085	0.00472	0.01379	0.0221016	0.027965	0.03062	0.030565	0.02954	0.02959	0.032065	0.037265	0.044545	0.052725	0.06043	0.06623	0.06961	0.070935	0.07087	0.06982	0.068245	0.066765	0.06611	0.066675	0.06796	0.06908	0.06942	0.068645	0.066705	0.06394	0.060775	0.05746
	s76	0.000989536	0.008315	0.01984	0.031415	0.040615	0.049325	0.06064	0.07299	0.07966	0.073335	0.054225	0.029705	0.0089	-0.00201062	-0.00163242	0.007635	0.02206	0.038215	0.05258	0.061575	0.062535	0.056005	0.045475	0.035565	0.029375	0.026965	0.02597	0.02375	0.01913	0.012565	0.005555	-0.000895	-0.006025	-0.00923	-0.010195	-0.009175	-0.006695	-0.00266	0.00344	0.011905	0.0217	0.031425	0.03982	0.04624	0.05076	0.05383	0.05589	0.056945
	s77	0.00039	0.00779	0.018845	0.030555	0.043695	0.059825	0.07442	0.07728	0.060985	0.032105	0.00319	-0.02032	-0.04017	-0.059415	-0.07733	-0.090895	-0.0979	-0.098785	-0.094555	-0.086885	-0.07747	-0.06738	-0.056635	-0.044645	-0.03164	-0.018655	-0.00675084	0.00383	0.012665	0.01902	0.02306	0.025995	0.028565	0.03047	0.031295	0.03119	0.03051	0.029595	0.028045	0.02558	0.022865	0.021095	0.020545	0.020935	0.022305	0.02467	0.027625	0.03036
	s78	-0.000785554	0.00358342	0.0111504	0.0200966	0.0293496	0.0397429	0.051713	0.063142	0.0695173	0.0671782	0.0562343	0.0409758	0.0271525	0.0187596	0.016374	0.0178604	0.0203396	0.0215968	0.0207327	0.0179095	0.0136249	0.00848322	0.0031075	-0.00181375	-0.00564197	-0.00795536	-0.00858402	-0.00766536	-0.00556663	-0.00276357	0.000470004	0.00397661	0.00759982	0.0112358	0.0147638	0.0180387	0.0209417	0.0234773	0.025698	0.0275548	0.029033	0.0301632	0.0309002	0.031163	0.030965	0.0304168	0.0296473	0.0287075
	s79	7.12009e-05	0.00186	0.00827	0.02102	0.04048	0.06578	0.09439	0.12079	0.13672	0.13458	0.11241	0.07564	0.03309	-0.00728	-0.04084	-0.06605	-0.08241	-0.08997	-0.08974	-0.08374	-0.07461	-0.06511	-0.05748	-0.0526	-0.0498	-0.04768	-0.0451	-0.04143	-0.03657	-0.03055	-0.02316	-0.01423	-0.00358	0.00849	0.02065	0.03086	0.03787	0.04163	0.04288	0.04237	0.04099	0.03934	0.03731	0.03473	0.03186	0.02926	0.02725	0.02567
	s80	-0.01149	-0.01064	-0.00887	-0.00733	-0.006425	-0.00507	-0.00259	6.5e-05	0.000995	-0.00087	-0.004895	-0.007955	-0.00664	-0.0003	0.009505	0.0205761	0.03108	0.039815	0.046315	0.050605	0.052645	0.0522	0.049105	0.044105	0.03817	0.031885	0.02543	0.018685	0.011615	0.004635	-0.00176988	-0.007545	-0.012905	-0.01757	-0.02093	-0.02262	-0.022545	-0.021145	-0.019135	-0.017175	-0.015625	-0.014705	-0.014295	-0.0139	-0.013095	-0.01174	-0.009945	-0.008155
	s81	-0.00432456	-0.002825	0.001795	0.01113	0.025995	0.04598	0.06827	0.08543	0.088485	0.07291	0.043465	0.010465	-0.01703	-0.034345	-0.04095	-0.040135	-0.036605	-0.03371	-0.03317	-0.0352	-0.039265	-0.04463	-0.050035	-0.053945	-0.0551	-0.053365	-0.04978	-0.0456	-0.04151	-0.03748	-0.03332	-0.029035	-0.025525	-0.02435	-0.02605	-0.030175	-0.03538	-0.040525	-0.045055	-0.048985	-0.05216	-0.054265	-0.055085	-0.05504	-0.054615	-0.053915	-0.052885	-0.05132
	s82	0.000851462	0.00749	0.017565	0.027	0.034415	0.04322	0.05804	0.077265	0.090365	0.088345	0.075905	0.06537	0.06503	0.074745	0.087125	0.094135	0.092825	0.085205	0.075445	0.06644	0.05903	0.0526	0.04555	0.03737	0.0290897	0.022525	0.01905	0.018905	0.021225	0.02468	0.028465	0.03238	0.03638	0.040775	0.045935	0.051975	0.058545	0.0647	0.06952	0.072485	0.073705	0.0735	0.07189	0.069155	0.0656	0.06166	0.05764	0.05374
	s83	-0.00777	-0.004425	0.00452	0.02236	0.0503	0.083785	0.11218	0.12242	0.10652	0.07212	0.03494	0.006205	-0.011855	-0.019605	-0.018645	-0.011415	-0.001295	0.00702	0.0106	0.00945	0.00575	0.00192	-0.000995	-0.003335	-0.00578	-0.00841	-0.01088	-0.012715	-0.014165	-0.015395	-0.01569	-0.01429	-0.011645	-0.008625	-0.00606	-0.00415	-0.00266	-0.00117	0.000305	0.00153	0.002185	0.002295	0.001775	0.00057	-0.00087	-0.002245	-0.003735	-0.005255
Z轴	100%Gait cycle
	s25	0.04006	0.087655	0.155125	0.24209	0.344085	0.451475	0.55774	0.66501	0.7803	0.905965	1.03565	1.16104	1.28038	1.3934	1.49537	1.58126	1.64891	1.70081	1.74093	1.77177	1.79642	1.81915	1.84241	1.86668	1.89196	1.91802	1.94597	1.9784	2.01614	2.0593	2.10862	2.16533	2.22823	2.29314	2.35569	2.41451	2.46948	2.51945	2.56291	2.60061	2.63614	2.67198	2.70759	2.74073	2.76845	2.78959	2.80339	2.81039
	s49	0.040695	0.086855	0.149545	0.225115	0.30729	0.387645	0.46385	0.54176	0.6282	0.724625	0.826745	0.92948	1.03126	1.13331	1.23707	1.34214	1.44711	1.55103	1.65237	1.74878	1.83678	1.91298	1.9767	2.03064	2.07843	2.12347	2.16811	2.21366	2.26048	2.30801	2.35519	2.40058	2.44254	2.48018	2.51389	2.54458	2.57326	2.60083	2.62703	2.65069	2.67055	2.68618	2.69813	2.70707	2.71297	2.71544	2.71392	2.70751
	s52	0.033825	0.10195	0.205285	0.33775	0.47833	0.595535	0.67545	0.73783	0.816085	0.927905	1.06824	1.22573	1.39742	1.5833	1.77592	1.96172	2.12885	2.26718	2.36767	2.42796	2.45408	2.45777	2.4522	2.44862	2.45344	2.46808	2.49087	2.519	2.55091	2.58469	2.61856	2.65207	2.68492	2.71609	2.74413	2.76904	2.79041	2.80742	2.81997	2.82786	2.83051	2.82904	2.82505	2.8187	2.80959	2.79808	2.78427	2.7683
	s56	0.049785	0.11382	0.203875	0.311765	0.419695	0.50659	0.56954	0.62227	0.675965	0.732495	0.78593	0.831625	0.871445	0.91083	0.95544	1.00804	1.06913	1.13824	1.2153	1.30014	1.39193	1.4881	1.58628	1.68437	1.77982	1.87183	1.96079	2.04793	2.13447	2.22036	2.30527	2.38736	2.46479	2.53681	2.60256	2.6632	2.72025	2.77338	2.82086	2.86187	2.89702	2.92756	2.95497	2.98039	3.00242	3.019	3.03056	3.03801
	s57	0.053065	0.123505	0.221795	0.34085	0.467415	0.58518	0.68477	0.770815	0.855605	0.947455	1.04587	1.14847	1.25504	1.36551	1.48188	1.60473	1.73083	1.85431	1.96876	2.0705	2.15879	2.23329	2.29432	2.34509	2.39088	2.4367	2.48563	2.53864	2.5948	2.65225	2.70671	2.75276	2.78884	2.81773	2.84396	2.86983	2.89419	2.9159	2.93365	2.94638	2.95317	2.95242	2.94481	2.93345	2.92093	2.90869	2.89566	2.87945
	s58	0.03879	0.13012	0.26391	0.410595	0.52465	0.58753	0.627175	0.68075	0.75064	0.81498	0.863995	0.911405	0.97244	1.05188	1.14789	1.25532	1.36761	1.47664	1.57758	1.66582	1.7387	1.79773	1.84405	1.88001	1.91076	1.93975	1.96892	1.99877	2.0275	2.05445	2.08216	2.10972	2.13442	2.15809	2.18209	2.20638	2.23003	2.25317	2.27326	2.28969	2.30253	2.31178	2.318	2.32125	2.32105	2.31812	2.31217	2.30254
	s59	0.03612	0.088425	0.16208	0.25934	0.377195	0.49981	0.61017	0.7019	0.77454	0.830035	0.874775	0.92064	0.97966	1.05716	1.152	1.25603	1.3596	1.45626	1.54498	1.62667	1.70159	1.77249	1.84278	1.91405	1.98744	2.06241	2.13769	2.21128	2.27975	2.34023	2.39515	2.44638	2.49146	2.52974	2.56317	2.59262	2.6189	2.64152	2.65909	2.67197	2.68348	2.69286	2.69658	2.69557	2.6932	2.68886	2.68024	2.66561
	s60	0.03967	0.08564	0.14907	0.235875	0.339065	0.4378	0.510665	0.55553	0.58802	0.622685	0.661305	0.700405	0.742705	0.79391	0.86026	0.941545	1.0351	1.14003	1.25137	1.36123	1.46293	1.5532	1.63014	1.69576	1.75554	1.81221	1.86751	1.92117	1.96914	2.01064	2.04973	2.08887	2.12798	2.16784	2.20839	2.24615	2.27888	2.30737	2.33302	2.35563	2.37672	2.396	2.41319	2.42787	2.43795	2.44428	2.44772	2.44891
	s61	0.046825	0.159975	0.32256	0.48734	0.604415	0.678325	0.75351	0.859045	0.978725	1.08567	1.1821	1.28591	1.40692	1.54472	1.69229	1.84	1.9767	2.0915	2.17844	2.24032	2.28507	2.32104	2.35349	2.38564	2.41838	2.45227	2.487	2.52131	2.55374	2.58414	2.61389	2.64416	2.67558	2.70818	2.74059	2.77138	2.79963	2.82479	2.84648	2.86451	2.87854	2.88741	2.89103	2.89121	2.88956	2.88598	2.87941	2.87071
	s62	0.037425	0.1175	0.23011	0.35101	0.45359	0.535125	0.612915	0.697605	0.78596	0.872705	0.967175	1.07906	1.20742	1.34271	1.47246	1.58242	1.66362	1.71296	1.74157	1.76249	1.78485	1.81239	1.84378	1.87796	1.91697	1.96081	2.00483	2.04535	2.08006	2.10885	2.13524	2.16206	2.18891	2.21428	2.23497	2.24941	2.26127	2.27326	2.28444	2.29401	2.30318	2.31278	2.31976	2.32251	2.32189	2.31954	2.31745	2.31465
	s63	0.04745	0.10151	0.181145	0.30639	0.484705	0.697605	0.905725	1.07326	1.18544	1.26049	1.32363	1.38835	1.45555	1.52125	1.58471	1.64953	1.71815	1.78909	1.86058	1.93158	2.00066	2.06696	2.13388	2.20373	2.27486	2.34197	2.40216	2.45394	2.49607	2.52935	2.55496	2.57558	2.59376	2.60715	2.61513	2.61888	2.6182	2.61519	2.61263	2.6095	2.60256	2.59138	2.57698	2.55878	2.53769	2.51409	2.48847	2.46242
	s64	0.043435	0.10894	0.204655	0.325675	0.4567	0.577245	0.67557	0.755545	0.828765	0.90036	0.966115	1.02105	1.06712	1.11265	1.16726	1.23678	1.3206	1.41481	1.51612	1.62172	1.72887	1.83528	1.93905	2.03739	2.12637	2.2042	2.27314	2.33615	2.39543	2.45298	2.51029	2.56769	2.62499	2.68189	2.73785	2.79217	2.84405	2.89317	2.94029	2.98533	3.02733	3.06571	3.10025	3.13069	3.15666	3.17785	3.19355	3.20381
	s65	0.050415	0.102415	0.172505	0.26018	0.361825	0.46941	0.57521	0.67766	0.78212	0.895835	1.02065	1.15044	1.27757	1.39816	1.51236	1.62184	1.72793	1.8317	1.93321	2.03112	2.12391	2.20987	2.28808	2.35915	2.42437	2.48627	2.54831	2.61139	2.67421	2.73509	2.79241	2.84559	2.89483	2.94049	2.98247	3.01951	3.05053	3.07723	3.10324	3.12899	3.15297	3.17491	3.19483	3.21166	3.22431	3.23225	3.23525	3.23368
	s66	0.05013	0.11953	0.213255	0.324785	0.44677	0.572545	0.701755	0.84197	1.00043	1.17685	1.3633	1.55072	1.73338	1.90895	2.07631	2.23339	2.37587	2.49977	2.60119	2.67799	2.73048	2.76223	2.77842	2.7843	2.78497	2.78471	2.78566	2.78943	2.79785	2.81086	2.82618	2.84085	2.85266	2.86096	2.86579	2.86802	2.86883	2.86853	2.86698	2.86443	2.86115	2.85664	2.85008	2.84049	2.82713	2.81006	2.78947	2.76545
	s68	0.03851	0.081255	0.142355	0.224215	0.324225	0.43103	0.53191	0.62436	0.71764	0.821615	0.936905	1.05707	1.17805	1.30278	1.43593	1.57687	1.71863	1.85288	1.97347	2.07692	2.16354	2.23607	2.29732	2.35079	2.39921	2.44548	2.4905	2.53324	2.57377	2.61246	2.64877	2.68097	2.70698	2.7266	2.73935	2.74697	2.75244	2.7571	2.76097	2.76302	2.76221	2.75908	2.75323	2.74171	2.72466	2.70539	2.68468	2.66209
	s69	0.029045	0.07292	0.136135	0.222545	0.331385	0.45407	0.57731	0.69496	0.806955	0.9096	0.998465	1.07929	1.16176	1.24959	1.34158	1.43397	1.52073	1.59647	1.65837	1.7078	1.74883	1.78737	1.8258	1.86827	1.91664	1.96957	2.02495	2.07965	2.13022	2.17754	2.2239	2.26944	2.31332	2.35425	2.39058	2.42259	2.4523	2.48164	2.50978	2.53361	2.55199	2.56487	2.57168	2.57264	2.57048	2.56856	2.56467	2.55762
	s70	0.027545	0.08733	0.17724	0.292395	0.41712	0.52921	0.619165	0.693235	0.766105	0.842925	0.92298	1.01321	1.12445	1.26033	1.41491	1.57621	1.72673	1.85201	1.94674	2.01487	2.06266	2.09483	2.11752	2.13815	2.16321	2.19823	2.24464	2.30008	2.35982	2.41875	2.47232	2.51672	2.55177	2.58034	2.60305	2.61983	2.63173	2.64023	2.64546	2.64631	2.64244	2.63464	2.62508	2.61493	2.60434	2.59266	2.5781	2.56045
	s71	0.035975	0.08646	0.16032	0.261265	0.383625	0.508665	0.619945	0.717735	0.81533	0.926715	1.05227	1.18099	1.30509	1.4283	1.55777	1.69466	1.83445	1.97226	2.10435	2.22748	2.33935	2.43859	2.52576	2.60181	2.66728	2.72359	2.77318	2.81847	2.8601	2.89791	2.93153	2.96112	2.98746	3.01151	3.03534	3.05978	3.08342	3.10613	3.12788	3.14735	3.16341	3.17517	3.18246	3.18576	3.18456	3.17866	3.16903	3.15751
	s72	0.044865	0.10835	0.20535	0.328955	0.459505	0.572035	0.65909	0.738425	0.83148	0.942045	1.05822	1.16944	1.27592	1.38513	1.50198	1.6259	1.75524	1.88549	2.00916	2.11894	2.20787	2.27542	2.32726	2.37161	2.41481	2.45989	2.50764	2.5566	2.60325	2.64672	2.68894	2.73035	2.76963	2.80496	2.83839	2.8739	2.90987	2.94417	2.97446	2.99787	3.01309	3.02158	3.02584	3.02778	3.02828	3.02601	3.01885	3.00635
	s73	0.04014	0.12465	0.253125	0.418825	0.603455	0.78276	0.9455	1.10225	1.26295	1.4245	1.57517	1.70964	1.82994	1.93981	2.04035	2.13259	2.21728	2.29543	2.36814	2.43596	2.49968	2.55924	2.61553	2.67068	2.72637	2.7843	2.84397	2.90155	2.95218	2.99243	3.02079	3.03785	3.04711	3.05259	3.05719	3.06106	3.06349	3.06407	3.06182	3.05673	3.04916	3.03948	3.02796	3.0137	2.99652	2.97711	2.95648	2.93526
	s74	0.043325	0.11008	0.19851	0.295125	0.38588	0.46616	0.545035	0.63898	0.75429	0.88459	1.01683	1.14219	1.26094	1.37637	1.48706	1.58929	1.68047	1.75924	1.82597	1.8832	1.93666	1.99137	2.0489	2.10977	2.17325	2.2361	2.29567	2.35209	2.40645	2.45794	2.50675	2.55443	2.59896	2.63815	2.67224	2.70145	2.72715	2.75121	2.77352	2.79131	2.80278	2.80882	2.80941	2.80549	2.79848	2.78853	2.77465	2.75645
	s75	0.040515	0.088055	0.153615	0.22795	0.30456	0.3842	0.470895	0.568485	0.67547	0.781955	0.87417	0.94731	1.00789	1.0647	1.12406	1.18956	1.26242	1.34199	1.42496	1.50474	1.57384	1.62647	1.66372	1.69154	1.71752	1.74757	1.78471	1.82883	1.87753	1.92626	1.97171	2.01297	2.04962	2.08166	2.11	2.13625	2.16336	2.19225	2.22099	2.24685	2.26866	2.2849	2.2952	2.30117	2.3045	2.30586	2.30509	2.30283
	s76	0.035715	0.109025	0.22032	0.346135	0.44338	0.492285	0.51688	0.55046	0.59986	0.65015	0.690295	0.724315	0.759425	0.79884	0.844215	0.896235	0.95398	1.01723	1.08411	1.15133	1.21423	1.27026	1.32316	1.38118	1.45138	1.53678	1.63495	1.73998	1.84628	1.94958	2.04601	2.13176	2.20527	2.26923	2.3263	2.3773	2.42104	2.45644	2.48308	2.50069	2.51239	2.51938	2.51972	2.51533	2.51049	2.50716	2.50402	2.49787
	s77	0.04783	0.123325	0.238025	0.380585	0.512225	0.603295	0.662945	0.71272	0.760575	0.807825	0.85588	0.905475	0.9556	1.00023	1.03428	1.05794	1.07463	1.09	1.1096	1.13847	1.17772	1.22719	1.28577	1.35181	1.42366	1.49828	1.57327	1.64419	1.70886	1.7674	1.82193	1.87407	1.92474	1.97259	2.01739	2.06068	2.09883	2.12852	2.14991	2.16549	2.1785	2.19245	2.2056	2.21504	2.22072	2.22405	2.22574	2.22506
	s78	0.03915	0.10304	0.18934	0.277485	0.344995	0.392435	0.444095	0.52011	0.619265	0.72739	0.83628	0.944755	1.05431	1.1661	1.27828	1.38709	1.48894	1.58048	1.65898	1.72567	1.78297	1.83446	1.88399	1.93485	1.98854	2.04537	2.10419	2.1635	2.22146	2.2764	2.32873	2.37827	2.42489	2.46798	2.50705	2.54223	2.57439	2.60391	2.62972	2.65212	2.67137	2.68872	2.705	2.71802	2.72504	2.72635	2.72465	2.72083
	s79	0.04882	0.07598	0.1157	0.17405	0.25695	0.36916	0.51112	0.67295	0.83844	0.99511	1.13875	1.27217	1.40066	1.52754	1.65149	1.76692	1.86876	1.95744	2.03551	2.10331	2.15914	2.20198	2.23278	2.25488	2.27289	2.29152	2.31482	2.34507	2.38275	2.4264	2.47491	2.52721	2.58051	2.63141	2.67554	2.71261	2.74476	2.77242	2.79514	2.81301	2.82645	2.8357	2.84124	2.84326	2.84249	2.84004	2.83668	2.8312
	s80	0.04798	0.099815	0.17311	0.26853	0.38631	0.516175	0.64166	0.75039	0.834275	0.892365	0.92966	0.95779	0.990515	1.03534	1.0935	1.1641	1.24408	1.32868	1.41315	1.49374	1.56709	1.6325	1.69277	1.7504	1.80679	1.86451	1.92619	1.99216	2.05974	2.12484	2.1863	2.24261	2.292	2.33353	2.36655	2.39097	2.40951	2.42694	2.44569	2.46375	2.47761	2.48546	2.48677	2.48259	2.47534	2.46647	2.45531	2.44094
	s81	0.02751	0.05285	0.088425	0.141125	0.218745	0.322785	0.44121	0.5511	0.634755	0.69128	0.73575	0.785505	0.847395	0.918815	0.998175	1.08539	1.17542	1.26147	1.34072	1.41247	1.47817	1.54168	1.60615	1.67484	1.74838	1.82598	1.90638	1.98693	2.06587	2.14256	2.21757	2.29087	2.36263	2.43127	2.49376	2.54688	2.59047	2.62595	2.65437	2.67651	2.69323	2.70474	2.71113	2.713	2.70967	2.70166	2.68987	2.67519
	s82	0.041375	0.103235	0.193255	0.306035	0.420415	0.517615	0.60011	0.681595	0.770575	0.86868	0.98034	1.11071	1.25805	1.41393	1.56655	1.70502	1.82285	1.91576	1.98162	2.02465	2.05196	2.06986	2.0834	2.09664	2.11521	2.14384	2.18394	2.23272	2.28331	2.3311	2.37454	2.41323	2.44806	2.47992	2.50739	2.53014	2.54844	2.56156	2.56948	2.57415	2.57627	2.57495	2.57031	2.56239	2.55156	2.53871	2.52394	2.50793
	s83	0.03126	0.04949	0.09142	0.180895	0.333845	0.539795	0.76299	0.95789	1.09688	1.18153	1.23567	1.28374	1.33717	1.3976	1.46457	1.53529	1.60289	1.66085	1.7072	1.74659	1.78478	1.8276	1.87848	1.93742	2.00095	2.0656	2.12887	2.188	2.24114	2.28774	2.32768	2.3605	2.38733	2.408	2.42098	2.42616	2.42516	2.42184	2.41906	2.41658	2.41169	2.40153	2.38855	2.37502	2.36117	2.34815	2.33631	2.32285
[truncated: 4,928 more columns]

## Sheet: Surface02 Concrete
GRF
X轴	100%Gait cycle	1	2	3	4	5	6	7	8	9	10	11	12	13	14	15	16	17	18	19	20	21	22	23	24	25	26	27	28	29	30	31	32	33	34	35	36	37	38	39	40	41	42	43	44	45	46	47	48
	s25	-0.02019	-0.02998	-0.03915	-0.04924	-0.062155	-0.07877	-0.09802	-0.11598	-0.12674	-0.125205	-0.10988	-0.08393	-0.05393	-0.026085	-0.003995	0.0107	0.01698	0.013765	0.00073	-0.02062	-0.04703	-0.07457	-0.099755	-0.119825	-0.13264	-0.137285	-0.134545	-0.126695	-0.1166	-0.10677	-0.098715	-0.092925	-0.08912	-0.086245	-0.08283	-0.077315	-0.068555	-0.05628	-0.04082	-0.02296	-0.004085	0.014285	0.031035	0.0456	0.057895	0.06846	0.0784	0.08894
	s49	-0.011435	-0.02369	-0.039055	-0.05669	-0.07556	-0.09332	-0.105605	-0.108385	-0.101115	-0.08658	-0.06916	-0.052695	-0.0401	-0.033935	-0.03577	-0.04561	-0.061745	-0.081005	-0.09934	-0.113245	-0.1212	-0.124125	-0.124065	-0.123005	-0.122205	-0.12212	-0.122475	-0.122625	-0.121775	-0.118815	-0.112775	-0.103615	-0.092395	-0.08063	-0.069495	-0.059405	-0.049995	-0.040595	-0.030545	-0.019415	-0.007135	0.006015	0.019355	0.03241	0.0453	0.05837	0.071745	0.085405
	s52	-0.00708	-0.016775	-0.03019	-0.0491	-0.073925	-0.09902	-0.11539	-0.119295	-0.11489	-0.103785	-0.08469	-0.060575	-0.03675	-0.01905	-0.01258	-0.021	-0.045455	-0.082655	-0.124745	-0.16167	-0.186205	-0.197875	-0.20179	-0.203595	-0.20568	-0.207135	-0.205755	-0.199895	-0.189665	-0.17668	-0.16297	-0.15032	-0.13958	-0.130345	-0.121365	-0.11136	-0.09972	-0.086395	-0.07179	-0.05668	-0.04183	-0.027745	-0.0144874	-0.00157	0.011825	0.02634	0.04226	0.05942
	s56	-0.0114	-0.020925	-0.033405	-0.0547	-0.08486	-0.112935	-0.129475	-0.133145	-0.12644	-0.113115	-0.09636	-0.07913	-0.06474	-0.055475	-0.0525	-0.05604	-0.06596	-0.081505	-0.10117	-0.12267	-0.14388	-0.16271	-0.17733	-0.186135	-0.18841	-0.1843	-0.17538	-0.164815	-0.15544	-0.148445	-0.143655	-0.13953	-0.134445	-0.12746	-0.118655	-0.108915	-0.099455	-0.091115	-0.083585	-0.07565	-0.066345	-0.05511	-0.041615	-0.025935	-0.008285	0.010665	0.029695	0.04773
	s57	-0.012456	-0.0231621	-0.0363289	-0.0534605	-0.0747239	-0.0960052	-0.110668	-0.11394	-0.105284	-0.0880943	-0.0675659	-0.0486609	-0.035357	-0.0301276	-0.0337093	-0.0449207	-0.061128	-0.0791275	-0.096	-0.1096	-0.118896	-0.123873	-0.125265	-0.124114	-0.121407	-0.117813	-0.113613	-0.109023	-0.104146	-0.0988846	-0.0929693	-0.0862086	-0.0786723	-0.0706395	-0.0623922	-0.0540585	-0.0455623	-0.0367554	-0.0275001	-0.0176745	-0.00727464	0.0036082	0.0147504	0.0260004	0.0374057	0.0490534	0.0610911	0.0736282
	s58	-0.01389	-0.024555	-0.034315	-0.04456	-0.0555	-0.06376	-0.06717	-0.068095	-0.065205	-0.0548	-0.037255	-0.018485	-0.005435	-0.00123	-0.00549	-0.015915	-0.029395	-0.04264	-0.052775	-0.058725	-0.06092	-0.061165	-0.06034	-0.05866	-0.05716	-0.057055	-0.058475	-0.06102	-0.06387	-0.06607	-0.066585	-0.064855	-0.06094	-0.05563	-0.049725	-0.0436	-0.036935	-0.02937	-0.020825	-0.011135	-0.00047	0.01067	0.02158	0.03179	0.041655	0.051475	0.061435	0.071555
	s59	-0.021765	-0.037225	-0.05169	-0.06524	-0.079625	-0.096225	-0.113875	-0.12753	-0.13054	-0.11884	-0.096415	-0.074015	-0.065055	-0.07128	-0.085155	-0.09838	-0.10578	-0.10626	-0.102005	-0.09622	-0.09095	-0.08764	-0.08704	-0.089265	-0.093285	-0.09676	-0.097045	-0.0938	-0.08798	-0.080945	-0.073625	-0.066225	-0.058405	-0.0496	-0.03962	-0.02877	-0.01727	-0.005605	0.00571	0.01633	0.02601	0.03503	0.04429	0.05446	0.06566	0.07765	0.090085	0.102785
	s60	-0.01514	-0.02866	-0.03952	-0.0496	-0.063445	-0.07938	-0.091985	-0.096425	-0.089025	-0.0708	-0.047645	-0.02622	-0.011095	-0.002945	-0.00142	-0.005575	-0.01541	-0.029675	-0.04582	-0.0607	-0.071385	-0.07674	-0.077465	-0.075605	-0.072945	-0.070515	-0.068495	-0.066745	-0.064485	-0.060555	-0.054305	-0.046235	-0.03755	-0.029595	-0.023185	-0.018165	-0.013795	-0.009545	-0.00504577	0.00066	0.00798	0.016095	0.02436	0.032655	0.04112	0.04985	0.05893	0.068775
	s61	-0.0061	-0.01431	-0.02614	-0.04332	-0.06802	-0.098065	-0.125375	-0.140925	-0.13881	-0.11924	-0.08887	-0.05751	-0.032715	-0.018595	-0.016885	-0.02684	-0.04561	-0.06861	-0.090575	-0.10678	-0.11441	-0.113545	-0.1066	-0.096985	-0.08779	-0.080905	-0.07712	-0.076335	-0.07775	-0.08004	-0.0815	-0.080405	-0.07548	-0.06632	-0.05356	-0.038549	-0.022845	-0.00792	0.00518	0.01631	0.026005	0.035255	0.04522	0.056625	0.069695	0.084225	0.099595	0.11496
	s62	-0.01936	-0.0293	-0.03746	-0.05173	-0.078825	-0.11336	-0.13513	-0.126315	-0.091535	-0.048165	-0.013185	0.00605	0.009495	-0.00236	-0.02542	-0.053335	-0.079295	-0.09959	-0.11449	-0.125205	-0.131785	-0.13308	-0.12877	-0.1212	-0.114275	-0.110115	-0.10751	-0.10386	-0.09745	-0.08868	-0.07884	-0.06977	-0.062885	-0.05851	-0.055735	-0.05312	-0.04934	-0.043905	-0.03725	-0.02927	-0.020115	-0.01011	2.5e-05	0.009765	0.019115	0.02861	0.039035	0.05062
	s63	-0.016665	-0.02833	-0.04581	-0.076415	-0.12192	-0.169945	-0.198	-0.19313	-0.158745	-0.10892	-0.05926	-0.019515	0.00458	0.00807	-0.012295	-0.051535	-0.099575	-0.1446	-0.1763	-0.187505	-0.180755	-0.165495	-0.15081	-0.141125	-0.13609	-0.132405	-0.127235	-0.119795	-0.110495	-0.10033	-0.090295	-0.080935	-0.07192	-0.062295	-0.051285	-0.039035	-0.026275	-0.013965	-0.00247	0.008515	0.01979	0.031755	0.043985	0.05572	0.06672	0.077525	0.088975	0.101725
	s64	-0.01625	-0.031765	-0.0524	-0.077175	-0.104005	-0.12994	-0.1524	-0.169955	-0.18124	-0.18365	-0.17441	-0.153545	-0.125345	-0.09649	-0.07231	-0.0556	-0.0472	-0.046795	-0.053255	-0.06463	-0.0783	-0.091565	-0.102485	-0.110395	-0.115925	-0.11982	-0.122045	-0.121975	-0.119155	-0.1142	-0.10853	-0.103495	-0.09978	-0.096895	-0.09374	-0.089475	-0.08411	-0.07812	-0.071985	-0.065695	-0.05882	-0.05082	-0.041205	-0.02973	-0.016535	-0.00211	0.012995	0.02831
	s65	-0.000383991	-0.00465	-0.01235	-0.025205	-0.043465	-0.06456	-0.08452	-0.099515	-0.107235	-0.106585	-0.098325	-0.0855	-0.07231	-0.062615	-0.059115	-0.0633	-0.075025	-0.09243	-0.112205	-0.130295	-0.143405	-0.150285	-0.15157	-0.14888	-0.143925	-0.13832	-0.13343	-0.12977	-0.12666	-0.12278	-0.11677	-0.1079	-0.096665	-0.08443	-0.072625	-0.06207	-0.05295	-0.045115	-0.038025	-0.030875	-0.0231	-0.0145573	-0.00495	0.006105	0.018555	0.0318	0.045215	0.058415
	s66	-0.012456	-0.0231621	-0.0363289	-0.0534605	-0.0747239	-0.0960052	-0.110668	-0.11394	-0.105284	-0.0880943	-0.0675659	-0.0486609	-0.035357	-0.0301276	-0.0337093	-0.0449207	-0.061128	-0.0791275	-0.096	-0.1096	-0.118896	-0.123873	-0.125265	-0.124114	-0.121407	-0.117813	-0.113613	-0.109023	-0.104146	-0.0988846	-0.0929693	-0.0862086	-0.0786723	-0.0706395	-0.0623922	-0.0540585	-0.0455623	-0.0367554	-0.0275001	-0.0176745	-0.00727464	0.0036082	0.0147504	0.0260004	0.0374057	0.0490534	0.0610911	0.0736282
	s68	-0.01427	-0.021865	-0.029035	-0.035805	-0.042735	-0.050615	-0.05948	-0.067975	-0.073705	-0.07477	-0.071045	-0.063595	-0.053625	-0.042535	-0.03228	-0.025055	-0.022785	-0.02669	-0.03702	-0.05284	-0.07209	-0.091465	-0.107145	-0.1164	-0.118635	-0.115405	-0.109375	-0.102915	-0.09759	-0.09388	-0.09145	-0.089605	-0.08764	-0.085025	-0.08126	-0.07574	-0.06802	-0.058185	-0.046765	-0.03457	-0.022315	-0.0105	0.000415	0.010075	0.018675	0.02671	0.034775	0.043645
	s69	-0.01102	-0.01886	-0.025895	-0.031675	-0.036725	-0.042045	-0.04764	-0.052235	-0.053375	-0.048585	-0.038205	-0.02509	-0.01251	-0.00314303	0.000589993	-0.002115	-0.01063	-0.02372	-0.039335	-0.055095	-0.06806	-0.076	-0.078865	-0.07813	-0.07616	-0.074895	-0.07529	-0.077425	-0.08035	-0.082755	-0.083155	-0.08055	-0.07512	-0.067925	-0.06047	-0.053945	-0.048575	-0.04361	-0.037885	-0.030495	-0.021505	-0.01165	-0.001675	0.00804	0.01758	0.027255	0.03754	0.04863
	s70	-0.01118	-0.02621	-0.047095	-0.075535	-0.111055	-0.144865	-0.1649	-0.163225	-0.14144	-0.10606	-0.064595	-0.025085	0.00436	0.01787	0.012055	-0.010875	-0.042815	-0.075245	-0.102515	-0.123325	-0.137895	-0.14641	-0.149295	-0.14776	-0.143685	-0.138845	-0.13455	-0.13119	-0.127745	-0.122565	-0.11459	-0.103615	-0.090835	-0.078285	-0.06775	-0.059565	-0.052565	-0.04499	-0.03576	-0.024495	-0.011495	0.002175	0.01563	0.028475	0.04028	0.050775	0.06019	0.069175
	s71	-0.01472	-0.02576	-0.0391	-0.05558	-0.07641	-0.1007	-0.124925	-0.145235	-0.159065	-0.16553	-0.164135	-0.15456	-0.13762	-0.1173	-0.100025	-0.09007	-0.08869	-0.09538	-0.108175	-0.1241	-0.139875	-0.152235	-0.159035	-0.159965	-0.156375	-0.15082	-0.14596	-0.143015	-0.141535	-0.14001	-0.136705	-0.130335	-0.12051	-0.107785	-0.093265	-0.07829	-0.064255	-0.05188	-0.040745	-0.029525	-0.016985	-0.002785	0.01258	0.028375	0.04421	0.059945	0.075535	0.090965
	s72	-0.015015	-0.02715	-0.04059	-0.05636	-0.0746	-0.092955	-0.107515	-0.114845	-0.11337	-0.10371	-0.088215	-0.07025	-0.053845	-0.042955	-0.04069	-0.04868	-0.06597	-0.087565	-0.107005	-0.119295	-0.123095	-0.12072	-0.115825	-0.110685	-0.10617	-0.10225	-0.0984	-0.09395	-0.08862	-0.08251	-0.075385	-0.06639	-0.055285	-0.042845	-0.03032	-0.018765	-0.00845	0.00112325	0.010685	0.021115	0.033085	0.046705	0.061175	0.075465	0.088775	0.100495	0.110805	0.120665
	s73	-0.00894	-0.030945	-0.065415	-0.11185	-0.16306	-0.20211	-0.21327	-0.19547	-0.15768	-0.113335	-0.073265	-0.045235	-0.035	-0.04502	-0.073145	-0.11236	-0.15184	-0.18105	-0.19403	-0.190835	-0.176675	-0.15883	-0.14361	-0.134065	-0.12979	-0.128655	-0.128445	-0.12731	-0.12382	-0.11684	-0.10619	-0.092995	-0.079095	-0.066725	-0.05729	-0.05045	-0.044175	-0.03558	-0.02241	-0.004735	0.01503	0.03332	0.04762	0.057705	0.06567	0.0743	0.08555	0.09991
	s74	-0.00922	-0.021545	-0.035895	-0.051415	-0.06714	-0.079095	-0.084525	-0.081005	-0.066955	-0.04538	-0.02506	-0.014065	-0.01742	-0.03727	-0.07026	-0.109005	-0.14477	-0.17245	-0.1908	-0.20205	-0.20959	-0.215325	-0.219325	-0.220715	-0.21844	-0.212005	-0.202095	-0.19038	-0.178435	-0.166885	-0.155545	-0.143955	-0.131895	-0.11939	-0.106615	-0.093925	-0.081725	-0.069915	-0.05818	-0.04637	-0.034295	-0.02164	-0.00848	0.004665	0.01756	0.03032	0.043275	0.056685
	s75	-0.01241	-0.021255	-0.03063	-0.040375	-0.052095	-0.06604	-0.0785	-0.084395	-0.081445	-0.071285	-0.057665	-0.043255	-0.02923	-0.01624	-0.005635	0.00079	0.001635	-0.00354	-0.01395	-0.02764	-0.042055	-0.054395	-0.06235	-0.06471	-0.06167	-0.055025	-0.04746	-0.04139	-0.03814	-0.037675	-0.03873	-0.03959	-0.039055	-0.036685	-0.03256	-0.02722	-0.021325	-0.01535	-0.009545	-0.003825	0.00208	0.00868909	0.016535	0.02589	0.036725	0.04871	0.06119	0.073485
	s76	-0.00407	-0.01239	-0.02531	-0.04391	-0.06488	-0.080505	-0.0862	-0.083345	-0.074025	-0.061185	-0.048095	-0.03645	-0.026325	-0.01835	-0.01412	-0.01503	-0.02212	-0.034795	-0.05199	-0.07093	-0.08819	-0.09959	-0.10239	-0.09618	-0.08442	-0.07163	-0.060695	-0.052885	-0.04901	-0.048525	-0.049425	-0.049675	-0.048475	-0.046075	-0.0433	-0.04098	-0.03962	-0.03922	-0.03974	-0.040675	-0.041155	-0.040055	-0.036965	-0.031885	-0.025145	-0.01727	-0.00842938	0.001055
	s77	-0.01192	-0.02407	-0.038475	-0.058535	-0.083895	-0.107605	-0.119595	-0.113995	-0.093815	-0.067815	-0.04385	-0.02496	-0.01172	-0.004845	-0.005845	-0.015725	-0.032575	-0.05255	-0.07167	-0.08701	-0.096895	-0.100895	-0.09999	-0.096145	-0.091	-0.085565	-0.07941	-0.072125	-0.06371	-0.05457	-0.045885	-0.038885	-0.033665	-0.02976	-0.026335	-0.0227	-0.017715	-0.010795	-0.002675	0.00547	0.013295	0.0207428	0.0278	0.034985	0.04283	0.051735	0.061995	0.07346
	s78	-0.007	-0.01426	-0.02223	-0.03349	-0.04874	-0.0607	-0.05823	-0.03753	-0.00378	0.02921	0.04948	0.05145	0.0367	0.0117	-0.01756	-0.04645	-0.07257	-0.0938	-0.1085	-0.11595	-0.11732	-0.11384	-0.10638	-0.0966	-0.08545	-0.0745	-0.06574	-0.06016	-0.05657	-0.0525	-0.0457	-0.03609	-0.02457	-0.01235	-0.000455339	0.01059	0.02086	0.0311	0.04178	0.05277	0.06413	0.07605	0.08834	0.10075	0.11333	0.12594	0.13929	0.15429
	s79	-0.014515	-0.02242	-0.030705	-0.038965	-0.04737	-0.055505	-0.062165	-0.066055	-0.065935	-0.060975	-0.05191	-0.03968	-0.025085	-0.010335	0.00145	0.00729	0.00532	-0.004165	-0.018675	-0.034705	-0.048925	-0.058715	-0.06257	-0.061395	-0.05747	-0.053045	-0.04973	-0.04831	-0.04832	-0.048485	-0.04774	-0.045545	-0.04186	-0.036615	-0.02923	-0.019195	-0.00685	0.006875	0.020615	0.032745	0.04261	0.05079	0.058205	0.065745	0.07418	0.084025	0.095055	0.106755
	s80	-0.016215	-0.03104	-0.052255	-0.08112	-0.116975	-0.1561	-0.19292	-0.22024	-0.22991	-0.216735	-0.181955	-0.13648	-0.09469	-0.065575	-0.05269	-0.054595	-0.06791	-0.087915	-0.10926	-0.12749	-0.13923	-0.142995	-0.139925	-0.13253	-0.123665	-0.11508	-0.10747	-0.101095	-0.09557	-0.090105	-0.08371	-0.07588	-0.06647	-0.055365	-0.0431	-0.030735	-0.01921	-0.008795	0.00105855	0.011275	0.022455	0.034935	0.04877	0.06369	0.079095	0.09438	0.108865	0.122085
	s81	-0.017405	-0.023185	-0.028405	-0.034455	-0.042015	-0.05269	-0.06457	-0.07025	-0.06459	-0.05183	-0.040575	-0.039055	-0.050745	-0.075145	-0.107625	-0.14288	-0.174125	-0.195605	-0.205955	-0.20828	-0.20651	-0.20401	-0.202925	-0.20356	-0.204355	-0.202905	-0.19774	-0.18868	-0.177085	-0.165025	-0.15405	-0.144175	-0.134825	-0.12559	-0.11658	-0.10802	-0.09984	-0.091815	-0.083565	-0.07467	-0.064735	-0.053495	-0.04133	-0.028895	-0.01644	-0.004015	0.00847	0.02147
	s82	-0.0086	-0.01811	-0.03282	-0.05461	-0.07952	-0.099985	-0.107835	-0.09767	-0.07628	-0.05417	-0.03897	-0.033385	-0.03739	-0.05038	-0.069475	-0.09021	-0.10689	-0.11628	-0.11874	-0.11728	-0.115135	-0.113645	-0.11347	-0.114805	-0.117065	-0.118695	-0.117805	-0.113845	-0.1078	-0.10087	-0.093935	-0.087155	-0.08008	-0.07294	-0.0661	-0.05973	-0.053565	-0.047315	-0.04091	-0.035095	-0.030135	-0.024985	-0.01892	-0.011765	-0.003575	0.00501	0.01344	0.021505
	s83	-0.01261	-0.01931	-0.03187	-0.05024	-0.07375	-0.09735	-0.10949	-0.09815	-0.06106	-0.0148	0.02167	0.04226	0.04755	0.03794	0.01433	-0.02038	-0.06138	-0.10282	-0.13843	-0.16371	-0.17731	-0.18059	-0.1763	-0.16687	-0.15472	-0.14271	-0.13148	-0.12064	-0.11045	-0.10126	-0.09238	-0.08319	-0.07428	-0.06659	-0.06053	-0.05519	-0.04947	-0.04287	-0.03451	-0.02394	-0.01164	0.00197	0.01572	0.0288	0.04089	0.05232	0.06464	0.07917
Y轴	100%Gait cycle
	s25	0.0012872	0.00401	0.00729	0.01022	0.012305	0.012925	0.011005	0.006955	0.005115	0.009845	0.01825	0.02225	0.016855	0.00373	-0.011135	-0.022615	-0.028845	-0.03097	-0.032025	-0.034745	-0.04041	-0.04878	-0.05853	-0.06833	-0.07729	-0.085125	-0.091785	-0.097255	-0.10171	-0.10528	-0.107715	-0.108555	-0.107295	-0.103695	-0.0979	-0.090395	-0.082045	-0.073905	-0.06687	-0.061355	-0.05719	-0.053845	-0.05101	-0.04868	-0.04677	-0.045095	-0.043435	-0.0417
	s49	0.0039	0.010035	0.018785	0.02849	0.03742	0.04467	0.049095	0.050455	0.04952	0.04569	0.038295	0.02941	0.023515	0.02334	0.027275	0.03103	0.03077	0.02518	0.015125	0.002575	-0.01042	-0.0222	-0.031875	-0.03939	-0.045085	-0.04932	-0.05202	-0.052715	-0.050975	-0.04684	-0.040905	-0.0341	-0.027065	-0.020085	-0.013265	-0.006525	0.000415	0.00747382	0.0142	0.020215	0.025225	0.02916	0.032155	0.03433	0.0357	0.036205	0.035715	0.034285
	s52	0.00032	0.0024	0.00603716	0.008465	0.00608	-0.00152	-0.010885	-0.015245	-0.01006	0.00029	0.006895	0.004455	-0.00646	-0.02018	-0.02971	-0.03175	-0.027655	-0.02215	-0.020655	-0.02636	-0.039245	-0.056885	-0.076055	-0.093475	-0.10647	-0.1143	-0.1185	-0.12131	-0.12399	-0.126245	-0.12699	-0.12533	-0.121165	-0.1151	-0.10786	-0.09988	-0.09143	-0.08282	-0.074275	-0.06599	-0.05823	-0.05134	-0.0457	-0.04134	-0.038145	-0.03613	-0.03547	-0.035895
	s56	0.00253955	0.00723824	0.0132904	0.0191034	0.0236654	0.0273559	0.0309223	0.03309	0.0314141	0.0248461	0.0144973	0.00288785	-0.00698451	-0.0132641	-0.0157231	-0.0156631	-0.0149752	-0.0152548	-0.0172394	-0.0209017	-0.0257763	-0.0312469	-0.0367336	-0.0417383	-0.0458271	-0.0487155	-0.0503178	-0.0506774	-0.0499395	-0.0483995	-0.0463769	-0.0440561	-0.0415557	-0.038885	-0.0360039	-0.0329709	-0.0299229	-0.0270551	-0.0245287	-0.0223341	-0.0203761	-0.0185551	-0.0167827	-0.014946	-0.0130521	-0.0112561	-0.00973494	-0.00859222
	s57	0.00051295	0.00242739	0.00499	0.007165	0.008655	0.009985	0.0109777	0.01013	0.00605	-0.00095	-0.00975984	-0.01868	-0.02592	-0.030555	-0.031995	-0.029735	-0.02424	-0.017765	-0.01292	-0.01138	-0.01342	-0.018635	-0.02619	-0.03445	-0.04163	-0.047395	-0.052655	-0.05845	-0.06498	-0.071645	-0.07742	-0.080995	-0.081165	-0.077235	-0.069955	-0.061475	-0.05404	-0.04889	-0.046095	-0.04454	-0.042785	-0.03988	-0.036375	-0.03351	-0.03209	-0.032115	-0.03292	-0.03384
	s58	0.00385	0.010055	0.017705	0.02538	0.03043	0.031885	0.031155	0.02864	0.02347	0.016455	0.0092	0.00298	-0.00058	-0.00054	0.00158	0.003415	0.003855	0.002315	-0.0026	-0.01193	-0.025235	-0.040465	-0.05636	-0.07156	-0.083975	-0.09149	-0.093605	-0.0906	-0.083805	-0.07457	-0.06434	-0.054165	-0.04428	-0.034615	-0.025615	-0.0177359	-0.0107	-0.004025	0.00204	0.007185	0.011215	0.013955	0.015275	0.015605	0.01574	0.016235	0.01674	0.01685
	s59	0.00157	0.00334869	0.00617	0.011175	0.020085	0.03364	0.050515	0.065305	0.07323	0.06981	0.05419	0.03408	0.022065	0.02022	0.022745	0.0233	0.01858	0.00803	-0.00691445	-0.023325	-0.03756	-0.046475	-0.04858	-0.043165	-0.03151	-0.01589	0.0003	0.0136873	0.02268	0.02738	0.02968	0.031	0.031745	0.031905	0.03165	0.0314	0.03112	0.030455	0.029315	0.0279	0.02631	0.024815	0.023945	0.02419	0.02572	0.027715	0.02902	0.02923
	s60	0.004465	0.00936	0.012335	0.012555	0.01239	0.011455	0.010915	0.012995	0.01769	0.021975	0.022205	0.01814	0.012975	0.01054	0.01292	0.01898	0.026195	0.032105	0.03504	0.03434	0.029555	0.021285	0.011435	0.00266	-0.003905	-0.00924	-0.0142971	-0.01945	-0.024675	-0.03013	-0.03651	-0.0439	-0.051505	-0.058375	-0.06373	-0.06752	-0.06996	-0.071385	-0.071915	-0.07159	-0.070515	-0.068335	-0.06456	-0.05956	-0.053935	-0.048145	-0.04183	-0.03483
	s61	0.00396	0.00956	0.01671	0.023045	0.025315	0.023125	0.019525	0.01543	0.00851	-0.0038	-0.02015	-0.03531	-0.044965	-0.04841	-0.04785	-0.04621	-0.04551	-0.04687	-0.050635	-0.056195	-0.0624	-0.068265	-0.073535	-0.078655	-0.08404	-0.0897	-0.09522	-0.099815	-0.10255	-0.102995	-0.101785	-0.09986	-0.09789	-0.09613	-0.094375	-0.09226	-0.089435	-0.085685	-0.08099	-0.07563	-0.070225	-0.065405	-0.06126	-0.05768	-0.05474	-0.05252	-0.0508959	-0.0495821
	s62	-0.000608667	0.003585	0.00894	0.011155	0.010065	0.011895	0.01994	0.022755	0.01	-0.012625	-0.032655	-0.042895	-0.042835	-0.034385	-0.0212994	-0.007845	0.001945	0.005225	0.001835	-0.00602	-0.01466	-0.02106	-0.02477	-0.027235	-0.02997	-0.0329	-0.035405	-0.037345	-0.039425	-0.042335	-0.04599	-0.04952	-0.05182	-0.05203	-0.050565	-0.04766	-0.04312	-0.03749	-0.031805	-0.026945	-0.023335	-0.02134	-0.020505	-0.01961	-0.017905	-0.015385	-0.0125924	-0.01004
	s63	0.00080921	0.00656	0.017335	0.034195	0.05676	0.082255	0.10245	0.10229	0.076865	0.03823	-0.000225	-0.03151	-0.054155	-0.069075	-0.077505	-0.081135	-0.081595	-0.08011	-0.07783	-0.07577	-0.073855	-0.07096	-0.066235	-0.06018	-0.05486	-0.05218	-0.05277	-0.05562	-0.059595	-0.063215	-0.0653	-0.064835	-0.06162	-0.057085	-0.05287	-0.04992	-0.048465	-0.048355	-0.048655	-0.04818	-0.0468	-0.04527	-0.04418	-0.043265	-0.04177	-0.03894	-0.034675	-0.02976
	s64	0.00038	0.00180623	0.00294954	0.00284157	0.00158565	0.000701036	0.00201548	0.00576	0.010505	0.01439	0.01589	0.01445	0.01091	0.007715	0.007325	0.01064	0.016435	0.022275	0.0265	0.02877	0.029375	0.02855	0.02632	0.02299	0.01927	0.01577	0.012775	0.01021	0.00802	0.006205	0.00489	0.004425	0.004975	0.006275	0.007725	0.008595	0.00853	0.007565	0.00592	0.004055	0.00247	0.00146232	0.000935	0.0004	-0.0004	-0.00147	-0.002825	-0.00465
	s65	0.000137397	0.00227	0.00703	0.013935	0.02102	0.02595	0.026825	0.023215	0.016055	0.00650702	-0.0042295	-0.01504	-0.024895	-0.03297	-0.03861	-0.041035	-0.039555	-0.034825	-0.02921	-0.025645	-0.026095	-0.030525	-0.03768	-0.0461	-0.05467	-0.063135	-0.07182	-0.080275	-0.087425	-0.09267	-0.096155	-0.098045	-0.098715	-0.098535	-0.097555	-0.095755	-0.09321	-0.08993	-0.08595	-0.081625	-0.077455	-0.073815	-0.07092	-0.06903	-0.068215	-0.068335	-0.069105	-0.070375
	s66	0.00606	0.014855	0.02637	0.03838	0.04922	0.05854	0.06694	0.07471	0.079965	0.079255	0.069125	0.049395	0.024595	0.0005	-0.020505	-0.039195	-0.056685	-0.07297	-0.087315	-0.099455	-0.109815	-0.118915	-0.12694	-0.13369	-0.138715	-0.141365	-0.14117	-0.13815	-0.132465	-0.124665	-0.11542	-0.10536	-0.0951	-0.085085	-0.07568	-0.06721	-0.059895	-0.05397	-0.049755	-0.04726	-0.04612	-0.045865	-0.046145	-0.04659	-0.04688	-0.046715	-0.046065	-0.04526
	s68	0.002185	0.005345	0.00938	0.01291	0.01481	0.015175	0.01537	0.01758	0.02296	0.029765	0.033875	0.031945	0.023835	0.012225	0.0005427	-0.008495	-0.013475	-0.014235	-0.011475	-0.006645	-0.00163049	0.00186	0.002815	0.000995	-0.003055	-0.00849	-0.014365	-0.0199	-0.024645	-0.028215	-0.030295	-0.030655	-0.02961	-0.02797	-0.026215	-0.02436	-0.02245	-0.020725	-0.01936	-0.018285	-0.0172722	-0.016085	-0.01446	-0.01213	-0.00928	-0.006335	-0.003435	-0.000655
	s69	0.00116174	0.003215	0.005925	0.008415	0.01035	0.01254	0.01557	0.018815	0.0205	0.018665	0.012895	0.00446975	-0.00393329	-0.009815	-0.011505	-0.00938	-0.00494521	6.5e-05	0.004235	0.00677248	0.00744049	0.006355	0.00399	0.001445	2e-05	0.00027	0.002035	0.005035	0.00881	0.012795	0.01655	0.019845	0.022885	0.025895	0.028975	0.03206	0.03511	0.037935	0.040335	0.042365	0.044175	0.045805	0.047455	0.04933	0.051435	0.05361	0.055625	0.05721
	s70	0.00155	0.00394	0.006765	0.009235	0.01201	0.01696	0.02554	0.036315	0.043685	0.04148	0.03058	0.018935	0.013045	0.013455	0.0168	0.01745	0.010565	-0.00609	-0.02954	-0.053145	-0.07147	-0.08334	-0.090445	-0.0945	-0.096245	-0.095315	-0.090615	-0.081605	-0.06924	-0.05585	-0.04364	-0.03378	-0.026065	-0.01954	-0.013585	-0.007935	-0.002275	0.00363	0.0099328	0.01639	0.02208	0.02618	0.028405	0.029345	0.029655	0.02943	0.028495	0.026895
	s71	0.004305	0.01075	0.01926	0.028675	0.03843	0.04898	0.06072	0.072515	0.081855	0.08646	0.085105	0.078185	0.067755	0.05668	0.04793	0.04295	0.04057	0.038445	0.034995	0.029815	0.022795	0.013545	0.001825	-0.01186	-0.02623	-0.039855	-0.05153	-0.06045	-0.066285	-0.069045	-0.069035	-0.06694	-0.06374	-0.060215	-0.056675	-0.053125	-0.049565	-0.045985	-0.042365	-0.038785	-0.035335	-0.03202	-0.02882	-0.025775	-0.023115	-0.02134	-0.02102	-0.02224
	s72	0.00881	0.017105	0.026465	0.03359	0.035775	0.03322	0.029415	0.028605	0.031155	0.03276	0.029595	0.022965	0.01791	0.01783	0.02225	0.02748	0.030035	0.02894	0.024215	0.015705	0.00385	-0.010015	-0.02403	-0.03704	-0.048345	-0.05744	-0.063555	-0.06627	-0.065695	-0.06308	-0.06003	-0.057325	-0.05482	-0.051965	-0.04807	-0.04258	-0.035475	-0.02739	-0.019065	-0.011135	-0.00432	0.000645	0.003565	0.00484	0.005045	0.00499	0.005375	0.00642991
	s73	0.01145	0.025735	0.040435	0.048475	0.04535	0.035195	0.027555	0.025405	0.023705	0.01863	0.01115	0.004475	0.001005	0.00114	0.00391	0.00743286	0.009175	0.007125	0.00088	-0.00941	-0.02372	-0.04144	-0.060815	-0.07926	-0.0943	-0.104295	-0.10916	-0.110415	-0.11034	-0.110505	-0.11122	-0.11188	-0.111635	-0.10975	-0.105745	-0.099795	-0.092765	-0.0858	-0.08037	-0.07737	-0.076755	-0.077715	-0.07893	-0.079315	-0.07861	-0.07731	-0.076055	-0.075205
	s74	0.00253955	0.00723824	0.0132904	0.0191034	0.0236654	0.0273559	0.0309223	0.03309	0.0314141	0.0248461	0.0144973	0.00288785	-0.00698451	-0.0132641	-0.0157231	-0.0156631	-0.0149752	-0.0152548	-0.0172394	-0.0209017	-0.0257763	-0.0312469	-0.0367336	-0.0417383	-0.0458271	-0.0487155	-0.0503178	-0.0506774	-0.0499395	-0.0483995	-0.0463769	-0.0440561	-0.0415557	-0.038885	-0.0360039	-0.0329709	-0.0299229	-0.0270551	-0.0245287	-0.0223341	-0.0203761	-0.0185551	-0.0167827	-0.014946	-0.0130521	-0.0112561	-0.00973494	-0.00859222
	s75	0.0036	0.009475	0.016	0.022115	0.027965	0.034125	0.03966	0.042825	0.04297	0.04139	0.03906	0.035605	0.03025	0.02318	0.016125	0.01081	0.00776	0.006405	0.0058	0.005475	0.005275	0.00508	0.00488	0.004565	0.003895	0.00288	0.001935	0.001675	0.002535	0.00452	0.0073463	0.010435	0.01328	0.015655	0.01735	0.018135	0.01802	0.0171531	0.01584	0.014535	0.01365	0.0134	0.013825	0.01496	0.016755	0.01887	0.020715	0.02189
	s76	0.00323	0.00731	0.010745	0.011275	0.010415	0.011685	0.01754	0.02501	0.029485	0.02714	0.017455	0.003025	-0.01054	-0.01896	-0.020615	-0.01699	-0.010135	-0.00206	0.005985	0.012385	0.0151835	0.0125076	0.004835	-0.00597671	-0.01776	-0.029445	-0.040575	-0.050625	-0.059075	-0.06602	-0.071765	-0.07628	-0.079585	-0.081575	-0.081985	-0.080825	-0.077965	-0.073555	-0.067565	-0.059865	-0.05047	-0.03959	-0.0277	-0.015455	-0.0037	0.00691	0.01593	0.02318
	s77	0.00515	0.01329	0.02442	0.03545	0.04284	0.04554	0.04651	0.047175	0.04379	0.031775	0.012465	-0.007375	-0.022995	-0.0342	-0.04232	-0.048075	-0.052315	-0.05599	-0.059655	-0.062995	-0.06585	-0.067465	-0.06593	-0.060625	-0.05192	-0.04102	-0.029005	-0.016895	-0.00529	0.0055	0.014785	0.02191	0.02701	0.030435	0.032535	0.0338	0.03471	0.03537	0.03548	0.034775	0.03361	0.03257	0.03195	0.032005	0.03302	0.034985	0.03773	0.04086
	s78	0.00722	0.01853	0.03291	0.04669	0.05563	0.0567	0.05058	0.04063	0.02606	0.00503	-0.01982	-0.04191	-0.05479	-0.05856	-0.05658	-0.05373	-0.05334	-0.05556	-0.05759	-0.05637	-0.05002	-0.03961	-0.02849	-0.02021	-0.01658	-0.01677	-0.01824	-0.01835	-0.01485	-0.00789	0.000420092	0.00745	0.01101	0.01024	0.00623	0.000110728	-0.00705	-0.01447	-0.02147	-0.02777	-0.03318	-0.03735	-0.03964	-0.03937	-0.03707	-0.03382	-0.03089	-0.02864
	s79	-0.00033	0.002435	0.00853	0.017655	0.02856	0.04063	0.05292	0.062595	0.06595	0.060365	0.046015	0.0262	0.005175	-0.01338	-0.027045	-0.035445	-0.04018	-0.04382	-0.04774	-0.05238	-0.05773	-0.06361	-0.0695	-0.07413	-0.076025	-0.07455	-0.070125	-0.06398	-0.05771	-0.052155	-0.04687	-0.04043	-0.031465	-0.019475	-0.0053	0.00899	0.02085	0.02868	0.032385	0.033145	0.03236	0.031095	0.030085	0.02935	0.02864	0.02791	0.02742	0.0272
	s80	-0.0042874	-0.00311	0.000895	0.00624	0.010925	0.01379	0.015365	0.015945	0.014835	0.010805	0.002445	-0.009885	-0.02266	-0.031395	-0.03319	-0.02919	-0.022125	-0.01424	-0.006595	-4e-05	0.00472	0.00763	0.009055	0.00953	0.00993	0.01068	0.011625	0.01259	0.013505	0.01424	0.014775	0.01487	0.013865	0.011215	0.007	0.00206	-0.00231	-0.005515	-0.007535	-0.00864	-0.0094	-0.01023	-0.011505	-0.0131976	-0.01485	-0.01626	-0.017255	-0.017615
	s81	-0.00089	-0.000375	0.000605	0.001055	0.00131	0.002015	0.001975	-0.00182	-0.012215	-0.02859	-0.047795	-0.06518	-0.076955	-0.08263	-0.08495	-0.085885	-0.086825	-0.088705	-0.09162	-0.095135	-0.098695	-0.1019	-0.103935	-0.10402	-0.10204	-0.09845	-0.093965	-0.088985	-0.084275	-0.080875	-0.07951	-0.08046	-0.08389	-0.088865	-0.09386	-0.09787	-0.101055	-0.103625	-0.105515	-0.106605	-0.106485	-0.10495	-0.10235	-0.099155	-0.09563	-0.091955	-0.088145	-0.08435
	s82	0.00596	0.008945	0.00971	0.007285	0.000810443	-0.005045	-0.00243924	0.00847	0.017065	0.014655	0.00482	-0.00226	-0.00168289	0.00621637	0.017455	0.026475	0.028815	0.023905	0.014985	0.00603	-0.00107	-0.00655	-0.01178	-0.017615	-0.023425	-0.027355	-0.027415	-0.022545	-0.013155	-0.00124	0.011145	0.02256	0.03203	0.039765	0.04665	0.05321	0.059215	0.064085	0.066895	0.06801	0.068405	0.068795	0.06956	0.07069	0.071365	0.07101	0.06959	0.067525
	s83	-0.00465	-0.000191473	0.00744	0.01883	0.03612	0.05895	0.07907	0.08306	0.06088	0.02029	-0.01895	-0.05006	-0.07209	-0.08311	-0.08229	-0.07182	-0.05658	-0.04079	-0.02798	-0.02017	-0.01663	-0.01463	-0.01202	-0.00939	-0.00823	-0.00861	-0.00977	-0.01116	-0.0117	-0.01036	-0.00725	-0.00365	-0.00193	-0.00284	-0.00542	-0.00872	-0.0126	-0.01637	-0.01959	-0.02236	-0.02416	-0.02439	-0.02301	-0.01987	-0.01543	-0.01117	-0.00832	-0.0075
Z轴	100%Gait cycle
	s25	0.032275	0.069295	0.127525	0.211845	0.320805	0.44281	0.559425	0.65416	0.72325	0.77838	0.836485	0.906945	0.98828	1.07401	1.1604	1.24842	1.34008	1.43631	1.53524	1.63303	1.72588	1.81116	1.88792	1.9556	2.01528	2.0681	2.11464	2.15639	2.19582	2.23602	2.2788	2.32461	2.37333	2.42386	2.47397	2.52144	2.56518	2.60525	2.6418	2.67415	2.7018	2.72557	2.74654	2.76514	2.78113	2.79399	2.80309	2.80773
	s49	0.03663	0.08403	0.152205	0.23853	0.33318	0.424345	0.50744	0.586925	0.67131	0.764635	0.86201	0.957375	1.05231	1.15331	1.26391	1.37984	1.49303	1.59676	1.68782	1.76703	1.83693	1.8994	1.95537	2.00662	2.05538	2.10367	2.15311	2.20373	2.25457	2.30342	2.34874	2.39043	2.42978	2.46752	2.50418	2.5401	2.57468	2.60684	2.63491	2.65864	2.67927	2.69692	2.71086	2.72092	2.72717	2.72958	2.72797	2.72278
	s52	0.04463	0.11671	0.223615	0.35792	0.492345	0.59289	0.64904	0.681915	0.72658	0.810065	0.936355	1.09179	1.26769	1.46182	1.66566	1.86315	2.03871	2.18148	2.28622	2.3532	2.38829	2.40347	2.41343	2.42856	2.45247	2.48431	2.52131	2.56075	2.60116	2.64208	2.68313	2.72368	2.76254	2.7984	2.82991	2.85641	2.87763	2.89355	2.90449	2.91051	2.91113	2.9066	2.8988	2.88917	2.87864	2.86674	2.85263	2.83711
	s56	0.0438	0.10937	0.207625	0.329905	0.44765	0.53261	0.585995	0.62724	0.673095	0.72458	0.7764	0.82509	0.870925	0.917135	0.966155	1.01825	1.07396	1.1361	1.20758	1.28937	1.38102	1.48141	1.5872	1.69401	1.798	1.89786	1.99358	2.08473	2.17219	2.25595	2.33505	2.40876	2.47574	2.535	2.58708	2.63312	2.67533	2.71607	2.75633	2.79559	2.8308	2.86055	2.88566	2.90738	2.92623	2.94297	2.95645	2.96518
	s57	0.046855	0.094965	0.165855	0.26062	0.369545	0.47438	0.55887	0.618285	0.66147	0.70473	0.755875	0.8104	0.85818	0.90037	0.95028	1.01838	1.10592	1.20877	1.32204	1.43805	1.55119	1.66094	1.76707	1.86785	1.96095	2.04221	2.10772	2.15702	2.19577	2.22959	2.26428	2.30125	2.3379	2.37045	2.39688	2.41893	2.43879	2.4597	2.48428	2.51179	2.53848	2.55928	2.57172	2.57849	2.58229	2.58261	2.57852	2.57183
	s58	0.04522	0.1253	0.23872	0.358385	0.444925	0.486955	0.51304	0.55749	0.623725	0.68844	0.737975	0.778745	0.82366	0.88033	0.950865	1.0341	1.12573	1.22109	1.31726	1.41342	1.50765	1.59671	1.67888	1.75306	1.81743	1.86894	1.90746	1.93568	1.95657	1.97088	1.98051	1.9904	2.00548	2.02616	2.05018	2.07552	2.09896	2.11917	2.13779	2.15636	2.17415	2.18879	2.19824	2.20467	2.21137	2.21748	2.22033	2.21989
	s59	0.04084	0.105325	0.20956	0.35475	0.520105	0.672895	0.79628	0.8951	0.978175	1.04539	1.10228	1.16534	1.25063	1.35617	1.47141	1.58531	1.69171	1.79059	1.88539	1.97872	2.0676	2.14692	2.21411	2.26884	2.31312	2.35042	2.3835	2.41495	2.44649	2.47804	2.50871	2.53898	2.56907	2.59871	2.62568	2.64712	2.66295	2.67427	2.68258	2.6883	2.6923	2.69399	2.69308	2.68951	2.68191	2.67069	2.65768	2.64385
	s60	0.038155	0.074	0.118	0.183565	0.280385	0.400105	0.51339	0.58974	0.62476	0.638405	0.64914	0.665715	0.69318	0.732535	0.783045	0.843265	0.913045	0.990645	1.07271	1.15254	1.22586	1.29144	1.35104	1.4091	1.4725	1.54588	1.63105	1.72592	1.82407	1.91778	2.00146	2.07484	2.14013	2.19762	2.24628	2.28723	2.32153	2.34949	2.37446	2.39875	2.41967	2.43364	2.44318	2.45225	2.46103	2.46841	2.47337	2.47347
	s61	0.035655	0.113475	0.230935	0.37325	0.51333	0.627465	0.711705	0.780735	0.850415	0.92236	0.99091	1.05686	1.12875	1.2148	1.31679	1.42997	1.54735	1.66288	1.7726	1.87306	1.96155	2.03784	2.10398	2.16264	2.21752	2.27176	2.32728	2.38453	2.44281	2.5013	2.55879	2.61287	2.66167	2.70494	2.74298	2.77644	2.80738	2.83805	2.86903	2.89946	2.92828	2.95411	2.9752	2.99045	3.00102	3.00821	3.01218	3.01252
	s62	0.034805	0.128315	0.289545	0.496225	0.66964	0.747515	0.75687	0.752125	0.760965	0.778535	0.801585	0.8422	0.90695	0.9927	1.08865	1.18359	1.27015	1.34412	1.40816	1.4675	1.52776	1.59374	1.66759	1.74758	1.83051	1.91477	1.99913	2.07938	2.14873	2.20374	2.24702	2.28238	2.31212	2.33683	2.35625	2.371	2.38323	2.39427	2.40222	2.40576	2.4075	2.41053	2.4145	2.41843	2.42158	2.42131	2.41577	2.4068
	s63	0.03833	0.0754	0.13295	0.23033	0.376785	0.548295	0.69978	0.79885	0.85084	0.88465	0.9283	0.993445	1.07661	1.16709	1.26056	1.35746	1.45622	1.54991	1.62987	1.69367	1.74716	1.79813	1.85284	1.91448	1.98209	2.05073	2.11462	2.16902	2.21384	2.25172	2.28546	2.31757	2.35028	2.38214	2.40808	2.42727	2.44215	2.4535	2.4614	2.46606	2.46658	2.4623	2.45561	2.44855	2.44085	2.43234	2.42229	2.4088
	s64	0.05148	0.12098	0.21992	0.335625	0.447605	0.54066	0.61088	0.666375	0.720265	0.778385	0.8345	0.881665	0.922435	0.96519	1.01727	1.08173	1.15726	1.24144	1.33243	1.42744	1.52241	1.61294	1.69552	1.76814	1.82985	1.88175	1.92635	1.96704	2.00697	2.048	2.09029	2.13316	2.17598	2.2191	2.2636	2.30966	2.35732	2.40558	2.45338	2.4998	2.54337	2.58329	2.61979	2.65363	2.68531	2.71428	2.7388	2.75678
	s65	0.04454	0.0978	0.172375	0.27175	0.39101	0.511885	0.618935	0.71359	0.80446	0.896125	0.986855	1.07251	1.15131	1.22506	1.29726	1.37041	1.44582	1.52231	1.59758	1.66934	1.73517	1.79483	1.85116	1.90896	1.9718	2.0405	2.11532	2.19496	2.27599	2.35396	2.42543	2.48921	2.54545	2.59414	2.63517	2.66921	2.69727	2.72141	2.74458	2.76698	2.78705	2.80325	2.81533	2.82373	2.82858	2.83079	2.83167	2.83101
	s66	0.04885	0.11949	0.214755	0.323965	0.43531	0.545615	0.66715	0.818295	1.00411	1.21484	1.43217	1.63964	1.82699	1.98942	2.12786	2.2448	2.34405	2.43095	2.50868	2.57839	2.63975	2.69151	2.73251	2.76235	2.78195	2.79422	2.80156	2.80573	2.80885	2.81223	2.81622	2.82028	2.824	2.82709	2.82984	2.83343	2.83839	2.84299	2.84509	2.84401	2.83926	2.83006	2.81693	2.80153	2.78412	2.76287	2.73726	2.70906
	s68	0.034195	0.0665	0.1118	0.17256	0.247575	0.329505	0.406285	0.46894	0.518885	0.56618	0.621845	0.69027	0.766575	0.84373	0.919745	0.997015	1.07967	1.1699	1.26612	1.36408	1.45982	1.55082	1.63566	1.7128	1.78168	1.84321	1.89965	1.95373	2.00685	2.05928	2.11055	2.15991	2.20774	2.25369	2.29668	2.33579	2.37072	2.4016	2.42797	2.44994	2.46859	2.48555	2.5017	2.51634	2.52925	2.54079	2.5508	2.55838
	s69	0.02477	0.05128	0.089685	0.14531	0.22021	0.308945	0.4021	0.487945	0.557645	0.60725	0.6417	0.670475	0.700775	0.734905	0.773795	0.81815	0.867345	0.91973	0.97171	1.0193	1.05979	1.09451	1.12546	1.15483	1.18544	1.22057	1.26328	1.31424	1.37261	1.43562	1.49947	1.56081	1.6175	1.67095	1.72379	1.77663	1.82915	1.87896	1.92446	1.96619	2.00479	2.04073	2.07345	2.10274	2.13071	2.1584	2.18302	2.20241
	s70	0.035385	0.103015	0.206695	0.332615	0.452685	0.548925	0.621885	0.68496	0.745365	0.80172	0.85648	0.919435	1.0028	1.11109	1.24351	1.39284	1.54403	1.68053	1.7895	1.86869	1.92137	1.95379	1.97332	1.99008	2.01137	2.03965	2.07594	2.11976	2.16798	2.21607	2.26009	2.29867	2.33219	2.3609	2.38475	2.40517	2.42416	2.44157	2.45597	2.46762	2.47662	2.48211	2.483	2.47805	2.46902	2.45897	2.44922	2.43844
	s71	0.03615	0.08368	0.145655	0.2177	0.293545	0.368135	0.44088	0.515415	0.597735	0.692	0.796305	0.90449	1.01362	1.12607	1.24465	1.36981	1.501	1.63709	1.77408	1.90653	2.02994	2.1399	2.23399	2.31346	2.38189	2.44382	2.50328	2.56221	2.62125	2.67964	2.73508	2.78536	2.82962	2.86874	2.90456	2.9383	2.97013	2.99964	3.02678	3.05195	3.07368	3.08949	3.09897	3.10358	3.1046	3.10262	3.09747	3.08742
	s72	0.044985	0.10519	0.195765	0.313735	0.442825	0.56193	0.66115	0.750155	0.84375	0.945845	1.05174	1.15902	1.26995	1.38651	1.50802	1.62963	1.74486	1.84891	1.93693	2.0052	2.05544	2.09184	2.12045	2.14865	2.18092	2.21907	2.26315	2.311	2.36022	2.41007	2.45997	2.50812	2.55252	2.59272	2.62974	2.66626	2.70345	2.7397	2.7731	2.80177	2.82477	2.84241	2.8543	2.85852	2.85568	2.84886	2.83988	2.82924
	s73	0.05059	0.149195	0.28967	0.44993	0.59274	0.691825	0.759065	0.826515	0.908745	0.999445	1.09377	1.19583	1.31055	1.43918	1.58035	1.72846	1.87336	2.0052	2.11895	2.21382	2.29334	2.36291	2.42674	2.48854	2.55007	2.61185	2.67232	2.728	2.7758	2.81398	2.84345	2.86703	2.88652	2.90396	2.92116	2.9385	2.95578	2.97154	2.98309	2.98909	2.99076	2.9901	2.98776	2.98342	2.97635	2.9662	2.95239	2.93357
	s74	0.05133	0.13926	0.257395	0.377125	0.46519	0.51249	0.548185	0.614845	0.726165	0.871145	1.03615	1.21511	1.40179	1.58119	1.73651	1.85694	1.93769	1.98208	1.99968	2.00569	2.01372	2.03137	2.06006	2.09703	2.13892	2.18352	2.23149	2.28145	2.33041	2.37647	2.41974	2.46052	2.49758	2.53075	2.56128	2.59013	2.61699	2.64038	2.65971	2.67469	2.68372	2.68835	2.69067	2.69148	2.69027	2.68663	2.68091	2.67136
	s75	0.03519	0.076555	0.134485	0.206485	0.28509	0.36088	0.428185	0.48823	0.545495	0.60459	0.66935	0.73971	0.81045	0.87587	0.93617	0.995665	1.05997	1.13248	1.21212	1.29448	1.37426	1.44711	1.51012	1.56279	1.60686	1.64515	1.68089	1.71709	1.75537	1.79565	1.83556	1.87207	1.90464	1.93372	1.95913	1.9812	2.00084	2.01891	2.03683	2.05532	2.07386	2.09158	2.10784	2.12214	2.13427	2.14364	2.14946	2.1524
	s76	0.034355	0.12304	0.25758	0.40601	0.51019	0.540285	0.52288	0.516565	0.54305	0.585075	0.62418	0.655105	0.682025	0.711135	0.74597	0.78573	0.83078	0.88166	0.93697	0.996895	1.06742	1.15578	1.25778	1.36683	1.4788	1.59177	1.70397	1.81322	1.91744	2.01429	2.10107	2.17374	2.23321	2.28065	2.31602	2.34102	2.35811	2.37082	2.38029	2.38564	2.38652	2.38331	2.37756	2.36997	2.36094	2.35089	2.3397	2.32743
	s77	0.039025	0.09004	0.17541	0.30545	0.461905	0.604505	0.698935	0.743975	0.765635	0.787795	0.819335	0.855175	0.89099	0.929185	0.972255	1.01995	1.07033	1.1242	1.18257	1.24515	1.30996	1.37665	1.44641	1.52101	1.60024	1.68058	1.75839	1.83154	1.89481	1.94508	1.98333	2.01387	2.04056	2.06772	2.09648	2.12373	2.14876	2.17186	2.19448	2.21653	2.23473	2.24892	2.26117	2.26917	2.27236	2.27278	2.27244	2.27013
	s78	0.05733	0.15257	0.28217	0.43	0.57545	0.72263	0.88372	1.05452	1.20833	1.31271	1.3661	1.38419	1.38641	1.38517	1.38817	1.40088	1.42331	1.45276	1.48672	1.52872	1.5847	1.65262	1.72524	1.79862	1.87139	1.944	2.01695	2.08969	2.16078	2.22548	2.28089	2.32909	2.3727	2.41676	2.46003	2.49794	2.5298	2.55634	2.5797	2.60163	2.6235	2.64512	2.66437	2.67939	2.69031	2.6973	2.7017	2.70391
	s79	0.04296	0.071085	0.110845	0.16586	0.241565	0.34227	0.466155	0.60292	0.737165	0.857715	0.962175	1.05466	1.14544	1.24207	1.34539	1.45112	1.55506	1.65663	1.75604	1.85105	1.93762	2.01394	2.07848	2.13169	2.17676	2.2167	2.2564	2.29861	2.34218	2.38682	2.43325	2.48117	2.52973	2.57829	2.62642	2.67206	2.71258	2.74686	2.77495	2.79706	2.81499	2.83033	2.8431	2.85336	2.86142	2.86567	2.8645	2.85806
	s80	0.05047	0.09088	0.144205	0.21764	0.31466	0.42815	0.543855	0.64538	0.719745	0.76434	0.785665	0.79815	0.81638	0.847115	0.891705	0.95034	1.02333	1.10688	1.19442	1.28133	1.36267	1.43559	1.50154	1.5633	1.62463	1.68789	1.7531	1.81928	1.88418	1.94596	2.0052	2.06217	2.11487	2.16129	2.20086	2.2354	2.2677	2.29832	2.32676	2.35325	2.37754	2.3988	2.41625	2.42882	2.4372	2.44218	2.44242	2.43835
	s81	0.029945	0.0625	0.111665	0.176025	0.24565	0.31104	0.367805	0.41762	0.466735	0.51996	0.577925	0.64298	0.71735	0.8022	0.894005	0.98427	1.06617	1.13876	1.20447	1.26601	1.32712	1.39029	1.45653	1.52782	1.60328	1.67954	1.75432	1.82637	1.8964	1.96548	2.0326	2.09444	2.14861	2.19573	2.23633	2.27186	2.30236	2.32755	2.347	2.36065	2.3695	2.37437	2.37528	2.37336	2.3689	2.36169	2.35085	2.3358
	s82	0.0425	0.105545	0.208735	0.34042	0.460665	0.54109	0.5873	0.61715	0.645685	0.680835	0.73098	0.80397	0.90272	1.02171	1.14837	1.27313	1.38874	1.48811	1.56563	1.62382	1.67351	1.7188	1.76161	1.80516	1.84916	1.89034	1.92674	1.95708	1.98277	2.0064	2.02778	2.04826	2.06884	2.08834	2.10595	2.12059	2.13164	2.13812	2.1415	2.14583	2.15033	2.15196	2.14954	2.14324	2.1339	2.12507	2.11725	2.10988
	s83	0.03459	0.06587	0.12796	0.24063	0.40332	0.58329	0.74444	0.87027	0.96716	1.04911	1.12536	1.2041	1.27783	1.33993	1.39039	1.43036	1.46287	1.48986	1.51064	1.52976	1.55599	1.59492	1.64817	1.71113	1.77804	1.84886	1.92331	1.99491	2.05952	2.11496	2.1603	2.1975	2.22782	2.25537	2.27969	2.3011	2.3198	2.33253	2.33836	2.34219	2.34684	2.35368	2.36208	2.36879	2.37059	2.36999	2.36934	2.36686
[truncated: 53 more columns]

## Sheet: Surface03 Rubber
GRF
X轴	100%Gait cycle	1	2	3	4	5	6	7	8	9	10	11	12	13	14	15	16	17	18	19	20	21	22	23	24	25	26	27	28	29	30	31	32	33	34	35	36	37	38	39	40	41	42	43	44	45	46	47	48
	s25	-0.01995	-0.044695	-0.077895	-0.12356	-0.184445	-0.249875	-0.299575	-0.317305	-0.297885	-0.251815	-0.19621	-0.14645	-0.111125	-0.09336	-0.095735	-0.12019	-0.16362	-0.21844	-0.27446	-0.321855	-0.35519	-0.37291	-0.37659	-0.370225	-0.35909	-0.348395	-0.341065	-0.337295	-0.335945	-0.334885	-0.33157	-0.32391	-0.31068	-0.291515	-0.267575	-0.241295	-0.21548	-0.191995	-0.17149	-0.1538	-0.13799	-0.12251	-0.10613	-0.088015	-0.067885	-0.046025	-0.023035	0.000275
	s49	-0.01265	-0.031945	-0.05876	-0.092355	-0.131265	-0.1717	-0.206645	-0.227385	-0.227035	-0.203995	-0.16405	-0.118155	-0.078175	-0.052465	-0.04425	-0.05289	-0.07597	-0.109435	-0.147665	-0.18414	-0.212965	-0.230695	-0.237255	-0.234925	-0.227025	-0.21709	-0.207835	-0.200645	-0.195705	-0.192265	-0.18865	-0.182585	-0.172345	-0.15769	-0.13955	-0.119505	-0.09927	-0.08019	-0.06285	-0.04694	-0.03145	-0.01524	0.002565	0.022225	0.04321	0.064685	0.08599	0.10669
	s52	-0.0020939	-0.023385	-0.063425	-0.12475	-0.204635	-0.288205	-0.354505	-0.391315	-0.394855	-0.360975	-0.29002	-0.196215	-0.104055	-0.037625	-0.0113	-0.02793	-0.081095	-0.15811	-0.242845	-0.318425	-0.372155	-0.39957	-0.405455	-0.399745	-0.39113	-0.38338	-0.376095	-0.367245	-0.355245	-0.33986	-0.3222	-0.304125	-0.287195	-0.272065	-0.258395	-0.245115	-0.230765	-0.214325	-0.195705	-0.17541	-0.154255	-0.13301	-0.112135	-0.09178	-0.072075	-0.052985	-0.034105	-0.014885
	s56	-0.013025	-0.03277	-0.06015	-0.094925	-0.13912	-0.188405	-0.22971	-0.252415	-0.250875	-0.224925	-0.18001	-0.126085	-0.076475	-0.04111	-0.02385	-0.024015	-0.03878	-0.06439	-0.09807	-0.13723	-0.178535	-0.21773	-0.250845	-0.27414	-0.28545	-0.28577	-0.278125	-0.266315	-0.25407	-0.244205	-0.23747	-0.232405	-0.22665	-0.218195	-0.206235	-0.191285	-0.17481	-0.158535	-0.14295	-0.12703	-0.109635	-0.09023	-0.06892	-0.04599	-0.021835	0.003215	0.028715	0.05403
	s57	-0.034405	-0.07932	-0.138965	-0.210485	-0.28819	-0.358745	-0.406595	-0.42228	-0.397225	-0.323505	-0.20831	-0.08189	0.02232	0.080885	0.0833	0.03663	-0.0378024	-0.11334	-0.16832	-0.195155	-0.20137	-0.20062	-0.200705	-0.200435	-0.193675	-0.17753	-0.1571	-0.14215	-0.139965	-0.14924	-0.160015	-0.16036	-0.144115	-0.114505	-0.080935	-0.05305	-0.03557	-0.02643	-0.0194	-0.00785095	0.01109	0.03547	0.060855	0.08346	0.10192	0.117645	0.13297	0.149695
	s58	-0.013895	-0.04836	-0.102505	-0.17673	-0.25932	-0.32621	-0.36171	-0.361575	-0.32024	-0.24022	-0.14353	-0.06075	-0.012005	-0.003435	-0.02795	-0.07468	-0.13253	-0.19004	-0.23573	-0.258835	-0.25756	-0.23947	-0.21859	-0.204465	-0.20033	-0.20385	-0.2105	-0.21571	-0.21631	-0.211325	-0.202145	-0.19111	-0.17964	-0.16786	-0.15618	-0.145305	-0.13524	-0.12451	-0.111355	-0.094915	-0.07574	-0.05493	-0.034125	-0.0148549	0.002205	0.017655	0.032565	0.0478
	s59	-0.013415	-0.039425	-0.07695	-0.12614	-0.186445	-0.24863	-0.29427	-0.30607	-0.276825	-0.216985	-0.152535	-0.109565	-0.10186	-0.127805	-0.17262	-0.215535	-0.241335	-0.24595	-0.23515	-0.217365	-0.19965	-0.186525	-0.18049	-0.182015	-0.189895	-0.200295	-0.20825	-0.20921	-0.20205	-0.189165	-0.17447	-0.16098	-0.149435	-0.138795	-0.127155	-0.113265	-0.096715	-0.077585	-0.056625	-0.03539	-0.014925	0.00418877	0.02177	0.0378	0.053	0.06858	0.08513	0.102125
	s60	-0.015055	-0.037825	-0.06689	-0.10603	-0.16127	-0.22455	-0.273585	-0.29181	-0.27804	-0.23711	-0.18139	-0.124975	-0.07957	-0.050515	-0.03675	-0.03659	-0.05021	-0.077275	-0.11339	-0.15093	-0.182095	-0.2021	-0.2101	-0.20973	-0.205975	-0.2024	-0.20071	-0.200505	-0.200565	-0.199755	-0.19691	-0.191745	-0.18479	-0.176865	-0.167755	-0.15722	-0.145295	-0.13226	-0.11833	-0.10376	-0.0888	-0.07398	-0.05964	-0.04534	-0.03056	-0.015165	0.00081	0.017655
	s61	-0.009415	-0.04438	-0.101705	-0.173705	-0.24858	-0.31368	-0.35914	-0.377845	-0.361145	-0.30452	-0.21569	-0.11365	-0.02106	0.04329	0.068575	0.053425	0.006155	-0.057945	-0.12204	-0.172365	-0.20117	-0.20768	-0.197515	-0.17943	-0.16181	-0.14973	-0.14407	-0.14275	-0.143015	-0.14296	-0.14167	-0.138625	-0.13292	-0.123485	-0.10929	-0.08991	-0.066065	-0.039695	-0.013575	0.009775	0.029045	0.04466	0.058765	0.07425	0.093195	0.115875	0.14081	0.16593
	s62	-0.013295	-0.050085	-0.10861	-0.185675	-0.26548	-0.32727	-0.36224	-0.362125	-0.308235	-0.208255	-0.10118	-0.030255	-0.016345	-0.05494	-0.122265	-0.190565	-0.24218	-0.273545	-0.28754	-0.28713	-0.275505	-0.25797	-0.24168	-0.232555	-0.2316	-0.23497	-0.23558	-0.228455	-0.21305	-0.19392	-0.17615	-0.16237	-0.152635	-0.145265	-0.138215	-0.12949	-0.11814	-0.103615	-0.08613	-0.06682	-0.04745	-0.02928	-0.01207	0.004975	0.022625	0.041075	0.060095	0.07955
	s63	-0.01423	-0.031205	-0.0521	-0.08149	-0.128105	-0.1903	-0.25144	-0.28829	-0.28213	-0.23398	-0.16163	-0.09074	-0.043335	-0.029755	-0.05012	-0.09696	-0.15813	-0.221555	-0.274955	-0.30747	-0.313025	-0.29331	-0.25828	-0.22214	-0.195165	-0.18106	-0.17585	-0.172725	-0.16654	-0.15611	-0.14302	-0.129285	-0.11608	-0.10353	-0.091375	-0.07889	-0.065045	-0.04945	-0.03268	-0.015945	-0.00096	0.0116745	0.02287	0.033625	0.04446	0.055815	0.068615	0.083345
	s64	-0.016885	-0.05015	-0.097805	-0.15443	-0.21713	-0.281945	-0.342775	-0.3949	-0.427795	-0.42506	-0.375835	-0.286565	-0.18024	-0.08303	-0.0126493	0.024035	0.02915	0.00904	-0.02849	-0.07516	-0.122765	-0.16376	-0.193	-0.209155	-0.21414	-0.211025	-0.20228	-0.19011	-0.17737	-0.167385	-0.162125	-0.161165	-0.16187	-0.160595	-0.155045	-0.14528	-0.132835	-0.11943	-0.106035	-0.09254	-0.077755	-0.06016	-0.03915	-0.01521	0.010635	0.037095	0.06321	0.088685
	s65	0.00146829	-0.00177997	-0.009345	-0.023105	-0.04454	-0.073765	-0.10825	-0.14347	-0.174835	-0.19856	-0.211655	-0.21218	-0.201565	-0.184425	-0.166945	-0.154885	-0.15234	-0.161115	-0.180485	-0.20722	-0.23633	-0.26265	-0.28245	-0.293955	-0.2973	-0.294575	-0.288245	-0.280315	-0.271795	-0.262815	-0.25319	-0.242635	-0.23064	-0.21696	-0.20171	-0.185215	-0.167895	-0.150145	-0.13242	-0.11519	-0.098675	-0.082865	-0.06737	-0.051525	-0.034695	-0.016345	0.00398	0.02661
	s66	-0.01984	-0.0495	-0.090145	-0.138325	-0.192825	-0.252295	-0.315275	-0.376815	-0.428785	-0.459275	-0.457775	-0.422575	-0.35984	-0.285105	-0.21346	-0.15955	-0.13232	-0.133765	-0.158555	-0.195575	-0.23468	-0.268055	-0.291475	-0.30526	-0.310795	-0.31169	-0.31076	-0.31034	-0.31112	-0.31229	-0.31215	-0.308865	-0.3008	-0.287405	-0.269575	-0.248755	-0.22699	-0.20572	-0.1857	-0.16669	-0.148185	-0.12982	-0.111085	-0.09147	-0.07034	-0.047625	-0.023425	0.00176
	s68	-0.0212	-0.0456	-0.076665	-0.11463	-0.16126	-0.215355	-0.269225	-0.310465	-0.32603	-0.308275	-0.261795	-0.200285	-0.14044	-0.096345	-0.076145	-0.082185	-0.112435	-0.160365	-0.21509	-0.2653	-0.302125	-0.3215	-0.324485	-0.31725	-0.305835	-0.29414	-0.28369	-0.274505	-0.26594	-0.2569	-0.24623	-0.232905	-0.216495	-0.19778	-0.17792	-0.15743	-0.13643	-0.11498	-0.093415	-0.07225	-0.051715	-0.03176	-0.012205	0.00752	0.028445	0.051295	0.075675	0.100245
	s69	-0.017555	-0.04012	-0.068695	-0.10504	-0.14986	-0.197255	-0.235075	-0.24968	-0.23237	-0.18773	-0.13194	-0.08458	-0.05816	-0.056215	-0.07651	-0.11307	-0.15707	-0.199215	-0.231475	-0.249805	-0.255755	-0.25453	-0.25154	-0.24968	-0.249195	-0.248925	-0.247815	-0.24448	-0.23672	-0.224195	-0.208245	-0.191425	-0.17588	-0.16223	-0.14968	-0.1365	-0.12176	-0.106135	-0.09097	-0.076745	-0.06284	-0.04809	-0.03143	-0.01322	0.005675	0.024665	0.04298	0.05998
	s70	-0.01507	-0.044585	-0.087	-0.140995	-0.203865	-0.263465	-0.304865	-0.312525	-0.27924	-0.210525	-0.127855	-0.05922	-0.023155	-0.025435	-0.059375	-0.112635	-0.169135	-0.217105	-0.251305	-0.272095	-0.28117	-0.281095	-0.274645	-0.264685	-0.254085	-0.244815	-0.23772	-0.23151	-0.223805	-0.21237	-0.19679	-0.17832	-0.1591	-0.14149	-0.12675	-0.114985	-0.105005	-0.09507	-0.083325	-0.06856	-0.05064	-0.030605	-0.010095	0.00942	0.026805	0.04203	0.05588	0.069185
	s71	-0.010555	-0.022335	-0.039265	-0.06402	-0.09887	-0.14293	-0.19144	-0.237235	-0.27288	-0.29164	-0.28834	-0.26346	-0.22528	-0.18581	-0.154765	-0.138695	-0.14082	-0.15996	-0.190105	-0.22215	-0.24743	-0.26113	-0.26292	-0.256125	-0.24596	-0.2367	-0.23011	-0.225325	-0.220025	-0.21214	-0.20077	-0.18595	-0.16852	-0.14999	-0.132005	-0.11531	-0.0996	-0.083765	-0.06656	-0.04731	-0.02589	-0.00304	0.020015	0.04229	0.06355	0.08421	0.10459	0.125005
	s72	-0.01283	-0.031155	-0.056725	-0.09345	-0.145685	-0.20703	-0.26052	-0.2898	-0.285005	-0.248075	-0.191335	-0.13001	-0.077075	-0.040815	-0.02592	-0.033845	-0.06251	-0.104245	-0.14996	-0.19009	-0.21776	-0.230415	-0.23062	-0.2234	-0.213825	-0.20487	-0.19741	-0.19087	-0.18431	-0.176925	-0.1683	-0.157625	-0.1442	-0.128145	-0.11042	-0.09197	-0.07351	-0.0553	-0.03708	-0.018105	0.001875	0.022435	0.04271	0.062065	0.080455	0.098185	0.11566	0.133275
	s73	-0.0141839	-0.0383489	-0.0734498	-0.120257	-0.177245	-0.235067	-0.280544	-0.302143	-0.292812	-0.254108	-0.197441	-0.139334	-0.0941711	-0.0707123	-0.0708023	-0.0911532	-0.125183	-0.165117	-0.20338	-0.234088	-0.254081	-0.263366	-0.264335	-0.260442	-0.25472	-0.248986	-0.243567	-0.237822	-0.230976	-0.222699	-0.212944	-0.201732	-0.189087	-0.175209	-0.160543	-0.145521	-0.130318	-0.114892	-0.0991127	-0.0828584	-0.066099	-0.048946	-0.0314618	-0.0136562	0.00450625	0.0230864	0.0420492	0.0612814
	s74	-0.003855	-0.019765	-0.04705	-0.088135	-0.14028	-0.19241	-0.23012	-0.23988	-0.21765	-0.17443	-0.12979	-0.100885	-0.09748	-0.120695	-0.165835	-0.223705	-0.28208	-0.3297	-0.35984	-0.374185	-0.377345	-0.373585	-0.365245	-0.3538	-0.339935	-0.32441	-0.30767	-0.289885	-0.271395	-0.252785	-0.23435	-0.215825	-0.196695	-0.176655	-0.15651	-0.13744	-0.119755	-0.103135	-0.087095	-0.071415	-0.055625	-0.03918	-0.02191	-0.00385	0.01461	0.03287	0.050655	0.068
	s75	-0.0195	-0.04516	-0.07918	-0.12116	-0.17211	-0.22845	-0.28145	-0.32134	-0.33855	-0.32556	-0.28307	-0.22213	-0.16035	-0.11388	-0.09052	-0.08921	-0.10452	-0.13004	-0.16072	-0.19308	-0.22346	-0.24841	-0.26592	-0.27614	-0.28156	-0.28552	-0.29051	-0.29718	-0.30465	-0.31135	-0.31546	-0.31551	-0.31102	-0.30255	-0.29138	-0.27892	-0.26612	-0.25311	-0.23913	-0.2234	-0.2057	-0.18639	-0.16577	-0.14421	-0.12229	-0.10083	-0.08056	-0.06153
	s76	-0.00014	-0.015435	-0.047475	-0.10011	-0.16403	-0.217575	-0.245765	-0.245355	-0.218175	-0.17221	-0.120595	-0.07421	-0.03727	-0.01249	-0.00454	-0.018835	-0.05692	-0.11233	-0.173415	-0.22599	-0.25837	-0.266935	-0.25635	-0.23711	-0.220265	-0.210715	-0.207605	-0.206035	-0.20105	-0.190995	-0.176835	-0.16135	-0.14734	-0.137205	-0.13136	-0.12875	-0.12701	-0.124135	-0.11903	-0.111495	-0.101805	-0.0912	-0.080685	-0.07052	-0.06005	-0.04816	-0.0341387	-0.017925
	s77	-0.01802	-0.048615	-0.09347	-0.1599	-0.24417	-0.31676	-0.346115	-0.318115	-0.24707	-0.162325	-0.093315	-0.053365	-0.04014	-0.047065	-0.071695	-0.11153	-0.1596	-0.20593	-0.242815	-0.269845	-0.289015	-0.302695	-0.310605	-0.311635	-0.306275	-0.29574	-0.281425	-0.26453	-0.246365	-0.22862	-0.21318	-0.201355	-0.193255	-0.187245	-0.181235	-0.173785	-0.164015	-0.15202	-0.13848	-0.12446	-0.11068	-0.09721	-0.083465	-0.06899	-0.05345	-0.03652	-0.018615	-0.000265
	s78	-0.0141839	-0.0383489	-0.0734498	-0.120257	-0.177245	-0.235067	-0.280544	-0.302143	-0.292812	-0.254108	-0.197441	-0.139334	-0.0941711	-0.0707123	-0.0708023	-0.0911532	-0.125183	-0.165117	-0.20338	-0.234088	-0.254081	-0.263366	-0.264335	-0.260442	-0.25472	-0.248986	-0.243567	-0.237822	-0.230976	-0.222699	-0.212944	-0.201732	-0.189087	-0.175209	-0.160543	-0.145521	-0.130318	-0.114892	-0.0991127	-0.0828584	-0.066099	-0.048946	-0.0314618	-0.0136562	0.00450625	0.0230864	0.0420492	0.0612814
	s79	-0.02815	-0.051325	-0.075245	-0.100385	-0.132445	-0.17595	-0.228195	-0.27816	-0.310605	-0.31195	-0.27644	-0.210385	-0.13202	-0.06307	-0.01807	-0.000445	-0.00628	-0.0288136	-0.061265	-0.096705	-0.12835	-0.151325	-0.164005	-0.16777	-0.16596	-0.1626	-0.16011	-0.158435	-0.156165	-0.152285	-0.146715	-0.139725	-0.13113	-0.12022	-0.106355	-0.08954	-0.070935	-0.052375	-0.03531	-0.02034	-0.00717	0.0051	0.017645	0.031375	0.04682	0.06418	0.08329	0.103685
	s80	-0.01887	-0.057185	-0.11336	-0.18448	-0.26405	-0.338115	-0.38879	-0.398775	-0.361415	-0.28307	-0.18827	-0.10641	-0.05696	-0.04587	-0.063245	-0.09758	-0.139855	-0.183585	-0.222115	-0.248475	-0.259175	-0.25458	-0.23931	-0.21998	-0.202495	-0.190565	-0.18423	-0.18116	-0.177795	-0.17071	-0.15874	-0.142525	-0.12368	-0.103795	-0.08449	-0.066795	-0.05066	-0.03525	-0.019645	-0.00329	0.014065	0.03217	0.05087	0.06995	0.088805	0.10691	0.12404	0.140035
	s81	-0.0151	-0.032725	-0.05171	-0.070535	-0.091485	-0.1166	-0.14308	-0.16343	-0.169715	-0.159715	-0.13822	-0.11711	-0.10847	-0.118155	-0.14369	-0.17858	-0.21568	-0.248605	-0.272285	-0.28556	-0.28916	-0.28705	-0.28301	-0.27956	-0.277245	-0.274675	-0.26944	-0.25951	-0.24434	-0.22445	-0.201705	-0.17793	-0.15463	-0.13244	-0.111725	-0.092785	-0.075145	-0.058105	-0.041515	-0.02538	-0.00927255	0.0069	0.023075	0.03932	0.05591	0.073155	0.091005	0.109125
	s82	0.00153642	-0.01463	-0.051585	-0.112415	-0.186605	-0.249035	-0.28071	-0.274605	-0.233335	-0.172105	-0.11217	-0.073125	-0.065335	-0.090475	-0.141385	-0.205445	-0.264885	-0.3053	-0.32039	-0.316425	-0.304725	-0.29533	-0.290885	-0.289485	-0.288615	-0.286825	-0.282785	-0.275385	-0.264325	-0.251325	-0.23824	-0.22552	-0.212765	-0.199745	-0.187245	-0.17591	-0.165125	-0.155005	-0.14547	-0.13571	-0.12532	-0.11431	-0.10254	-0.08963	-0.07561	-0.061	-0.045795	-0.029855
	s83	-0.021155	-0.04031	-0.06392	-0.100245	-0.156795	-0.22538	-0.284155	-0.307045	-0.28078	-0.21824	-0.1454	-0.086135	-0.051325	-0.04423	-0.06475	-0.10683	-0.162325	-0.22222	-0.276165	-0.315895	-0.337445	-0.342615	-0.33741	-0.327585	-0.317525	-0.309335	-0.302905	-0.296425	-0.287685	-0.274335	-0.25514	-0.232355	-0.209945	-0.19162	-0.179125	-0.170885	-0.163715	-0.15472	-0.142885	-0.12907	-0.11437	-0.099275	-0.083345	-0.066045	-0.04736	-0.028065	-0.009615	0.007655
Y轴	100%Gait cycle
	s25	0.008785	0.022435	0.037995	0.04895	0.05229	0.051365	0.053955	0.064465	0.078425	0.085185	0.077375	0.057375	0.034965	0.020275	0.01758	0.0236604	0.03103	0.03462	0.03368	0.02984	0.02441	0.017775	0.010495	0.00376047	-0.001465	-0.00481081	-0.00617	-0.00549	-0.00221532	0.004305	0.013975	0.02562	0.037405	0.047725	0.055945	0.062055	0.066445	0.069945	0.073045	0.075765	0.078185	0.08017	0.081245	0.080955	0.0794	0.077115	0.07427	0.07083
	s49	0.003235	0.013495	0.028985	0.04742	0.06581	0.08184	0.094575	0.103775	0.10872	0.107765	0.10005	0.087475	0.0747	0.06673	0.065695	0.069565	0.073555	0.073245	0.06706	0.055895	0.041905	0.02721	0.0134	0.00155	-0.00778	-0.0144	-0.01826	-0.019265	-0.017035	-0.011305	-0.002615	0.00777	0.018145	0.027155	0.034335	0.04013	0.0455332	0.051325	0.05763	0.063955	0.06985	0.075055	0.07934	0.082555	0.084525	0.085155	0.084565	0.08296
	s52	0.002785	0.00827	0.01488	0.016995	0.00906	-0.00543486	-0.013195	-0.0012657	0.031075	0.069305	0.09412	0.09639	0.08045	0.05877	0.04348	0.03914	0.041705	0.04329	0.03701	0.02026	-0.00464	-0.032925	-0.059815	-0.08162	-0.09632	-0.104045	-0.106745	-0.107045	-0.10676	-0.10641	-0.10572	-0.10419	-0.10153	-0.09771	-0.09243	-0.085235	-0.0759	-0.064805	-0.05313	-0.04236	-0.033595	-0.027145	-0.022685	-0.019745	-0.017645	-0.01573	-0.013765	-0.01183
	s56	0.00352265	0.0137559	0.0281826	0.0415239	0.0508019	0.0582493	0.0673196	0.0771848	0.0822846	0.0773265	0.0621756	0.0424757	0.0257809	0.0173431	0.0176469	0.0232593	0.0295148	0.0328186	0.0315261	0.0258407	0.0171446	0.00729156	-0.00200667	-0.00941513	-0.0141322	-0.0158979	-0.0148586	-0.0116282	-0.00710403	-0.0020987	0.00293364	0.00784425	0.0125439	0.0169068	0.0208628	0.0244457	0.0277345	0.030768	0.0334752	0.0357022	0.0372929	0.038218	0.0386437	0.0387785	0.0387535	0.0385556	0.0380919	0.0373463
	s57	0.00263	0.01372	0.03114	0.05164	0.072315	0.09225	0.110295	0.124285	0.128745	0.116	0.085815	0.05118	0.02701	0.021485	0.033905	0.05489	0.07479	0.087875	0.0908	0.08175	0.06184	0.03685	0.01444	9.5e-05	-0.006685	-0.00936	-0.01011	-0.008545	-0.003445	0.005895	0.01888	0.03361	0.04791	0.059785	0.067895	0.07236	0.074345	0.07548	0.07683	0.07794	0.07711	0.07329	0.066785	0.05903	0.05167	0.04574	0.04147	0.03858
	s58	0.008535	0.025495	0.04499	0.057665	0.062725	0.067725	0.079455	0.092695	0.09321	0.073365	0.04051	0.00769	-0.013365	-0.01671	-0.006325	0.007385	0.015735	0.01652	0.01071	-0.001535	-0.019535	-0.04025	-0.05891	-0.07151	-0.076285	-0.074495	-0.06834	-0.059585	-0.049125	-0.0376	-0.025625	-0.0133252	-0.000785	0.011445	0.02284	0.03316	0.042395	0.050815	0.058325	0.064155	0.067775	0.069475	0.070035	0.06995	0.06948	0.06854	0.066875	0.064715
	s59	0.00066	0.0069	0.01784	0.03163	0.0457	0.056965	0.062155	0.059505	0.047415	0.026815	0.00454	-0.010395	-0.013425	-0.005955	0.00528	0.011765	0.00857	-0.003095	-0.01876	-0.034205	-0.04685	-0.05507	-0.05861	-0.057445	-0.050245	-0.036215	-0.01651	0.00464	0.022135	0.033365	0.039395	0.04323	0.04688	0.050675	0.05373	0.055335	0.055485	0.054715	0.05355	0.05221	0.05049	0.048645	0.04738	0.04719	0.048175	0.049795	0.05126	0.052295
	s60	0.00358	0.01174	0.021575	0.02988	0.03693	0.042855	0.049135	0.056915	0.062845	0.05935	0.04283	0.01813	-0.004185	-0.01606	-0.01624	-0.008605	0.00153	0.01041	0.016535	0.01986	0.019925	0.01659	0.0109	0.00514	0.00063	-0.002675	-0.00537	-0.008525	-0.01251	-0.01719	-0.02225	-0.02752	-0.03276	-0.03755	-0.041195	-0.042795	-0.04201	-0.039245	-0.035265	-0.031035	-0.02721	-0.0242	-0.021435	-0.017485	-0.011625	-0.00462	0.00237225	0.00907
	s61	0.004615	0.01199	0.02106	0.027715	0.030945	0.035195	0.0424	0.04867	0.04811	0.03762	0.018965	-0.002845	-0.022045	-0.033445	-0.033405	-0.02166	-0.00251	0.0165864	0.0287	0.031235	0.026595	0.019205	0.012095	0.005655	-0.00106	-0.00861	-0.01652	-0.023755	-0.02955	-0.03399	-0.0377368	-0.0412	-0.04449	-0.04771	-0.05083	-0.053315	-0.05441	-0.05369	-0.050825	-0.046135	-0.040555	-0.03509	-0.03034	-0.02648	-0.023455	-0.02109	-0.01893	-0.01655
	s62	0.000281238	0.00477	0.010865	0.012285	0.011255	0.0189	0.0382	0.05346	0.04638	0.01801	-0.014225	-0.031535	-0.02571	-0.00144	0.02852	0.05016	0.05451	0.042255	0.021195	-0.000215	-0.017875	-0.030875	-0.03985	-0.044965	-0.04625	-0.04359	-0.0383	-0.03228	-0.02679	-0.02208	-0.01755	-0.012515	-0.007065	-0.001225	0.005305	0.012435	0.019455	0.025325	0.029455	0.03204	0.033435	0.033655	0.033085	0.032505	0.03248	0.033105	0.03395	0.03475
	s63	0.00352265	0.0137559	0.0281826	0.0415239	0.0508019	0.0582493	0.0673196	0.0771848	0.0822846	0.0773265	0.0621756	0.0424757	0.0257809	0.0173431	0.0176469	0.0232593	0.0295148	0.0328186	0.0315261	0.0258407	0.0171446	0.00729156	-0.00200667	-0.00941513	-0.0141322	-0.0158979	-0.0148586	-0.0116282	-0.00710403	-0.0020987	0.00293364	0.00784425	0.0125439	0.0169068	0.0208628	0.0244457	0.0277345	0.030768	0.0334752	0.0357022	0.0372929	0.038218	0.0386437	0.0387785	0.0387535	0.0385556	0.0380919	0.0373463
	s64	0.00627	0.01397	0.021085	0.021565	0.0145	0.00645	0.005725	0.016315	0.03524	0.05198	0.05733	0.05081	0.03965	0.03281	0.03536	0.04594	0.05875	0.068435	0.07351	0.07572	0.076655	0.07575	0.071495	0.06401	0.055335	0.047805	0.04247	0.038595	0.034755	0.030515	0.02694	0.02512	0.02491	0.024765	0.02282	0.01837	0.012325	0.006525	0.00246437	0.000935	0.00173955	0.0039	0.0066	0.009055	0.01048	0.0105	0.00912	0.0066
	s65	0.00352265	0.0137559	0.0281826	0.0415239	0.0508019	0.0582493	0.0673196	0.0771848	0.0822846	0.0773265	0.0621756	0.0424757	0.0257809	0.0173431	0.0176469	0.0232593	0.0295148	0.0328186	0.0315261	0.0258407	0.0171446	0.00729156	-0.00200667	-0.00941513	-0.0141322	-0.0158979	-0.0148586	-0.0116282	-0.00710403	-0.0020987	0.00293364	0.00784425	0.0125439	0.0169068	0.0208628	0.0244457	0.0277345	0.030768	0.0334752	0.0357022	0.0372929	0.038218	0.0386437	0.0387785	0.0387535	0.0385556	0.0380919	0.0373463
	s66	0.006555	0.017835	0.033355	0.050055	0.06414	0.0748	0.08439	0.094925	0.105445	0.11193	0.108865	0.0936	0.06752	0.03805	0.012165	-0.00539	-0.01475	-0.018995	-0.02233	-0.027925	-0.03629	-0.046045	-0.05529	-0.062965	-0.068995	-0.073495	-0.076105	-0.0763	-0.074125	-0.06997	-0.06429	-0.057325	-0.04901	-0.03939	-0.0289	-0.0183	-0.00831	0.000555	0.007955	0.013945	0.01853	0.02167	0.023335	0.02343	0.02222	0.020365	0.018295	0.016275
	s68	0.003455	0.01371	0.02924	0.046195	0.060455	0.070535	0.078915	0.089575	0.10243	0.1111	0.10704	0.087795	0.06068	0.03688	0.02483	0.027515	0.042155	0.060765	0.074065	0.077235	0.07066	0.057995	0.043165	0.02891	0.01659	0.006795	-0.000385	-0.00499	-0.00708	-0.00662	-0.003175	0.002695	0.009805	0.017265	0.024495	0.031245	0.0374445	0.04324	0.048705	0.053715	0.057985	0.061245	0.06336	0.064315	0.06419	0.06303	0.06078	0.057375
	s69	-0.00114775	0.005315	0.01907	0.038535	0.06007	0.08178	0.101165	0.11277	0.110705	0.09428	0.07	0.048385	0.037575	0.040405	0.05425	0.0729	0.089975	0.100895	0.104475	0.10195	0.09629	0.090275	0.08574	0.082815	0.08071	0.07887	0.07786	0.078245	0.080035	0.08238	0.084385	0.086045	0.08756	0.088875	0.089575	0.08927	0.08811	0.086695	0.085635	0.08507	0.08483	0.08492	0.08499	0.084685	0.083615	0.08188	0.079945	0.07799
	s70	0.003415	0.01068	0.02039	0.02962	0.03844	0.051175	0.07045	0.091005	0.10051	0.089825	0.061585	0.03059	0.01134	0.008205	0.01339	0.015445	0.008185	-0.007165	-0.02553	-0.04144	-0.052395	-0.058875	-0.063	-0.06588	-0.066655	-0.063255	-0.053475	-0.037455	-0.017995	0.000965	0.0167	0.028765	0.03761	0.043715	0.04739	0.049135	0.049875	0.050665	0.051965	0.05317	0.053275	0.05148	0.048015	0.04346	0.038335	0.033075	0.02787	0.023065
	s71	0.00211	0.007565	0.016655	0.02855	0.041835	0.0561	0.072015	0.08972	0.106895	0.11845	0.118775	0.107145	0.08919	0.072425	0.06205	0.05974	0.0637	0.070115	0.07485	0.075385	0.07159	0.064855	0.05698	0.049615	0.04406	0.0408	0.039655	0.04057	0.043375	0.047645	0.052875	0.058605	0.064485	0.069835	0.073955	0.0767	0.07833	0.07905	0.079035	0.07851	0.077725	0.07683	0.076005	0.075185	0.073895	0.071645	0.068155	0.06371
	s72	0.003985	0.01994	0.043965	0.069535	0.08941	0.099285	0.1003	0.098525	0.097835	0.09478	0.08362	0.06437	0.04519	0.034265	0.033725	0.040125	0.04875	0.056095	0.059775	0.058055	0.050765	0.0382896	0.022135	0.004905	-0.01024	-0.021025	-0.026565	-0.02744	-0.025095	-0.02088	-0.01664	-0.01382	-0.012255	-0.0110737	-0.00923	-0.00599	-0.000855	0.00596	0.013165	0.019435	0.02432	0.02768	0.029905	0.03134	0.032205	0.032965	0.033825	0.03446
	s73	0.014765	0.03698	0.067965	0.096175	0.111535	0.11451	0.112745	0.10746	0.09471	0.0741	0.05142	0.03298	0.02355	0.025925	0.038035	0.053065	0.063235	0.06287	0.050685	0.02895	0.00173	-0.026725	-0.052895	-0.074195	-0.08887	-0.09566	-0.09508	-0.08947	-0.082975	-0.079315	-0.079795	-0.08312	-0.08652	-0.087665	-0.08562	-0.08041	-0.073045	-0.06548	-0.05984	-0.057205	-0.057365	-0.058875	-0.06028	-0.060785	-0.060115	-0.058605	-0.056935	-0.05589
	s74	0.00227	0.013955	0.032725	0.050515	0.05824	0.056925	0.056435	0.06275	0.0702	0.068265	0.05471	0.036325	0.022305	0.01747	0.02123	0.029845	0.038165	0.042405	0.041675	0.03752	0.03225	0.027425	0.023425	0.020165	0.017895	0.0174432	0.0195	0.0239289	0.03012	0.037455	0.045445	0.053565	0.061165	0.067605	0.07306	0.077535	0.081165	0.08419	0.086685	0.088695	0.090245	0.091065	0.090775	0.089495	0.08791	0.08684	0.08677	0.087235
	s75	0.01433	0.02856	0.0425	0.05115	0.05416	0.05476	0.05678	0.064	0.07605	0.08569	0.0838	0.06778	0.04351	0.02092	0.00816	0.0071	0.01302	0.01891	0.0199	0.01527	0.00746	-0.000417485	-0.00639	-0.00958	-0.00999	-0.00832	-0.00567	-0.00303	-0.000793547	0.00105	0.00284	0.00489	0.0073	0.01027	0.01421	0.01931	0.02533	0.0318	0.03819	0.04386	0.04823	0.05081	0.05157	0.05094	0.0497	0.04846	0.04738	0.04639
	s76	0.00185176	0.012065	0.02762	0.042025	0.05455	0.070945	0.093265	0.113545	0.118445	0.100965	0.06703	0.03093	0.005165	-0.005675	-0.005205	0.001235	0.009675	0.017575	0.023135	0.024215	0.018225	0.004595	-0.01354	-0.03041	-0.0406495	-0.042545	-0.0374722	-0.02946	-0.02222	-0.0169	-0.01247	-0.007565	-0.001495	0.00604	0.01528	0.026365	0.03861	0.050795	0.06183	0.07118	0.078655	0.084635	0.08958	0.09381	0.09732	0.09993	0.10148	0.10209
	s77	0.00385509	0.016495	0.03339	0.04556	0.05001	0.05463	0.06715	0.080815	0.079315	0.05727	0.02588	-5e-06	-0.0149	-0.0214003	-0.025035	-0.029985	-0.037165	-0.04502	-0.051245	-0.054285	-0.05311	-0.04803	-0.04008	-0.03073	-0.0201	-0.00784	0.00583	0.01887	0.0296752	0.037805	0.0436	0.04782	0.051145	0.0536	0.054935	0.05465	0.05254	0.0491	0.045025	0.04103	0.038015	0.03661	0.036695	0.03785	0.03985	0.041875	0.043355	0.04428
	s78	0.003065	0.014355	0.030765	0.0452	0.05326	0.05602	0.05411	0.0463	0.03194	0.013735	-0.00584	-0.02536	-0.04248	-0.05451	-0.06061	-0.062775	-0.063505	-0.064215	-0.06467	-0.0636	-0.059915	-0.053475	-0.04524	-0.036755	-0.02981	-0.025265	-0.0223	-0.018575	-0.012375	-0.004335	0.004005	0.01097	0.01484	0.015175	0.012245	0.00736	0.00194	-0.00326	-0.007895	-0.01168	-0.0145	-0.01581	-0.01515	-0.012965	-0.0103	-0.00782	-0.005945	-0.00492
	s79	-0.001745	0.004515	0.017615	0.03661	0.059105	0.08417	0.11229	0.14272	0.171215	0.188995	0.18598	0.15862	0.114025	0.066035	0.027715	0.00453	-0.006765	-0.0139	-0.02217	-0.03266	-0.04435	-0.056085	-0.06683	-0.075275	-0.080075	-0.08032	-0.075985	-0.067875	-0.057085	-0.04456	-0.030485	-0.014235	0.00474	0.026015	0.047845	0.06758	0.082935	0.09291	0.097715	0.09855	0.09699	0.094185	0.09088	0.08759	0.08456	0.081585	0.07858	0.075555
	s80	-0.00882	0.00177	0.018675	0.03385	0.040275	0.03827	0.031755	0.02338	0.013295	0.000285	-0.014915	-0.02796	-0.034225	-0.031475	-0.02182	-0.00881893	0.004775	0.0182556	0.03081	0.04079	0.04701	0.04987	0.05135	0.05309	0.05557	0.058685	0.06202	0.064725	0.065895	0.065135	0.06238	0.05813	0.053145	0.047845	0.042625	0.03769	0.033245	0.029355	0.025835	0.022605	0.01941	0.01636	0.013505	0.01086	0.008685	0.00713	0.00625	0.006055
	s81	-0.00555	-0.00452	0.00180459	0.013655	0.02927	0.047085	0.06358	0.07332	0.072145	0.06032	0.04181	0.02258	0.00781	0.00053	0.000765	0.00582	0.01228	0.01764	0.02051	0.020655	0.018435	0.014875	0.0108	0.00711593	0.00458	0.003555	0.00342	0.00367	0.00378	0.00315	0.00142	-0.001525	-0.00529	-0.00916825	-0.01251	-0.014935	-0.016625	-0.01814	-0.019985	-0.02221	-0.02436	-0.02593	-0.026375	-0.02545	-0.02364	-0.02161	-0.01966	-0.017805
	s82	0.010815	0.03076	0.05254	0.059435	0.05086	0.047195	0.06561	0.09721	0.11611	0.10932	0.088455	0.075805	0.0831	0.104875	0.126995	0.13971	0.142015	0.13545	0.121055	0.101425	0.08128	0.064825	0.05347	0.046185	0.041495	0.03924	0.04102	0.04829	0.06028	0.074715	0.08863	0.09981	0.107615	0.11296	0.116935	0.119875	0.121325	0.12086	0.119315	0.11793	0.11766	0.11835	0.119485	0.12086	0.12224	0.122725	0.12114	0.11745
	s83	0.000526159	0.008645	0.02224	0.038735	0.054505	0.066435	0.073975	0.07715	0.074275	0.06311	0.043215	0.01899	-0.00131614	-0.01112	-0.008025	0.0057	0.02549	0.04428	0.055775	0.057555	0.05084	0.03926	0.02638	0.01411	0.00304	-0.00651	-0.013595	-0.01641	-0.014685	-0.00989	-0.00391	0.00149	0.005225	0.007225	0.00859	0.010455	0.013155	0.01605	0.018415	0.01989	0.02004	0.018905	0.017075	0.01487	0.01219	0.00902	0.00601	0.003615
Z轴	100%Gait cycle
	s25	0.04402	0.10966	0.2069	0.333375	0.47119	0.59557	0.698425	0.791315	0.886405	0.98383	1.07973	1.17587	1.27695	1.38288	1.49263	1.60492	1.71677	1.82371	1.92035	2.00344	2.07267	2.12879	2.17352	2.20927	2.24075	2.27384	2.31177	2.35391	2.39938	2.44707	2.49395	2.53835	2.58003	2.61909	2.65579	2.68854	2.71674	2.74275	2.76776	2.79055	2.81033	2.82648	2.83821	2.84613	2.84916	2.84663	2.83883	2.82637
	s49	0.04054	0.084615	0.14543	0.225505	0.32044	0.42045	0.516695	0.607	0.69584	0.78823	0.885515	0.985825	1.0862	1.18618	1.2876	1.39085	1.49399	1.59491	1.6918	1.78174	1.86218	1.93278	1.99528	2.05198	2.10534	2.1572	2.20775	2.25718	2.3064	2.35607	2.40568	2.45305	2.49553	2.53287	2.56663	2.59906	2.63113	2.66234	2.69131	2.71656	2.73772	2.75463	2.76697	2.77505	2.77972	2.78099	2.77832	2.77134
	s52	0.042185	0.127125	0.255015	0.415485	0.578185	0.703595	0.78299	0.844805	0.92073	1.02012	1.1361	1.26463	1.40966	1.57249	1.74585	1.91898	2.08205	2.2263	2.3437	2.42785	2.47931	2.5061	2.51839	2.52542	2.53464	2.54969	2.57097	2.59785	2.62921	2.66332	2.69902	2.73502	2.77068	2.80573	2.8387	2.86786	2.89222	2.91143	2.92593	2.93646	2.94352	2.94698	2.94671	2.94333	2.93699	2.92763	2.9147	2.89817
	s56	0.03821	0.097125	0.185315	0.2957	0.409755	0.505635	0.579185	0.63981	0.696195	0.747825	0.7922	0.829765	0.8657	0.906935	0.956975	1.01728	1.08631	1.16251	1.24568	1.33524	1.4297	1.52656	1.62316	1.71701	1.80594	1.88825	1.96345	2.03317	2.10136	2.17115	2.2421	2.3137	2.3847	2.45216	2.51339	2.56874	2.62038	2.66827	2.7116	2.75102	2.78577	2.81533	2.8415	2.86461	2.88395	2.89913	2.91027	2.91806
	s57	0.0506	0.121805	0.228	0.369915	0.531265	0.681745	0.79406	0.86488	0.908265	0.938055	0.96252	0.99234	1.04269	1.12373	1.23652	1.37495	1.52737	1.68007	1.81676	1.9268	2.01236	2.08086	2.13692	2.1827	2.22049	2.25345	2.28489	2.31956	2.36183	2.41181	2.46354	2.50836	2.54116	2.56533	2.58687	2.61047	2.63761	2.66653	2.69283	2.71084	2.71809	2.71675	2.71021	2.70282	2.69725	2.69111	2.68072	2.66587
	s58	0.03741	0.132205	0.278955	0.45253	0.597205	0.68541	0.74078	0.79332	0.841895	0.87521	0.89993	0.9354	0.99271	1.07153	1.16511	1.26882	1.378	1.48564	1.58495	1.67127	1.74307	1.80209	1.85159	1.89536	1.93791	1.97704	2.01037	2.03817	2.06033	2.0772	2.09078	2.10378	2.11689	2.13009	2.14466	2.16181	2.17977	2.19699	2.21227	2.22399	2.23186	2.23704	2.24131	2.24435	2.24374	2.24026	2.23684	2.2336
	s59	0.038855	0.09669	0.18141	0.29301	0.420265	0.542575	0.642795	0.7182	0.77756	0.828955	0.878565	0.93794	1.01868	1.12359	1.2471	1.37749	1.50326	1.61811	1.72253	1.81977	1.91211	1.99758	2.07387	2.14155	2.20362	2.26328	2.31834	2.36505	2.40196	2.43265	2.46074	2.48878	2.51896	2.5499	2.57917	2.60555	2.62895	2.6487	2.66418	2.67605	2.68562	2.69346	2.69972	2.7035	2.7029	2.69606	2.683	2.66684
	s60	0.0384	0.08716	0.15169	0.243625	0.357865	0.46537	0.536235	0.56655	0.580095	0.595875	0.61796	0.646905	0.683005	0.730025	0.791305	0.867785	0.96009	1.06417	1.17456	1.28588	1.39077	1.48246	1.56048	1.63115	1.69956	1.76672	1.83141	1.89432	1.95516	2.01315	2.06772	2.11992	2.16771	2.20987	2.24571	2.27916	2.31402	2.34856	2.37908	2.4043	2.42462	2.44175	2.4571	2.47171	2.48549	2.49643	2.50224	2.50313
	s61	0.04105	0.134145	0.26968	0.416055	0.53964	0.631475	0.70695	0.78519	0.8727	0.961945	1.0447	1.12479	1.21292	1.31519	1.43108	1.55797	1.69169	1.82531	1.95128	2.06408	2.16026	2.23929	2.30489	2.36251	2.41581	2.46701	2.51715	2.5663	2.61508	2.66321	2.7088	2.75054	2.78882	2.82376	2.8546	2.88117	2.90385	2.9231	2.93921	2.95295	2.96584	2.97811	2.98836	2.99531	2.99837	2.99696	2.99096	2.9806
	s62	0.036855	0.129925	0.2812	0.466745	0.62097	0.714655	0.77748	0.83625	0.885095	0.919925	0.95958	1.02703	1.12374	1.23964	1.36637	1.49449	1.61559	1.72051	1.80374	1.86594	1.90966	1.94076	1.967	1.99564	2.0299	2.06535	2.09586	2.11902	2.13707	2.15328	2.17155	2.19403	2.21827	2.24172	2.26169	2.27793	2.29131	2.2999	2.30424	2.30446	2.30187	2.2994	2.29919	2.2979	2.29158	2.28058	2.26585	2.25039
	s63	0.036305	0.084765	0.15208	0.25242	0.39993	0.587115	0.78212	0.9477	1.0616	1.13416	1.19352	1.26355	1.3537	1.46047	1.57394	1.68389	1.78888	1.89286	1.99437	2.08731	2.16782	2.23725	2.30048	2.36091	2.42069	2.48023	2.53687	2.58525	2.62318	2.65212	2.67476	2.69323	2.70797	2.71829	2.7222	2.71927	2.71212	2.70242	2.69249	2.6825	2.67042	2.65523	2.63777	2.61807	2.59566	2.57124	2.54616	2.51918
	s64	0.03896	0.119025	0.23586	0.36948	0.490475	0.58607	0.67039	0.76353	0.861135	0.94114	0.995865	1.03439	1.0699	1.11373	1.17145	1.24386	1.33119	1.43216	1.54222	1.65436	1.76208	1.86038	1.94416	2.01152	2.06554	2.11104	2.15182	2.19098	2.2321	2.27744	2.32809	2.38313	2.43994	2.49568	2.54855	2.59891	2.64674	2.6916	2.73332	2.773	2.8115	2.84717	2.87821	2.90395	2.92435	2.93963	2.94935	2.95322
	s65	0.04377	0.095175	0.16461	0.25291	0.35713	0.4667	0.569645	0.66207	0.751225	0.848735	0.96082	1.08379	1.20886	1.32884	1.44082	1.54711	1.65216	1.75754	1.86183	1.96263	2.05803	2.14723	2.22939	2.30354	2.37054	2.43319	2.49469	2.55705	2.61989	2.68199	2.74283	2.8019	2.85771	2.90937	2.95662	2.99966	3.03852	3.07292	3.10271	3.12843	3.15104	3.17136	3.18885	3.20214	3.21027	3.21366	3.2141	3.21277
	s66	0.0416148	0.108898	0.205771	0.323893	0.443039	0.547463	0.6384	0.72378	0.806507	0.885567	0.962196	1.04145	1.12786	1.22307	1.32569	1.4328	1.54051	1.64449	1.7401	1.8244	1.89676	1.95887	2.01348	2.06383	2.11326	2.16377	2.21537	2.26708	2.31773	2.36615	2.4115	2.45341	2.49162	2.52627	2.55766	2.58625	2.61195	2.63424	2.65295	2.668	2.67946	2.68775	2.69332	2.69593	2.69485	2.69003	2.68201	2.67141
	s68	0.038745	0.08335	0.14765	0.235495	0.345985	0.468715	0.58623	0.68956	0.785335	0.888745	1.00741	1.13525	1.26258	1.38675	1.51049	1.63654	1.76452	1.892	2.01443	2.1257	2.22149	2.30025	2.36224	2.41162	2.45351	2.49284	2.53317	2.57646	2.62255	2.66814	2.70974	2.74556	2.77492	2.79908	2.82021	2.83919	2.85549	2.86799	2.87622	2.88151	2.88455	2.88397	2.87938	2.87149	2.86152	2.84912	2.83393	2.81566
	s69	0.03228	0.07645	0.141905	0.23641	0.359495	0.501105	0.64376	0.775005	0.88751	0.98017	1.0544	1.11489	1.16843	1.22086	1.27317	1.32394	1.3727	1.41976	1.46148	1.49723	1.53094	1.56654	1.60801	1.65577	1.7104	1.77074	1.83264	1.89389	1.9548	2.01389	2.06953	2.12109	2.16944	2.21615	2.26078	2.30176	2.33803	2.36974	2.3983	2.42414	2.44576	2.46329	2.47675	2.48461	2.4866	2.48515	2.48182	2.47749
	s70	0.035305	0.102195	0.19906	0.3167	0.436705	0.54649	0.653065	0.77082	0.898165	1.02406	1.14376	1.26328	1.38782	1.51412	1.63827	1.75743	1.86326	1.94931	2.01385	2.05984	2.09128	2.11409	2.13542	2.16112	2.19505	2.23747	2.28735	2.34127	2.39443	2.44152	2.47967	2.50788	2.52712	2.54056	2.55069	2.55904	2.56543	2.56964	2.57086	2.5688	2.56366	2.55671	2.54918	2.54018	2.52817	2.51254	2.49497	2.47632
	s71	0.04302	0.083285	0.1385	0.21444	0.312	0.42542	0.5445	0.661525	0.776585	0.89448	1.01722	1.14167	1.2649	1.38543	1.50499	1.62579	1.74816	1.87061	1.9898	2.10144	2.20151	2.28841	2.36291	2.42818	2.48847	2.54749	2.60742	2.66732	2.72484	2.77771	2.82631	2.87199	2.91514	2.95562	2.99363	3.02803	3.05831	3.08532	3.10856	3.12608	3.13779	3.14575	3.15104	3.15326	3.15183	3.14699	3.13837	3.12466
	s72	0.04849	0.11641	0.212785	0.33615	0.473575	0.59978	0.700525	0.78662	0.87465	0.969745	1.06637	1.16048	1.25518	1.3541	1.45609	1.55889	1.66156	1.76245	1.85708	1.93999	2.00818	2.06266	2.10752	2.14711	2.18553	2.22679	2.27345	2.32551	2.37973	2.43297	2.48276	2.52974	2.57435	2.61485	2.64982	2.68147	2.71232	2.74436	2.77695	2.80552	2.82789	2.84421	2.85547	2.86208	2.86357	2.86004	2.85365	2.84592
	s73	0.042115	0.1426	0.284905	0.45061	0.60477	0.71713	0.797675	0.869135	0.941745	1.01662	1.09628	1.18754	1.29569	1.42332	1.56773	1.72114	1.8725	2.01063	2.12649	2.21547	2.28066	2.32991	2.37414	2.42062	2.4727	2.53139	2.59382	2.65507	2.70981	2.75433	2.78953	2.81783	2.84285	2.86719	2.89146	2.9149	2.93548	2.95174	2.9627	2.96772	2.96719	2.96237	2.95696	2.95303	2.94878	2.94162	2.92915	2.91046
	s74	0.058375	0.148745	0.262845	0.37169	0.44642	0.482845	0.51626	0.58494	0.694925	0.82564	0.961485	1.10135	1.24351	1.3836	1.51672	1.63839	1.74269	1.8285	1.89698	1.95433	2.00737	2.06166	2.11874	2.17715	2.2363	2.29783	2.36166	2.42524	2.48704	2.54752	2.60514	2.65706	2.70113	2.73766	2.76954	2.79763	2.82081	2.83758	2.84926	2.85812	2.86573	2.87209	2.87555	2.87268	2.86205	2.84655	2.82926	2.81202
	s75	0.05178	0.11815	0.2038	0.2951	0.37199	0.42452	0.46602	0.52176	0.60705	0.71532	0.82912	0.93984	1.05128	1.16883	1.29311	1.42024	1.54397	1.65858	1.75905	1.84111	1.90322	1.94741	1.97686	1.99394	2.00244	2.00762	2.01411	2.02414	2.0375	2.05196	2.06543	2.07757	2.09024	2.10567	2.12485	2.14739	2.1709	2.19347	2.21528	2.23641	2.25545	2.27071	2.28184	2.28933	2.29395	2.29593	2.29599	2.29549
	s76	0.04125	0.147855	0.30514	0.46133	0.55163	0.572465	0.582805	0.625265	0.69475	0.76538	0.826025	0.88316	0.94522	1.01598	1.09638	1.18861	1.2909	1.39732	1.50064	1.59268	1.66586	1.71714	1.7509	1.77883	1.81206	1.85894	1.92189	1.99567	2.07118	2.13914	2.19624	2.2439	2.28343	2.3144	2.33937	2.3609	2.37885	2.39158	2.39843	2.40088	2.3999	2.39639	2.39156	2.38546	2.37689	2.36449	2.34969	2.33501
	s77	0.04395	0.119845	0.241375	0.403475	0.55886	0.659545	0.70978	0.739565	0.77206	0.8133	0.859145	0.911505	0.975325	1.05065	1.13237	1.21549	1.29724	1.37389	1.43884	1.49472	1.55145	1.61559	1.68502	1.75764	1.83364	1.91017	1.98289	2.05136	2.11342	2.16498	2.20657	2.24244	2.27474	2.30355	2.32911	2.35162	2.37089	2.38707	2.40184	2.41456	2.42347	2.42934	2.43303	2.43332	2.42805	2.41823	2.40553	2.39131
	s78	0.05282	0.136955	0.241315	0.340385	0.422015	0.506675	0.625255	0.782865	0.955285	1.11441	1.24605	1.3497	1.4245	1.47471	1.50738	1.53347	1.56133	1.59646	1.63935	1.68739	1.7367	1.78622	1.83611	1.88742	1.94148	1.9997	2.06378	2.13249	2.20195	2.26861	2.32931	2.38359	2.4321	2.47614	2.51642	2.55376	2.58765	2.61661	2.63992	2.65982	2.6786	2.69584	2.70994	2.71925	2.7232	2.72307	2.7199	2.71482
	s79	0.042135	0.084085	0.134115	0.196035	0.27415	0.371215	0.48782	0.619	0.75357	0.87966	0.99199	1.09649	1.20534	1.32737	1.46464	1.61174	1.7624	1.9101	2.04695	2.16475	2.25719	2.32302	2.36572	2.39405	2.42104	2.45478	2.494	2.53695	2.58373	2.63359	2.6854	2.73619	2.78311	2.82539	2.86246	2.89208	2.91207	2.92334	2.92984	2.93495	2.9392	2.94212	2.94308	2.94155	2.93721	2.92898	2.91692	2.90194
	s80	0.05286	0.1191	0.21363	0.337135	0.47742	0.60784	0.70643	0.765465	0.79311	0.803705	0.814465	0.837	0.87572	0.930155	0.99764	1.07583	1.16112	1.24792	1.33201	1.41074	1.48138	1.54327	1.59952	1.65375	1.70907	1.76974	1.83662	1.90708	1.977	2.04371	2.10487	2.15916	2.20847	2.25392	2.29573	2.33485	2.37263	2.40719	2.43764	2.46409	2.48583	2.50304	2.51615	2.52491	2.52922	2.52956	2.52609	2.51836
	s81	0.02745	0.05353	0.086615	0.13413	0.203575	0.292985	0.38995	0.480675	0.557665	0.624105	0.69063	0.766045	0.850755	0.94085	1.03396	1.12867	1.22364	1.31562	1.40209	1.48325	1.55917	1.63167	1.70327	1.77534	1.84852	1.92264	1.99713	2.07192	2.14677	2.22107	2.29395	2.36172	2.42091	2.472	2.51704	2.55732	2.59206	2.62012	2.64119	2.65436	2.66095	2.66219	2.65936	2.65286	2.64217	2.62766	2.60941	2.58809
	s82	0.038195	0.141875	0.29463	0.455095	0.560615	0.624005	0.706325	0.81449	0.907565	0.97409	1.03506	1.10577	1.19087	1.29171	1.40498	1.52531	1.6423	1.74602	1.82969	1.89131	1.93604	1.97413	2.01176	2.0522	2.09666	2.14419	2.19125	2.23296	2.26781	2.29773	2.32405	2.34753	2.36671	2.38252	2.39663	2.40794	2.41588	2.42088	2.42313	2.42235	2.41744	2.40935	2.3996	2.3893	2.37737	2.36423	2.3501	2.33658
	s83	0.0309	0.06419	0.12294	0.221965	0.35461	0.48934	0.59946	0.682315	0.749985	0.80802	0.857315	0.90585	0.96604	1.04526	1.14042	1.24139	1.33927	1.42712	1.50052	1.5612	1.6135	1.66304	1.71369	1.76761	1.82699	1.89079	1.95915	2.03018	2.09859	2.16103	2.2153	2.26172	2.30396	2.34312	2.37984	2.4152	2.44643	2.47085	2.48861	2.50161	2.51275	2.52379	2.53338	2.53977	2.54053	2.53622	2.53212	2.52724
[truncated: 53 more columns]

## Sheet: s82.83
s82
concrete	c1t7				c1t14
	x	y	z		x	y	z		x	y	z		x	y	z
	-0.00972	0.00865	0.04142		-0.00748	0.00327	0.04358		-0.0086	0.00596	0.0425		-0.0086	0.00596	0.0425
	-0.01925	0.01255	0.10682		-0.01697	0.00534	0.10427		-0.01811	0.008945	0.105545		-0.01811	0.008945	0.105545
	-0.0336	0.01253	0.21535		-0.03204	0.00689	0.20212		-0.03282	0.00971	0.208735		-0.03282	0.00971	0.208735
	-0.05532	0.00948	0.35646		-0.0539	0.00509	0.32438		-0.05461	0.007285	0.34042		-0.05461	0.007285	0.34042
	-0.0812	0.00252	0.49081		-0.07784	-0.000899114	0.43052		-0.07952	0.000810443	0.460665		-0.07952	0.000810443	0.460665
	-0.10374	-0.00358	0.58466		-0.09623	-0.00651	0.49752		-0.099985	-0.005045	0.54109		-0.099985	-0.005045	0.54109
	-0.11274	-0.000598475	0.63388		-0.10293	-0.00428	0.54072		-0.107835	-0.00243924	0.5873		-0.107835	-0.00243924	0.5873
	-0.09982	0.01049	0.65477		-0.09552	0.00645	0.57953		-0.09767	0.00847	0.61715		-0.09767	0.00847	0.61715
	-0.07285	0.01881	0.66623		-0.07971	0.01532	0.62514		-0.07628	0.017065	0.645685		-0.07628	0.017065	0.645685
	-0.04666	0.0161	0.67976		-0.06168	0.01321	0.68191		-0.05417	0.014655	0.680835		-0.05417	0.014655	0.680835
	-0.03226	0.00575	0.70983		-0.04568	0.00389	0.75213		-0.03897	0.00482	0.73098		-0.03897	0.00482	0.73098
	-0.03219	-0.00172	0.76524		-0.03458	-0.0028	0.8427		-0.033385	-0.00226	0.80397		-0.033385	-0.00226	0.80397
	-0.04429	-0.00272	0.85103		-0.03049	-0.000645783	0.95441		-0.03739	-0.00168289	0.90272		-0.03739	-0.00168289	0.90272
	-0.0641	0.000632748	0.95975		-0.03666	0.0118	1.08367		-0.05038	0.00621637	1.02171		-0.05038	0.00621637	1.02171
	-0.08537	0.00424	1.07064		-0.05358	0.03067	1.22609		-0.069475	0.017455	1.14837		-0.069475	0.017455	1.14837
	-0.10298	0.00499	1.17028		-0.07744	0.04796	1.37597		-0.09021	0.026475	1.27313		-0.09021	0.026475	1.27313
	-0.11383	0.00155	1.25843		-0.09995	0.05608	1.51906		-0.10689	0.028815	1.38874		-0.10689	0.028815	1.38874
	-0.11828	-0.0047	1.33749		-0.11428	0.05251	1.63872		-0.11628	0.023905	1.48811		-0.11628	0.023905	1.48811
	-0.11801	-0.01104	1.40241		-0.11947	0.04101	1.72884		-0.11874	0.014985	1.56563		-0.11874	0.014985	1.56563
	-0.11532	-0.01524	1.45333		-0.11924	0.0273	1.79431		-0.11728	0.00603	1.62382		-0.11728	0.00603	1.62382
	-0.1119	-0.01759	1.50101		-0.11837	0.01545	1.846		-0.115135	-0.00107	1.67351		-0.115135	-0.00107	1.67351
	-0.10847	-0.02004	1.54856		-0.11882	0.00694	1.88903		-0.113645	-0.00655	1.7188		-0.113645	-0.00655	1.7188
	-0.10652	-0.02496	1.59748		-0.12042	0.0014	1.92574		-0.11347	-0.01178	1.76161		-0.11347	-0.01178	1.76161
	-0.10656	-0.03264	1.6517		-0.12305	-0.00259	1.95863		-0.114805	-0.017615	1.80516		-0.114805	-0.017615	1.80516
	-0.10716	-0.04081	1.70954		-0.12697	-0.00604	1.98879		-0.117065	-0.023425	1.84916		-0.117065	-0.023425	1.84916
	-0.10621	-0.04648	1.76313		-0.13118	-0.00823	2.01755		-0.118695	-0.027355	1.89034		-0.118695	-0.027355	1.89034
	-0.10213	-0.04766	1.80543		-0.13348	-0.00717	2.04806		-0.117805	-0.027415	1.92674		-0.117805	-0.027415	1.92674
	-0.09572	-0.04407	1.83436		-0.13197	-0.00102	2.07981		-0.113845	-0.022545	1.95708		-0.113845	-0.022545	1.95708
	-0.0894	-0.03623	1.8546		-0.1262	0.00992	2.11094		-0.1078	-0.013155	1.98277		-0.1078	-0.013155	1.98277
	-0.08481	-0.02615	1.87228		-0.11693	0.02367	2.14053		-0.10087	-0.00124	2.0064		-0.10087	-0.00124	2.0064
	-0.08182	-0.01544	1.88645		-0.10605	0.03773	2.16911		-0.093935	0.011145	2.02778		-0.093935	0.011145	2.02778
	-0.07881	-0.00529	1.89782		-0.0955	0.05041	2.19871		-0.087155	0.02256	2.04826		-0.087155	0.02256	2.04826
	-0.07444	0.00341	1.90852		-0.08572	0.06065	2.22916		-0.08008	0.03203	2.06884		-0.08008	0.03203	2.06884
	-0.06926	0.01127	1.91837		-0.07662	0.06826	2.25832		-0.07294	0.039765	2.08834		-0.07294	0.039765	2.08834
	-0.06392	0.01923	1.92649		-0.06828	0.07407	2.28541		-0.0661	0.04665	2.10595		-0.0661	0.04665	2.10595
	-0.05878	0.02709	1.93338		-0.06068	0.07933	2.30779		-0.05973	0.05321	2.12059		-0.05973	0.05321	2.12059
	-0.05366	0.034	1.93981		-0.05347	0.08443	2.32348		-0.053565	0.059215	2.13164		-0.053565	0.059215	2.13164
	-0.0483	0.03958	1.94397		-0.04633	0.08859	2.33227		-0.047315	0.064085	2.13812		-0.047315	0.064085	2.13812
	-0.04288	0.04342	1.94835		-0.03894	0.09037	2.33466		-0.04091	0.066895	2.1415		-0.04091	0.066895	2.1415
	-0.0381	0.04565	1.957		-0.03209	0.09037	2.33466		-0.035095	0.06801	2.14583		-0.035095	0.06801	2.14583
	-0.03396	0.04653	1.9679		-0.02631	0.09028	2.33276		-0.030135	0.068405	2.15033		-0.030135	0.068405	2.15033
	-0.02907	0.04712	1.97667		-0.0209	0.09047	2.32725		-0.024985	0.068795	2.15196		-0.024985	0.068795	2.15196
	-0.02273	0.0486	1.9818		-0.01511	0.09052	2.31728		-0.01892	0.06956	2.14954		-0.01892	0.06956	2.14954
	-0.01493	0.05096	1.98373		-0.0086	0.09042	2.30275		-0.011765	0.07069	2.14324		-0.011765	0.07069	2.14324
	-0.00611	0.05246	1.9831		-0.00104	0.09027	2.28471		-0.003575	0.071365	2.1339		-0.003575	0.071365	2.1339
	0.00293	0.05205	1.98201		0.00709	0.08997	2.26814		0.00501	0.07101	2.12507		0.00501	0.07101	2.12507
	0.01146	0.05032	1.97947		0.01542	0.08886	2.25503		0.01344	0.06959	2.11725		0.01344	0.06959	2.11725
	0.0191	0.04845	1.97638		0.02391	0.0866	2.24338		0.021505	0.067525	2.10988		0.021505	0.067525	2.10988
	0.02633	0.04697	1.97292		0.03274	0.0838	2.23167		0.029535	0.065385	2.10229		0.029535	0.065385	2.10229
	0.03442	0.04562	1.9659		0.04235	0.0815	2.21825		0.038385	0.06356	2.09207		0.038385	0.06356	2.09207
	0.04451	0.04381	1.95486		0.05314	0.07972	2.2036		0.048825	0.061765	2.07923		0.048825	0.061765	2.07923
	0.05597	0.04155	1.94396		0.06518	0.07803	2.1861		0.060575	0.05979	2.06503		0.060575	0.05979	2.06503
	0.06773	0.03898	1.93437		0.07815	0.0761	2.16251		0.07294	0.05754	2.04844		0.07294	0.05754	2.04844
	0.07818	0.03628	1.92663		0.09111	0.07399	2.13574		0.084645	0.055135	2.03118		0.084645	0.055135	2.03118
	0.0877	0.03363	1.91674		0.10353	0.07164	2.1086		0.095615	0.052635	2.01267		0.095615	0.052635	2.01267
	0.09797	0.03081	1.90144		0.11529	0.06857	2.08272		0.10663	0.04969	1.99208		0.10663	0.04969	1.99208
	0.1092	0.02732	1.88288		0.12668	0.06447	2.0567		0.11794	0.045895	1.96979		0.11794	0.045895	1.96979
	0.12074	0.02293	1.8628		0.13802	0.05954	2.02773		0.12938	0.041235	1.94527		0.12938	0.041235	1.94527
	0.13222	0.01783	1.84195		0.14992	0.05409	1.99368		0.14107	0.03596	1.91782		0.14107	0.03596	1.91782
	0.14422	0.01271	1.82275		0.16181	0.04828	1.95708		0.153015	0.030495	1.88992		0.153015	0.030495	1.88992
	0.15662	0.00787	1.80148		0.17266	0.04254	1.91988		0.16464	0.025205	1.86068		0.16464	0.025205	1.86068
	0.16806	0.00371	1.77175		0.18252	0.03709	1.8822		0.17529	0.0204	1.82698		0.17529	0.0204	1.82698
	0.17845	6.53773e-05	1.73516		0.19148	0.03167	1.84326		0.184965	0.0158677	1.78921		0.184965	0.0158677	1.78921
	0.18896	-0.00368	1.697		0.19936	0.02589	1.79956		0.19416	0.011105	1.74828		0.19416	0.011105	1.74828
	0.19968	-0.00748	1.65867		0.20623	0.01985	1.74897		0.202955	0.006185	1.70382		0.202955	0.006185	1.70382
	0.21028	-0.01156	1.62158		0.21257	0.01395	1.69439		0.211425	0.001195	1.65799		0.211425	0.001195	1.65799
	0.22024	-0.01584	1.58446		0.21838	0.00893	1.63935		0.21931	-0.003455	1.6119		0.21931	-0.003455	1.6119
	0.22917	-0.01965	1.54493		0.22336	0.00455	1.58357		0.226265	-0.00755	1.56425		0.226265	-0.00755	1.56425
	0.237	-0.0225	1.50016		0.2272	0.000407888	1.52474		0.2321	-0.0110461	1.51245		0.2321	-0.0110461	1.51245
	0.24348	-0.02487	1.45064		0.22982	-0.00391	1.46155		0.23665	-0.01439	1.45609		0.23665	-0.01439	1.45609
	0.24856	-0.02718	1.39809		0.23133	-0.00894	1.39429		0.239945	-0.01806	1.39619		0.239945	-0.01806	1.39619
	0.25236	-0.02902	1.34396		0.23163	-0.01428	1.32486		0.241995	-0.02165	1.33441		0.241995	-0.02165	1.33441
	0.25455	-0.03035	1.29075		0.23023	-0.01917	1.25365		0.24239	-0.02476	1.2722		0.24239	-0.02476	1.2722
	0.25521	-0.03125	1.23693		0.22704	-0.02304	1.1823		0.241125	-0.027145	1.20962		0.241125	-0.027145	1.20962
	0.25442	-0.03168	1.18124		0.22248	-0.0257	1.11301		0.23845	-0.02869	1.14712		0.23845	-0.02869	1.14712
	0.2524	-0.03173	1.126		0.21707	-0.02718	1.04442		0.234735	-0.029455	1.08521		0.234735	-0.029455	1.08521
	0.24914	-0.03141	1.06932		0.21058	-0.02775	0.97538		0.22986	-0.02958	1.02235		0.22986	-0.02958	1.02235
	0.24425	-0.03013	1.00771		0.20269	-0.02794	0.90482		0.22347	-0.029035	0.956265		0.22347	-0.029035	0.956265
	0.23792	-0.02792	0.94222		0.19359	-0.02808	0.83154		0.215755	-0.028	0.88688		0.215755	-0.028	0.88688
	0.23045	-0.02531	0.87542		0.18305	-0.02765	0.75905		0.20675	-0.02648	0.817235		0.20675	-0.02648	0.817235
	0.2215	-0.02259	0.81		0.17118	-0.0261	0.68882		0.19634	-0.024345	0.74941		0.19634	-0.024345	0.74941
	0.2106	-0.01947	0.74812		0.15899	-0.02364	0.62288		0.184795	-0.021555	0.6855		0.184795	-0.021555	0.6855
	0.19819	-0.01544	0.68848		0.14729	-0.02086	0.56162		0.17274	-0.01815	0.62505		0.17274	-0.01815	0.62505
	0.18491	-0.01034	0.63012		0.13609	-0.018	0.50425		0.1605	-0.01417	0.567185		0.1605	-0.01417	0.567185
	0.17096	-0.00488	0.57408		0.1254	-0.01524	0.45105		0.14818	-0.01006	0.512565		0.14818	-0.01006	0.512565
	0.15692	2.84472e-05	0.52034		0.11515	-0.01289	0.40296		0.136035	-0.00643078	0.46165		0.136035	-0.00643078	0.46165
	0.14375	0.00328	0.46605		0.10519	-0.01133	0.36094		0.12447	-0.004025	0.413495		0.12447	-0.004025	0.413495
	0.13189	0.00506	0.41343		0.09515	-0.01055	0.32229		0.11352	-0.002745	0.36786		0.11352	-0.002745	0.36786
	0.12083	0.00587	0.36572		0.08516	-0.01014	0.28689		0.102995	-0.002135	0.326305		0.102995	-0.002135	0.326305
	0.10983	0.00586	0.32304		0.07564	-0.00975	0.25589		0.092735	-0.001945	0.289465		0.092735	-0.001945	0.289465
	0.09887	0.00513	0.28527		0.06667	-0.00905	0.22761		0.08277	-0.00196	0.25644		0.08277	-0.00196	0.25644
	0.08803	0.00393	0.25074		0.05841	-0.00798	0.20103		0.07322	-0.002025	0.225885		0.07322	-0.002025	0.225885
	0.07718	0.00238	0.21823		0.0511	-0.00699	0.17624		0.06414	-0.002305	0.197235		0.06414	-0.002305	0.197235
	0.06663	0.000588242	0.18763		0.04463	-0.00595	0.15297		0.05563	-0.00268088	0.1703		0.05563	-0.00268088	0.1703
	0.05738	-0.00127	0.1593		0.03918	-0.00474	0.13121		0.04828	-0.003005	0.145255		0.04828	-0.003005	0.145255
	0.04934	-0.00265	0.13324		0.03498	-0.00299	0.11047		0.04216	-0.00282	0.121855		0.04216	-0.00282	0.121855
	0.04226	-0.00358	0.10909		0.03156	-0.000663647	0.09028		0.03691	-0.00212182	0.099685		0.03691	-0.00212182	0.099685
	0.0363	-0.00407	0.08874		0.02891	0.00166	0.07312		0.032605	-0.001205	0.08093		0.032605	-0.001205	0.08093
	0.032	-0.00406	0.07122		0.02689	0.00298	0.05935		0.029445	-0.00054	0.065285		0.029445	-0.00054	0.065285
	0.02957	-0.00317	0.0542		0.02518	0.00321	0.04671		0.027375	2e-05	0.050455		0.027375	2e-05	0.050455
	0.02805	-0.00161	0.0385		0.02284	0.00336	0.03504		0.025445	0.000875	0.03677		0.025445	0.000875	0.03677
grass	c4t31				c4t35
	x	y	z		x	y	z		x	y	z		x	y	z
	-0.00479	-0.000377077	0.04578		-0.00742	0.00208	0.03697		-0.006105	0.000851462	0.041375		-0.006105	0.000851462	0.041375
	-0.01698	0.01004	0.11543		-0.02054	0.00494	0.09104		-0.01876	0.00749	0.103235		-0.01876	0.00749	0.103235
	-0.03993	0.02314	0.21738		-0.04156	0.01199	0.16913		-0.040745	0.017565	0.193255		-0.040745	0.017565	0.193255
	-0.08225	0.0336	0.34733		-0.07241	0.0204	0.26474		-0.07733	0.027	0.306035		-0.07733	0.027	0.306035
	-0.14115	0.03889	0.48072		-0.11268	0.02994	0.36011		-0.126915	0.034415	0.420415		-0.126915	0.034415	0.420415
	-0.1985	0.04157	0.59059		-0.15463	0.04487	0.44464		-0.176565	0.04322	0.517615		-0.176565	0.04322	0.517615
	-0.23097	0.04852	0.67298		-0.18895	0.06756	0.52724		-0.20996	0.05804	0.60011		-0.20996	0.05804	0.60011
	-0.22312	0.06151	0.74279		-0.20729	0.09302	0.6204		-0.215205	0.077265	0.681595		-0.215205	0.077265	0.681595
	-0.18058	0.07052	0.81642		-0.2028	0.11021	0.72473		-0.19169	0.090365	0.770575		-0.19169	0.090365	0.770575
	-0.121	0.06521	0.89855		-0.17201	0.11148	0.83881		-0.146505	0.088345	0.86868		-0.146505	0.088345	0.86868
	-0.06552	0.0503	0.99212		-0.12471	0.10151	0.96856		-0.095115	0.075905	0.98034		-0.095115	0.075905	0.98034
	-0.02551	0.03854	1.10059		-0.0782	0.0922	1.12082		-0.051855	0.06537	1.11071		-0.051855	0.06537	1.11071
	-0.00523	0.03826	1.22163		-0.04369	0.0918	1.29446		-0.02446	0.06503	1.25805		-0.02446	0.06503	1.25805
	-0.00973	0.04969	1.34933		-0.02453	0.0998	1.47852		-0.01713	0.074745	1.41393		-0.01713	0.074745	1.41393
	-0.04023	0.06526	1.47472		-0.02029	0.10899	1.65838		-0.03026	0.087125	1.56655		-0.03026	0.087125	1.56655
	-0.09441	0.07615	1.59274		-0.02948	0.11212	1.8173		-0.061945	0.094135	1.70502		-0.061945	0.094135	1.70502
	-0.16109	0.07816	1.7		-0.04887	0.10749	1.94569		-0.10498	0.092825	1.82285		-0.10498	0.092825	1.82285
	-0.22545	0.07245	1.79149		-0.07598	0.09796	2.04003		-0.150715	0.085205	1.91576		-0.150715	0.085205	1.91576
	-0.27484	0.0634	1.86449		-0.10847	0.08749	2.09876		-0.191655	0.075445	1.98162		-0.191655	0.075445	1.98162
	-0.30353	0.05383	1.9199		-0.1424	0.07905	2.12939		-0.222965	0.06644	2.02465		-0.222965	0.06644	2.02465
	-0.31469	0.04429	1.96375		-0.17353	0.07377	2.14017		-0.24411	0.05903	2.05196		-0.24411	0.05903	2.05196
	-0.31465	0.03434	2.00139		-0.19809	0.07086	2.13832		-0.25637	0.0526	2.06986		-0.25637	0.0526	2.06986
	-0.30933	0.02327	2.03547		-0.21544	0.06783	2.13134		-0.262385	0.04555	2.0834		-0.262385	0.04555	2.0834
	-0.30263	0.01151	2.06731		-0.226	0.06323	2.12597		-0.264315	0.03737	2.09664		-0.264315	0.03737	2.09664
	-0.29701	0.000529499	2.10026		-0.23088	0.05765	2.13015		-0.263945	0.0290897	2.11521		-0.263945	0.0290897	2.11521
	-0.294	-0.0079	2.14055		-0.23214	0.05295	2.14713		-0.26307	0.022525	2.14384		-0.26307	0.022525	2.14384
	-0.29348	-0.0133	2.19003		-0.23105	0.0514	2.17785		-0.262265	0.01905	2.18394		-0.262265	0.01905	2.18394
	-0.29266	-0.01642	2.2454		-0.2282	0.05423	2.22004		-0.26043	0.018905	2.23272		-0.26043	0.018905	2.23272
	-0.28708	-0.01818	2.30173		-0.22291	0.06063	2.26489		-0.254995	0.021225	2.28331		-0.254995	0.021225	2.28331
	-0.27414	-0.01966	2.35572		-0.21388	0.06902	2.30648		-0.24401	0.02468	2.3311		-0.24401	0.02468	2.3311
	-0.25459	-0.02113	2.40459		-0.20104	0.07806	2.3445		-0.227815	0.028465	2.37454		-0.227815	0.028465	2.37454
	-0.23228	-0.02264	2.44717		-0.1854	0.0874	2.3793		-0.20884	0.03238	2.41323		-0.20884	0.03238	2.41323
	-0.21132	-0.0238	2.48628		-0.16858	0.09656	2.40983		-0.18995	0.03638	2.44806		-0.18995	0.03638	2.44806
	-0.19366	-0.02297	2.5254		-0.15217	0.10452	2.43443		-0.172915	0.040775	2.47992		-0.172915	0.040775	2.47992
	-0.17869	-0.01884	2.56151		-0.13737	0.11071	2.45328		-0.15803	0.045935	2.50739		-0.15803	0.045935	2.50739
	-0.1641	-0.01126	2.59094		-0.1249	0.11521	2.46934		-0.1445	0.051975	2.53014		-0.1445	0.051975	2.53014
	-0.14833	-0.00145	2.6132		-0.11468	0.11854	2.48368		-0.131505	0.058545	2.54844		-0.131505	0.058545	2.54844
	-0.13134	0.00815	2.628		-0.10554	0.12125	2.49512		-0.11844	0.0647	2.56156		-0.11844	0.0647	2.56156
	-0.11298	0.0152	2.63815		-0.09584	0.12384	2.50082		-0.10441	0.06952	2.56948		-0.10441	0.06952	2.56948
	-0.09361	0.01886	2.64656		-0.08445	0.12611	2.50173		-0.08903	0.072485	2.57415		-0.08903	0.072485	2.57415
	-0.07435	0.01994	2.652		-0.07102	0.12747	2.50055		-0.072685	0.073705	2.57627		-0.072685	0.073705	2.57627
	-0.0563	0.0198	2.65264		-0.05541	0.1272	2.49725		-0.055855	0.0735	2.57495		-0.055855	0.0735	2.57495
	-0.03953	0.01841	2.64933		-0.0381	0.12537	2.4913		-0.038815	0.07189	2.57031		-0.038815	0.07189	2.57031
	-0.0231	0.01586	2.64373		-0.01972	0.12245	2.48105		-0.02141	0.069155	2.56239		-0.02141	0.069155	2.56239
	-0.00679	0.01236	2.63586		-0.00117	0.11884	2.46726		-0.00398	0.0656	2.55156		-0.00398	0.0656	2.55156
	0.00908	0.00874	2.62482		0.0163	0.11458	2.4526		0.01269	0.06166	2.53871		0.01269	0.06166	2.53871
	0.0245	0.00566	2.60959		0.0325	0.10962	2.43829		0.0285	0.05764	2.52394		0.0285	0.05764	2.52394
	0.03992	0.00311	2.59204		0.0483	0.10437	2.42383		0.04411	0.05374	2.50793		0.04411	0.05374	2.50793
	0.0557	0.000364971	2.57224		0.06409	0.09953	2.40674		0.059895	0.0499475	2.48949		0.059895	0.0499475	2.48949
	0.07178	-0.00282	2.55073		0.07983	0.0951	2.38543		0.075805	0.04614	2.46808		0.075805	0.04614	2.46808
	0.08779	-0.00598	2.52708		0.09602	0.09081	2.36114		0.091905	0.042415	2.44411		0.091905	0.042415	2.44411
	0.10359	-0.00879	2.50199		0.11308	0.0863	2.33475		0.108335	0.038755	2.41837		0.108335	0.038755	2.41837
	0.11951	-0.01157	2.47447		0.1307	0.0816	2.30679		0.125105	0.035015	2.39063		0.125105	0.035015	2.39063
	0.13536	-0.01491	2.44518		0.14831	0.07709	2.27584		0.141835	0.03109	2.36051		0.141835	0.03109	2.36051
	0.15094	-0.01816	2.41359		0.16572	0.07276	2.24216		0.15833	0.0273	2.32788		0.15833	0.0273	2.32788
	0.1661	-0.02048	2.37757		0.18265	0.06822	2.20689		0.174375	0.02387	2.29223		0.174375	0.02387	2.29223
	0.18073	-0.02257	2.33712		0.19861	0.06327	2.17008		0.18967	0.02035	2.2536		0.18967	0.02035	2.2536
	0.19489	-0.0248	2.29352		0.21317	0.05818	2.13111		0.20403	0.01669	2.21231		0.20403	0.01669	2.21231
	0.20798	-0.02737	2.24874		0.22603	0.05315	2.09007		0.217005	0.01289	2.1694		0.217005	0.01289	2.1694
	0.21972	-0.02992	2.20296		0.23766	0.04817	2.04658		0.22869	0.009125	2.12477		0.22869	0.009125	2.12477
	0.23026	-0.03219	2.15492		0.24841	0.04324	1.99918		0.239335	0.005525	2.07705		0.239335	0.005525	2.07705
	0.24012	-0.03442	2.10309		0.25853	0.03855	1.94606		0.249325	0.002065	2.02458		0.249325	0.002065	2.02458
	0.24886	-0.03656	2.04761		0.26801	0.03417	1.88952		0.258435	-0.001195	1.96856		0.258435	-0.001195	1.96856
	0.25646	-0.03847	1.99062		0.27631	0.02995	1.83292		0.266385	-0.00426	1.91177		0.266385	-0.00426	1.91177
	0.26329	-0.0399	1.93129		0.28294	0.02559	1.77548		0.273115	-0.007155	1.85339		0.273115	-0.007155	1.85339
	0.2691	-0.04081	1.8685		0.28807	0.02112	1.71495		0.278585	-0.009845	1.79173		0.278585	-0.009845	1.79173
	0.27354	-0.0415	1.80303		0.2918	0.017	1.65084		0.28267	-0.01225	1.72694		0.28267	-0.01225	1.72694
	0.27697	-0.04228	1.73569		0.29452	0.01398	1.58456		0.285745	-0.01415	1.66013		0.285745	-0.01415	1.66013
	0.27962	-0.04294	1.66596		0.29666	0.01185	1.51712		0.28814	-0.015545	1.59154		0.28814	-0.015545	1.59154
	0.2809	-0.04342	1.59377		0.29766	0.00986	1.44793		0.28928	-0.01678	1.52085		0.28928	-0.01678	1.52085
	0.28021	-0.04378	1.519		0.29653	0.00783	1.37816		0.28837	-0.017975	1.44858		0.28837	-0.017975	1.44858
	0.27804	-0.04397	1.44258		0.29333	0.00605	1.30847		0.285685	-0.01896	1.37553		0.285685	-0.01896	1.37553
	0.27512	-0.04368	1.36657		0.28834	0.00449	1.23739		0.28173	-0.019595	1.30198		0.28173	-0.019595	1.30198
	0.27154	-0.04292	1.29104		0.28224	0.00264	1.16327		0.27689	-0.02014	1.22715		0.27689	-0.02014	1.22715
	0.2669	-0.04194	1.21455		0.27518	0.00045443	1.08654		0.27104	-0.0207428	1.15054		0.27104	-0.0207428	1.15054
	0.26002	-0.0404	1.1355		0.26695	-0.00136	1.00963		0.263485	-0.02088	1.07256		0.263485	-0.02088	1.07256
	0.25022	-0.03829	1.05484		0.25802	-0.00229	0.93438		0.25412	-0.02029	0.99461		0.25412	-0.02029	0.99461
	0.23817	-0.03599	0.97659		0.24829	-0.00274	0.86165		0.24323	-0.019365	0.91912		0.24323	-0.019365	0.91912
	0.22438	-0.03391	0.90283		0.23751	-0.00316	0.79043		0.230945	-0.018535	0.84663		0.230945	-0.018535	0.84663
	0.20978	-0.03207	0.83168		0.22555	-0.00378	0.72094		0.217665	-0.017925	0.77631		0.217665	-0.017925	0.77631
	0.19534	-0.02997	0.76224		0.2126	-0.00451	0.6556		0.20397	-0.01724	0.70892		0.20397	-0.01724	0.70892
	0.18126	-0.02747	0.69278		0.19921	-0.00517	0.59597		0.190235	-0.01632	0.644375		0.190235	-0.01632	0.644375
	0.16741	-0.02504	0.62311		0.1855	-0.00582	0.54096		0.176455	-0.01543	0.582035		0.176455	-0.01543	0.582035
	0.15359	-0.02315	0.5582		0.17168	-0.00664	0.49087		0.162635	-0.014895	0.524535		0.162635	-0.014895	0.524535
	0.14008	-0.02193	0.50309		0.15811	-0.00784	0.44508		0.149095	-0.014885	0.474085		0.149095	-0.014885	0.474085
	0.12777	-0.02089	0.45674		0.14461	-0.009	0.39955		0.13619	-0.014945	0.428145		0.13619	-0.014945	0.428145
	0.11672	-0.01983	0.41299		0.13083	-0.00973	0.35522		0.123775	-0.01478	0.384105		0.123775	-0.01478	0.384105
	0.10655	-0.01903	0.36883		0.11689	-0.01006	0.31454		0.11172	-0.014545	0.341685		0.11172	-0.014545	0.341685
	0.09673	-0.0188	0.32444		0.10339	-0.01007	0.27825		0.10006	-0.014435	0.301345		0.10006	-0.014435	0.301345
	0.08753	-0.01901	0.28283		0.0908	-0.00994	0.24687		0.089165	-0.014475	0.26485		0.089165	-0.014475	0.26485
	0.07906	-0.01929	0.24562		0.07948	-0.0098	0.22018		0.07927	-0.014545	0.2329		0.07927	-0.014545	0.2329
	0.07117	-0.01929	0.21261		0.06946	-0.00955	0.19677		0.070315	-0.01442	0.20469		0.070315	-0.01442	0.20469
	0.06401	-0.01892	0.1821		0.06067	-0.0091	0.17502		0.06234	-0.01401	0.17856		0.06234	-0.01401	0.17856
	0.05745	-0.01787	0.15321		0.05327	-0.00865	0.15314		0.05536	-0.01326	0.153175		0.05536	-0.01326	0.153175
	0.05151	-0.01599	0.12599		0.04719	-0.00807	0.13117		0.04935	-0.01203	0.12858		0.04935	-0.01203	0.12858
	0.04634	-0.01421	0.10284		0.04213	-0.00742	0.10931		0.044235	-0.010815	0.106075		0.044235	-0.010815	0.106075
	0.04158	-0.01311	0.08498		0.0378	-0.00693	0.08993		0.03969	-0.01002	0.087455		0.03969	-0.01002	0.087455
	0.0376	-0.01243	0.07184		0.03381	-0.00639	0.07383		0.035705	-0.00941	0.072835		0.035705	-0.00941	0.072835
	0.03425	-0.01184	0.06035		0.02981	-0.00553	0.05899		0.03203	-0.008685	0.05967		0.03203	-0.008685	0.05967
	0.03097	-0.01123	0.0484		0.02614	-0.00477	0.04581		0.028555	-0.008	0.047105		0.028555	-0.008	0.047105
	0.02752	-0.01055	0.03567		0.02287	-0.0044	0.03424		0.025195	-0.007475	0.034955		0.025195	-0.007475	0.034955
rubber	c2t3				c2t12
	x	y	z		x	y	z		x	y	z		x	y	z
	0.00286	0.01499	0.03585		0.000212837	0.00664	0.04054		0.00153642	0.010815	0.038195		0.00153642	0.010815	0.038195
	-0.00531	0.03361	0.1318		-0.02395	0.02791	0.15195		-0.01463	0.03076	0.141875		-0.01463	0.03076	0.141875
	-0.03071	0.05499	0.2703		-0.07246	0.05009	0.31896		-0.051585	0.05254	0.29463		-0.051585	0.05254	0.29463
	-0.07777	0.06247	0.41477		-0.14706	0.0564	0.49542		-0.112415	0.059435	0.455095		-0.112415	0.059435	0.455095
	-0.13948	0.05461	0.51022		-0.23373	0.04711	0.61101		-0.186605	0.05086	0.560615		-0.186605	0.05086	0.560615
	-0.19373	0.05118	0.57448		-0.30434	0.04321	0.67353		-0.249035	0.047195	0.624005		-0.249035	0.047195	0.624005
	-0.22238	0.06761	0.66516		-0.33904	0.06361	0.74749		-0.28071	0.06561	0.706325		-0.28071	0.06561	0.706325
	-0.2189	0.09736	0.78381		-0.33031	0.09706	0.84517		-0.274605	0.09721	0.81449		-0.274605	0.09721	0.81449
	-0.18963	0.11729	0.8859		-0.27704	0.11493	0.92923		-0.233335	0.11611	0.907565		-0.233335	0.11611	0.907565
	-0.14563	0.11484	0.96279		-0.19858	0.1038	0.98539		-0.172105	0.10932	0.97409		-0.172105	0.10932	0.97409
	-0.10236	0.10072	1.03864		-0.12198	0.07619	1.03147		-0.11217	0.088455	1.03506		-0.11217	0.088455	1.03506
	-0.07398	0.09361	1.12223		-0.07227	0.058	1.08932		-0.073125	0.075805	1.10577		-0.073125	0.075805	1.10577
	-0.07219	0.10292	1.21212		-0.05848	0.06328	1.16963		-0.065335	0.0831	1.19087		-0.065335	0.0831	1.19087
	-0.09989	0.12182	1.3098		-0.08106	0.08793	1.27363		-0.090475	0.104875	1.29171		-0.090475	0.104875	1.29171
	-0.15076	0.13847	1.41559		-0.13201	0.11552	1.39438		-0.141385	0.126995	1.40498		-0.141385	0.126995	1.40498
	-0.20861	0.14356	1.52371		-0.20228	0.13586	1.52691		-0.205445	0.13971	1.52531		-0.205445	0.13971	1.52531
	-0.25455	0.13697	1.62034		-0.27522	0.14706	1.66425		-0.264885	0.142015	1.6423		-0.264885	0.142015	1.6423
	-0.27888	0.12376	1.69536		-0.33172	0.14714	1.79669		-0.3053	0.13545	1.74602		-0.3053	0.13545	1.74602
	-0.28401	0.10941	1.74906		-0.35677	0.1327	1.91031		-0.32039	0.121055	1.82969		-0.32039	0.121055	1.82969
	-0.28048	0.09625	1.78339		-0.35237	0.1066	1.99923		-0.316425	0.101425	1.89131		-0.316425	0.101425	1.89131
	-0.27811	0.08588	1.80647		-0.33134	0.07668	2.06561		-0.304725	0.08128	1.93604		-0.304725	0.08128	1.93604
	-0.28059	0.07851	1.82858		-0.31007	0.05114	2.11968		-0.29533	0.064825	1.97413		-0.29533	0.064825	1.97413
	-0.2852	0.07332	1.85438		-0.29657	0.03362	2.16914		-0.290885	0.05347	2.01176		-0.290885	0.05347	2.01176
	-0.288	0.06996	1.8871		-0.29097	0.02241	2.21731		-0.289485	0.046185	2.0522		-0.289485	0.046185	2.0522
	-0.28693	0.06892	1.9276		-0.2903	0.01407	2.26573		-0.288615	0.041495	2.09666		-0.288615	0.041495	2.09666
	-0.28167	0.07063	1.97406		-0.29198	0.00785	2.31433		-0.286825	0.03924	2.14419		-0.286825	0.03924	2.14419
	-0.27193	0.07581	2.02332		-0.29364	0.00623	2.35919		-0.282785	0.04102	2.19125		-0.282785	0.04102	2.19125
	-0.25866	0.08431	2.07087		-0.29211	0.01227	2.39505		-0.275385	0.04829	2.23296		-0.275385	0.04829	2.23296
	-0.24346	0.0954	2.11521		-0.28519	0.02516	2.42041		-0.264325	0.06028	2.26781		-0.264325	0.06028	2.26781
	-0.22881	0.10775	2.15812		-0.27384	0.04168	2.43734		-0.251325	0.074715	2.29773		-0.251325	0.074715	2.29773
	-0.2155	0.11935	2.19838		-0.26098	0.05791	2.44972		-0.23824	0.08863	2.32405		-0.23824	0.08863	2.32405
	-0.20248	0.12896	2.23358		-0.24856	0.07066	2.46147		-0.22552	0.09981	2.34753		-0.22552	0.09981	2.34753
	-0.18849	0.13661	2.2596		-0.23704	0.07862	2.47382		-0.212765	0.107615	2.36671		-0.212765	0.107615	2.36671
	-0.17347	0.1424	2.27792		-0.22602	0.08352	2.48713		-0.199745	0.11296	2.38252		-0.199745	0.11296	2.38252
	-0.15894	0.14597	2.29429		-0.21555	0.0879	2.49897		-0.187245	0.116935	2.39663		-0.187245	0.116935	2.39663
	-0.1467	0.14721	2.30895		-0.20512	0.09254	2.50694		-0.17591	0.119875	2.40794		-0.17591	0.119875	2.40794
	-0.13623	0.14595	2.32211		-0.19402	0.0967	2.50965		-0.165125	0.121325	2.41588		-0.165125	0.121325	2.41588
	-0.12712	0.14258	2.33334		-0.18289	0.09914	2.50841		-0.155005	0.12086	2.42088		-0.155005	0.12086	2.42088
	-0.11851	0.13875	2.34185		-0.17243	0.09988	2.5044		-0.14547	0.119315	2.42313		-0.14547	0.119315	2.42313
	-0.1092	0.13594	2.34761		-0.16222	0.09992	2.49709		-0.13571	0.11793	2.42235		-0.13571	0.11793	2.42235
	-0.09856	0.13463	2.34736		-0.15208	0.10069	2.48753		-0.12532	0.11766	2.41744		-0.12532	0.11766	2.41744
	-0.08648	0.13398	2.34204		-0.14214	0.10272	2.47666		-0.11431	0.11835	2.40935		-0.11431	0.11835	2.40935
	-0.07313	0.13284	2.33498		-0.13195	0.10613	2.46422		-0.10254	0.119485	2.3996		-0.10254	0.119485	2.3996
	-0.05877	0.13118	2.32964		-0.12049	0.11054	2.44897		-0.08963	0.12086	2.3893		-0.08963	0.12086	2.3893
	-0.04362	0.12954	2.32707		-0.1076	0.11494	2.42766		-0.07561	0.12224	2.37737		-0.07561	0.12224	2.37737
	-0.02814	0.12694	2.3248		-0.09386	0.11851	2.40366		-0.061	0.122725	2.36423		-0.061	0.122725	2.36423
	-0.01283	0.12246	2.31935		-0.07876	0.11982	2.38084		-0.045795	0.12114	2.3501		-0.045795	0.12114	2.3501
	0.00247	0.11673	2.31177		-0.06218	0.11817	2.3614		-0.029855	0.11745	2.33658		-0.029855	0.11745	2.33658
	0.01827	0.11071	2.30479		-0.04432	0.11398	2.34581		-0.013025	0.112345	2.3253		-0.013025	0.112345	2.3253
	0.03445	0.10501	2.29679		-0.02603	0.1084	2.33239		0.00421	0.106705	2.31459		0.00421	0.106705	2.31459
	0.05046	0.09958	2.28732		-0.00792	0.1026	2.31787		0.02127	0.10109	2.3026		0.02127	0.10109	2.3026
	0.06685	0.0942	2.27903		0.01002	0.0973	2.29679		0.038435	0.09575	2.28791		0.038435	0.09575	2.28791
	0.08345	0.0887	2.26956		0.02807	0.09275	2.27056		0.05576	0.090725	2.27006		0.05576	0.090725	2.27006
	0.09969	0.08359	2.25547		0.04626	0.08874	2.24159		0.072975	0.086165	2.24853		0.072975	0.086165	2.24853
	0.11581	0.07937	2.23545		0.06444	0.08491	2.21126		0.090125	0.08214	2.22336		0.090125	0.08214	2.22336
	0.13205	0.07514	2.21165		0.08268	0.08092	2.18339		0.107365	0.07803	2.19752		0.107365	0.07803	2.19752
	0.14843	0.07022	2.18646		0.10047	0.07671	2.15678		0.12445	0.073465	2.17162		0.12445	0.073465	2.17162
	0.16503	0.06488	2.16103		0.11789	0.0723	2.12565		0.14146	0.06859	2.14334		0.14146	0.06859	2.14334
	0.18157	0.05982	2.13421		0.13544	0.06723	2.08796		0.158505	0.063525	2.11109		0.158505	0.063525	2.11109
	0.19735	0.0549	2.10329		0.15293	0.06157	2.04621		0.17514	0.058235	2.07475		0.17514	0.058235	2.07475
	0.21205	0.04955	2.06826		0.16953	0.05577	2.00325		0.19079	0.05266	2.03575		0.19079	0.05266	2.03575
	0.22578	0.04387	2.03253		0.18476	0.04973	1.95965		0.20527	0.0468	1.99609		0.20527	0.0468	1.99609
	0.23867	0.03815	1.99533		0.19839	0.04336	1.91452		0.21853	0.040755	1.95493		0.21853	0.040755	1.95493
	0.25061	0.03275	1.95448		0.21002	0.03716	1.8656		0.230315	0.034955	1.91004		0.230315	0.034955	1.91004
	0.26119	0.02775	1.91034		0.21987	0.03177	1.81163		0.24053	0.02976	1.86098		0.24053	0.02976	1.86098
	0.27006	0.02309	1.86555		0.2287	0.02707	1.75404		0.24938	0.02508	1.8098		0.24938	0.02508	1.8098
	0.2778	0.01857	1.81879		0.23686	0.02261	1.69666		0.25733	0.02059	1.75772		0.25733	0.02059	1.75772
	0.28498	0.01419	1.76786		0.24417	0.01822	1.63848		0.264575	0.016205	1.70317		0.264575	0.016205	1.70317
	0.29154	0.01009	1.71329		0.25002	0.01375	1.5783		0.27078	0.01192	1.64579		0.27078	0.01192	1.64579
	0.29701	0.00626	1.65535		0.25455	0.00931	1.51597		0.27578	0.007785	1.58566		0.27578	0.007785	1.58566
	0.30142	0.0024	1.59278		0.25797	0.005	1.45144		0.279695	0.0037	1.52211		0.279695	0.0037	1.52211
	0.30491	-0.00177	1.52663		0.26027	0.000763671	1.38543		0.28259	-0.000503165	1.45603		0.28259	-0.000503165	1.45603
	0.30685	-0.00535	1.46082		0.26098	-0.00297	1.31775		0.283915	-0.00416	1.38929		0.283915	-0.00416	1.38929
	0.30715	-0.00734	1.39586		0.2599	-0.00607	1.24917		0.283525	-0.006705	1.32252		0.283525	-0.006705	1.32252
	0.30587	-0.00863	1.32972		0.25729	-0.00846	1.17959		0.28158	-0.008545	1.25466		0.28158	-0.008545	1.25466
	0.30285	-0.00961	1.26141		0.25352	-0.00987	1.10847		0.278185	-0.00974	1.18494		0.278185	-0.00974	1.18494
	0.2982	-0.01018	1.18929		0.24874	-0.01066	1.0359		0.27347	-0.01042	1.1126		0.27347	-0.01042	1.1126
	0.29209	-0.01066	1.1126		0.24251	-0.01133	0.96245		0.2673	-0.010995	1.03753		0.2673	-0.010995	1.03753
	0.28424	-0.01116	1.03285		0.2342	-0.01213	0.89033		0.25922	-0.011645	0.96159		0.25922	-0.011645	0.96159
	0.27469	-0.01207	0.95367		0.22392	-0.01267	0.82145		0.249305	-0.01237	0.88756		0.249305	-0.01237	0.88756
	0.26319	-0.01277	0.87605		0.21212	-0.01276	0.75615		0.237655	-0.012765	0.8161		0.237655	-0.012765	0.8161
	0.24957	-0.0126	0.80049		0.19896	-0.0125	0.69329		0.224265	-0.01255	0.74689		0.224265	-0.01255	0.74689
	0.23425	-0.01165	0.72795		0.18483	-0.01196	0.63184		0.20954	-0.011805	0.679895		0.20954	-0.011805	0.679895
	0.21786	-0.01037	0.65811		0.17075	-0.01139	0.57239		0.194305	-0.01088	0.61525		0.194305	-0.01088	0.61525
	0.2003	-0.00909	0.59037		0.15691	-0.01085	0.51722		0.178605	-0.00997	0.553795		0.178605	-0.00997	0.553795
	0.18235	-0.00789	0.52699		0.14295	-0.01025	0.46765		0.16265	-0.00907	0.49732		0.16265	-0.00907	0.49732
	0.165	-0.00677	0.46895		0.12938	-0.00982	0.41954		0.14719	-0.008295	0.444245		0.14719	-0.008295	0.444245
	0.14851	-0.00575	0.41655		0.11679	-0.00938	0.372		0.13265	-0.007565	0.394275		0.13265	-0.007565	0.394275
	0.13282	-0.00514	0.36886		0.10477	-0.00883	0.32618		0.118795	-0.006985	0.34752		0.118795	-0.006985	0.34752
	0.11779	-0.0054	0.32216		0.09297	-0.00901	0.28629		0.10538	-0.007205	0.304225		0.10538	-0.007205	0.304225
	0.10335	-0.00621	0.2767		0.08205	-0.01005	0.25397		0.0927	-0.00813	0.265335		0.0927	-0.00813	0.265335
	0.08998	-0.00706	0.23833		0.07264	-0.01101	0.22592		0.08131	-0.009035	0.232125		0.08131	-0.009035	0.232125
	0.07818	-0.00733	0.20584		0.0646	-0.0115	0.19976		0.07139	-0.009415	0.2028		0.07139	-0.009415	0.2028
	0.06721	-0.00686	0.17416		0.05744	-0.01138	0.17532		0.062325	-0.00912	0.17474		0.062325	-0.00912	0.17474
	0.05669	-0.00645	0.1447		0.05082	-0.01089	0.154		0.053755	-0.00867	0.14935		0.053755	-0.00867	0.14935
	0.04714	-0.00646	0.11879		0.04503	-0.01029	0.13399		0.046085	-0.008375	0.12639		0.046085	-0.008375	0.12639
	0.03954	-0.00643	0.09611		0.04048	-0.0095	0.1143		0.04001	-0.007965	0.105205		0.04001	-0.007965	0.105205
	0.03398	-0.00631	0.07563		0.03685	-0.00838	0.09339		0.035415	-0.007345	0.08451		0.035415	-0.007345	0.08451
	0.03018	-0.00608	0.05893		0.03347	-0.00716	0.07065		0.031825	-0.00662	0.06479		0.031825	-0.00662	0.06479
	0.02682	-0.00541	0.04487		0.03056	-0.00663	0.04931		0.02869	-0.00602	0.04709		0.02869	-0.00602	0.04709
	0.02309	-0.00489	0.0344		0.02799	-0.00664	0.03418		0.02554	-0.005765	0.03429		0.02554	-0.005765	0.03429
s83
concrete	c4t13				c4t5
	x	y	z		x	y	z		x	y	z		x	y	z
	-0.01261	-0.00465	0.03459
	-0.01931	-0.000191473	0.06587
	-0.03187	0.00744	0.12796
	-0.05024	0.01883	0.24063
	-0.07375	0.03612	0.40332
	-0.09735	0.05895	0.58329
	-0.10949	0.07907	0.74444
	-0.09815	0.08306	0.87027
	-0.06106	0.06088	0.96716
	-0.0148	0.02029	1.04911
	0.02167	-0.01895	1.12536
	0.04226	-0.05006	1.2041
	0.04755	-0.07209	1.27783
	0.03794	-0.08311	1.33993
	0.01433	-0.08229	1.39039
	-0.02038	-0.07182	1.43036
	-0.06138	-0.05658	1.46287
	-0.10282	-0.04079	1.48986
	-0.13843	-0.02798	1.51064
	-0.16371	-0.02017	1.52976
	-0.17731	-0.01663	1.55599
	-0.18059	-0.01463	1.59492
	-0.1763	-0.01202	1.64817
	-0.16687	-0.00939	1.71113
	-0.15472	-0.00823	1.77804
	-0.14271	-0.00861	1.84886
	-0.13148	-0.00977	1.92331
	-0.12064	-0.01116	1.99491
	-0.11045	-0.0117	2.05952
	-0.10126	-0.01036	2.11496
	-0.09238	-0.00725	2.1603
	-0.08319	-0.00365	2.1975
	-0.07428	-0.00193	2.22782
	-0.06659	-0.00284	2.25537
	-0.06053	-0.00542	2.27969
	-0.05519	-0.00872	2.3011
	-0.04947	-0.0126	2.3198
	-0.04287	-0.01637	2.33253
	-0.03451	-0.01959	2.33836
	-0.02394	-0.02236	2.34219
	-0.01164	-0.02416	2.34684
	0.00197	-0.02439	2.35368
	0.01572	-0.02301	2.36208
	0.0288	-0.01987	2.36879
	0.04089	-0.01543	2.37059
	0.05232	-0.01117	2.36999
	0.06464	-0.00832	2.36934
	0.07917	-0.0075	2.36686
	0.09627	-0.00788	2.35989
	0.11491	-0.00835	2.34714
	0.13342	-0.00885	2.3317
	0.1509	-0.00972	2.31532
	0.16701	-0.01132	2.29536
	0.18192	-0.01332	2.27085
	0.19561	-0.01543	2.24453
	0.20841	-0.01715	2.21853
	0.2216	-0.01866	2.18972
	0.23574	-0.02089	2.15341
	0.24996	-0.02347	2.11098
	0.26365	-0.02577	2.0647
	0.27641	-0.02747	2.01288
	0.28758	-0.02842	1.95648
	0.29762	-0.02924	1.90039
	0.30671	-0.03075	1.84925
	0.31427	-0.03243	1.79744
	0.32039	-0.0335	1.74191
	0.3252	-0.03346	1.68265
	0.32894	-0.03278	1.61919
	0.33174	-0.03214	1.55206
	0.33381	-0.03141	1.48145
	0.33492	-0.03063	1.40975
	0.33424	-0.03019	1.34109
	0.33169	-0.02974	1.27414
	0.32788	-0.02856	1.20639
	0.32306	-0.02681	1.13765
	0.3168	-0.02502	1.06686
	0.30879	-0.02404	0.99058
	0.29869	-0.02394	0.91297
	0.28668	-0.024	0.84007
	0.27304	-0.02389	0.77209
	0.25798	-0.02336	0.70707
	0.24227	-0.02241	0.64698
	0.22702	-0.02144	0.5951
	0.21316	-0.02134	0.54859
	0.20082	-0.02192	0.50111
	0.18983	-0.02257	0.45071
	0.18037	-0.02302	0.40238
	0.17222	-0.0233	0.36061
	0.16443	-0.0235	0.32456
	0.15642	-0.02334	0.29111
	0.14806	-0.02266	0.25807
	0.13994	-0.02231	0.22548
	0.13256	-0.02236	0.1948
	0.12589	-0.02219	0.16752
	0.11969	-0.02122	0.14339
	0.11372	-0.01953	0.12372
	0.10819	-0.01725	0.1073
	0.10334	-0.01517	0.08951
	0.09911	-0.01391	0.06898
	0.09536	-0.01271	0.04927
	0.09152	-0.01163	0.03158
grass	c1t5				c1t7
	x	y	z		x	y	z		x	y	z		x	y	z
	-0.00457	-0.00664	0.03081		-0.00866	-0.0089	0.03171		-0.006615	-0.00777	0.03126		-0.006615	-0.00777	0.03126
	-0.00975	-0.00474	0.04472		-0.01536	-0.00411	0.05426		-0.012555	-0.004425	0.04949		-0.012555	-0.004425	0.04949
	-0.02187	0.00132	0.07583		-0.03224	0.00772	0.10701		-0.027055	0.00452	0.09142		-0.027055	0.00452	0.09142
	-0.04971	0.01542	0.1486		-0.06771	0.0293	0.21319		-0.05871	0.02236	0.180895		-0.05871	0.02236	0.180895
	-0.1008	0.04066	0.28642		-0.12669	0.05994	0.38127		-0.113745	0.0503	0.333845		-0.113745	0.0503	0.333845
	-0.17257	0.07453	0.48682		-0.19985	0.09304	0.59277		-0.18621	0.083785	0.539795		-0.18621	0.083785	0.539795
	-0.2469	0.10755	0.71798		-0.25978	0.11681	0.808		-0.25334	0.11218	0.76299		-0.25334	0.11218	0.76299
	-0.29131	0.12559	0.92778		-0.2754	0.11925	0.988		-0.283355	0.12242	0.95789		-0.283355	0.12242	0.95789
	-0.27765	0.11617	1.07983		-0.2331	0.09687	1.11393		-0.255375	0.10652	1.09688		-0.255375	0.10652	1.09688
	-0.20972	0.0822	1.17074		-0.1549	0.06204	1.19232		-0.18231	0.07212	1.18153		-0.18231	0.07212	1.18153
	-0.12321	0.04055	1.22524		-0.07697	0.02933	1.2461		-0.10009	0.03494	1.23567		-0.10009	0.03494	1.23567
	-0.05627	0.00622	1.27035		-0.02531	0.00619	1.29712		-0.04079	0.006205	1.28374		-0.04079	0.006205	1.28374
	-0.02455	-0.0163	1.3193		-0.00638	-0.00741	1.35504		-0.015465	-0.011855	1.33717		-0.015465	-0.011855	1.33717
	-0.02826	-0.02704	1.37463		-0.01927	-0.01217	1.42057		-0.023765	-0.019605	1.3976		-0.023765	-0.019605	1.3976
	-0.05872	-0.02746	1.43575		-0.05835	-0.00983	1.49339		-0.058535	-0.018645	1.46457		-0.058535	-0.018645	1.46457
	-0.10596	-0.01972	1.49952		-0.11575	-0.00311	1.57106		-0.110855	-0.011415	1.53529		-0.110855	-0.011415	1.53529
	-0.16123	-0.00701	1.55986		-0.18155	0.00442	1.64593		-0.17139	-0.001295	1.60289		-0.17139	-0.001295	1.60289
	-0.21468	0.00609	1.61121		-0.24206	0.00795	1.7105		-0.22837	0.00702	1.66085		-0.22837	0.00702	1.66085
	-0.25762	0.01587	1.65196		-0.28528	0.00533	1.76244		-0.27145	0.0106	1.7072		-0.27145	0.0106	1.7072
	-0.28418	0.02048	1.68801		-0.30619	-0.00158	1.80518		-0.295185	0.00945	1.74659		-0.295185	0.00945	1.74659
	-0.29471	0.02113	1.72449		-0.3093	-0.00963	1.84506		-0.302005	0.00575	1.78478		-0.302005	0.00575	1.78478
	-0.29328	0.0204	1.76471		-0.30282	-0.01656	1.89048		-0.29805	0.00192	1.8276		-0.29805	0.00192	1.8276
	-0.28623	0.01987	1.81184		-0.2939	-0.02186	1.94513		-0.290065	-0.000995	1.87848		-0.290065	-0.000995	1.87848
	-0.27702	0.01959	1.86778		-0.28411	-0.02626	2.00705		-0.280565	-0.003335	1.93742		-0.280565	-0.003335	1.93742
	-0.26667	0.01907	1.93007		-0.2722	-0.03063	2.07182		-0.269435	-0.00578	2.00095		-0.269435	-0.00578	2.00095
	-0.2549	0.01836	1.99455		-0.25787	-0.03518	2.13665		-0.256385	-0.00841	2.0656		-0.256385	-0.00841	2.0656
	-0.2414	0.01779	2.05834		-0.24207	-0.03955	2.1994		-0.241735	-0.01088	2.12887		-0.241735	-0.01088	2.12887
	-0.22648	0.0174	2.12077		-0.22576	-0.04283	2.25523		-0.22612	-0.012715	2.188		-0.22612	-0.012715	2.188
	-0.20991	0.01675	2.17857		-0.20907	-0.04508	2.30372		-0.20949	-0.014165	2.24114		-0.20949	-0.014165	2.24114
	-0.19196	0.01556	2.22954		-0.19243	-0.04635	2.34594		-0.192195	-0.015395	2.28774		-0.192195	-0.015395	2.28774
	-0.17412	0.01426	2.27412		-0.17663	-0.04564	2.38124		-0.175375	-0.01569	2.32768		-0.175375	-0.01569	2.32768
	-0.15837	0.01379	2.31171		-0.16208	-0.04237	2.4093		-0.160225	-0.01429	2.3605		-0.160225	-0.01429	2.3605
	-0.14588	0.01467	2.34378		-0.14806	-0.03796	2.43088		-0.14697	-0.011645	2.38733		-0.14697	-0.011645	2.38733
	-0.13661	0.01671	2.37097		-0.13375	-0.03396	2.44502		-0.13518	-0.008625	2.408		-0.13518	-0.008625	2.408
	-0.12873	0.01921	2.39042		-0.11921	-0.03133	2.45155		-0.12397	-0.00606	2.42098		-0.12397	-0.00606	2.42098
	-0.12066	0.02152	2.40053		-0.10589	-0.02982	2.45178		-0.113275	-0.00415	2.42616		-0.113275	-0.00415	2.42616
	-0.11157	0.02344	2.4035		-0.09509	-0.02876	2.44683		-0.10333	-0.00266	2.42516		-0.10333	-0.00266	2.42516
	-0.1016	0.02524	2.40399		-0.0861	-0.02758	2.43968		-0.09385	-0.00117	2.42184		-0.09385	-0.00117	2.42184
	-0.0914	0.02701	2.40447		-0.07746	-0.0264	2.43366		-0.08443	0.000305	2.41906		-0.08443	0.000305	2.41906
	-0.0816	0.02859	2.40493		-0.06748	-0.02553	2.42824		-0.07454	0.00153	2.41658		-0.07454	0.00153	2.41658
	-0.07252	0.02977	2.40282		-0.05478	-0.0254	2.42056		-0.06365	0.002185	2.41169		-0.06365	0.002185	2.41169
	-0.0637	0.03047	2.39506		-0.03885	-0.02588	2.40801		-0.051275	0.002295	2.40153		-0.051275	0.002295	2.40153
	-0.05342	0.03045	2.38432		-0.02093	-0.0269	2.39277		-0.037175	0.001775	2.38855		-0.037175	0.001775	2.38855
	-0.04052	0.02987	2.37468		-0.00255	-0.02873	2.37537		-0.021535	0.00057	2.37502		-0.021535	0.00057	2.37502
	-0.0252	0.02934	2.36492		0.01483	-0.03108	2.35743		-0.005185	-0.00087	2.36117		-0.005185	-0.00087	2.36117
	-0.00877	0.02898	2.35462		0.03083	-0.03347	2.34168		0.01103	-0.002245	2.34815		0.01103	-0.002245	2.34815
	0.00727	0.0283	2.34467		0.04567	-0.03577	2.32795		0.02647	-0.003735	2.33631		0.02647	-0.003735	2.33631
	0.02249	0.02717	2.33324		0.05998	-0.03768	2.31246		0.041235	-0.005255	2.32285		0.041235	-0.005255	2.32285
	0.03738	0.02595	2.31947		0.07454	-0.03901	2.29375		0.05596	-0.00653	2.30661		0.05596	-0.00653	2.30661
	0.05253	0.02513	2.30368		0.08983	-0.03999	2.27191		0.07118	-0.00743	2.2878		0.07118	-0.00743	2.2878
	0.06832	0.02437	2.28573		0.10591	-0.04075	2.2447		0.087115	-0.00819	2.26521		0.087115	-0.00819	2.26521
	0.08464	0.02287	2.26279		0.1226	-0.04162	2.21224		0.10362	-0.009375	2.23752		0.10362	-0.009375	2.23752
	0.10144	0.02032	2.23591		0.13953	-0.04254	2.17709		0.120485	-0.01111	2.2065		0.120485	-0.01111	2.2065
	0.11873	0.01686	2.20689		0.15596	-0.04312	2.14121		0.137345	-0.01313	2.17405		0.137345	-0.01313	2.17405
	0.1361	0.01283	2.17585		0.17036	-0.04348	2.1028		0.15323	-0.015325	2.13932		0.15323	-0.015325	2.13932
	0.15305	0.00839	2.14269		0.18259	-0.04383	2.06087		0.16782	-0.01772	2.10178		0.16782	-0.01772	2.10178
	0.16877	0.00413	2.10742		0.19322	-0.04384	2.01616		0.180995	-0.019855	2.06179		0.180995	-0.019855	2.06179
	0.18242	0.000700377	2.06768		0.20274	-0.04334	1.9701		0.19258	-0.0213198	2.01889		0.19258	-0.0213198	2.01889
	0.19372	-0.00168	2.02131		0.2114	-0.04248	1.92197		0.20256	-0.02208	1.97164		0.20256	-0.02208	1.97164
	0.20376	-0.00374	1.97082		0.21936	-0.04136	1.87114		0.21156	-0.02255	1.92098		0.21156	-0.02255	1.92098
	0.21306	-0.00578	1.91744		0.22659	-0.03998	1.81732		0.219825	-0.02288	1.86738		0.219825	-0.02288	1.86738
	0.22157	-0.00736	1.86198		0.23295	-0.03897	1.75742		0.22726	-0.023165	1.8097		0.22726	-0.023165	1.8097
	0.22947	-0.00856	1.80609		0.23821	-0.03832	1.69423		0.23384	-0.02344	1.75016		0.23384	-0.02344	1.75016
	0.237	-0.00954	1.74925		0.2423	-0.03742	1.63065		0.23965	-0.02348	1.68995		0.23965	-0.02348	1.68995
	0.24403	-0.01026	1.68953		0.24549	-0.03606	1.5665		0.24476	-0.02316	1.62801		0.24476	-0.02316	1.62801
	0.24974	-0.01059	1.62576		0.2477	-0.03443	1.50334		0.24872	-0.02251	1.56455		0.24872	-0.02251	1.56455
	0.25346	-0.01031	1.55679		0.24866	-0.03294	1.44064		0.25106	-0.021625	1.49872		0.25106	-0.021625	1.49872
	0.2556	-0.00964	1.48537		0.24855	-0.03184	1.37461		0.252075	-0.02074	1.42999		0.252075	-0.02074	1.42999
	0.25666	-0.00905	1.41381		0.24738	-0.03078	1.30558		0.25202	-0.019915	1.3597		0.25202	-0.019915	1.3597
	0.25687	-0.00841	1.34212		0.24514	-0.02932	1.23652		0.251005	-0.018865	1.28932		0.251005	-0.018865	1.28932
	0.25571	-0.00732	1.26995		0.24163	-0.02739	1.16894		0.24867	-0.017355	1.21944		0.24867	-0.017355	1.21944
	0.25254	-0.00632	1.19705		0.23679	-0.0255	1.10195		0.244665	-0.01591	1.1495		0.244665	-0.01591	1.1495
	0.24764	-0.00593	1.12558		0.23088	-0.02378	1.03474		0.23926	-0.014855	1.08016		0.23926	-0.014855	1.08016
	0.24092	-0.00574	1.05539		0.22389	-0.02235	0.96754		0.232405	-0.014045	1.01147		0.232405	-0.014045	1.01147
	0.23306	-0.00545	0.98539		0.21589	-0.02107	0.90069		0.224475	-0.01326	0.94304		0.224475	-0.01326	0.94304
	0.2247	-0.00504	0.9164		0.20691	-0.01968	0.83587		0.215805	-0.01236	0.876135		0.215805	-0.01236	0.876135
	0.21562	-0.00473	0.84903		0.19715	-0.01846	0.774		0.206385	-0.011595	0.811515		0.206385	-0.011595	0.811515
	0.2061	-0.00502	0.78532		0.18713	-0.01784	0.71566		0.196615	-0.01143	0.75049		0.196615	-0.01143	0.75049
	0.19624	-0.00618	0.72654		0.17691	-0.01734	0.66192		0.186575	-0.01176	0.69423		0.186575	-0.01176	0.69423
	0.18607	-0.00787	0.67043		0.16632	-0.01686	0.61126		0.176195	-0.012365	0.640845		0.176195	-0.012365	0.640845
	0.17565	-0.0094	0.6145		0.15565	-0.01662	0.56218		0.16565	-0.01301	0.58834		0.16565	-0.01301	0.58834
	0.1654	-0.01062	0.55999		0.14537	-0.01667	0.51493		0.155385	-0.013645	0.53746		0.155385	-0.013645	0.53746
	0.15588	-0.01201	0.5099		0.13573	-0.01718	0.47001		0.145805	-0.014595	0.489955		0.145805	-0.014595	0.489955
	0.14717	-0.0135	0.46489		0.12696	-0.01789	0.4272		0.137065	-0.015695	0.446045		0.137065	-0.015695	0.446045
	0.13879	-0.01504	0.42364		0.11887	-0.01851	0.38755		0.12883	-0.016775	0.405595		0.12883	-0.016775	0.405595
	0.13016	-0.01674	0.38371		0.11113	-0.01914	0.35161		0.120645	-0.01794	0.36766		0.120645	-0.01794	0.36766
	0.12134	-0.01881	0.34705		0.10364	-0.01961	0.31772		0.11249	-0.01921	0.332385		0.11249	-0.01921	0.332385
	0.11252	-0.02111	0.31303		0.09632	-0.01975	0.28485		0.10442	-0.02043	0.29894		0.10442	-0.02043	0.29894
	0.10374	-0.02322	0.27898		0.08945	-0.01965	0.25453		0.096595	-0.021435	0.266755		0.096595	-0.021435	0.266755
	0.09481	-0.02498	0.24747		0.08327	-0.01902	0.22718		0.08904	-0.022	0.237325		0.08904	-0.022	0.237325
	0.08563	-0.02608	0.21956		0.07698	-0.01807	0.2016		0.081305	-0.022075	0.21058		0.081305	-0.022075	0.21058
	0.0769	-0.02583	0.19373		0.07038	-0.01735	0.17859		0.07364	-0.02159	0.18616		0.07364	-0.02159	0.18616
	0.06905	-0.02468	0.16849		0.06374	-0.0172	0.15749		0.066395	-0.02094	0.16299		0.066395	-0.02094	0.16299
	0.06165	-0.02329	0.14383		0.05741	-0.01726	0.13708		0.05953	-0.020275	0.140455		0.05953	-0.020275	0.140455
	0.05468	-0.0218	0.1214		0.05163	-0.01689	0.11679		0.053155	-0.019345	0.119095		0.053155	-0.019345	0.119095
	0.04856	-0.02054	0.10353		0.04641	-0.01614	0.09813		0.047485	-0.01834	0.10083		0.047485	-0.01834	0.10083
	0.04333	-0.01925	0.08863		0.04169	-0.01531	0.08433		0.04251	-0.01728	0.08648		0.04251	-0.01728	0.08648
	0.03858	-0.01769	0.07359		0.03714	-0.01413	0.07175		0.03786	-0.01591	0.07267		0.03786	-0.01591	0.07267
	0.03426	-0.01578	0.05768		0.0326	-0.01272	0.05763		0.03343	-0.01425	0.057655		0.03343	-0.01425	0.057655
	0.02998	-0.01369	0.04242		0.02819	-0.01137	0.04319		0.029085	-0.01253	0.042805		0.029085	-0.01253	0.042805
	0.02579	-0.01179	0.03058		0.02413	-0.01015	0.03118		0.02496	-0.01097	0.03088		0.02496	-0.01097	0.03088
rubber	c3t1				c3t4
	x	y	z		x	y	z		x	y	z		x	y	z
	-0.02251	0.00102	0.03226		-0.0198	3.23172e-05	0.02954		-0.021155	0.000526159	0.0309		-0.021155	0.000526159	0.0309
	-0.04192	0.00963	0.06439		-0.0387	0.00766	0.06399		-0.04031	0.008645	0.06419		-0.04031	0.008645	0.06419
	-0.06552	0.0234	0.12332		-0.06232	0.02108	0.12256		-0.06392	0.02224	0.12294		-0.06392	0.02224	0.12294
	-0.09975	0.03871	0.21996		-0.10074	0.03876	0.22397		-0.100245	0.038735	0.221965		-0.100245	0.038735	0.221965
	-0.15123	0.05108	0.34414		-0.16236	0.05793	0.36508		-0.156795	0.054505	0.35461		-0.156795	0.054505	0.35461
	-0.21401	0.05738	0.462		-0.23675	0.07549	0.51668		-0.22538	0.066435	0.48934		-0.22538	0.066435	0.48934
	-0.27122	0.05838	0.54443		-0.29709	0.08957	0.65449		-0.284155	0.073975	0.59946		-0.284155	0.073975	0.59946
	-0.30152	0.05823	0.59528		-0.31257	0.09607	0.76935		-0.307045	0.07715	0.682315		-0.307045	0.07715	0.682315
	-0.29131	0.05847	0.64134		-0.27025	0.09008	0.85863		-0.28078	0.074275	0.749985		-0.28078	0.074275	0.749985
	-0.2441	0.05454	0.69231		-0.19238	0.07168	0.92373		-0.21824	0.06311	0.80802		-0.21824	0.06311	0.80802
	-0.17765	0.04124	0.743		-0.11315	0.04519	0.97163		-0.1454	0.043215	0.857315		-0.1454	0.043215	0.857315
	-0.11398	0.02032	0.79715		-0.05829	0.01766	1.01455		-0.086135	0.01899	0.90585		-0.086135	0.01899	0.90585
	-0.06794	0.000687728	0.86784		-0.03471	-0.00332	1.06424		-0.051325	-0.00131614	0.96604		-0.051325	-0.00131614	0.96604
	-0.04906	-0.00893	0.96225		-0.0394	-0.01331	1.12826		-0.04423	-0.01112	1.04526		-0.04423	-0.01112	1.04526
	-0.06229	-0.0033	1.07493		-0.06721	-0.01275	1.20591		-0.06475	-0.008025	1.14042		-0.06475	-0.008025	1.14042
	-0.10113	0.01547	1.19369		-0.11253	-0.00407	1.28909		-0.10683	0.0057	1.24139		-0.10683	0.0057	1.24139
	-0.15533	0.04005	1.30806		-0.16932	0.01093	1.37048		-0.162325	0.02549	1.33927		-0.162325	0.02549	1.33927
	-0.21567	0.06001	1.40909		-0.22877	0.02855	1.44515		-0.22222	0.04428	1.42712		-0.22222	0.04428	1.42712
	-0.27361	0.06909	1.49432		-0.27872	0.04246	1.50672		-0.276165	0.055775	1.50052		-0.276165	0.055775	1.50052
	-0.32094	0.06737	1.56809		-0.31085	0.04774	1.5543		-0.315895	0.057555	1.5612		-0.315895	0.057555	1.5612
	-0.3505	0.05733	1.63168		-0.32439	0.04435	1.59532		-0.337445	0.05084	1.6135		-0.337445	0.05084	1.6135
	-0.36097	0.04253	1.68703		-0.32426	0.03599	1.63905		-0.342615	0.03926	1.66304		-0.342615	0.03926	1.66304
	-0.35735	0.02614	1.73782		-0.31747	0.02662	1.68956		-0.33741	0.02638	1.71369		-0.33741	0.02638	1.71369
	-0.34751	0.00956	1.78766		-0.30766	0.01866	1.74757		-0.327585	0.01411	1.76761		-0.327585	0.01411	1.76761
	-0.33816	-0.00712	1.84075		-0.29689	0.0132	1.81324		-0.317525	0.00304	1.82699		-0.317525	0.00304	1.82699
	-0.33224	-0.0229	1.89649		-0.28643	0.00988	1.88509		-0.309335	-0.00651	1.89079		-0.309335	-0.00651	1.89079
	-0.32961	-0.03599	1.95665		-0.2762	0.0088	1.96165		-0.302905	-0.013595	1.95915		-0.302905	-0.013595	1.95915
	-0.32791	-0.04403	2.02154		-0.26494	0.01121	2.03883		-0.296425	-0.01641	2.03018		-0.296425	-0.01641	2.03018
	-0.32453	-0.0466	2.08673		-0.25084	0.01723	2.11046		-0.287685	-0.014685	2.09859		-0.287685	-0.014685	2.09859
	-0.31682	-0.04516	2.14773		-0.23185	0.02538	2.17433		-0.274335	-0.00989	2.16103		-0.274335	-0.00989	2.16103
	-0.30221	-0.04179	2.20122		-0.20807	0.03397	2.22938		-0.25514	-0.00391	2.2153		-0.25514	-0.00391	2.2153
	-0.28139	-0.03775	2.24863		-0.18332	0.04073	2.27481		-0.232355	0.00149	2.26172		-0.232355	0.00149	2.26172
	-0.25756	-0.03367	2.29332		-0.16233	0.04412	2.31459		-0.209945	0.005225	2.30396		-0.209945	0.005225	2.30396
	-0.23521	-0.03	2.33597		-0.14803	0.04445	2.35027		-0.19162	0.007225	2.34312		-0.19162	0.007225	2.34312
	-0.21762	-0.0263	2.37592		-0.14063	0.04348	2.38377		-0.179125	0.00859	2.37984		-0.179125	0.00859	2.37984
	-0.20552	-0.02222	2.41333		-0.13625	0.04313	2.41707		-0.170885	0.010455	2.4152		-0.170885	0.010455	2.4152
	-0.19668	-0.01751	2.44749		-0.13075	0.04382	2.44536		-0.163715	0.013155	2.44643		-0.163715	0.013155	2.44643
	-0.18762	-0.0127	2.47654		-0.12182	0.0448	2.46515		-0.15472	0.01605	2.47085		-0.15472	0.01605	2.47085
	-0.17645	-0.00879	2.49935		-0.10932	0.04562	2.47788		-0.142885	0.018415	2.48861		-0.142885	0.018415	2.48861
	-0.16292	-0.00642	2.51642		-0.09522	0.0462	2.48679		-0.12907	0.01989	2.50161		-0.12907	0.01989	2.50161
	-0.14743	-0.00585	2.53014		-0.08131	0.04593	2.49537		-0.11437	0.02004	2.51275		-0.11437	0.02004	2.51275
	-0.13076	-0.00669	2.54164		-0.06779	0.0445	2.50595		-0.099275	0.018905	2.52379		-0.099275	0.018905	2.52379
	-0.11351	-0.00848	2.54982		-0.05318	0.04263	2.51695		-0.083345	0.017075	2.53338		-0.083345	0.017075	2.53338
	-0.09599	-0.01093	2.5533		-0.0361	0.04067	2.52624		-0.066045	0.01487	2.53977		-0.066045	0.01487	2.53977
	-0.07805	-0.01382	2.55061		-0.01667	0.0382	2.53045		-0.04736	0.01219	2.54053		-0.04736	0.01219	2.54053
	-0.06033	-0.01675	2.54468		0.0042	0.03479	2.52776		-0.028065	0.00902	2.53622		-0.028065	0.00902	2.53622
	-0.044	-0.01867	2.54254		0.02477	0.03069	2.5217		-0.009615	0.00601	2.53212		-0.009615	0.00601	2.53212
	-0.02851	-0.01973	2.54031		0.04382	0.02696	2.51417		0.007655	0.003615	2.52724		0.007655	0.003615	2.52724
	-0.01291	-0.02081	2.53324		0.06158	0.02411	2.50785		0.024335	0.00165	2.52054		0.024335	0.00165	2.52054
	0.00336	-0.02284	2.52277		0.07898	0.02166	2.50057		0.04117	-0.00059	2.51167		0.04117	-0.00059	2.51167
	0.02014	-0.02571	2.50952		0.09651	0.01928	2.48701		0.058325	-0.003215	2.49826		0.058325	-0.003215	2.49826
	0.03728	-0.02832	2.49233		0.1139	0.01651	2.46681		0.07559	-0.005905	2.47957		0.07559	-0.005905	2.47957
	0.05471	-0.03002	2.46953		0.13154	0.01346	2.44423		0.093125	-0.00828	2.45688		0.093125	-0.00828	2.45688
	0.0726	-0.03168	2.44253		0.15002	0.01005	2.42038		0.11131	-0.010815	2.43146		0.11131	-0.010815	2.43146
	0.09121	-0.03402	2.41376		0.16875	0.00591	2.394		0.12998	-0.014055	2.40388		0.12998	-0.014055	2.40388
	0.10997	-0.03685	2.38014		0.18664	0.00161	2.36209		0.148305	-0.01762	2.37112		0.148305	-0.01762	2.37112
	0.12847	-0.03988	2.34145		0.20377	-0.00205	2.32483		0.16612	-0.020965	2.33314		0.16612	-0.020965	2.33314
	0.14643	-0.04274	2.30153		0.21999	-0.00505	2.28588		0.18321	-0.023895	2.29371		0.18321	-0.023895	2.29371
	0.16342	-0.045	2.25963		0.23498	-0.00795	2.246		0.1992	-0.026475	2.25282		0.1992	-0.026475	2.25282
	0.17933	-0.04691	2.2128		0.24905	-0.01072	2.20069		0.21419	-0.028815	2.20675		0.21419	-0.028815	2.20675
	0.19373	-0.049	2.16137		0.26253	-0.01308	2.14731		0.22813	-0.03104	2.15434		0.22813	-0.03104	2.15434
	0.20679	-0.05099	2.10782		0.27483	-0.01487	2.08969		0.24081	-0.03293	2.09876		0.24081	-0.03293	2.09876
	0.21914	-0.05276	2.05272		0.28577	-0.01617	2.03261		0.252455	-0.034465	2.04266		0.252455	-0.034465	2.04266
	0.23119	-0.05437	1.99289		0.29576	-0.01704	1.97684		0.263475	-0.035705	1.98487		0.263475	-0.035705	1.98487
	0.24283	-0.05588	1.93066		0.30495	-0.01769	1.91737		0.27389	-0.036785	1.92402		0.27389	-0.036785	1.92402
	0.25304	-0.05703	1.86904		0.31282	-0.01871	1.85409		0.28293	-0.03787	1.86156		0.28293	-0.03787	1.86156
	0.26157	-0.05761	1.80626		0.31869	-0.02003	1.78879		0.29013	-0.03882	1.79753		0.29013	-0.03882	1.79753
	0.26893	-0.0577	1.7369		0.32247	-0.02085	1.72011		0.2957	-0.039275	1.7285		0.2957	-0.039275	1.7285
	0.27502	-0.05788	1.66005		0.32497	-0.02109	1.6481		0.299995	-0.039485	1.65407		0.299995	-0.039485	1.65407
	0.27922	-0.0583	1.58161		0.32616	-0.02103	1.57271		0.30269	-0.039665	1.57716		0.30269	-0.039665	1.57716
	0.28113	-0.05851	1.5029		0.32555	-0.02085	1.49628		0.30334	-0.03968	1.49959		0.30334	-0.03968	1.49959
	0.2813	-0.05814	1.42227		0.32289	-0.02041	1.42162		0.302095	-0.039275	1.42195		0.302095	-0.039275	1.42195
	0.28011	-0.05779	1.34064		0.31838	-0.01952	1.34709		0.299245	-0.038655	1.34387		0.299245	-0.038655	1.34387
	0.27694	-0.05723	1.25811		0.31181	-0.0182	1.26938		0.294375	-0.037715	1.26374		0.294375	-0.037715	1.26374
	0.27162	-0.05617	1.17531		0.30269	-0.01657	1.18755		0.287155	-0.03637	1.18143		0.287155	-0.03637	1.18143
	0.26456	-0.05448	1.09217		0.29172	-0.01522	1.10586		0.27814	-0.03485	1.09902		0.27814	-0.03485	1.09902
	0.25574	-0.05243	1.00943		0.27925	-0.01455	1.02645		0.267495	-0.03349	1.01794		0.267495	-0.03349	1.01794
	0.24544	-0.0505	0.92958		0.26549	-0.01455	0.94983		0.255465	-0.032525	0.939705		0.255465	-0.032525	0.939705
	0.23393	-0.04901	0.85255		0.25077	-0.0151	0.87553		0.24235	-0.032055	0.86404		0.24235	-0.032055	0.86404
	0.22166	-0.04834	0.77735		0.23512	-0.01579	0.80513		0.22839	-0.032065	0.79124		0.22839	-0.032065	0.79124
	0.20901	-0.04783	0.70516		0.21909	-0.01627	0.73785		0.21405	-0.03205	0.721505		0.21405	-0.03205	0.721505
	0.19627	-0.04692	0.63903		0.20336	-0.01661	0.67069		0.199815	-0.031765	0.65486		0.199815	-0.031765	0.65486
	0.18312	-0.04544	0.58057		0.18797	-0.01718	0.60552		0.185545	-0.03131	0.593045		0.185545	-0.03131	0.593045
	0.16967	-0.04343	0.52716		0.17303	-0.01765	0.54512		0.17135	-0.03054	0.53614		0.17135	-0.03054	0.53614
	0.15631	-0.04138	0.47733		0.15856	-0.01812	0.49153		0.157435	-0.02975	0.48443		0.157435	-0.02975	0.48443
	0.14329	-0.04022	0.43005		0.1447	-0.01915	0.44688		0.143995	-0.029685	0.438465		0.143995	-0.029685	0.438465
	0.1314	-0.03989	0.38674		0.13199	-0.02046	0.40695		0.131695	-0.030175	0.396845		0.131695	-0.030175	0.396845
	0.12045	-0.03979	0.35097		0.12014	-0.0213	0.36531		0.120295	-0.030545	0.35814		0.120295	-0.030545	0.35814
	0.10983	-0.03915	0.31969		0.10884	-0.02138	0.32236		0.109335	-0.030265	0.321025		0.109335	-0.030265	0.321025
	0.0993	-0.03786	0.28602		0.09765	-0.02147	0.28366		0.098475	-0.029665	0.28484		0.098475	-0.029665	0.28484
	0.0888	-0.0362	0.24871		0.08626	-0.02198	0.25105		0.08753	-0.02909	0.24988		0.08753	-0.02909	0.24988
	0.07833	-0.03411	0.21285		0.07465	-0.02233	0.22061		0.07649	-0.02822	0.21673		0.07649	-0.02822	0.21673
	0.06801	-0.03205	0.18226		0.06323	-0.0221	0.19159		0.06562	-0.027075	0.186925		0.06562	-0.027075	0.186925
	0.05863	-0.03041	0.15564		0.05269	-0.02117	0.1648		0.05566	-0.02579	0.16022		0.05566	-0.02579	0.16022
	0.051	-0.02872	0.13117		0.04383	-0.02003	0.13993		0.047415	-0.024375	0.13555		0.047415	-0.024375	0.13555
	0.04473	-0.02592	0.1083		0.03676	-0.01908	0.11688		0.040745	-0.0225	0.11259		0.040745	-0.0225	0.11259
	0.03929	-0.02263	0.08769		0.03109	-0.01831	0.09473		0.03519	-0.02047	0.09121		0.03519	-0.02047	0.09121
	0.03477	-0.01977	0.07094		0.02657	-0.01751	0.07419		0.03067	-0.01864	0.072565		0.03067	-0.01864	0.072565
	0.03102	-0.0177	0.05727		0.02248	-0.01686	0.05607		0.02675	-0.01728	0.05667		0.02675	-0.01728	0.05667
	0.02769	-0.0161	0.04338		0.01854	-0.01627	0.04028		0.023115	-0.016185	0.04183		0.023115	-0.016185	0.04183
	0.02398	-0.01479	0.02884		0.01474	-0.01555	0.02915		0.01936	-0.01517	0.028995		0.01936	-0.01517	0.028995

## Sheet: s78.79.80.81
s78
concret	c1t20				c1t22
	x	y	z		x	y	z		x	y	z		x	y	z
	-0.007	0.00722	0.05733
	-0.01426	0.01853	0.15257
	-0.02223	0.03291	0.28217
	-0.03349	0.04669	0.43
	-0.04874	0.05563	0.57545
	-0.0607	0.0567	0.72263
	-0.05823	0.05058	0.88372
	-0.03753	0.04063	1.05452
	-0.00378	0.02606	1.20833
	0.02921	0.00503	1.31271
	0.04948	-0.01982	1.3661
	0.05145	-0.04191	1.38419
	0.0367	-0.05479	1.38641
	0.0117	-0.05856	1.38517
	-0.01756	-0.05658	1.38817
	-0.04645	-0.05373	1.40088
	-0.07257	-0.05334	1.42331
	-0.0938	-0.05556	1.45276
	-0.1085	-0.05759	1.48672
	-0.11595	-0.05637	1.52872
	-0.11732	-0.05002	1.5847
	-0.11384	-0.03961	1.65262
	-0.10638	-0.02849	1.72524
	-0.0966	-0.02021	1.79862
	-0.08545	-0.01658	1.87139
	-0.0745	-0.01677	1.944
	-0.06574	-0.01824	2.01695
	-0.06016	-0.01835	2.08969
	-0.05657	-0.01485	2.16078
	-0.0525	-0.00789	2.22548
	-0.0457	0.000420092	2.28089
	-0.03609	0.00745	2.32909
	-0.02457	0.01101	2.3727
	-0.01235	0.01024	2.41676
	-0.000455339	0.00623	2.46003
	0.01059	0.000110728	2.49794
	0.02086	-0.00705	2.5298
	0.0311	-0.01447	2.55634
	0.04178	-0.02147	2.5797
	0.05277	-0.02777	2.60163
	0.06413	-0.03318	2.6235
	0.07605	-0.03735	2.64512
	0.08834	-0.03964	2.66437
	0.10075	-0.03937	2.67939
	0.11333	-0.03707	2.69031
	0.12594	-0.03382	2.6973
	0.13929	-0.03089	2.7017
	0.15429	-0.02864	2.70391
	0.17098	-0.02687	2.70281
	0.18838	-0.02516	2.6987
	0.20495	-0.02371	2.69271
	0.21927	-0.02258	2.68331
	0.2309	-0.02152	2.66833
	0.24054	-0.02058	2.64912
	0.24958	-0.01975	2.62838
	0.25918	-0.01888	2.60628
	0.2701	-0.01843	2.58054
	0.28275	-0.01894	2.55091
	0.29709	-0.02006	2.52042
	0.3122	-0.02175	2.49111
	0.3265	-0.0241	2.46087
	0.33863	-0.02664	2.42615
	0.34907	-0.02905	2.38763
	0.35907	-0.03153	2.34687
	0.36918	-0.03409	2.30068
	0.37927	-0.03663	2.24783
	0.38868	-0.03929	2.19314
	0.39647	-0.04192	2.13932
	0.40274	-0.04453	2.08459
	0.40775	-0.04715	2.02653
	0.41153	-0.04966	1.96411
	0.41403	-0.05183	1.89888
	0.41484	-0.05348	1.83146
	0.41384	-0.05441	1.76263
	0.41158	-0.05414	1.69186
	0.40864	-0.0528	1.61734
	0.40478	-0.05091	1.53834
	0.39917	-0.04848	1.4537
	0.39105	-0.04548	1.3649
	0.38055	-0.042	1.27581
	0.36835	-0.03808	1.19151
	0.35529	-0.03346	1.11128
	0.34194	-0.02825	1.03116
	0.32864	-0.02285	0.94783
	0.31528	-0.01749	0.86148
	0.30153	-0.01265	0.77614
	0.2871	-0.0085	0.6944
	0.27214	-0.00467	0.61911
	0.25721	-0.00133	0.55088
	0.24207	0.00137	0.48604
	0.22613	0.00367	0.42089
	0.20989	0.00573	0.35547
	0.19385	0.00742	0.29403
	0.17876	0.00895	0.24072
	0.16517	0.01089	0.19514
	0.15258	0.01297	0.15818
	0.14043	0.01458	0.12922
	0.12898	0.01551	0.10466
	0.11898	0.01599	0.08127
	0.11096	0.01647	0.05827
	0.10464	0.0168	0.0377
grass	c4t2				c4t4
	x	y	z		x	y	z		x	y	z		x	y	z
	-0.00106	-0.00401	0.03742		0.000624092	-0.00767	0.04088		-0.000217954	-0.00584	0.03915		-0.000217954	-0.00584	0.03915
	-0.00656	-0.0047	0.09344		-0.01543	-0.0048	0.11264		-0.010995	-0.00475	0.10304		-0.010995	-0.00475	0.10304
	-0.01832	-0.00414	0.16679		-0.04288	0.000465948	0.21189		-0.0306	-0.00183703	0.18934		-0.0306	-0.00183703	0.18934
	-0.03719	-0.00337	0.24178		-0.07922	0.00462	0.31319		-0.058205	0.000625	0.277485		-0.058205	0.000625	0.277485
	-0.06079	-0.00486	0.30199		-0.11957	0.00429	0.388		-0.09018	-0.000285	0.344995		-0.09018	-0.000285	0.344995
	-0.0848	-0.00945	0.34514		-0.15847	0.000968112	0.43973		-0.121635	-0.00424094	0.392435		-0.121635	-0.00424094	0.392435
	-0.10483	-0.01684	0.38817		-0.19209	-0.00325	0.50002		-0.14846	-0.010045	0.444095		-0.14846	-0.010045	0.444095
	-0.11868	-0.02621	0.44863		-0.21838	-0.00785	0.59159		-0.16853	-0.01703	0.52011		-0.16853	-0.01703	0.52011
	-0.12656	-0.03661	0.53023		-0.22854	-0.01414	0.7083		-0.17755	-0.025375	0.619265		-0.17755	-0.025375	0.619265
	-0.12962	-0.04724	0.62567		-0.21806	-0.02266	0.82911		-0.17384	-0.03495	0.72739		-0.17384	-0.03495	0.72739
	-0.12831	-0.05696	0.72536		-0.19335	-0.03249	0.9472		-0.16083	-0.044725	0.83628		-0.16083	-0.044725	0.83628
	-0.12285	-0.0642	0.82524		-0.16622	-0.04247	1.06427		-0.144535	-0.053335	0.944755		-0.144535	-0.053335	0.944755
	-0.11571	-0.06845	0.92627		-0.14784	-0.05088	1.18235		-0.131775	-0.059665	1.05431		-0.131775	-0.059665	1.05431
	-0.11133	-0.07048	1.03073		-0.14672	-0.05649	1.30148		-0.129025	-0.063485	1.1661		-0.129025	-0.063485	1.1661
	-0.11387	-0.07118	1.13841		-0.16531	-0.06028	1.41816		-0.13959	-0.06573	1.27828		-0.13959	-0.06573	1.27828
	-0.12545	-0.07125	1.24596		-0.20046	-0.06352	1.52822		-0.162955	-0.067385	1.38709		-0.162955	-0.067385	1.38709
	-0.14571	-0.07222	1.35032		-0.24359	-0.0677	1.62757		-0.19465	-0.06996	1.48894		-0.19465	-0.06996	1.48894
	-0.17075	-0.07554	1.44916		-0.2851	-0.07382	1.7118		-0.227925	-0.07468	1.58048		-0.227925	-0.07468	1.58048
	-0.19611	-0.08182	1.54137		-0.31755	-0.08198	1.7766		-0.25683	-0.0819	1.65898		-0.25683	-0.0819	1.65898
	-0.21795	-0.09064	1.62647		-0.33791	-0.09111	1.82487		-0.27793	-0.090875	1.72567		-0.27793	-0.090875	1.72567
	-0.23337	-0.10078	1.70357		-0.34596	-0.09945	1.86238		-0.289665	-0.100115	1.78297		-0.289665	-0.100115	1.78297
	-0.24071	-0.1109	1.7714		-0.34559	-0.10538	1.89752		-0.29315	-0.10814	1.83446		-0.29315	-0.10814	1.83446
	-0.24085	-0.12011	1.831		-0.342	-0.10899	1.93697		-0.291425	-0.11455	1.88399		-0.291425	-0.11455	1.88399
	-0.23595	-0.12783	1.88527		-0.33887	-0.11218	1.98443		-0.28741	-0.120005	1.93485		-0.28741	-0.120005	1.93485
	-0.2292	-0.13394	1.93802		-0.33713	-0.11652	2.03906		-0.283165	-0.12523	1.98854		-0.283165	-0.12523	1.98854
	-0.22379	-0.13812	1.99306		-0.33545	-0.12177	2.09769		-0.27962	-0.129945	2.04537		-0.27962	-0.129945	2.04537
	-0.22181	-0.14024	2.05147		-0.33206	-0.12633	2.1569		-0.276935	-0.133285	2.10419		-0.276935	-0.133285	2.10419
	-0.22245	-0.14123	2.11231		-0.32595	-0.12861	2.21468		-0.2742	-0.13492	2.1635		-0.2742	-0.13492	2.1635
	-0.22338	-0.14207	2.17466		-0.31729	-0.1279	2.26826		-0.270335	-0.134985	2.22146		-0.270335	-0.134985	2.22146
	-0.22217	-0.14343	2.23667		-0.30718	-0.12493	2.31613		-0.264675	-0.13418	2.2764		-0.264675	-0.13418	2.2764
	-0.2173	-0.14581	2.29735		-0.2962	-0.1203	2.36012		-0.25675	-0.133055	2.32873		-0.25675	-0.133055	2.32873
	-0.20833	-0.1494	2.35496		-0.28429	-0.11439	2.40159		-0.24631	-0.131895	2.37827		-0.24631	-0.131895	2.37827
	-0.19601	-0.15381	2.40965		-0.2709	-0.10731	2.44013		-0.233455	-0.13056	2.42489		-0.233455	-0.13056	2.42489
	-0.18112	-0.15825	2.46275		-0.25532	-0.09956	2.4732		-0.21822	-0.128905	2.46798		-0.21822	-0.128905	2.46798
	-0.1642	-0.16187	2.51321		-0.23773	-0.09278	2.50089		-0.200965	-0.127325	2.50705		-0.200965	-0.127325	2.50705
	-0.14584	-0.16385	2.55924		-0.21978	-0.08776	2.52523		-0.18281	-0.125805	2.54223		-0.18281	-0.125805	2.54223
	-0.12686	-0.16358	2.60038		-0.20302	-0.08426	2.5484		-0.16494	-0.12392	2.57439		-0.16494	-0.12392	2.57439
	-0.10841	-0.16124	2.63795		-0.18736	-0.08164	2.56987		-0.147885	-0.12144	2.60391		-0.147885	-0.12144	2.60391
	-0.09138	-0.15746	2.67272		-0.17194	-0.07913	2.58671		-0.13166	-0.118295	2.62972		-0.13166	-0.118295	2.62972
	-0.07562	-0.15305	2.70494		-0.15565	-0.07701	2.59931		-0.115635	-0.11503	2.65212		-0.115635	-0.11503	2.65212
	-0.06	-0.14871	2.73376		-0.13773	-0.0759	2.60897		-0.098865	-0.112305	2.67137		-0.098865	-0.112305	2.67137
	-0.043	-0.14473	2.75863		-0.11819	-0.07606	2.61881		-0.080595	-0.110395	2.68872		-0.080595	-0.110395	2.68872
	-0.02372	-0.14134	2.78089		-0.09773	-0.0779	2.62911		-0.060725	-0.10962	2.705		-0.060725	-0.10962	2.705
	-0.0021	-0.13895	2.80014		-0.07726	-0.08126	2.6359		-0.03968	-0.110105	2.71802		-0.03968	-0.110105	2.71802
	0.02113	-0.13784	2.8138		-0.05732	-0.08537	2.63628		-0.018095	-0.111605	2.72504		-0.018095	-0.111605	2.72504
	0.04469	-0.13778	2.82196		-0.03861	-0.08958	2.63075		0.00304	-0.11368	2.72635		0.00304	-0.11368	2.72635
	0.06705	-0.13854	2.82654		-0.0209	-0.09344	2.62276		0.023075	-0.11599	2.72465		0.023075	-0.11599	2.72465
	0.08751	-0.1401	2.82817		-0.00322	-0.09667	2.61349		0.042145	-0.118385	2.72083		0.042145	-0.118385	2.72083
	0.10604	-0.14256	2.82732		0.01503	-0.09902	2.6001		0.060535	-0.12079	2.71371		0.060535	-0.12079	2.71371
	0.12356	-0.14577	2.82412		0.03423	-0.1004	2.58185		0.078895	-0.123085	2.70298		0.078895	-0.123085	2.70298
	0.14182	-0.14938	2.81609		0.05474	-0.10075	2.56088		0.09828	-0.125065	2.68849		0.09828	-0.125065	2.68849
	0.16238	-0.15262	2.80156		0.07655	-0.1007	2.54019		0.119465	-0.12666	2.67088		0.119465	-0.12666	2.67088
	0.18607	-0.15471	2.78265		0.09992	-0.10058	2.51927		0.142995	-0.127645	2.65096		0.142995	-0.127645	2.65096
	0.21265	-0.15537	2.76106		0.12442	-0.10019	2.49631		0.168535	-0.12778	2.62868		0.168535	-0.12778	2.62868
	0.24057	-0.1545	2.73783		0.14921	-0.09932	2.46954		0.19489	-0.12691	2.60369		0.19489	-0.12691	2.60369
	0.26799	-0.15219	2.7112		0.17335	-0.09764	2.4368		0.22067	-0.124915	2.574		0.22067	-0.124915	2.574
	0.29361	-0.14912	2.67974		0.19636	-0.09536	2.39891		0.244985	-0.12224	2.53932		0.244985	-0.12224	2.53932
	0.31678	-0.14606	2.64506		0.21864	-0.09334	2.36035		0.26771	-0.1197	2.50271		0.26771	-0.1197	2.50271
	0.33716	-0.14324	2.60793		0.24016	-0.09205	2.32211		0.28866	-0.117645	2.46502		0.28866	-0.117645	2.46502
	0.35513	-0.14057	2.56623		0.25994	-0.09085	2.28061		0.307535	-0.11571	2.42342		0.307535	-0.11571	2.42342
	0.37128	-0.13801	2.51831		0.27798	-0.08948	2.2344		0.32463	-0.113745	2.37636		0.32463	-0.113745	2.37636
	0.38606	-0.13563	2.4654		0.29465	-0.08781	2.18447		0.340355	-0.11172	2.32493		0.340355	-0.11172	2.32493
	0.39974	-0.13321	2.4094		0.30935	-0.08581	2.13204		0.354545	-0.10951	2.27072		0.354545	-0.10951	2.27072
	0.41235	-0.13081	2.35119		0.32209	-0.08422	2.07637		0.36722	-0.107515	2.21378		0.36722	-0.107515	2.21378
	0.42401	-0.12862	2.29071		0.33297	-0.0833	2.01625		0.37849	-0.10596	2.15348		0.37849	-0.10596	2.15348
	0.43439	-0.12657	2.22784		0.34213	-0.08215	1.95197		0.38826	-0.10436	2.0899		0.38826	-0.10436	2.0899
	0.44269	-0.12429	2.16196		0.3498	-0.08012	1.88424		0.396245	-0.102205	2.0231		0.396245	-0.102205	2.0231
	0.44898	-0.12163	2.09258		0.35625	-0.07742	1.81466		0.402615	-0.099525	1.95362		0.402615	-0.099525	1.95362
	0.45378	-0.11842	2.02019		0.36146	-0.07473	1.74348		0.40762	-0.096575	1.88183		0.40762	-0.096575	1.88183
	0.45688	-0.11444	1.94449		0.36514	-0.07244	1.66892		0.41101	-0.09344	1.80671		0.41101	-0.09344	1.80671
	0.45805	-0.10986	1.86458		0.36743	-0.0703	1.59198		0.41274	-0.09008	1.72828		0.41274	-0.09008	1.72828
	0.45729	-0.1049	1.78047		0.36814	-0.06733	1.51466		0.412715	-0.086115	1.64756		0.412715	-0.086115	1.64756
	0.45482	-0.09977	1.69326		0.36652	-0.06301	1.43825		0.41067	-0.08139	1.56576		0.41067	-0.08139	1.56576
	0.45082	-0.09477	1.60347		0.36259	-0.05824	1.36011		0.406705	-0.076505	1.48179		0.406705	-0.076505	1.48179
	0.44526	-0.08958	1.51286		0.35679	-0.0537	1.27819		0.401025	-0.07164	1.39552		0.401025	-0.07164	1.39552
	0.43786	-0.08382	1.42196		0.34943	-0.04934	1.19468		0.393645	-0.06658	1.30832		0.393645	-0.06658	1.30832
	0.42813	-0.07776	1.33048		0.34017	-0.04478	1.11326		0.38415	-0.06127	1.22187		0.38415	-0.06127	1.22187
	0.41598	-0.07168	1.23901		0.3285	-0.03986	1.03615		0.37224	-0.05577	1.13758		0.37224	-0.05577	1.13758
	0.40144	-0.06565	1.14721		0.31483	-0.03524	0.96219		0.358135	-0.050445	1.0547		0.358135	-0.050445	1.0547
	0.38452	-0.0598	1.0562		0.29983	-0.03147	0.88445		0.342175	-0.045635	0.970325		0.342175	-0.045635	0.970325
	0.36534	-0.05398	0.96802		0.28358	-0.02809	0.80231		0.32446	-0.041035	0.885165		0.32446	-0.041035	0.885165
	0.34415	-0.04787	0.88379		0.26603	-0.02485	0.722		0.30509	-0.03636	0.802895		0.30509	-0.03636	0.802895
	0.32167	-0.04154	0.80408		0.24741	-0.02145	0.64732		0.28454	-0.031495	0.7257		0.28454	-0.031495	0.7257
	0.29856	-0.03526	0.72832		0.22828	-0.01769	0.57874		0.26342	-0.026475	0.65353		0.26342	-0.026475	0.65353
	0.27515	-0.02931	0.65504		0.20918	-0.01411	0.51619		0.242165	-0.02171	0.585615		0.242165	-0.02171	0.585615
	0.2517	-0.02391	0.58484		0.19024	-0.01138	0.46046		0.22097	-0.017645	0.52265		0.22097	-0.017645	0.52265
	0.22847	-0.01951	0.51748		0.17174	-0.00976	0.41102		0.200105	-0.014635	0.46425		0.200105	-0.014635	0.46425
	0.20585	-0.01639	0.45258		0.15409	-0.00896	0.36603		0.17997	-0.012675	0.409305		0.17997	-0.012675	0.409305
	0.18382	-0.01387	0.39305		0.13744	-0.00832	0.32444		0.16063	-0.011095	0.358745		0.16063	-0.011095	0.358745
	0.16246	-0.01148	0.33955		0.12214	-0.00752	0.28598		0.1423	-0.0095	0.312765		0.1423	-0.0095	0.312765
	0.14193	-0.00921	0.29151		0.10823	-0.00684	0.25007		0.12508	-0.008025	0.27079		0.12508	-0.008025	0.27079
	0.1224	-0.00681	0.24923		0.09565	-0.00713	0.21456		0.109025	-0.00697	0.231895		0.109025	-0.00697	0.231895
	0.10386	-0.00419	0.2117		0.08432	-0.00837	0.17989		0.09409	-0.00628	0.195795		0.09409	-0.00628	0.195795
	0.08662	-0.00184	0.1775		0.07397	-0.0096	0.14886		0.080295	-0.00572	0.16318		0.080295	-0.00572	0.16318
	0.07091	-0.000222945	0.14716		0.06418	-0.01017	0.12224		0.067545	-0.00519647	0.1347		0.067545	-0.00519647	0.1347
	0.05671	0.000808258	0.12187		0.05457	-0.00991	0.10008		0.05564	-0.00455087	0.110975		0.05564	-0.00455087	0.110975
	0.04409	0.00164	0.1		0.04555	-0.00927	0.08178		0.04482	-0.003815	0.09089		0.04482	-0.003815	0.09089
	0.03292	0.00243	0.08025		0.03771	-0.00923	0.06782		0.035315	-0.0034	0.074035		0.035315	-0.0034	0.074035
	0.02312	0.0032	0.06322		0.03108	-0.00982	0.05838		0.0271	-0.00331	0.0608		0.0271	-0.00331	0.0608
	0.01475	0.00403	0.04862		0.02526	-0.01021	0.04977		0.020005	-0.00309	0.049195		0.020005	-0.00309	0.049195
	0.00822	0.00465	0.03558		0.01987	-0.01002	0.03862		0.014045	-0.002685	0.0371		0.014045	-0.002685	0.0371
rubber	c2t5				c2t6
	x	y	z		x	y	z		x	y	z		x	y	z
	-0.01416	0.0015	0.05155		0.00152	0.00463	0.05409		-0.00632	0.003065	0.05282		-0.00632	0.003065	0.05282
	-0.02373	0.01176	0.12724		-0.00979	0.01695	0.14667		-0.01676	0.014355	0.136955		-0.01676	0.014355	0.136955
	-0.03206	0.02684	0.22174		-0.03399	0.03469	0.26089		-0.033025	0.030765	0.241315		-0.033025	0.030765	0.241315
	-0.04254	0.0407	0.31632		-0.07287	0.0497	0.36445		-0.057705	0.0452	0.340385		-0.057705	0.0452	0.340385
	-0.05959	0.04892	0.3981		-0.12059	0.0576	0.44593		-0.09009	0.05326	0.422015		-0.09009	0.05326	0.422015
	-0.07868	0.05095	0.47752		-0.16293	0.06109	0.53583		-0.120805	0.05602	0.506675		-0.120805	0.05602	0.506675
	-0.08575	0.04665	0.57848		-0.18313	0.06157	0.67203		-0.13444	0.05411	0.625255		-0.13444	0.05411	0.625255
	-0.07004	0.03552	0.70911		-0.17293	0.05708	0.85662		-0.121485	0.0463	0.782865		-0.121485	0.0463	0.782865
	-0.03256	0.01933	0.85566		-0.13775	0.04455	1.05491		-0.085155	0.03194	0.955285		-0.085155	0.03194	0.955285
	0.01441	0.00194	0.99739		-0.0944	0.02553	1.23142		-0.039995	0.013735	1.11441		-0.039995	0.013735	1.11441
	0.05473	-0.01381	1.11996		-0.05835	0.00213	1.37213		-0.00181	-0.00584	1.24605		-0.00181	-0.00584	1.24605
	0.07792	-0.02751	1.22056		-0.03716	-0.02321	1.47883		0.02038	-0.02536	1.3497		0.02038	-0.02536	1.3497
	0.08185	-0.03931	1.3015		-0.0356	-0.04565	1.54749		0.023125	-0.04248	1.4245		0.023125	-0.04248	1.4245
	0.06986	-0.04857	1.36744		-0.05336	-0.06045	1.58199		0.00825	-0.05451	1.47471		0.00825	-0.05451	1.47471
	0.04605	-0.05534	1.42196		-0.08725	-0.06588	1.59281		-0.0206	-0.06061	1.50738		-0.0206	-0.06061	1.50738
	0.01369	-0.06044	1.46918		-0.12946	-0.06511	1.59775		-0.057885	-0.062775	1.53347		-0.057885	-0.062775	1.53347
	-0.02386	-0.06468	1.51404		-0.17261	-0.06233	1.60861		-0.098235	-0.063505	1.56133		-0.098235	-0.063505	1.56133
	-0.06287	-0.06878	1.56055		-0.21121	-0.05965	1.63237		-0.13704	-0.064215	1.59646		-0.13704	-0.064215	1.59646
	-0.09921	-0.07262	1.609		-0.24245	-0.05672	1.6697		-0.17083	-0.06467	1.63935		-0.17083	-0.06467	1.63935
	-0.12927	-0.07517	1.65642		-0.26372	-0.05203	1.71836		-0.196495	-0.0636	1.68739		-0.196495	-0.0636	1.68739
	-0.15086	-0.07527	1.70108		-0.27379	-0.04456	1.77233		-0.212325	-0.059915	1.7367		-0.212325	-0.059915	1.7367
	-0.16267	-0.07254	1.74341		-0.27164	-0.03441	1.82904		-0.217155	-0.053475	1.78622		-0.217155	-0.053475	1.78622
	-0.16509	-0.06752	1.78496		-0.26069	-0.02296	1.88727		-0.21289	-0.04524	1.83611		-0.21289	-0.04524	1.83611
	-0.16036	-0.06176	1.82873		-0.24539	-0.01175	1.94611		-0.202875	-0.036755	1.88742		-0.202875	-0.036755	1.88742
	-0.15267	-0.05701	1.87706		-0.23062	-0.00261	2.00589		-0.191645	-0.02981	1.94148		-0.191645	-0.02981	1.94148
	-0.14563	-0.05399	1.93059		-0.21934	0.00346	2.06881		-0.182485	-0.025265	1.9997		-0.182485	-0.025265	1.9997
	-0.13989	-0.05243	1.99029		-0.21248	0.00783	2.13726		-0.176185	-0.0223	2.06378		-0.176185	-0.0223	2.06378
	-0.13401	-0.05113	2.05492		-0.20837	0.01398	2.21006		-0.17119	-0.018575	2.13249		-0.17119	-0.018575	2.13249
	-0.12614	-0.04864	2.12039		-0.20422	0.02389	2.28351		-0.16518	-0.012375	2.20195		-0.16518	-0.012375	2.20195
	-0.11568	-0.04517	2.18429		-0.19734	0.0365	2.35293		-0.15651	-0.004335	2.26861		-0.15651	-0.004335	2.26861
	-0.10315	-0.0414	2.24575		-0.18571	0.04941	2.41288		-0.14443	0.004005	2.32931		-0.14443	0.004005	2.32931
	-0.08952	-0.03794	2.30378		-0.17016	0.05988	2.46339		-0.12984	0.01097	2.38359		-0.12984	0.01097	2.38359
	-0.07553	-0.03551	2.35673		-0.15209	0.06519	2.50748		-0.11381	0.01484	2.4321		-0.11381	0.01484	2.4321
	-0.06074	-0.03441	2.40448		-0.13325	0.06476	2.54781		-0.096995	0.015175	2.47614		-0.096995	0.015175	2.47614
	-0.04437	-0.0345	2.44719		-0.11497	0.05899	2.58566		-0.07967	0.012245	2.51642		-0.07967	0.012245	2.51642
	-0.02599	-0.03559	2.48551		-0.09695	0.05031	2.62201		-0.06147	0.00736	2.55376		-0.06147	0.00736	2.55376
	-0.00604	-0.03744	2.52006		-0.07891	0.04132	2.65525		-0.042475	0.00194	2.58765		-0.042475	0.00194	2.58765
	0.01371	-0.03974	2.54947		-0.06131	0.03322	2.68376		-0.0238	-0.00326	2.61661		-0.0238	-0.00326	2.61661
	0.03139	-0.04235	2.57325		-0.04473	0.02656	2.70659		-0.00667	-0.007895	2.63992		-0.00667	-0.007895	2.63992
	0.04681	-0.04515	2.59414		-0.02986	0.02179	2.72549		0.008475	-0.01168	2.65982		0.008475	-0.01168	2.65982
	0.06073	-0.04742	2.61353		-0.0164	0.01842	2.74367		0.022165	-0.0145	2.6786		0.022165	-0.0145	2.6786
	0.0744	-0.04837	2.63156		-0.00365	0.01675	2.76013		0.035375	-0.01581	2.69584		0.035375	-0.01581	2.69584
	0.08917	-0.04776	2.64787		0.00942	0.01746	2.77201		0.049295	-0.01515	2.70994		0.049295	-0.01515	2.70994
	0.106	-0.04668	2.661		0.02404	0.02075	2.7775		0.06502	-0.012965	2.71925		0.06502	-0.012965	2.71925
	0.12515	-0.0465	2.66928		0.04053	0.0259	2.77711		0.08284	-0.0103	2.7232		0.08284	-0.0103	2.7232
	0.14597	-0.04758	2.67379		0.05881	0.03194	2.77234		0.10239	-0.00782	2.72307		0.10239	-0.00782	2.72307
	0.16725	-0.04964	2.6752		0.07805	0.03775	2.76459		0.12265	-0.005945	2.7199		0.12265	-0.005945	2.7199
	0.1875	-0.05263	2.67349		0.09695	0.04279	2.75615		0.142225	-0.00492	2.71482		0.142225	-0.00492	2.71482
	0.20586	-0.05622	2.6679		0.11511	0.04677	2.74786		0.160485	-0.004725	2.70788		0.160485	-0.004725	2.70788
	0.22186	-0.05998	2.65628		0.13277	0.04934	2.73851		0.177315	-0.00532	2.6974		0.177315	-0.00532	2.6974
	0.23552	-0.06349	2.63945		0.15019	0.05062	2.7254		0.192855	-0.006435	2.68242		0.192855	-0.006435	2.68242
	0.24739	-0.06621	2.62068		0.16732	0.05081	2.70989		0.207355	-0.0077	2.66528		0.207355	-0.0077	2.66528
	0.25836	-0.06782	2.59993		0.18392	0.04978	2.69089		0.22114	-0.00902	2.64541		0.22114	-0.00902	2.64541
	0.26913	-0.06846	2.57606		0.1998	0.04784	2.66641		0.234465	-0.01031	2.62123		0.234465	-0.01031	2.62123
	0.28056	-0.06831	2.5495		0.21522	0.04511	2.6373		0.24789	-0.0116	2.5934		0.24789	-0.0116	2.5934
	0.29342	-0.06756	2.52035		0.23043	0.04151	2.60472		0.261925	-0.013025	2.56254		0.261925	-0.013025	2.56254
	0.30764	-0.06676	2.48778		0.24526	0.03741	2.57032		0.27645	-0.014675	2.52905		0.27645	-0.014675	2.52905
	0.32256	-0.06634	2.45064		0.25932	0.03383	2.53376		0.29094	-0.016255	2.4922		0.29094	-0.016255	2.4922
	0.33727	-0.06601	2.41051		0.27242	0.03086	2.49457		0.304845	-0.017575	2.45254		0.304845	-0.017575	2.45254
	0.3513	-0.06551	2.36952		0.28468	0.02781	2.45266		0.31799	-0.01885	2.41109		0.31799	-0.01885	2.41109
	0.36441	-0.06496	2.32595		0.29688	0.02498	2.40856		0.330645	-0.01999	2.36726		0.330645	-0.01999	2.36726
	0.3763	-0.06467	2.27716		0.30939	0.02256	2.36208		0.342845	-0.021055	2.31962		0.342845	-0.021055	2.31962
	0.38682	-0.06497	2.2246		0.32224	0.01982	2.31289		0.35453	-0.022575	2.26875		0.35453	-0.022575	2.26875
	0.39616	-0.06555	2.16923		0.33523	0.01672	2.26117		0.365695	-0.024415	2.2152		0.365695	-0.024415	2.2152
	0.40444	-0.06602	2.11029		0.34789	0.01368	2.20708		0.376165	-0.02617	2.15869		0.376165	-0.02617	2.15869
	0.41151	-0.06622	2.04609		0.35967	0.01034	2.15164		0.38559	-0.02794	2.09886		0.38559	-0.02794	2.09886
	0.41736	-0.06619	1.97664		0.37001	0.0066	2.09445		0.393685	-0.029795	2.03554		0.393685	-0.029795	2.03554
	0.42219	-0.06586	1.90495		0.37784	0.00306	2.0348		0.400015	-0.0314	1.96988		0.400015	-0.0314	1.96988
	0.42633	-0.06504	1.83509		0.38288	0.000212318	1.96903		0.404605	-0.0324138	1.90206		0.404605	-0.0324138	1.90206
	0.42967	-0.06391	1.76584		0.38635	-0.00269	1.8975		0.40801	-0.0333	1.83167		0.40801	-0.0333	1.83167
	0.43145	-0.06279	1.69478		0.38897	-0.00545	1.82343		0.41021	-0.03412	1.7591		0.41021	-0.03412	1.7591
	0.4312	-0.0617	1.62117		0.39104	-0.00742	1.74758		0.41112	-0.03456	1.68437		0.41112	-0.03456	1.68437
	0.42911	-0.06039	1.54494		0.3917	-0.00829	1.66967		0.410405	-0.03434	1.6073		0.410405	-0.03434	1.6073
	0.42534	-0.05852	1.46721		0.39014	-0.00864	1.58991		0.40774	-0.03358	1.52856		0.40774	-0.03358	1.52856
	0.41998	-0.05597	1.39043		0.38651	-0.00895	1.50774		0.403245	-0.03246	1.44908		0.403245	-0.03246	1.44908
	0.41299	-0.05291	1.31369		0.38184	-0.00873	1.42342		0.397415	-0.03082	1.36855		0.397415	-0.03082	1.36855
	0.40444	-0.04951	1.23591		0.37596	-0.00761	1.33937		0.3902	-0.02856	1.28764		0.3902	-0.02856	1.28764
	0.39424	-0.04573	1.15631		0.36811	-0.00531	1.25595		0.381175	-0.02552	1.20613		0.381175	-0.02552	1.20613
	0.38198	-0.04155	1.07452		0.35796	-0.00237	1.1723		0.36997	-0.02196	1.12341		0.36997	-0.02196	1.12341
	0.36796	-0.03718	0.99348		0.34546	0.000416923	1.08643		0.35671	-0.0183815	1.03995		0.35671	-0.0183815	1.03995
	0.35243	-0.03275	0.91525		0.33112	0.00263	0.99766		0.341775	-0.01506	0.956455		0.341775	-0.01506	0.956455
	0.33559	-0.02854	0.83987		0.31517	0.00442	0.90957		0.32538	-0.01206	0.87472		0.32538	-0.01206	0.87472
	0.3175	-0.02517	0.76668		0.29798	0.00633	0.82549		0.30774	-0.00942	0.796085		0.30774	-0.00942	0.796085
	0.29814	-0.02258	0.6969		0.2796	0.00845	0.74824		0.28887	-0.007065	0.72257		0.28887	-0.007065	0.72257
	0.27805	-0.02022	0.63037		0.26018	0.01023	0.67796		0.269115	-0.004995	0.654165		0.269115	-0.004995	0.654165
	0.25755	-0.0179	0.56698		0.24007	0.01158	0.61133		0.24881	-0.00316	0.589155		0.24881	-0.00316	0.589155
	0.23668	-0.01532	0.50626		0.21984	0.01276	0.54641		0.22826	-0.00128	0.526335		0.22826	-0.00128	0.526335
	0.21578	-0.0123	0.44716		0.19965	0.01349	0.4821		0.207715	0.000595	0.46463		0.207715	0.000595	0.46463
	0.19439	-0.00919	0.38973		0.17889	0.01359	0.4214		0.18664	0.0022	0.405565		0.18664	0.0022	0.405565
	0.17236	-0.00659	0.33607		0.15742	0.01315	0.36651		0.16489	0.00328	0.35129		0.16489	0.00328	0.35129
	0.15098	-0.00492	0.28871		0.13608	0.01202	0.31633		0.14353	0.00355	0.30252		0.14353	0.00355	0.30252
	0.13187	-0.00427	0.24783		0.11594	0.01024	0.2699		0.123905	0.002985	0.258865		0.123905	0.002985	0.258865
	0.11555	-0.00429	0.21156		0.09847	0.00815	0.22804		0.10701	0.00193	0.2198		0.10701	0.00193	0.2198
	0.10102	-0.0044	0.17794		0.08405	0.00634	0.1908		0.092535	0.00097	0.18437		0.092535	0.00097	0.18437
	0.08723	-0.00421	0.14751		0.07172	0.00501	0.15848		0.079475	0.0004	0.152995		0.079475	0.0004	0.152995
	0.07365	-0.00362	0.1218		0.05963	0.00365	0.13276		0.06664	1.5e-05	0.12728		0.06664	1.5e-05	0.12728
	0.06048	-0.00268	0.10068		0.04756	0.00183	0.11233		0.05402	-0.000425	0.106505		0.05402	-0.000425	0.106505
	0.04835	-0.00174	0.08193		0.03708	-0.000179139	0.09263		0.042715	-0.00095957	0.08728		0.042715	-0.00095957	0.08728
	0.03784	-0.00117	0.06493		0.02918	-0.00166	0.0726		0.03351	-0.001415	0.068765		0.03351	-0.001415	0.068765
	0.02877	-0.000957723	0.04988		0.02357	-0.00227	0.05448		0.02617	-0.00161386	0.05218		0.02617	-0.00161386	0.05218
	0.02059	-0.000807321	0.03729		0.01914	-0.00247	0.03892		0.019865	-0.00163866	0.038105		0.019865	-0.00163866	0.038105
s79
concret	c3t4				c3t6
	x	y	z		x	y	z		x	y	z		x	y	z
	-0.0152	0.00306	0.04116		-0.01383	-0.00372	0.04476		-0.014515	-0.00033	0.04296		-0.014515	-0.00033	0.04296
	-0.02507	0.00699	0.07461		-0.01977	-0.00212	0.06756		-0.02242	0.002435	0.071085		-0.02242	0.002435	0.071085
	-0.0341	0.01275	0.11464		-0.02731	0.00431	0.10705		-0.030705	0.00853	0.110845		-0.030705	0.00853	0.110845
	-0.04227	0.0188	0.16132		-0.03566	0.01651	0.1704		-0.038965	0.017655	0.16586		-0.038965	0.017655	0.16586
	-0.04986	0.02337	0.21623		-0.04488	0.03375	0.2669		-0.04737	0.02856	0.241565		-0.04737	0.02856	0.241565
	-0.05692	0.02633	0.282		-0.05409	0.05493	0.40254		-0.055505	0.04063	0.34227		-0.055505	0.04063	0.34227
	-0.06386	0.02832	0.35954		-0.06047	0.07752	0.57277		-0.062165	0.05292	0.466155		-0.062165	0.05292	0.466155
	-0.07143	0.02951	0.44481		-0.06068	0.09568	0.76103		-0.066055	0.062595	0.60292		-0.066055	0.062595	0.60292
	-0.08037	0.02972	0.53138		-0.0515	0.10218	0.94295		-0.065935	0.06595	0.737165		-0.065935	0.06595	0.737165
	-0.08985	0.02882	0.61358		-0.0321	0.09191	1.10185		-0.060975	0.060365	0.857715		-0.060975	0.060365	0.857715
	-0.09636	0.02625	0.68763		-0.00746	0.06578	1.23672		-0.05191	0.046015	0.962175		-0.05191	0.046015	0.962175
	-0.09443	0.02125	0.75245		0.01507	0.03115	1.35688		-0.03968	0.0262	1.05466		-0.03968	0.0262	1.05466
	-0.08123	0.01364	0.81449		0.03106	-0.00329	1.47639		-0.025085	0.005175	1.14544		-0.025085	0.005175	1.14544
	-0.06089	0.00478	0.88344		0.04022	-0.03154	1.6007		-0.010335	-0.01338	1.24207		-0.010335	-0.01338	1.24207
	-0.04061	-0.0037	0.96765		0.04351	-0.05039	1.72314		0.00145	-0.027045	1.34539		0.00145	-0.027045	1.34539
	-0.02575	-0.01068	1.07223		0.04033	-0.06021	1.83001		0.00729	-0.035445	1.45112		0.00729	-0.035445	1.45112
	-0.01889	-0.01598	1.19856		0.02953	-0.06438	1.91157		0.00532	-0.04018	1.55506		0.00532	-0.04018	1.55506
	-0.02014	-0.02083	1.34209		0.01181	-0.06681	1.97117		-0.004165	-0.04382	1.65663		-0.004165	-0.04382	1.65663
	-0.02709	-0.02596	1.49583		-0.01026	-0.06952	2.01625		-0.018675	-0.04774	1.75604		-0.018675	-0.04774	1.75604
	-0.03606	-0.03204	1.65075		-0.03335	-0.07272	2.05134		-0.034705	-0.05238	1.85105		-0.034705	-0.05238	1.85105
	-0.04349	-0.03998	1.7957		-0.05436	-0.07548	2.07955		-0.048925	-0.05773	1.93762		-0.048925	-0.05773	1.93762
	-0.0467	-0.05022	1.92417		-0.07073	-0.077	2.1037		-0.058715	-0.06361	2.01394		-0.058715	-0.06361	2.01394
	-0.04434	-0.06214	2.03084		-0.0808	-0.07686	2.12611		-0.06257	-0.0695	2.07848		-0.06257	-0.0695	2.07848
	-0.03834	-0.07368	2.1132		-0.08445	-0.07458	2.15018		-0.061395	-0.07413	2.13169		-0.061395	-0.07413	2.13169
	-0.03195	-0.08298	2.17424		-0.08299	-0.06907	2.17928		-0.05747	-0.076025	2.17676		-0.05747	-0.076025	2.17676
	-0.02786	-0.08882	2.22019		-0.07823	-0.06028	2.21321		-0.053045	-0.07455	2.2167		-0.053045	-0.07455	2.2167
	-0.02781	-0.09064	2.25982		-0.07165	-0.04961	2.25299		-0.04973	-0.070125	2.2564		-0.04973	-0.070125	2.2564
	-0.03208	-0.089	2.29869		-0.06454	-0.03896	2.29854		-0.04831	-0.06398	2.29861		-0.04831	-0.06398	2.29861
	-0.03917	-0.08571	2.33624		-0.05747	-0.02971	2.34811		-0.04832	-0.05771	2.34218		-0.04832	-0.05771	2.34218
	-0.04658	-0.08201	2.3716		-0.05039	-0.0223	2.40204		-0.048485	-0.052155	2.38682		-0.048485	-0.052155	2.38682
	-0.05203	-0.07808	2.40693		-0.04345	-0.01566	2.45957		-0.04774	-0.04687	2.43325		-0.04774	-0.04687	2.43325
	-0.05434	-0.07324	2.44528		-0.03675	-0.00762	2.51706		-0.045545	-0.04043	2.48117		-0.045545	-0.04043	2.48117
	-0.05347	-0.06651	2.48763		-0.03025	0.00358	2.57183		-0.04186	-0.031465	2.52973		-0.04186	-0.031465	2.52973
	-0.04976	-0.05678	2.53409		-0.02347	0.01783	2.62249		-0.036615	-0.019475	2.57829		-0.036615	-0.019475	2.57829
	-0.04328	-0.04354	2.58431		-0.01518	0.03294	2.66852		-0.02923	-0.0053	2.62642		-0.02923	-0.0053	2.62642
	-0.03397	-0.02764	2.63686		-0.00442	0.04562	2.70726		-0.019195	0.00899	2.67206		-0.019195	0.00899	2.67206
	-0.02226	-0.01132	2.68835		0.00856	0.05302	2.73682		-0.00685	0.02085	2.71258		-0.00685	0.02085	2.71258
	-0.00883	0.00316	2.73546		0.02258	0.0542	2.75826		0.006875	0.02868	2.74686		0.006875	0.02868	2.74686
	0.00515	0.0142	2.77607		0.03608	0.05057	2.77384		0.020615	0.032385	2.77495		0.020615	0.032385	2.77495
	0.01818	0.0215	2.80923		0.04731	0.04479	2.78489		0.032745	0.033145	2.79706		0.032745	0.033145	2.79706
	0.02928	0.02558	2.83554		0.05594	0.03914	2.79444		0.04261	0.03236	2.81499		0.04261	0.03236	2.81499
	0.03824	0.02731	2.8564		0.06334	0.03488	2.80425		0.05079	0.031095	2.83033		0.05079	0.031095	2.83033
	0.04572	0.02754	2.87297		0.07069	0.03263	2.81323		0.058205	0.030085	2.8431		0.058205	0.030085	2.8431
	0.05269	0.02659	2.88581		0.0788	0.03211	2.82091		0.065745	0.02935	2.85336		0.065745	0.02935	2.85336
	0.06002	0.02479	2.89522		0.08834	0.03249	2.82761		0.07418	0.02864	2.86142		0.07418	0.02864	2.86142
	0.06843	0.02276	2.90027		0.09962	0.03306	2.83107		0.084025	0.02791	2.86567		0.084025	0.02791	2.86567
	0.07781	0.02115	2.9006		0.1123	0.03369	2.8284		0.095055	0.02742	2.8645		0.095055	0.02742	2.8645
	0.0877	0.02033	2.89667		0.12581	0.03407	2.81946		0.106755	0.0272	2.85806		0.106755	0.0272	2.85806
	0.098	0.02035	2.8868		0.1399	0.03394	2.80639		0.11895	0.027145	2.8466		0.11895	0.027145	2.8466
	0.10882	0.02069	2.87085		0.15394	0.03315	2.791		0.13138	0.02692	2.83093		0.13138	0.02692	2.83093
	0.12022	0.0206	2.8521		0.16688	0.03196	2.77321		0.14355	0.02628	2.81265		0.14355	0.02628	2.81265
	0.13248	0.01972	2.83049		0.17836	0.0308	2.75275		0.15542	0.02526	2.79162		0.15542	0.02526	2.79162
	0.14572	0.01819	2.80511		0.18894	0.02992	2.72965		0.16733	0.024055	2.76738		0.16733	0.024055	2.76738
	0.1593	0.01626	2.77704		0.19939	0.02914	2.70206		0.179345	0.0227	2.73955		0.179345	0.0227	2.73955
	0.17243	0.01398	2.74552		0.21011	0.02824	2.66812		0.19127	0.02111	2.70682		0.19127	0.02111	2.70682
	0.18512	0.01158	2.70922		0.2212	0.02731	2.63014		0.20316	0.019445	2.66968		0.20316	0.019445	2.66968
	0.19778	0.00935	2.66848		0.23271	0.02641	2.5907		0.215245	0.01788	2.62959		0.215245	0.01788	2.62959
	0.21057	0.00785	2.62446		0.24463	0.02527	2.54921		0.2276	0.01656	2.58684		0.2276	0.01656	2.58684
	0.22305	0.00731	2.57888		0.25671	0.02378	2.50373		0.23988	0.015545	2.5413		0.23988	0.015545	2.5413
	0.23451	0.00694	2.53269		0.26857	0.0221	2.45375		0.25154	0.01452	2.49322		0.25154	0.01452	2.49322
	0.2454	0.00591	2.48451		0.27969	0.02006	2.39958		0.262545	0.012985	2.44204		0.262545	0.012985	2.44204
	0.25653	0.00402	2.43289		0.28977	0.01749	2.34178		0.27315	0.010755	2.38734		0.27315	0.010755	2.38734
	0.26841	0.00151	2.3779		0.29882	0.01466	2.28163		0.283615	0.008085	2.32977		0.283615	0.008085	2.32977
	0.2812	-0.00123	2.32039		0.30707	0.0119	2.21858		0.294135	0.005335	2.26948		0.294135	0.005335	2.26948
	0.29463	-0.00419	2.25956		0.31444	0.00942	2.15128		0.304535	0.002615	2.20542		0.304535	0.002615	2.20542
	0.3081	-0.00756	2.19513		0.32072	0.00715	2.07948		0.31441	-0.000205	2.13731		0.31441	-0.000205	2.13731
	0.32088	-0.01137	2.12813		0.32568	0.0049	2.00341		0.32328	-0.003235	2.06577		0.32328	-0.003235	2.06577
	0.33228	-0.01556	2.0592		0.32901	0.00251	1.9234		0.330645	-0.006525	1.9913		0.330645	-0.006525	1.9913
	0.34183	-0.01971	1.98854		0.33102	0.000216021	1.84405		0.336425	-0.00974699	1.9163		0.336425	-0.00974699	1.9163
	0.34945	-0.02362	1.91664		0.33253	-0.00193	1.76773		0.34099	-0.012775	1.84218		0.34099	-0.012775	1.84218
	0.35499	-0.02732	1.84304		0.33346	-0.00396	1.69163		0.344225	-0.01564	1.76734		0.344225	-0.01564	1.76734
	0.35851	-0.03063	1.76686		0.33325	-0.00597	1.61559		0.34588	-0.0183	1.69122		0.34588	-0.0183	1.69122
	0.35994	-0.03356	1.68758		0.33153	-0.00801	1.53926		0.345735	-0.020785	1.61342		0.345735	-0.020785	1.61342
	0.35909	-0.03636	1.60544		0.32833	-0.00985	1.45956		0.34371	-0.023105	1.5325		0.34371	-0.023105	1.5325
	0.35629	-0.03902	1.52132		0.32339	-0.01121	1.37471		0.33984	-0.025115	1.44802		0.33984	-0.025115	1.44802
	0.35174	-0.04133	1.4365		0.31655	-0.01255	1.28514		0.334145	-0.02694	1.36082		0.334145	-0.02694	1.36082
	0.34536	-0.0432	1.35095		0.30755	-0.01419	1.1939		0.326455	-0.028695	1.27242		0.326455	-0.028695	1.27242
	0.33718	-0.04464	1.26515		0.29613	-0.01568	1.10453		0.316655	-0.03016	1.18484		0.316655	-0.03016	1.18484
	0.32727	-0.04603	1.17954		0.28253	-0.01667	1.01946		0.3049	-0.03135	1.0995		0.3049	-0.03135	1.0995
	0.31562	-0.04777	1.09336		0.26746	-0.01748	0.93961		0.29154	-0.032625	1.01649		0.29154	-0.032625	1.01649
	0.30218	-0.04931	1.00815		0.25138	-0.01836	0.86247		0.27678	-0.033835	0.93531		0.27678	-0.033835	0.93531
	0.28745	-0.04998	0.92575		0.23448	-0.01917	0.78614		0.260965	-0.034575	0.855945		0.260965	-0.034575	0.855945
	0.27174	-0.04955	0.8478		0.21701	-0.01961	0.71091		0.244375	-0.03458	0.779355		0.244375	-0.03458	0.779355
	0.25514	-0.04825	0.77499		0.20002	-0.01954	0.63902		0.22758	-0.033895	0.707005		0.22758	-0.033895	0.707005
	0.23773	-0.04632	0.70646		0.18438	-0.01909	0.57259		0.211055	-0.032705	0.639525		0.211055	-0.032705	0.639525
	0.2195	-0.04386	0.63925		0.17048	-0.01876	0.51384		0.19499	-0.03131	0.576545		0.19499	-0.03131	0.576545
	0.20104	-0.04134	0.57065		0.15841	-0.01921	0.46386		0.179725	-0.030275	0.517255		0.179725	-0.030275	0.517255
	0.18323	-0.03907	0.50432		0.14803	-0.02022	0.42063		0.16563	-0.029645	0.462475		0.16563	-0.029645	0.462475
	0.16631	-0.03695	0.44497		0.13922	-0.02116	0.38151		0.152765	-0.029055	0.41324		0.152765	-0.029055	0.41324
	0.15026	-0.03481	0.39399		0.13164	-0.02187	0.34497		0.14095	-0.02834	0.36948		0.14095	-0.02834	0.36948
	0.13539	-0.03263	0.34999		0.12461	-0.02217	0.31056		0.13	-0.0274	0.330275		0.13	-0.0274	0.330275
	0.12243	-0.03045	0.30932		0.11783	-0.02165	0.2759		0.12013	-0.02605	0.29261		0.12013	-0.02605	0.29261
	0.11151	-0.02811	0.26854		0.11144	-0.02028	0.23801		0.111475	-0.024195	0.253275		0.111475	-0.024195	0.253275
	0.10195	-0.02518	0.22869		0.10555	-0.0184	0.1994		0.10375	-0.02179	0.214045		0.10375	-0.02179	0.214045
	0.09336	-0.02144	0.19247		0.10001	-0.01633	0.16409		0.096685	-0.018885	0.17828		0.096685	-0.018885	0.17828
	0.08608	-0.01719	0.15941		0.09462	-0.01418	0.13386		0.09035	-0.015685	0.146635		0.09035	-0.015685	0.146635
	0.08004	-0.0127	0.12886		0.08914	-0.01191	0.10866		0.08459	-0.012305	0.11876		0.08459	-0.012305	0.11876
	0.07476	-0.00844	0.0999		0.08327	-0.00929	0.08689		0.079015	-0.008865	0.093395		0.079015	-0.008865	0.093395
	0.06969	-0.005	0.07387		0.07702	-0.0064	0.06809		0.073355	-0.0057	0.07098		0.073355	-0.0057	0.07098
	0.0644	-0.00276	0.05369		0.07077	-0.00356	0.05309		0.067585	-0.00316	0.05339		0.067585	-0.00316	0.05339
	0.05877	-0.00148	0.04106		0.06464	-0.000891103	0.03998		0.061705	-0.00118555	0.04052		0.061705	-0.00118555	0.04052
grass	c1t9				c1t11
	x	y	z		x	y	z		x	y	z		x	y	z
	-0.01612	7.12009e-05	0.04882		-0.01612	7.12009e-05	0.04882		-0.01612	7.12009e-05	0.04882		-0.01612	7.12009e-05	0.04882
	-0.02329	0.00186	0.07598		-0.02329	0.00186	0.07598		-0.02329	0.00186	0.07598		-0.02329	0.00186	0.07598
	-0.03545	0.00827	0.1157		-0.03545	0.00827	0.1157		-0.03545	0.00827	0.1157		-0.03545	0.00827	0.1157
	-0.05535	0.02102	0.17405		-0.05535	0.02102	0.17405		-0.05535	0.02102	0.17405		-0.05535	0.02102	0.17405
	-0.08653	0.04048	0.25695		-0.08653	0.04048	0.25695		-0.08653	0.04048	0.25695		-0.08653	0.04048	0.25695
	-0.13096	0.06578	0.36916		-0.13096	0.06578	0.36916		-0.13096	0.06578	0.36916		-0.13096	0.06578	0.36916
	-0.18529	0.09439	0.51112		-0.18529	0.09439	0.51112		-0.18529	0.09439	0.51112		-0.18529	0.09439	0.51112
	-0.23913	0.12079	0.67295		-0.23913	0.12079	0.67295		-0.23913	0.12079	0.67295		-0.23913	0.12079	0.67295
	-0.27694	0.13672	0.83844		-0.27694	0.13672	0.83844		-0.27694	0.13672	0.83844		-0.27694	0.13672	0.83844
	-0.28399	0.13458	0.99511		-0.28399	0.13458	0.99511		-0.28399	0.13458	0.99511		-0.28399	0.13458	0.99511
	-0.25451	0.11241	1.13875		-0.25451	0.11241	1.13875		-0.25451	0.11241	1.13875		-0.25451	0.11241	1.13875
	-0.1966	0.07564	1.27217		-0.1966	0.07564	1.27217		-0.1966	0.07564	1.27217		-0.1966	0.07564	1.27217
	-0.12772	0.03309	1.40066		-0.12772	0.03309	1.40066		-0.12772	0.03309	1.40066		-0.12772	0.03309	1.40066
	-0.06458	-0.00728	1.52754		-0.06458	-0.00728	1.52754		-0.06458	-0.00728	1.52754		-0.06458	-0.00728	1.52754
	-0.01758	-0.04084	1.65149		-0.01758	-0.04084	1.65149		-0.01758	-0.04084	1.65149		-0.01758	-0.04084	1.65149
	0.00851	-0.06605	1.76692		0.00851	-0.06605	1.76692		0.00851	-0.06605	1.76692		0.00851	-0.06605	1.76692
	0.01191	-0.08241	1.86876		0.01191	-0.08241	1.86876		0.01191	-0.08241	1.86876		0.01191	-0.08241	1.86876
	-0.00658	-0.08997	1.95744		-0.00658	-0.08997	1.95744		-0.00658	-0.08997	1.95744		-0.00658	-0.08997	1.95744
	-0.04273	-0.08974	2.03551		-0.04273	-0.08974	2.03551		-0.04273	-0.08974	2.03551		-0.04273	-0.08974	2.03551
	-0.08874	-0.08374	2.10331		-0.08874	-0.08374	2.10331		-0.08874	-0.08374	2.10331		-0.08874	-0.08374	2.10331
	-0.13507	-0.07461	2.15914		-0.13507	-0.07461	2.15914		-0.13507	-0.07461	2.15914		-0.13507	-0.07461	2.15914
	-0.17333	-0.06511	2.20198		-0.17333	-0.06511	2.20198		-0.17333	-0.06511	2.20198		-0.17333	-0.06511	2.20198
	-0.19809	-0.05748	2.23278		-0.19809	-0.05748	2.23278		-0.19809	-0.05748	2.23278		-0.19809	-0.05748	2.23278
	-0.20814	-0.0526	2.25488		-0.20814	-0.0526	2.25488		-0.20814	-0.0526	2.25488		-0.20814	-0.0526	2.25488
	-0.20666	-0.0498	2.27289		-0.20666	-0.0498	2.27289		-0.20666	-0.0498	2.27289		-0.20666	-0.0498	2.27289
	-0.19943	-0.04768	2.29152		-0.19943	-0.04768	2.29152		-0.19943	-0.04768	2.29152		-0.19943	-0.04768	2.29152
	-0.1914	-0.0451	2.31482		-0.1914	-0.0451	2.31482		-0.1914	-0.0451	2.31482		-0.1914	-0.0451	2.31482
	-0.18501	-0.04143	2.34507		-0.18501	-0.04143	2.34507		-0.18501	-0.04143	2.34507		-0.18501	-0.04143	2.34507
	-0.18047	-0.03657	2.38275		-0.18047	-0.03657	2.38275		-0.18047	-0.03657	2.38275		-0.18047	-0.03657	2.38275
	-0.17651	-0.03055	2.4264		-0.17651	-0.03055	2.4264		-0.17651	-0.03055	2.4264		-0.17651	-0.03055	2.4264
	-0.17149	-0.02316	2.47491		-0.17149	-0.02316	2.47491		-0.17149	-0.02316	2.47491		-0.17149	-0.02316	2.47491
	-0.16388	-0.01423	2.52721		-0.16388	-0.01423	2.52721		-0.16388	-0.01423	2.52721		-0.16388	-0.01423	2.52721
	-0.15234	-0.00358	2.58051		-0.15234	-0.00358	2.58051		-0.15234	-0.00358	2.58051		-0.15234	-0.00358	2.58051
	-0.13672	0.00849	2.63141		-0.13672	0.00849	2.63141		-0.13672	0.00849	2.63141		-0.13672	0.00849	2.63141
	-0.11812	0.02065	2.67554		-0.11812	0.02065	2.67554		-0.11812	0.02065	2.67554		-0.11812	0.02065	2.67554
	-0.09712	0.03086	2.71261		-0.09712	0.03086	2.71261		-0.09712	0.03086	2.71261		-0.09712	0.03086	2.71261
	-0.07432	0.03787	2.74476		-0.07432	0.03787	2.74476		-0.07432	0.03787	2.74476		-0.07432	0.03787	2.74476
	-0.05102	0.04163	2.77242		-0.05102	0.04163	2.77242		-0.05102	0.04163	2.77242		-0.05102	0.04163	2.77242
	-0.02867	0.04288	2.79514		-0.02867	0.04288	2.79514		-0.02867	0.04288	2.79514		-0.02867	0.04288	2.79514
	-0.00802	0.04237	2.81301		-0.00802	0.04237	2.81301		-0.00802	0.04237	2.81301		-0.00802	0.04237	2.81301
	0.01093	0.04099	2.82645		0.01093	0.04099	2.82645		0.01093	0.04099	2.82645		0.01093	0.04099	2.82645
	0.02857	0.03934	2.8357		0.02857	0.03934	2.8357		0.02857	0.03934	2.8357		0.02857	0.03934	2.8357
	0.04517	0.03731	2.84124		0.04517	0.03731	2.84124		0.04517	0.03731	2.84124		0.04517	0.03731	2.84124
	0.06085	0.03473	2.84326		0.06085	0.03473	2.84326		0.06085	0.03473	2.84326		0.06085	0.03473	2.84326
	0.0763	0.03186	2.84249		0.0763	0.03186	2.84249		0.0763	0.03186	2.84249		0.0763	0.03186	2.84249
	0.09234	0.02926	2.84004		0.09234	0.02926	2.84004		0.09234	0.02926	2.84004		0.09234	0.02926	2.84004
	0.10953	0.02725	2.83668		0.10953	0.02725	2.83668		0.10953	0.02725	2.83668		0.10953	0.02725	2.83668
	0.12834	0.02567	2.8312		0.12834	0.02567	2.8312		0.12834	0.02567	2.8312		0.12834	0.02567	2.8312
	0.1485	0.02373	2.82096		0.1485	0.02373	2.82096		0.1485	0.02373	2.82096		0.1485	0.02373	2.82096
	0.16918	0.02047	2.80253		0.16918	0.02047	2.80253		0.16918	0.02047	2.80253		0.16918	0.02047	2.80253
	0.18965	0.01563	2.775		0.18965	0.01563	2.775		0.18965	0.01563	2.775		0.18965	0.01563	2.775
	0.20916	0.00975	2.74191		0.20916	0.00975	2.74191		0.20916	0.00975	2.74191		0.20916	0.00975	2.74191
	0.22745	0.00345	2.70739		0.22745	0.00345	2.70739		0.22745	0.00345	2.70739		0.22745	0.00345	2.70739
	0.24481	-0.00271	2.67477		0.24481	-0.00271	2.67477		0.24481	-0.00271	2.67477		0.24481	-0.00271	2.67477
	0.26111	-0.00827	2.64391		0.26111	-0.00827	2.64391		0.26111	-0.00827	2.64391		0.26111	-0.00827	2.64391
	0.27627	-0.01311	2.61183		0.27627	-0.01311	2.61183		0.27627	-0.01311	2.61183		0.27627	-0.01311	2.61183
	0.29043	-0.01701	2.57397		0.29043	-0.01701	2.57397		0.29043	-0.01701	2.57397		0.29043	-0.01701	2.57397
	0.30389	-0.02016	2.52846		0.30389	-0.02016	2.52846		0.30389	-0.02016	2.52846		0.30389	-0.02016	2.52846
	0.31727	-0.023	2.4771		0.31727	-0.023	2.4771		0.31727	-0.023	2.4771		0.31727	-0.023	2.4771
	0.33084	-0.02571	2.42146		0.33084	-0.02571	2.42146		0.33084	-0.02571	2.42146		0.33084	-0.02571	2.42146
	0.34423	-0.0284	2.3625		0.34423	-0.0284	2.3625		0.34423	-0.0284	2.3625		0.34423	-0.0284	2.3625
	0.35701	-0.03105	2.30052		0.35701	-0.03105	2.30052		0.35701	-0.03105	2.30052		0.35701	-0.03105	2.30052
	0.36899	-0.03366	2.23543		0.36899	-0.03366	2.23543		0.36899	-0.03366	2.23543		0.36899	-0.03366	2.23543
	0.37976	-0.03622	2.16736		0.37976	-0.03622	2.16736		0.37976	-0.03622	2.16736		0.37976	-0.03622	2.16736
	0.38868	-0.03869	2.09713		0.38868	-0.03869	2.09713		0.38868	-0.03869	2.09713		0.38868	-0.03869	2.09713
	0.39569	-0.04082	2.02605		0.39569	-0.04082	2.02605		0.39569	-0.04082	2.02605		0.39569	-0.04082	2.02605
	0.40066	-0.04252	1.95491		0.40066	-0.04252	1.95491		0.40066	-0.04252	1.95491		0.40066	-0.04252	1.95491
	0.40338	-0.04404	1.88228		0.40338	-0.04404	1.88228		0.40338	-0.04404	1.88228		0.40338	-0.04404	1.88228
	0.40408	-0.04569	1.80513		0.40408	-0.04569	1.80513		0.40408	-0.04569	1.80513		0.40408	-0.04569	1.80513
	0.40322	-0.04725	1.72321		0.40322	-0.04725	1.72321		0.40322	-0.04725	1.72321		0.40322	-0.04725	1.72321
	0.4011	-0.04844	1.63948		0.4011	-0.04844	1.63948		0.4011	-0.04844	1.63948		0.4011	-0.04844	1.63948
	0.39791	-0.04904	1.55628		0.39791	-0.04904	1.55628		0.39791	-0.04904	1.55628		0.39791	-0.04904	1.55628
	0.39346	-0.04899	1.47312		0.39346	-0.04899	1.47312		0.39346	-0.04899	1.47312		0.39346	-0.04899	1.47312
	0.3873	-0.04872	1.38885		0.3873	-0.04872	1.38885		0.3873	-0.04872	1.38885		0.3873	-0.04872	1.38885
	0.37932	-0.04836	1.30317		0.37932	-0.04836	1.30317		0.37932	-0.04836	1.30317		0.37932	-0.04836	1.30317
	0.36951	-0.04773	1.21739		0.36951	-0.04773	1.21739		0.36951	-0.04773	1.21739		0.36951	-0.04773	1.21739
	0.35773	-0.04681	1.13273		0.35773	-0.04681	1.13273		0.35773	-0.04681	1.13273		0.35773	-0.04681	1.13273
	0.34392	-0.04566	1.05019		0.34392	-0.04566	1.05019		0.34392	-0.04566	1.05019		0.34392	-0.04566	1.05019
	0.32805	-0.04434	0.96944		0.32805	-0.04434	0.96944		0.32805	-0.04434	0.96944		0.32805	-0.04434	0.96944
	0.31043	-0.04279	0.88965		0.31043	-0.04279	0.88965		0.31043	-0.04279	0.88965		0.31043	-0.04279	0.88965
	0.29165	-0.04101	0.81205		0.29165	-0.04101	0.81205		0.29165	-0.04101	0.81205		0.29165	-0.04101	0.81205
	0.27227	-0.0393	0.73814		0.27227	-0.0393	0.73814		0.27227	-0.0393	0.73814		0.27227	-0.0393	0.73814
	0.25255	-0.03777	0.6686		0.25255	-0.03777	0.6686		0.25255	-0.03777	0.6686		0.25255	-0.03777	0.6686
	0.23264	-0.03621	0.60405		0.23264	-0.03621	0.60405		0.23264	-0.03621	0.60405		0.23264	-0.03621	0.60405
	0.21295	-0.03448	0.54552		0.21295	-0.03448	0.54552		0.21295	-0.03448	0.54552		0.21295	-0.03448	0.54552
	0.19414	-0.03284	0.49275		0.19414	-0.03284	0.49275		0.19414	-0.03284	0.49275		0.19414	-0.03284	0.49275
	0.17693	-0.03163	0.44422		0.17693	-0.03163	0.44422		0.17693	-0.03163	0.44422		0.17693	-0.03163	0.44422
	0.16156	-0.0308	0.39956		0.16156	-0.0308	0.39956		0.16156	-0.0308	0.39956		0.16156	-0.0308	0.39956
	0.14769	-0.02993	0.35764		0.14769	-0.02993	0.35764		0.14769	-0.02993	0.35764		0.14769	-0.02993	0.35764
	0.13477	-0.0286	0.31726		0.13477	-0.0286	0.31726		0.13477	-0.0286	0.31726		0.13477	-0.0286	0.31726
	0.12248	-0.02683	0.27884		0.12248	-0.02683	0.27884		0.12248	-0.02683	0.27884		0.12248	-0.02683	0.27884
	0.11084	-0.02476	0.24281		0.11084	-0.02476	0.24281		0.11084	-0.02476	0.24281		0.11084	-0.02476	0.24281
	0.09982	-0.02256	0.20885		0.09982	-0.02256	0.20885		0.09982	-0.02256	0.20885		0.09982	-0.02256	0.20885
	0.0893	-0.0207	0.17749		0.0893	-0.0207	0.17749		0.0893	-0.0207	0.17749		0.0893	-0.0207	0.17749
	0.07905	-0.0193	0.1498		0.07905	-0.0193	0.1498		0.07905	-0.0193	0.1498		0.07905	-0.0193	0.1498
	0.06888	-0.01803	0.12617		0.06888	-0.01803	0.12617		0.06888	-0.01803	0.12617		0.06888	-0.01803	0.12617
	0.05877	-0.0168	0.10526		0.05877	-0.0168	0.10526		0.05877	-0.0168	0.10526		0.05877	-0.0168	0.10526
	0.04914	-0.0155	0.08536		0.04914	-0.0155	0.08536		0.04914	-0.0155	0.08536		0.04914	-0.0155	0.08536
	0.0403	-0.01386	0.06742		0.0403	-0.01386	0.06742		0.0403	-0.01386	0.06742		0.0403	-0.01386	0.06742
	0.03217	-0.01189	0.05217		0.03217	-0.01189	0.05217		0.03217	-0.01189	0.05217		0.03217	-0.01189	0.05217
	0.02444	-0.00974	0.03944		0.02444	-0.00974	0.03944		0.02444	-0.00974	0.03944		0.02444	-0.00974	0.03944
rubber	c2t2				c2t3
	x	y	z		x	y	z		x	y	z		x	y	z
	-0.02909	0.00326	0.04205		-0.02721	-0.00675	0.04222		-0.02815	-0.001745	0.042135		-0.02815	-0.001745	0.042135
	-0.05142	0.01331	0.08621		-0.05123	-0.00428	0.08196		-0.051325	0.004515	0.084085		-0.051325	0.004515	0.084085
	-0.07288	0.02957	0.13957		-0.07761	0.00566	0.12866		-0.075245	0.017615	0.134115		-0.075245	0.017615	0.134115
	-0.09424	0.05053	0.20508		-0.10653	0.02269	0.18699		-0.100385	0.03661	0.196035		-0.100385	0.03661	0.196035
	-0.12313	0.07427	0.28673		-0.14176	0.04394	0.26157		-0.132445	0.059105	0.27415		-0.132445	0.059105	0.27415
	-0.16566	0.1003	0.38781		-0.18624	0.06804	0.35462		-0.17595	0.08417	0.371215		-0.17595	0.08417	0.371215
	-0.21849	0.12853	0.51		-0.2379	0.09605	0.46564		-0.228195	0.11229	0.48782		-0.228195	0.11229	0.48782
	-0.26803	0.15778	0.64907		-0.28829	0.12766	0.58893		-0.27816	0.14272	0.619		-0.27816	0.14272	0.619
	-0.29653	0.18425	0.79424		-0.32468	0.15818	0.7129		-0.310605	0.171215	0.75357		-0.310605	0.171215	0.75357
	-0.29079	0.20011	0.93448		-0.33311	0.17788	0.82484		-0.31195	0.188995	0.87966		-0.31195	0.188995	0.87966
	-0.24836	0.19626	1.06465		-0.30452	0.1757	0.91933		-0.27644	0.18598	0.99199		-0.27644	0.18598	0.99199
	-0.17949	0.1695	1.18971		-0.24128	0.14774	1.00327		-0.210385	0.15862	1.09649		-0.210385	0.15862	1.09649
	-0.1031	0.12621	1.31935		-0.16094	0.10184	1.09133		-0.13202	0.114025	1.20534		-0.13202	0.114025	1.20534
	-0.03821	0.07928	1.45865		-0.08793	0.05279	1.19609		-0.06307	0.066035	1.32737		-0.06307	0.066035	1.32737
	0.0041	0.04133	1.60783		-0.04024	0.0141	1.32146		-0.01807	0.027715	1.46464		-0.01807	0.027715	1.46464
	0.02216	0.01788	1.7602		-0.02305	-0.00882	1.46328		-0.000445	0.00453	1.61174		-0.000445	0.00453	1.61174
	0.01954	0.00646	1.9061		-0.0321	-0.01999	1.61871		-0.00628	-0.006765	1.7624		-0.00628	-0.006765	1.7624
	0.00065276	0.00127	2.03767		-0.05828	-0.02907	1.78252		-0.0288136	-0.0139	1.9101		-0.0288136	-0.0139	1.9101
	-0.02938	-0.00246	2.14963		-0.09315	-0.04188	1.94427		-0.061265	-0.02217	2.04695		-0.061265	-0.02217	2.04695
	-0.0644	-0.00707	2.23815		-0.12901	-0.05825	2.09136		-0.096705	-0.03266	2.16475		-0.096705	-0.03266	2.16475
	-0.0984	-0.01271	2.30134		-0.1583	-0.07599	2.21303		-0.12835	-0.04435	2.25719		-0.12835	-0.04435	2.25719
	-0.12737	-0.01874	2.34156		-0.17528	-0.09343	2.30448		-0.151325	-0.056085	2.32302		-0.151325	-0.056085	2.32302
	-0.14952	-0.02451	2.36506		-0.17849	-0.10915	2.36638		-0.164005	-0.06683	2.36572		-0.164005	-0.06683	2.36572
	-0.1643	-0.02905	2.38075		-0.17124	-0.1215	2.40736		-0.16777	-0.075275	2.39405		-0.16777	-0.075275	2.39405
	-0.17248	-0.03148	2.39702		-0.15944	-0.12867	2.44506		-0.16596	-0.080075	2.42104		-0.16596	-0.080075	2.42104
	-0.17602	-0.03116	2.41923		-0.14918	-0.12948	2.49033		-0.1626	-0.08032	2.45478		-0.1626	-0.08032	2.45478
	-0.17647	-0.02732	2.44875		-0.14375	-0.12465	2.53925		-0.16011	-0.075985	2.494		-0.16011	-0.075985	2.494
	-0.17373	-0.01962	2.48535		-0.14314	-0.11613	2.58856		-0.158435	-0.067875	2.53695		-0.158435	-0.067875	2.53695
	-0.16744	-0.00866	2.52819		-0.14489	-0.10551	2.63928		-0.156165	-0.057085	2.58373		-0.156165	-0.057085	2.58373
	-0.15852	0.00467	2.57563		-0.14605	-0.09379	2.69155		-0.152285	-0.04456	2.63359		-0.152285	-0.04456	2.63359
	-0.14854	0.01983	2.62749		-0.14489	-0.0808	2.74332		-0.146715	-0.030485	2.6854		-0.146715	-0.030485	2.6854
	-0.13821	0.03661	2.68213		-0.14124	-0.06508	2.79026		-0.139725	-0.014235	2.73619		-0.139725	-0.014235	2.73619
	-0.12758	0.05516	2.73594		-0.13468	-0.04568	2.83028		-0.13113	0.00474	2.78311		-0.13113	0.00474	2.78311
	-0.11596	0.07565	2.78563		-0.12448	-0.02362	2.86515		-0.12022	0.026015	2.82539		-0.12022	0.026015	2.82539
	-0.10228	0.09716	2.82939		-0.11043	-0.00147	2.89553		-0.106355	0.047845	2.86246		-0.106355	0.047845	2.86246
	-0.08595	0.1174	2.86455		-0.09313	0.01776	2.91961		-0.08954	0.06758	2.89208		-0.08954	0.06758	2.89208
	-0.06748	0.13369	2.88829		-0.07439	0.03218	2.93585		-0.070935	0.082935	2.91207		-0.070935	0.082935	2.91207
	-0.04826	0.14434	2.90124		-0.05649	0.04148	2.94545		-0.052375	0.09291	2.92334		-0.052375	0.09291	2.92334
	-0.02971	0.14915	2.90753		-0.04091	0.04628	2.95214		-0.03531	0.097715	2.92984		-0.03531	0.097715	2.92984
	-0.01298	0.14922	2.91121		-0.0277	0.04788	2.95869		-0.02034	0.09855	2.93495		-0.02034	0.09855	2.93495
	0.00147	0.14607	2.91358		-0.01581	0.04791	2.96483		-0.00717	0.09699	2.9392		-0.00717	0.09699	2.9392
	0.01409	0.14142	2.91434		-0.00389	0.04695	2.9699		0.0051	0.094185	2.94212		0.0051	0.094185	2.94212
	0.02589	0.13675	2.91339		0.0094	0.04501	2.97278		0.017645	0.09088	2.94308		0.017645	0.09088	2.94308
	0.03782	0.13297	2.91036		0.02493	0.04221	2.97274		0.031375	0.08759	2.94155		0.031375	0.08759	2.94155
	0.05084	0.1303	2.9044		0.0428	0.03882	2.97002		0.04682	0.08456	2.93721		0.04682	0.08456	2.93721
	0.06559	0.1282	2.89466		0.06277	0.03497	2.96331		0.06418	0.081585	2.92898		0.06418	0.081585	2.92898
	0.08229	0.12612	2.88272		0.08429	0.03104	2.95112		0.08329	0.07858	2.91692		0.08329	0.07858	2.91692
	0.10066	0.12358	2.87001		0.10671	0.02753	2.93388		0.103685	0.075555	2.90194		0.103685	0.075555	2.90194
	0.12006	0.11998	2.85371		0.12924	0.02419	2.91349		0.12465	0.072085	2.8836		0.12465	0.072085	2.8836
	0.13986	0.11501	2.83149		0.15108	0.02031	2.89135		0.14547	0.06766	2.86142		0.14547	0.06766	2.86142
	0.15953	0.1088	2.80397		0.17148	0.01559	2.86768		0.165505	0.062195	2.83582		0.165505	0.062195	2.83582
	0.17858	0.10178	2.7734		0.19009	0.01025	2.84136		0.184335	0.056015	2.80738		0.184335	0.056015	2.80738
	0.19679	0.09461	2.74026		0.20707	0.00499	2.80919		0.20193	0.0498	2.77473		0.20193	0.0498	2.77473
	0.21397	0.08803	2.70472		0.22323	0.000457332	2.76952		0.2186	0.0442437	2.73712		0.2186	0.0442437	2.73712
	0.22969	0.08251	2.66721		0.23963	-0.00337	2.72515		0.23466	0.03957	2.69618		0.23466	0.03957	2.69618
	0.2438	0.07787	2.62762		0.2564	-0.00673	2.6787		0.2501	0.03557	2.65316		0.2501	0.03557	2.65316
	0.25669	0.07352	2.58508		0.27306	-0.0097	2.63024		0.264875	0.03191	2.60766		0.264875	0.03191	2.60766
	0.26898	0.06905	2.53799		0.28917	-0.01236	2.58049		0.279075	0.028345	2.55924		0.279075	0.028345	2.55924
	0.28162	0.06419	2.4858		0.30449	-0.01501	2.52935		0.293055	0.02459	2.50758		0.293055	0.02459	2.50758
	0.29498	0.05894	2.42983		0.31874	-0.0177	2.47415		0.30686	0.02062	2.45199		0.30686	0.02062	2.45199
	0.30839	0.05342	2.37204		0.33175	-0.02042	2.41466		0.32007	0.0165	2.39335		0.32007	0.0165	2.39335
	0.32078	0.04791	2.31427		0.34392	-0.02332	2.35214		0.33235	0.012295	2.3332		0.33235	0.012295	2.3332
	0.33185	0.04247	2.25512		0.35573	-0.02629	2.28602		0.34379	0.00809	2.27057		0.34379	0.00809	2.27057
	0.34193	0.03678	2.19168		0.36677	-0.02894	2.21419		0.35435	0.00392	2.20294		0.35435	0.00392	2.20294
	0.35133	0.03066	2.12483		0.37635	-0.03131	2.13737		0.36384	-0.000325	2.1311		0.36384	-0.000325	2.1311
	0.35974	0.02437	2.05587		0.38416	-0.03375	2.05945		0.37195	-0.00469	2.05766		0.37195	-0.00469	2.05766
	0.36666	0.0183	1.98479		0.39003	-0.03654	1.9842		0.378345	-0.00912	1.98449		0.378345	-0.00912	1.98449
	0.37187	0.0127	1.91144		0.39357	-0.03932	1.90987		0.38272	-0.01331	1.91065		0.38272	-0.01331	1.91065
	0.37524	0.00757	1.83658		0.3951	-0.04137	1.83258		0.38517	-0.0169	1.83458		0.38517	-0.0169	1.83458
	0.37681	0.00282	1.76196		0.39547	-0.04239	1.75157		0.38614	-0.019785	1.75676		0.38614	-0.019785	1.75676
	0.37708	-0.0015	1.68736		0.39486	-0.04251	1.6686		0.38597	-0.022005	1.67798		0.38597	-0.022005	1.67798
	0.37638	-0.00547	1.61083		0.39318	-0.04197	1.58595		0.38478	-0.02372	1.59839		0.38478	-0.02372	1.59839
	0.37456	-0.00931	1.53072		0.39033	-0.04136	1.50217		0.382445	-0.025335	1.51645		0.382445	-0.025335	1.51645
	0.3714	-0.01311	1.44743		0.38617	-0.04129	1.41513		0.378785	-0.0272	1.43128		0.378785	-0.0272	1.43128
	0.36685	-0.01678	1.36328		0.38024	-0.04141	1.32711		0.373545	-0.029095	1.34519		0.373545	-0.029095	1.34519
	0.36071	-0.02023	1.27899		0.37246	-0.04121	1.24044		0.366585	-0.03072	1.25971		0.366585	-0.03072	1.25971
	0.35275	-0.02329	1.19455		0.36291	-0.04075	1.15558		0.35783	-0.03202	1.17507		0.35783	-0.03202	1.17507
	0.3429	-0.02582	1.1099		0.35142	-0.04028	1.07176		0.34716	-0.03305	1.09083		0.34716	-0.03305	1.09083
	0.33126	-0.02786	1.02564		0.33793	-0.0399	0.98895		0.334595	-0.03388	1.0073		0.334595	-0.03388	1.0073
	0.31787	-0.02949	0.94246		0.32271	-0.03952	0.90834		0.32029	-0.034505	0.9254		0.32029	-0.034505	0.9254
	0.30292	-0.03074	0.86112		0.30596	-0.03888	0.83053		0.30444	-0.03481	0.845825		0.30444	-0.03481	0.845825
	0.28633	-0.03168	0.78231		0.28788	-0.0377	0.75472		0.287105	-0.03469	0.768515		0.287105	-0.03469	0.768515
	0.26819	-0.03258	0.7081		0.26871	-0.03623	0.68083		0.26845	-0.034405	0.694465		0.26845	-0.034405	0.694465
	0.24895	-0.03366	0.64146		0.24858	-0.03476	0.61199		0.248765	-0.03421	0.626725		0.248765	-0.03421	0.626725
	0.22877	-0.03463	0.58239		0.22817	-0.03346	0.55048		0.22847	-0.034045	0.566435		0.22847	-0.034045	0.566435
	0.20816	-0.03514	0.52874		0.20834	-0.03246	0.49534		0.20825	-0.0338	0.51204		0.20825	-0.0338	0.51204
	0.1881	-0.03498	0.47827		0.18969	-0.03145	0.44475		0.188895	-0.033215	0.46151		0.188895	-0.033215	0.46151
	0.16937	-0.03434	0.42889		0.17272	-0.03031	0.40056		0.171045	-0.032325	0.414725		0.171045	-0.032325	0.414725
	0.15196	-0.03379	0.38178		0.15797	-0.02906	0.36219		0.154965	-0.031425	0.371985		0.154965	-0.031425	0.371985
	0.1359	-0.03364	0.33899		0.14561	-0.02771	0.32541		0.140755	-0.030675	0.3322		0.140755	-0.030675	0.3322
	0.12149	-0.03346	0.30051		0.13512	-0.02633	0.28869		0.128305	-0.029895	0.2946		0.128305	-0.029895	0.2946
	0.10921	-0.03259	0.26601		0.12554	-0.02474	0.25327		0.117375	-0.028665	0.25964		0.117375	-0.028665	0.25964
	0.09898	-0.03095	0.23403		0.11616	-0.02265	0.21972		0.10757	-0.0268	0.226875		0.10757	-0.0268	0.226875
	0.08988	-0.02902	0.2028		0.10685	-0.02026	0.18788		0.098365	-0.02464	0.19534		0.098365	-0.02464	0.19534
	0.08136	-0.02737	0.17165		0.09798	-0.01777	0.15675		0.08967	-0.02257	0.1642		0.08967	-0.02257	0.1642
	0.07343	-0.02614	0.14123		0.09013	-0.01555	0.12622		0.08178	-0.020845	0.133725		0.08178	-0.020845	0.133725
	0.06601	-0.02485	0.11423		0.08299	-0.01384	0.09841		0.0745	-0.019345	0.10632		0.0745	-0.019345	0.10632
	0.05923	-0.02295	0.09154		0.07594	-0.01235	0.07589		0.067585	-0.01765	0.083715		0.067585	-0.01765	0.083715
	0.05314	-0.02073	0.0718		0.06878	-0.0107	0.06015		0.06096	-0.015715	0.065975		0.06096	-0.015715	0.065975
	0.04731	-0.01869	0.05483		0.06197	-0.00887	0.04964		0.05464	-0.01378	0.052235		0.05464	-0.01378	0.052235
	0.04139	-0.01694	0.04108		0.05558	-0.0069	0.04057		0.048485	-0.01192	0.040825		0.048485	-0.01192	0.040825
s80
concret	c3t5				c3t6
	x	y	z		x	y	z		x	y	z		x	y	z
	-0.01678	-0.00842	0.05438		-0.01565	-0.000154793	0.04656		-0.016215	-0.0042874	0.05047		-0.016215	-0.0042874	0.05047
	-0.02764	-0.01225	0.09514		-0.03444	0.00603	0.08662		-0.03104	-0.00311	0.09088		-0.03104	-0.00311	0.09088
	-0.04242	-0.0122	0.14357		-0.06209	0.01399	0.14484		-0.052255	0.000895	0.144205		-0.052255	0.000895	0.144205
	-0.06301	-0.00895	0.20851		-0.09923	0.02143	0.22677		-0.08112	0.00624	0.21764		-0.08112	0.00624	0.21764
	-0.09105	-0.00368	0.29986		-0.1429	0.02553	0.32946		-0.116975	0.010925	0.31466		-0.116975	0.010925	0.31466
	-0.12564	0.00252	0.41472		-0.18656	0.02506	0.44158		-0.1561	0.01379	0.42815		-0.1561	0.01379	0.42815
	-0.16333	0.00915	0.53961		-0.22251	0.02158	0.5481		-0.19292	0.015365	0.543855		-0.19292	0.015365	0.543855
	-0.19584	0.01528	0.65358		-0.24464	0.01661	0.63718		-0.22024	0.015945	0.64538		-0.22024	0.015945	0.64538
	-0.21236	0.01939	0.73896		-0.24746	0.01028	0.70053		-0.22991	0.014835	0.719745		-0.22991	0.014835	0.719745
	-0.20591	0.0191	0.79188		-0.22756	0.00251	0.7368		-0.216735	0.010805	0.76434		-0.216735	0.010805	0.76434
	-0.17566	0.01158	0.81913		-0.18825	-0.00669	0.7522		-0.181955	0.002445	0.785665		-0.181955	0.002445	0.785665
	-0.13198	-0.00325	0.83838		-0.14098	-0.01652	0.75792		-0.13648	-0.009885	0.79815		-0.13648	-0.009885	0.79815
	-0.09098	-0.0205	0.86758		-0.0984	-0.02482	0.76518		-0.09469	-0.02266	0.81638		-0.09469	-0.02266	0.81638
	-0.06295	-0.03383	0.91245		-0.0682	-0.02896	0.78178		-0.065575	-0.031395	0.847115		-0.065575	-0.031395	0.847115
	-0.05196	-0.0389	0.96996		-0.05342	-0.02748	0.81345		-0.05269	-0.03319	0.891705		-0.05269	-0.03319	0.891705
	-0.05619	-0.03695	1.03898		-0.053	-0.02143	0.8617		-0.054595	-0.02919	0.95034		-0.054595	-0.02919	0.95034
	-0.072	-0.03108	1.12093		-0.06382	-0.01317	0.92572		-0.06791	-0.022125	1.02333		-0.06791	-0.022125	1.02333
	-0.09395	-0.02384	1.21103		-0.08188	-0.00464	1.00274		-0.087915	-0.01424	1.10688		-0.087915	-0.01424	1.10688
	-0.11567	-0.01643	1.3008		-0.10285	0.00324	1.08804		-0.10926	-0.006595	1.19442		-0.10926	-0.006595	1.19442
	-0.1325	-0.00994	1.38606		-0.12248	0.00986	1.1766		-0.12749	-4e-05	1.28133		-0.12749	-4e-05	1.28133
	-0.1417	-0.00567	1.46293		-0.13676	0.01511	1.2624		-0.13923	0.00472	1.36267		-0.13923	0.00472	1.36267
	-0.14313	-0.00383	1.52932		-0.14286	0.01909	1.34187		-0.142995	0.00763	1.43559		-0.142995	0.00763	1.43559
	-0.13859	-0.00351	1.58653		-0.14126	0.02162	1.41656		-0.139925	0.009055	1.50154		-0.139925	0.009055	1.50154
	-0.13073	-0.00355	1.63879		-0.13433	0.02261	1.48782		-0.13253	0.00953	1.5633		-0.13253	0.00953	1.5633
	-0.12199	-0.00315	1.69082		-0.12534	0.02301	1.55844		-0.123665	0.00993	1.62463		-0.123665	0.00993	1.62463
	-0.11363	-0.00258	1.74555		-0.11653	0.02394	1.63023		-0.11508	0.01068	1.68789		-0.11508	0.01068	1.68789
	-0.10622	-0.00253	1.80427		-0.10872	0.02578	1.70194		-0.10747	0.011625	1.7531		-0.10747	0.011625	1.7531
	-0.10057	-0.00283	1.86625		-0.10162	0.02801	1.77231		-0.101095	0.01259	1.81928		-0.101095	0.01259	1.81928
	-0.09673	-0.00284	1.92892		-0.09441	0.02985	1.83944		-0.09557	0.013505	1.88418		-0.09557	0.013505	1.88418
	-0.09332	-0.00247	1.98975		-0.08689	0.03095	1.90216		-0.090105	0.01424	1.94596		-0.090105	0.01424	1.94596
	-0.08821	-0.00189	2.04802		-0.07921	0.03144	1.96238		-0.08371	0.014775	2.0052		-0.08371	0.014775	2.0052
	-0.0803	-0.00153	2.10269		-0.07146	0.03127	2.02165		-0.07588	0.01487	2.06217		-0.07588	0.01487	2.06217
	-0.06953	-0.0026	2.15192		-0.06341	0.03033	2.07782		-0.06647	0.013865	2.11487		-0.06647	0.013865	2.11487
	-0.05658	-0.00582	2.19355		-0.05415	0.02825	2.12903		-0.055365	0.011215	2.16129		-0.055365	0.011215	2.16129
	-0.04297	-0.01054	2.22844		-0.04323	0.02454	2.17328		-0.0431	0.007	2.20086		-0.0431	0.007	2.20086
	-0.03013	-0.01556	2.26126		-0.03134	0.01968	2.20954		-0.030735	0.00206	2.2354		-0.030735	0.00206	2.2354
	-0.01885	-0.01934	2.29351		-0.01957	0.01472	2.24189		-0.01921	-0.00231	2.2677		-0.01921	-0.00231	2.2677
	-0.00871	-0.02119	2.32213		-0.00888	0.01016	2.2745		-0.008795	-0.005515	2.29832		-0.008795	-0.005515	2.29832
	0.00154	-0.02165	2.34586		0.000577095	0.00658	2.30767		0.00105855	-0.007535	2.32676		0.00105855	-0.007535	2.32676
	0.01308	-0.02175	2.36635		0.00947	0.00447	2.34015		0.011275	-0.00864	2.35325		0.011275	-0.00864	2.35325
	0.02613	-0.02231	2.38348		0.01878	0.00351	2.3716		0.022455	-0.0094	2.37754		0.022455	-0.0094	2.37754
	0.04029	-0.02333	2.39695		0.02958	0.00287	2.40066		0.034935	-0.01023	2.3988		0.034935	-0.01023	2.3988
	0.05497	-0.02457	2.40844		0.04257	0.00156	2.42406		0.04877	-0.011505	2.41625		0.04877	-0.011505	2.41625
	0.06941	-0.02575	2.41711		0.05797	-0.000645134	2.44053		0.06369	-0.0131976	2.42882		0.06369	-0.0131976	2.42882
	0.08307	-0.02646	2.42183		0.07512	-0.00324	2.45257		0.079095	-0.01485	2.4372		0.079095	-0.01485	2.4372
	0.09601	-0.02672	2.42256		0.09275	-0.0058	2.4618		0.09438	-0.01626	2.44218		0.09438	-0.01626	2.44218
	0.10822	-0.02648	2.41716		0.10951	-0.00803	2.46767		0.108865	-0.017255	2.44242		0.108865	-0.017255	2.44242
	0.11958	-0.02559	2.40563		0.12459	-0.00964	2.47107		0.122085	-0.017615	2.43835		0.122085	-0.017615	2.43835
	0.13052	-0.02417	2.38972		0.13797	-0.01042	2.47211		0.134245	-0.017295	2.43092		0.134245	-0.017295	2.43092
	0.14138	-0.02271	2.37042		0.15043	-0.01045	2.4711		0.145905	-0.01658	2.42076		0.145905	-0.01658	2.42076
	0.15192	-0.02167	2.3489		0.16273	-0.01019	2.46844		0.157325	-0.01593	2.40867		0.157325	-0.01593	2.40867
	0.16215	-0.02112	2.32602		0.17529	-0.00962	2.46187		0.16872	-0.01537	2.39394		0.16872	-0.01537	2.39394
	0.17231	-0.02081	2.3017		0.18804	-0.0085	2.44968		0.180175	-0.014655	2.37569		0.180175	-0.014655	2.37569
	0.1822	-0.02062	2.27345		0.20102	-0.00689	2.43175		0.19161	-0.013755	2.3526		0.19161	-0.013755	2.3526
	0.19164	-0.02043	2.24015		0.21418	-0.00525	2.40924		0.20291	-0.01284	2.3247		0.20291	-0.01284	2.3247
	0.20072	-0.02032	2.20319		0.22683	-0.00428	2.38489		0.213775	-0.0123	2.29404		0.213775	-0.0123	2.29404
	0.20977	-0.02081	2.1633		0.23837	-0.00418	2.35982		0.22407	-0.012495	2.26156		0.22407	-0.012495	2.26156
	0.21879	-0.02234	2.12024		0.24862	-0.00475	2.33309		0.233705	-0.013545	2.22667		0.233705	-0.013545	2.22667
	0.22726	-0.02447	2.07334		0.25742	-0.00587	2.3027		0.24234	-0.01517	2.18802		0.24234	-0.01517	2.18802
	0.23483	-0.02598	2.0218		0.2651	-0.00765	2.2637		0.249965	-0.016815	2.14275		0.249965	-0.016815	2.14275
	0.24162	-0.02634	1.96618		0.27238	-0.00985	2.21565		0.257	-0.018095	2.09091		0.257	-0.018095	2.09091
	0.24756	-0.02637	1.90849		0.27938	-0.01191	2.16308		0.26347	-0.01914	2.03579		0.26347	-0.01914	2.03579
	0.25282	-0.02651	1.85109		0.28593	-0.01373	2.10781		0.269375	-0.02012	1.97945		0.269375	-0.02012	1.97945
	0.25749	-0.02648	1.79368		0.2919	-0.01543	2.04952		0.274695	-0.020955	1.9216		0.274695	-0.020955	1.9216
	0.26105	-0.02609	1.73473		0.2973	-0.01721	1.9896		0.279175	-0.02165	1.86217		0.279175	-0.02165	1.86217
	0.26312	-0.02569	1.67253		0.3018	-0.0191	1.92948		0.28246	-0.022395	1.801		0.28246	-0.022395	1.801
	0.26408	-0.02586	1.60798		0.30485	-0.02071	1.86882		0.284465	-0.023285	1.7384		0.284465	-0.023285	1.7384
	0.26432	-0.02644	1.54255		0.30607	-0.02183	1.80559		0.285195	-0.024135	1.67407		0.285195	-0.024135	1.67407
	0.26376	-0.02705	1.47574		0.30563	-0.02266	1.73875		0.284695	-0.024855	1.60725		0.284695	-0.024855	1.60725
	0.26154	-0.0274	1.40747		0.30387	-0.0233	1.67101		0.282705	-0.02535	1.53924		0.282705	-0.02535	1.53924
	0.2576	-0.02749	1.33867		0.3008	-0.02382	1.60361		0.2792	-0.025655	1.47114		0.2792	-0.025655	1.47114
	0.25213	-0.0276	1.26947		0.29648	-0.02465	1.53584		0.274305	-0.026125	1.40265		0.274305	-0.026125	1.40265
	0.24531	-0.02803	1.20056		0.29109	-0.02571	1.46664		0.2682	-0.02687	1.3336		0.2682	-0.02687	1.3336
	0.23763	-0.02847	1.13024		0.28484	-0.02656	1.39383		0.261235	-0.027515	1.26204		0.261235	-0.027515	1.26204
	0.22914	-0.02857	1.05633		0.27743	-0.02693	1.31611		0.253285	-0.02775	1.18622		0.253285	-0.02775	1.18622
	0.21958	-0.02853	0.98148		0.26845	-0.02692	1.2353		0.244015	-0.027725	1.10839		0.244015	-0.027725	1.10839
	0.20896	-0.02883	0.91113		0.25803	-0.02679	1.1536		0.233495	-0.02781	1.03236		0.233495	-0.02781	1.03236
	0.19792	-0.02961	0.84677		0.24685	-0.02673	1.07334		0.222385	-0.02817	0.960055		0.222385	-0.02817	0.960055
	0.18624	-0.03038	0.78829		0.23549	-0.02674	0.99785		0.210865	-0.02856	0.89307		0.210865	-0.02856	0.89307
	0.17385	-0.03092	0.73426		0.22399	-0.02687	0.92848		0.19892	-0.028895	0.83137		0.19892	-0.028895	0.83137
	0.16157	-0.03142	0.68124		0.21196	-0.0272	0.86289		0.186765	-0.02931	0.772065		0.186765	-0.02931	0.772065
	0.15006	-0.03199	0.62871		0.19932	-0.02768	0.79833		0.17469	-0.029835	0.71352		0.17469	-0.029835	0.71352
	0.13962	-0.03302	0.57862		0.18623	-0.02799	0.73468		0.162925	-0.030505	0.65665		0.162925	-0.030505	0.65665
	0.13029	-0.0348	0.53221		0.17264	-0.028	0.67272		0.151465	-0.0314	0.602465		0.151465	-0.0314	0.602465
	0.12175	-0.03721	0.48723		0.15865	-0.02779	0.61397		0.1402	-0.0325	0.5506		0.1402	-0.0325	0.5506
	0.11346	-0.03996	0.44106		0.14466	-0.02779	0.55985		0.12906	-0.033875	0.500455		0.12906	-0.033875	0.500455
	0.10515	-0.04303	0.39588		0.13099	-0.02849	0.5088		0.11807	-0.03576	0.45234		0.11807	-0.03576	0.45234
	0.09715	-0.04638	0.35474		0.118	-0.02975	0.45773		0.107575	-0.038065	0.406235		0.107575	-0.038065	0.406235
	0.0897	-0.0496	0.31895		0.10617	-0.03101	0.40556		0.097935	-0.040305	0.362255		0.097935	-0.040305	0.362255
	0.08215	-0.05182	0.28503		0.0953	-0.03215	0.35513		0.088725	-0.041985	0.32008		0.088725	-0.041985	0.32008
	0.07407	-0.05279	0.25065		0.08487	-0.03326	0.30865		0.07947	-0.043025	0.27965		0.07947	-0.043025	0.27965
	0.06561	-0.05278	0.21636		0.0747	-0.03442	0.26621		0.070155	-0.0436	0.241285		0.070155	-0.0436	0.241285
	0.05748	-0.05205	0.18255		0.06463	-0.03521	0.22714		0.061055	-0.04363	0.204845		0.061055	-0.04363	0.204845
	0.0502	-0.05105	0.1503		0.05473	-0.03525	0.19184		0.052465	-0.04315	0.17107		0.052465	-0.04315	0.17107
	0.04364	-0.05005	0.12354		0.04557	-0.0345	0.16176		0.044605	-0.042275	0.14265		0.044605	-0.042275	0.14265
	0.03719	-0.04912	0.10584		0.03724	-0.03326	0.13652		0.037215	-0.04119	0.12118		0.037215	-0.04119	0.12118
	0.03072	-0.04837	0.09387		0.02921	-0.03211	0.11511		0.029965	-0.04024	0.10449		0.029965	-0.04024	0.10449
	0.02478	-0.04737	0.08283		0.02122	-0.03125	0.09499		0.023	-0.03931	0.08891		0.023	-0.03931	0.08891
	0.01973	-0.04581	0.06979		0.01406	-0.03032	0.07524		0.016895	-0.038065	0.072515		0.016895	-0.038065	0.072515
	0.01509	-0.04416	0.05532		0.00833	-0.0287	0.05753		0.01171	-0.03643	0.056425		0.01171	-0.03643	0.056425
	0.01103	-0.04203	0.04116		0.0037	-0.02616	0.0441		0.007365	-0.034095	0.04263		0.007365	-0.034095	0.04263
grass	c4t3				c4t5
	x	y	z		x	y	z		x	y	z		x	y	z
	-0.0047	-0.01325	0.04697		-0.01351	-0.00973	0.04899		-0.009105	-0.01149	0.04798		-0.009105	-0.01149	0.04798
	-0.02302	-0.01327	0.10477		-0.02805	-0.00801	0.09486		-0.025535	-0.01064	0.099815		-0.025535	-0.01064	0.099815
	-0.05382	-0.0148	0.18817		-0.05082	-0.00294	0.15805		-0.05232	-0.00887	0.17311		-0.05232	-0.00887	0.17311
	-0.0961	-0.01879	0.2925		-0.08532	0.00413	0.24456		-0.09071	-0.00733	0.26853		-0.09071	-0.00733	0.26853
	-0.14634	-0.02515	0.41188		-0.13433	0.0123	0.36074		-0.140335	-0.006425	0.38631		-0.140335	-0.006425	0.38631
	-0.19978	-0.03181	0.53674		-0.19426	0.02167	0.49561		-0.19702	-0.00507	0.516175		-0.19702	-0.00507	0.516175
	-0.25187	-0.03682	0.65545		-0.25468	0.03164	0.62787		-0.253275	-0.00259	0.64166		-0.253275	-0.00259	0.64166
	-0.29988	-0.04067	0.76079		-0.30376	0.0408	0.73999		-0.30182	6.5e-05	0.75039		-0.30182	6.5e-05	0.75039
	-0.33994	-0.04486	0.84773		-0.33112	0.04685	0.82082		-0.33553	0.000995	0.834275		-0.33553	0.000995	0.834275
	-0.36497	-0.04968	0.91348		-0.33139	0.04794	0.87125		-0.34818	-0.00087	0.892365		-0.34818	-0.00087	0.892365
	-0.36558	-0.05321	0.96061		-0.30126	0.04342	0.89871		-0.33342	-0.004895	0.92966		-0.33342	-0.004895	0.92966
	-0.33556	-0.05131	0.99881		-0.24591	0.0354	0.91677		-0.290735	-0.007955	0.95779		-0.290735	-0.007955	0.95779
	-0.27984	-0.04207	1.04002		-0.1856	0.02879	0.94101		-0.23272	-0.00664	0.990515		-0.23272	-0.00664	0.990515
	-0.21666	-0.02811	1.09114		-0.14302	0.02751	0.97954		-0.17984	-0.0003	1.03534		-0.17984	-0.0003	1.03534
	-0.17106	-0.01326	1.15506		-0.13012	0.03227	1.03193		-0.15059	0.009505	1.0935		-0.15059	0.009505	1.0935
	-0.15834	0.000272244	1.23285		-0.14515	0.04088	1.09535		-0.151745	0.0205761	1.1641		-0.151745	0.0205761	1.1641
	-0.17361	0.01197	1.32133		-0.1759	0.05019	1.16682		-0.174755	0.03108	1.24408		-0.174755	0.03108	1.24408
	-0.20212	0.02179	1.41492		-0.21022	0.05784	1.24245		-0.20617	0.039815	1.32868		-0.20617	0.039815	1.32868
	-0.23125	0.0303	1.50849		-0.23766	0.06233	1.31781		-0.234455	0.046315	1.41315		-0.234455	0.046315	1.41315
	-0.25453	0.03772	1.59851		-0.25356	0.06349	1.38897		-0.254045	0.050605	1.49374		-0.254045	0.050605	1.49374
	-0.26923	0.04342	1.68034		-0.25858	0.06187	1.45383		-0.263905	0.052645	1.56709		-0.263905	0.052645	1.56709
	-0.27581	0.0465	1.75193		-0.25581	0.0579	1.51307		-0.26581	0.0522	1.6325		-0.26581	0.0522	1.6325
	-0.27559	0.04657	1.81411		-0.24851	0.05164	1.57143		-0.26205	0.049105	1.69277		-0.26205	0.049105	1.69277
	-0.27017	0.04397	1.86825		-0.23962	0.04424	1.63256		-0.254895	0.044105	1.7504		-0.254895	0.044105	1.7504
	-0.26116	0.03939	1.91608		-0.23171	0.03695	1.6975		-0.246435	0.03817	1.80679		-0.246435	0.03817	1.80679
	-0.25099	0.03351	1.96249		-0.22686	0.03026	1.76653		-0.238925	0.031885	1.86451		-0.238925	0.031885	1.86451
	-0.24247	0.02708	2.01316		-0.22432	0.02378	1.83921		-0.233395	0.02543	1.92619		-0.233395	0.02543	1.92619
	-0.23682	0.02066	2.06818		-0.2219	0.01671	1.91614		-0.22936	0.018685	1.99216		-0.22936	0.018685	1.99216
	-0.23365	0.01433	2.12341		-0.21711	0.0089	1.99607		-0.22538	0.011615	2.05974		-0.22538	0.011615	2.05974
	-0.23133	0.00775	2.17505		-0.20766	0.00152	2.07462		-0.219495	0.004635	2.12484		-0.219495	0.004635	2.12484
	-0.22737	0.000350236	2.22368		-0.1928	-0.00389	2.14892		-0.210085	-0.00176988	2.1863		-0.210085	-0.00176988	2.1863
	-0.21904	-0.00817	2.26938		-0.17367	-0.00692	2.21585		-0.196355	-0.007545	2.24261		-0.196355	-0.007545	2.24261
	-0.20536	-0.01708	2.30998		-0.15253	-0.00873	2.27401		-0.178945	-0.012905	2.292		-0.178945	-0.012905	2.292
	-0.18782	-0.02468	2.34391		-0.13182	-0.01046	2.32316		-0.15982	-0.01757	2.33353		-0.15982	-0.01757	2.33353
	-0.16921	-0.0294	2.37123		-0.1133	-0.01246	2.36188		-0.141255	-0.02093	2.36655		-0.141255	-0.02093	2.36655
	-0.15185	-0.0309	2.39242		-0.09793	-0.01434	2.38952		-0.12489	-0.02262	2.39097		-0.12489	-0.02262	2.39097
	-0.13624	-0.02995	2.40927		-0.08572	-0.01514	2.40976		-0.11098	-0.022545	2.40951		-0.11098	-0.022545	2.40951
	-0.12126	-0.02763	2.42466		-0.0761	-0.01466	2.42922		-0.09868	-0.021145	2.42694		-0.09868	-0.021145	2.42694
	-0.10521	-0.02497	2.44147		-0.06778	-0.0133	2.44991		-0.086495	-0.019135	2.44569		-0.086495	-0.019135	2.44569
	-0.08722	-0.02253	2.45902		-0.05862	-0.01182	2.46849		-0.07292	-0.017175	2.46375		-0.07292	-0.017175	2.46375
	-0.06759	-0.0204	2.47418		-0.04702	-0.01085	2.48103		-0.057305	-0.015625	2.47761		-0.057305	-0.015625	2.47761
	-0.04713	-0.01886	2.48394		-0.03277	-0.01055	2.48698		-0.03995	-0.014705	2.48546		-0.03995	-0.014705	2.48546
	-0.02678	-0.01809	2.48599		-0.01661	-0.0105	2.48754		-0.021695	-0.014295	2.48677		-0.021695	-0.014295	2.48677
	-0.00716	-0.01763	2.48054		0.000323207	-0.01017	2.48465		-0.0034184	-0.0139	2.48259		-0.0034184	-0.0139	2.48259
	0.01137	-0.0168	2.47045		0.01716	-0.00939	2.48023		0.014265	-0.013095	2.47534		0.014265	-0.013095	2.47534
	0.02914	-0.01505	2.45892		0.03341	-0.00843	2.47403		0.031275	-0.01174	2.46647		0.031275	-0.01174	2.46647
	0.04687	-0.01228	2.44651		0.04885	-0.00761	2.46411		0.04786	-0.009945	2.45531		0.04786	-0.009945	2.45531
	0.06485	-0.00934	2.43054		0.06368	-0.00697	2.45134		0.064265	-0.008155	2.44094		0.064265	-0.008155	2.44094
	0.08296	-0.00707	2.40918		0.07845	-0.00633	2.43686		0.080705	-0.0067	2.42302		0.080705	-0.0067	2.42302
	0.10069	-0.00569	2.38239		0.09356	-0.00553	2.42047		0.097125	-0.00561	2.40143		0.097125	-0.00561	2.40143
	0.11754	-0.00505	2.35099		0.10879	-0.00475	2.4016		0.113165	-0.0049	2.37629		0.113165	-0.0049	2.37629
	0.13345	-0.00507	2.31845		0.1241	-0.00444	2.37777		0.128775	-0.004755	2.34811		0.128775	-0.004755	2.34811
	0.14862	-0.00554	2.28684		0.1397	-0.00481	2.34878		0.14416	-0.005175	2.31781		0.14416	-0.005175	2.31781
	0.16317	-0.00623	2.25401		0.1554	-0.00588	2.31548		0.159285	-0.006055	2.28475		0.159285	-0.006055	2.28475
	0.17681	-0.00704	2.21761		0.17076	-0.00723	2.27931		0.173785	-0.007135	2.24846		0.173785	-0.007135	2.24846
	0.18877	-0.00799	2.17664		0.1854	-0.00851	2.24125		0.187085	-0.00825	2.20894		0.187085	-0.00825	2.20894
	0.19879	-0.00926	2.12998		0.19886	-0.00992	2.20159		0.198825	-0.00959	2.16579		0.198825	-0.00959	2.16579
	0.20767	-0.01079	2.07865		0.21166	-0.01168	2.16019		0.209665	-0.011235	2.11942		0.209665	-0.011235	2.11942
	0.2159	-0.01237	2.02345		0.22447	-0.01404	2.11653		0.220185	-0.013205	2.06999		0.220185	-0.013205	2.06999
	0.22382	-0.01407	1.96623		0.23722	-0.01703	2.06996		0.23052	-0.01555	2.0181		0.23052	-0.01555	2.0181
	0.23153	-0.01609	1.90932		0.2494	-0.01996	2.01883		0.240465	-0.018025	1.96408		0.240465	-0.018025	1.96408
	0.23869	-0.01827	1.85244		0.26084	-0.02249	1.96318		0.249765	-0.02038	1.90781		0.249765	-0.02038	1.90781
	0.24471	-0.02025	1.79337		0.27154	-0.02507	1.90538		0.258125	-0.02266	1.84937		0.258125	-0.02266	1.84937
	0.2493	-0.02203	1.72967		0.28141	-0.0277	1.84782		0.265355	-0.024865	1.78875		0.265355	-0.024865	1.78875
	0.25305	-0.02394	1.66224		0.29035	-0.03047	1.78884		0.2717	-0.027205	1.72554		0.2717	-0.027205	1.72554
	0.2567	-0.02622	1.59599		0.29815	-0.03373	1.7248		0.277425	-0.029975	1.6604		0.277425	-0.029975	1.6604
	0.2602	-0.02837	1.53336		0.3045	-0.03689	1.65538		0.28235	-0.03263	1.59437		0.28235	-0.03263	1.59437
	0.26256	-0.03007	1.47201		0.30896	-0.03952	1.58196		0.28576	-0.034795	1.52699		0.28576	-0.034795	1.52699
	0.26312	-0.03134	1.40879		0.31108	-0.04169	1.50923		0.2871	-0.036515	1.45901		0.2871	-0.036515	1.45901
	0.26183	-0.03256	1.34178		0.31069	-0.04318	1.44324		0.28626	-0.03787	1.39251		0.28626	-0.03787	1.39251
	0.25907	-0.03406	1.27244		0.30842	-0.04429	1.38123		0.283745	-0.039175	1.32683		0.283745	-0.039175	1.32683
	0.25516	-0.03559	1.20359		0.30489	-0.04509	1.31803		0.280025	-0.04034	1.26081		0.280025	-0.04034	1.26081
	0.25013	-0.03679	1.13593		0.30026	-0.04547	1.25286		0.275195	-0.04113	1.1944		0.275195	-0.04113	1.1944
	0.244	-0.03768	1.06913		0.29455	-0.04529	1.18543		0.269275	-0.041485	1.12728		0.269275	-0.041485	1.12728
	0.23703	-0.03852	1.00345		0.28791	-0.04477	1.11435		0.26247	-0.041645	1.0589		0.26247	-0.041645	1.0589
	0.22968	-0.03934	0.94017		0.28048	-0.04438	1.04081		0.25508	-0.04186	0.99049		0.25508	-0.04186	0.99049
	0.22225	-0.04028	0.88046		0.27202	-0.04403	0.96797		0.247135	-0.042155	0.924215		0.247135	-0.042155	0.924215
	0.21442	-0.04128	0.82202		0.26226	-0.04339	0.89829		0.23834	-0.042335	0.860155		0.23834	-0.042335	0.860155
	0.20612	-0.0422	0.76359		0.25125	-0.04247	0.83147		0.228685	-0.042335	0.79753		0.228685	-0.042335	0.79753
	0.19782	-0.04316	0.70699		0.23871	-0.04129	0.76889		0.218265	-0.042225	0.73794		0.218265	-0.042225	0.73794
	0.18998	-0.04428	0.65331		0.22507	-0.0398	0.71114		0.207525	-0.04204	0.682225		0.207525	-0.04204	0.682225
	0.18271	-0.04556	0.6031		0.21149	-0.03817	0.65451		0.1971	-0.041865	0.628805		0.1971	-0.041865	0.628805
	0.1758	-0.04675	0.55721		0.1981	-0.03681	0.59663		0.18695	-0.04178	0.57692		0.18695	-0.04178	0.57692
	0.16869	-0.04761	0.51421		0.18483	-0.03607	0.5394		0.17676	-0.04184	0.526805		0.17676	-0.04184	0.526805
	0.16115	-0.04798	0.47185		0.17179	-0.0358	0.48635		0.16647	-0.04189	0.4791		0.16647	-0.04189	0.4791
	0.15322	-0.04799	0.43038		0.15861	-0.03586	0.43847		0.155915	-0.041925	0.434425		0.155915	-0.041925	0.434425
	0.14524	-0.04806	0.39094		0.14525	-0.03613	0.39421		0.145245	-0.042095	0.392575		0.145245	-0.042095	0.392575
	0.13728	-0.0482	0.35301		0.13236	-0.0364	0.35134		0.13482	-0.0423	0.352175		0.13482	-0.0423	0.352175
	0.12884	-0.04793	0.31565		0.1204	-0.03673	0.31125		0.12462	-0.04233	0.31345		0.12462	-0.04233	0.31345
	0.11984	-0.04695	0.2782		0.1089	-0.03687	0.27784		0.11437	-0.04191	0.27802		0.11437	-0.04191	0.27802
	0.11063	-0.04535	0.24185		0.09763	-0.03679	0.24871		0.10413	-0.04107	0.24528		0.10413	-0.04107	0.24528
	0.10192	-0.04356	0.2109		0.08707	-0.03669	0.21914		0.094495	-0.040125	0.21502		0.094495	-0.040125	0.21502
	0.09441	-0.04252	0.18866		0.07743	-0.03647	0.18895		0.08592	-0.039495	0.188805		0.08592	-0.039495	0.188805
	0.08776	-0.04209	0.17167		0.06875	-0.03602	0.16057		0.078255	-0.039055	0.16612		0.078255	-0.039055	0.16612
	0.08117	-0.04161	0.15585		0.06109	-0.03512	0.13648		0.07113	-0.038365	0.146165		0.07113	-0.038365	0.146165
	0.07419	-0.04073	0.13907		0.05425	-0.03374	0.1167		0.06422	-0.037235	0.127885		0.06422	-0.037235	0.127885
	0.06681	-0.0393	0.12112		0.04766	-0.03229	0.10159		0.057235	-0.035795	0.111355		0.057235	-0.035795	0.111355
	0.05954	-0.03737	0.1031		0.04086	-0.03112	0.08868		0.0502	-0.034245	0.09589		0.0502	-0.034245	0.09589
	0.0531	-0.03472	0.08559		0.03398	-0.02942	0.07279		0.04354	-0.03207	0.07919		0.04354	-0.03207	0.07919
	0.04755	-0.03126	0.06694		0.02789	-0.02699	0.05532		0.03772	-0.029125	0.06113		0.03772	-0.029125	0.06113
	0.0426	-0.02754	0.04717		0.02294	-0.02478	0.04141		0.03277	-0.02616	0.04429		0.03277	-0.02616	0.04429
rubber	c2t5				c2t6
	x	y	z		x	y	z		x	y	z		x	y	z
	-0.01785	-0.01093	0.05938		-0.01989	-0.00671	0.04634		-0.01887	-0.00882	0.05286		-0.01887	-0.00882	0.05286
	-0.05731	0.00217	0.12717		-0.05706	0.00137	0.11103		-0.057185	0.00177	0.1191		-0.057185	0.00177	0.1191
	-0.11539	0.02137	0.22507		-0.11133	0.01598	0.20219		-0.11336	0.018675	0.21363		-0.11336	0.018675	0.21363
	-0.18844	0.03814	0.35382		-0.18052	0.02956	0.32045		-0.18448	0.03385	0.337135		-0.18448	0.03385	0.337135
	-0.26897	0.04577	0.49676		-0.25913	0.03478	0.45808		-0.26405	0.040275	0.47742		-0.26405	0.040275	0.47742
	-0.34308	0.0438	0.62428		-0.33315	0.03274	0.5914		-0.338115	0.03827	0.60784		-0.338115	0.03827	0.60784
	-0.39332	0.03575	0.71594		-0.38426	0.02776	0.69692		-0.38879	0.031755	0.70643		-0.38879	0.031755	0.70643
	-0.40515	0.0248	0.76938		-0.3924	0.02196	0.76155		-0.398775	0.02338	0.765465		-0.398775	0.02338	0.765465
	-0.37111	0.01237	0.79282		-0.35172	0.01422	0.7934		-0.361415	0.013295	0.79311		-0.361415	0.013295	0.79311
	-0.2951	-0.00147	0.79803		-0.27104	0.00204	0.80938		-0.28307	0.000285	0.803705		-0.28307	0.000285	0.803705
	-0.20204	-0.01497	0.80145		-0.1745	-0.01486	0.82748		-0.18827	-0.014915	0.814465		-0.18827	-0.014915	0.814465
	-0.12027	-0.02479	0.8137		-0.09255	-0.03113	0.8603		-0.10641	-0.02796	0.837		-0.10641	-0.02796	0.837
	-0.06947	-0.02806	0.83899		-0.04445	-0.04039	0.91245		-0.05696	-0.034225	0.87572		-0.05696	-0.034225	0.87572
	-0.05558	-0.02395	0.87781		-0.03616	-0.039	0.9825		-0.04587	-0.031475	0.930155		-0.04587	-0.031475	0.930155
	-0.0691	-0.01432	0.92891		-0.05739	-0.02932	1.06637		-0.063245	-0.02182	0.99764		-0.063245	-0.02182	0.99764
	-0.09997	-0.000707862	0.9922		-0.09519	-0.01693	1.15945		-0.09758	-0.00881893	1.07583		-0.09758	-0.00881893	1.07583
	-0.14093	0.01637	1.0649		-0.13878	-0.00682	1.25735		-0.139855	0.004775	1.16112		-0.139855	0.004775	1.16112
	-0.18631	0.0362	1.14184		-0.18086	0.000311175	1.35401		-0.183585	0.0182556	1.24792		-0.183585	0.0182556	1.24792
	-0.22838	0.05559	1.2181		-0.21585	0.00603	1.44591		-0.222115	0.03081	1.33201		-0.222115	0.03081	1.33201
	-0.25906	0.07067	1.29218		-0.23789	0.01091	1.52931		-0.248475	0.04079	1.41074		-0.248475	0.04079	1.41074
	-0.27327	0.07982	1.36337		-0.24508	0.0142	1.59938		-0.259175	0.04701	1.48138		-0.259175	0.04701	1.48138
	-0.27086	0.0841	1.42962		-0.2383	0.01564	1.65692		-0.25458	0.04987	1.54327		-0.25458	0.04987	1.54327
	-0.25814	0.08559	1.49403		-0.22048	0.01711	1.70501		-0.23931	0.05135	1.59952		-0.23931	0.05135	1.59952
	-0.24229	0.08564	1.5603		-0.19767	0.02054	1.7472		-0.21998	0.05309	1.65375		-0.21998	0.05309	1.65375
	-0.22903	0.08533	1.62966		-0.17596	0.02581	1.78849		-0.202495	0.05557	1.70907		-0.202495	0.05557	1.70907
	-0.22099	0.08523	1.7041		-0.16014	0.03214	1.83537		-0.190565	0.058685	1.76974		-0.190565	0.058685	1.76974
	-0.21725	0.0853	1.78559		-0.15121	0.03874	1.88764		-0.18423	0.06202	1.83662		-0.18423	0.06202	1.83662
	-0.21493	0.08503	1.87328		-0.14739	0.04442	1.94088		-0.18116	0.064725	1.90708		-0.18116	0.064725	1.90708
	-0.21041	0.08385	1.96184		-0.14518	0.04794	1.99217		-0.177795	0.065895	1.977		-0.177795	0.065895	1.977
	-0.20088	0.08148	2.04673		-0.14054	0.04879	2.04068		-0.17071	0.065135	2.04371		-0.17071	0.065135	2.04371
	-0.18657	0.07808	2.12584		-0.13091	0.04668	2.08391		-0.15874	0.06238	2.10487		-0.15874	0.06238	2.10487
	-0.16927	0.07393	2.19761		-0.11578	0.04233	2.12071		-0.142525	0.05813	2.15916		-0.142525	0.05813	2.15916
	-0.1504	0.06882	2.26171		-0.09696	0.03747	2.15524		-0.12368	0.053145	2.20847		-0.12368	0.053145	2.20847
	-0.13084	0.06199	2.3173		-0.07675	0.0337	2.19053		-0.103795	0.047845	2.25392		-0.103795	0.047845	2.25392
	-0.11154	0.05333	2.36631		-0.05744	0.03192	2.22514		-0.08449	0.042625	2.29573		-0.08449	0.042625	2.29573
	-0.09344	0.04369	2.41259		-0.04015	0.03169	2.25711		-0.066795	0.03769	2.33485		-0.066795	0.03769	2.33485
	-0.07706	0.03464	2.45818		-0.02426	0.03185	2.28709		-0.05066	0.033245	2.37263		-0.05066	0.033245	2.37263
	-0.06195	0.02779	2.49973		-0.00855	0.03092	2.31465		-0.03525	0.029355	2.40719		-0.03525	0.029355	2.40719
	-0.04721	0.02379	2.53575		0.00792	0.02788	2.33954		-0.019645	0.025835	2.43764		-0.019645	0.025835	2.43764
	-0.03199	0.02196	2.56665		0.02541	0.02325	2.36153		-0.00329	0.022605	2.46409		-0.00329	0.022605	2.46409
	-0.01554	0.02073	2.5928		0.04367	0.01809	2.37885		0.014065	0.01941	2.48583		0.014065	0.01941	2.48583
	0.0025	0.01921	2.61617		0.06184	0.01351	2.3899		0.03217	0.01636	2.50304		0.03217	0.01636	2.50304
	0.0218	0.01693	2.63433		0.07994	0.01008	2.39798		0.05087	0.013505	2.51615		0.05087	0.013505	2.51615
	0.04198	0.01387	2.64426		0.09792	0.00785	2.40556		0.06995	0.01086	2.52491		0.06995	0.01086	2.52491
	0.06238	0.01087	2.64842		0.11523	0.0065	2.41003		0.088805	0.008685	2.52922		0.088805	0.008685	2.52922
	0.08216	0.00848	2.6502		0.13166	0.00578	2.40891		0.10691	0.00713	2.52956		0.10691	0.00713	2.52956
	0.10068	0.00711	2.65007		0.1474	0.00539	2.4021		0.12404	0.00625	2.52609		0.12404	0.00625	2.52609
	0.11781	0.00702	2.6459		0.16226	0.00509	2.39082		0.140035	0.006055	2.51836		0.140035	0.006055	2.51836
	0.13376	0.00787	2.6369		0.17639	0.00472	2.37542		0.155075	0.006295	2.50616		0.155075	0.006295	2.50616
	0.14936	0.0092	2.62383		0.19026	0.00398	2.35465		0.16981	0.00659	2.48924		0.16981	0.00659	2.48924
	0.16509	0.01041	2.60789		0.20361	0.00286	2.32783		0.18435	0.006635	2.46786		0.18435	0.006635	2.46786
	0.18055	0.01113	2.58869		0.21575	0.00142	2.29735		0.19815	0.006275	2.44302		0.19815	0.006275	2.44302
	0.19585	0.01116	2.56576		0.22667	-0.000144441	2.26529		0.21126	0.00550778	2.41553		0.21126	0.00550778	2.41553
	0.21135	0.01039	2.5376		0.23671	-0.00113	2.23357		0.22403	0.00463	2.38558		0.22403	0.00463	2.38558
	0.22656	0.00886	2.50434		0.24606	-0.00136	2.20122		0.23631	0.00375	2.35278		0.23631	0.00375	2.35278
	0.24107	0.0071	2.46856		0.25483	-0.00168	2.16397		0.24795	0.00271	2.31627		0.24795	0.00271	2.31627
	0.25511	0.00554	2.43136		0.26295	-0.00271	2.11832		0.25903	0.001415	2.27484		0.25903	0.001415	2.27484
	0.26882	0.00425	2.39136		0.27034	-0.00431	2.06755		0.26958	-3e-05	2.22946		0.26958	-3e-05	2.22946
	0.28179	0.00266	2.3461		0.27687	-0.00604	2.01569		0.27933	-0.00169	2.1809		0.27933	-0.00169	2.1809
	0.29386	0.000272655	2.29358		0.28226	-0.00754	1.96271		0.28806	-0.00363367	2.12814		0.28806	-0.00363367	2.12814
	0.30491	-0.00258	2.23465		0.2867	-0.00908	1.90692		0.295805	-0.00583	2.07078		0.295805	-0.00583	2.07078
	0.31462	-0.00562	2.1715		0.29035	-0.01082	1.84798		0.302485	-0.00822	2.00974		0.302485	-0.00822	2.00974
	0.32331	-0.00896	2.10768		0.29302	-0.01269	1.78653		0.308165	-0.010825	1.94711		0.308165	-0.010825	1.94711
	0.33137	-0.01272	2.04525		0.29472	-0.01429	1.72172		0.313045	-0.013505	1.88349		0.313045	-0.013505	1.88349
	0.33851	-0.01645	1.98264		0.29545	-0.01565	1.65428		0.31698	-0.01605	1.81846		0.31698	-0.01605	1.81846
	0.34379	-0.01933	1.91745		0.29499	-0.01726	1.58566		0.31939	-0.018295	1.75155		0.31939	-0.018295	1.75155
	0.34705	-0.0214	1.84753		0.29311	-0.01916	1.51493		0.32008	-0.02028	1.68123		0.32008	-0.02028	1.68123
	0.34871	-0.02378	1.77186		0.28957	-0.02111	1.4421		0.31914	-0.022445	1.60698		0.31914	-0.022445	1.60698
	0.34866	-0.02665	1.69214		0.28458	-0.02286	1.369		0.31662	-0.024755	1.53057		0.31662	-0.024755	1.53057
	0.34688	-0.0292	1.61053		0.27832	-0.02435	1.29745		0.3126	-0.026775	1.45399		0.3126	-0.026775	1.45399
	0.34347	-0.03084	1.53033		0.27109	-0.02595	1.22926		0.30728	-0.028395	1.3798		0.30728	-0.028395	1.3798
	0.33865	-0.03172	1.45228		0.26329	-0.02785	1.1623		0.30097	-0.029785	1.30729		0.30097	-0.029785	1.30729
	0.33274	-0.03242	1.37471		0.25498	-0.03022	1.09595		0.29386	-0.03132	1.23533		0.29386	-0.03132	1.23533
	0.32612	-0.03343	1.29473		0.2465	-0.03322	1.03069		0.28631	-0.033325	1.16271		0.28631	-0.033325	1.16271
	0.31852	-0.03469	1.21291		0.23826	-0.03644	0.96568		0.27839	-0.035565	1.08929		0.27839	-0.035565	1.08929
	0.30945	-0.0359	1.13185		0.22983	-0.03917	0.89969		0.26964	-0.037535	1.01577		0.26964	-0.037535	1.01577
	0.2989	-0.03685	1.05284		0.22056	-0.04104	0.83358		0.25973	-0.038945	0.94321		0.25973	-0.038945	0.94321
	0.28729	-0.03762	0.97724		0.21033	-0.04283	0.77081		0.24881	-0.040225	0.874025		0.24881	-0.040225	0.874025
	0.27498	-0.03832	0.90597		0.19939	-0.0451	0.71288		0.237185	-0.04171	0.809425		0.237185	-0.04171	0.809425
	0.26212	-0.03918	0.83691		0.18829	-0.04755	0.65854		0.225205	-0.043365	0.747725		0.225205	-0.043365	0.747725
	0.24857	-0.04044	0.76958		0.17768	-0.04989	0.60701		0.213125	-0.045165	0.688295		0.213125	-0.045165	0.688295
	0.23426	-0.04209	0.70586		0.16744	-0.05254	0.55955		0.20085	-0.047315	0.632705		0.20085	-0.047315	0.632705
	0.2193	-0.04402	0.64458		0.15724	-0.05571	0.51469		0.18827	-0.049865	0.579635		0.18827	-0.049865	0.579635
	0.20374	-0.04608	0.58545		0.14728	-0.05878	0.46986		0.17551	-0.05243	0.527655		0.17551	-0.05243	0.527655
	0.18785	-0.04846	0.53038		0.13758	-0.06122	0.42507		0.162715	-0.05484	0.477725		0.162715	-0.05484	0.477725
	0.17201	-0.05094	0.48035		0.12819	-0.06283	0.38157		0.1501	-0.056885	0.43096		0.1501	-0.056885	0.43096
	0.1568	-0.05312	0.4329		0.11919	-0.06369	0.34098		0.137995	-0.058405	0.38694		0.137995	-0.058405	0.38694
	0.14319	-0.05517	0.38652		0.11048	-0.06378	0.30482		0.126835	-0.059475	0.34567		0.126835	-0.059475	0.34567
	0.13187	-0.05706	0.34118		0.10177	-0.06306	0.27258		0.11682	-0.06006	0.30688		0.11682	-0.06006	0.30688
	0.12266	-0.05837	0.29593		0.09304	-0.06163	0.24368		0.10785	-0.06	0.269805		0.10785	-0.06	0.269805
	0.11404	-0.05911	0.25246		0.08427	-0.05974	0.21874		0.099155	-0.059425	0.2356		0.099155	-0.059425	0.2356
	0.10434	-0.05967	0.21398		0.07581	-0.05765	0.19509		0.090075	-0.05866	0.204535		0.090075	-0.05866	0.204535
	0.09347	-0.06019	0.18238		0.06843	-0.05593	0.16777		0.08095	-0.05806	0.175075		0.08095	-0.05806	0.175075
	0.08297	-0.06055	0.15837		0.06218	-0.05476	0.13911		0.072575	-0.057655	0.14874		0.072575	-0.057655	0.14874
	0.07416	-0.06049	0.13753		0.05672	-0.05396	0.1132		0.06544	-0.057225	0.125365		0.06544	-0.057225	0.125365
	0.06689	-0.05975	0.11661		0.05154	-0.05327	0.09257		0.059215	-0.05651	0.10459		0.059215	-0.05651	0.10459
	0.06021	-0.05852	0.09527		0.04651	-0.05229	0.07743		0.05336	-0.055405	0.08635		0.05336	-0.055405	0.08635
	0.05348	-0.05683	0.07669		0.04177	-0.05046	0.06589		0.047625	-0.053645	0.07129		0.047625	-0.053645	0.07129
	0.04642	-0.05436	0.06253		0.03719	-0.04711	0.05677		0.041805	-0.050735	0.05965		0.041805	-0.050735	0.05965
	0.03929	-0.05093	0.05143		0.03226	-0.04273	0.0497		0.035775	-0.04683	0.050565		0.035775	-0.04683	0.050565
	0.0325	-0.04683	0.04209		0.02681	-0.03841	0.04239		0.029655	-0.04262	0.04224		0.029655	-0.04262	0.04224
s81
concret	c4t8				c4t11
	x	y	z		x	y	z		x	y	z		x	y	z
	-0.01634	-0.0037	0.02882		-0.01847	0.00192	0.03107		-0.017405	-0.00089	0.029945		-0.017405	-0.00089	0.029945
	-0.02297	-0.00365	0.06003		-0.0234	0.0029	0.06497		-0.023185	-0.000375	0.0625		-0.023185	-0.000375	0.0625
	-0.0287	-0.0024	0.11139		-0.02811	0.00361	0.11194		-0.028405	0.000605	0.111665		-0.028405	0.000605	0.111665
	-0.03548	-0.00104	0.18442		-0.03343	0.00315	0.16763		-0.034455	0.001055	0.176025		-0.034455	0.001055	0.176025
	-0.04541	0.00149	0.2691		-0.03862	0.00113	0.2222		-0.042015	0.00131	0.24565		-0.042015	0.00131	0.24565
	-0.06054	0.00624	0.35376		-0.04484	-0.00221	0.26832		-0.05269	0.002015	0.31104		-0.05269	0.002015	0.31104
	-0.07728	0.00997	0.42847		-0.05186	-0.00602	0.30714		-0.06457	0.001975	0.367805		-0.06457	0.001975	0.367805
	-0.0841	0.00644	0.48951		-0.0564	-0.01008	0.34573		-0.07025	-0.00182	0.41762		-0.07025	-0.00182	0.41762
	-0.07362	-0.0082	0.53901		-0.05556	-0.01623	0.39446		-0.06459	-0.012215	0.466735		-0.06459	-0.012215	0.466735
	-0.05421	-0.03032	0.58304		-0.04945	-0.02686	0.45688		-0.05183	-0.02859	0.51996		-0.05183	-0.02859	0.51996
	-0.03753	-0.0543	0.63029		-0.04362	-0.04129	0.52556		-0.040575	-0.047795	0.577925		-0.040575	-0.047795	0.577925
	-0.03367	-0.07435	0.69069		-0.04444	-0.05601	0.59527		-0.039055	-0.06518	0.64298		-0.039055	-0.06518	0.64298
	-0.04741	-0.08713	0.76571		-0.05408	-0.06678	0.66899		-0.050745	-0.076955	0.71735		-0.050745	-0.076955	0.71735
	-0.07814	-0.09319	0.85333		-0.07215	-0.07207	0.75107		-0.075145	-0.08263	0.8022		-0.075145	-0.08263	0.8022
	-0.11875	-0.0965	0.94642		-0.0965	-0.0734	0.84159		-0.107625	-0.08495	0.894005		-0.107625	-0.08495	0.894005
	-0.16164	-0.09935	1.03364		-0.12412	-0.07242	0.9349		-0.14288	-0.085885	0.98427		-0.14288	-0.085885	0.98427
	-0.19838	-0.10322	1.10997		-0.14987	-0.07043	1.02236		-0.174125	-0.086825	1.06617		-0.174125	-0.086825	1.06617
	-0.22295	-0.10896	1.17662		-0.16826	-0.06845	1.1009		-0.195605	-0.088705	1.13876		-0.195605	-0.088705	1.13876
	-0.23434	-0.11557	1.23689		-0.17757	-0.06767	1.17206		-0.205955	-0.09162	1.20447		-0.205955	-0.09162	1.20447
	-0.23677	-0.12166	1.29386		-0.17979	-0.06861	1.23815		-0.20828	-0.095135	1.26601		-0.20828	-0.095135	1.26601
	-0.2346	-0.12652	1.35017		-0.17842	-0.07087	1.30406		-0.20651	-0.098695	1.32712		-0.20651	-0.098695	1.32712
	-0.2317	-0.12982	1.40809		-0.17632	-0.07398	1.37249		-0.20401	-0.1019	1.39029		-0.20401	-0.1019	1.39029
	-0.2303	-0.1308	1.46966		-0.17555	-0.07707	1.4434		-0.202925	-0.103935	1.45653		-0.202925	-0.103935	1.45653
	-0.23059	-0.12888	1.53754		-0.17653	-0.07916	1.5181		-0.20356	-0.10402	1.52782		-0.20356	-0.10402	1.52782
	-0.23051	-0.12431	1.61087		-0.1782	-0.07977	1.59568		-0.204355	-0.10204	1.60328		-0.204355	-0.10204	1.60328
	-0.22715	-0.11793	1.68432		-0.17866	-0.07897	1.67476		-0.202905	-0.09845	1.67954		-0.202905	-0.09845	1.67954
	-0.21925	-0.11046	1.75452		-0.17623	-0.07747	1.75413		-0.19774	-0.093965	1.75432		-0.19774	-0.093965	1.75432
	-0.20728	-0.10233	1.82204		-0.17008	-0.07564	1.83069		-0.18868	-0.088985	1.82637		-0.18868	-0.088985	1.82637
	-0.19353	-0.09456	1.88925		-0.16064	-0.07399	1.90355		-0.177085	-0.084275	1.8964		-0.177085	-0.084275	1.8964
	-0.18035	-0.08861	1.95623		-0.1497	-0.07314	1.97472		-0.165025	-0.080875	1.96548		-0.165025	-0.080875	1.96548
	-0.16932	-0.08549	2.02046		-0.13878	-0.07353	2.04474		-0.15405	-0.07951	2.0326		-0.15405	-0.07951	2.0326
	-0.16014	-0.08549	2.07915		-0.12821	-0.07543	2.10974		-0.144175	-0.08046	2.09444		-0.144175	-0.08046	2.09444
	-0.15189	-0.08886	2.12956		-0.11776	-0.07892	2.16766		-0.134825	-0.08389	2.14861		-0.134825	-0.08389	2.14861
	-0.14366	-0.09423	2.1717		-0.10752	-0.0835	2.21977		-0.12559	-0.088865	2.19573		-0.12559	-0.088865	2.19573
	-0.13532	-0.09972	2.2062		-0.09784	-0.088	2.26647		-0.11658	-0.09386	2.23633		-0.11658	-0.09386	2.23633
	-0.12735	-0.10434	2.2361		-0.08869	-0.0914	2.30762		-0.10802	-0.09787	2.27186		-0.10802	-0.09787	2.27186
	-0.12007	-0.10848	2.26211		-0.07961	-0.09363	2.34262		-0.09984	-0.101055	2.30236		-0.09984	-0.101055	2.30236
	-0.11313	-0.11215	2.28266		-0.0705	-0.0951	2.37244		-0.091815	-0.103625	2.32755		-0.091815	-0.103625	2.32755
	-0.10557	-0.11493	2.29641		-0.06156	-0.0961	2.39759		-0.083565	-0.105515	2.347		-0.083565	-0.105515	2.347
	-0.09691	-0.11651	2.30429		-0.05243	-0.0967	2.41701		-0.07467	-0.106605	2.36065		-0.07467	-0.106605	2.36065
	-0.08718	-0.11655	2.31089		-0.04229	-0.09642	2.42811		-0.064735	-0.106485	2.3695		-0.064735	-0.106485	2.3695
	-0.07599	-0.11495	2.31651		-0.031	-0.09495	2.43223		-0.053495	-0.10495	2.37437		-0.053495	-0.10495	2.37437
	-0.06361	-0.1123	2.31793		-0.01905	-0.0924	2.43264		-0.04133	-0.10235	2.37528		-0.04133	-0.10235	2.37528
	-0.05072	-0.10909	2.315		-0.00707	-0.08922	2.43171		-0.028895	-0.099155	2.37336		-0.028895	-0.099155	2.37336
	-0.03772	-0.10567	2.30878		0.00484	-0.08559	2.42903		-0.01644	-0.09563	2.3689		-0.01644	-0.09563	2.3689
	-0.0247	-0.10203	2.30024		0.01667	-0.08188	2.42314		-0.004015	-0.091955	2.36169		-0.004015	-0.091955	2.36169
	-0.01156	-0.09793	2.2896		0.0285	-0.07836	2.4121		0.00847	-0.088145	2.35085		0.00847	-0.088145	2.35085
	0.00214	-0.09383	2.27661		0.0408	-0.07487	2.39499		0.02147	-0.08435	2.3358		0.02147	-0.08435	2.3358
	0.01685	-0.09038	2.26113		0.05441	-0.07154	2.3721		0.03563	-0.08096	2.31662		0.03563	-0.08096	2.31662
	0.03282	-0.08794	2.24184		0.06926	-0.06846	2.34736		0.05104	-0.0782	2.2946		0.05104	-0.0782	2.2946
	0.04963	-0.08642	2.21909		0.08504	-0.06594	2.32217		0.067335	-0.07618	2.27063		0.067335	-0.07618	2.27063
	0.06654	-0.08566	2.19434		0.10089	-0.06411	2.29466		0.083715	-0.074885	2.2445		0.083715	-0.074885	2.2445
	0.08255	-0.08504	2.16603		0.11637	-0.06278	2.26213		0.09946	-0.07391	2.21408		0.09946	-0.07391	2.21408
	0.09701	-0.08427	2.13367		0.13138	-0.06164	2.22545		0.114195	-0.072955	2.17956		0.114195	-0.072955	2.17956
	0.11025	-0.08333	2.09798		0.14587	-0.06045	2.18682		0.12806	-0.07189	2.1424		0.12806	-0.07189	2.1424
	0.1229	-0.08198	2.05786		0.15997	-0.05898	2.1471		0.141435	-0.07048	2.10248		0.141435	-0.07048	2.10248
	0.1349	-0.0806	2.01334		0.17324	-0.05724	2.10464		0.15407	-0.06892	2.05899		0.15407	-0.06892	2.05899
	0.14633	-0.07958	1.96632		0.18563	-0.05558	2.05844		0.16598	-0.06758	2.01238		0.16598	-0.06758	2.01238
	0.15756	-0.07893	1.91811		0.1972	-0.05426	2.00958		0.17738	-0.066595	1.96385		0.17738	-0.066595	1.96385
	0.16891	-0.07852	1.86978		0.2083	-0.05358	1.95975		0.188605	-0.06605	1.91477		0.188605	-0.06605	1.91477
	0.18014	-0.07823	1.82045		0.21928	-0.05378	1.90801		0.19971	-0.066005	1.86423		0.19971	-0.066005	1.86423
	0.19159	-0.07825	1.76851		0.2304	-0.0545	1.85423		0.210995	-0.066375	1.81137		0.210995	-0.066375	1.81137
	0.20306	-0.07877	1.7152		0.24176	-0.0552	1.79925		0.22241	-0.066985	1.75723		0.22241	-0.066985	1.75723
	0.21378	-0.07965	1.66259		0.25292	-0.05566	1.7427		0.23335	-0.067655	1.70264		0.23335	-0.067655	1.70264
	0.22389	-0.08072	1.60959		0.26327	-0.05624	1.68354		0.24358	-0.06848	1.64657		0.24358	-0.06848	1.64657
	0.23361	-0.08195	1.55457		0.27237	-0.05728	1.62252		0.25299	-0.069615	1.58855		0.25299	-0.069615	1.58855
	0.24266	-0.08312	1.49751		0.27975	-0.05864	1.56188		0.261205	-0.07088	1.5297		0.261205	-0.07088	1.5297
	0.25065	-0.08377	1.43898		0.28536	-0.05987	1.50146		0.268005	-0.07182	1.47022		0.268005	-0.07182	1.47022
	0.25702	-0.08383	1.37757		0.28926	-0.06082	1.43891		0.27314	-0.072325	1.40824		0.27314	-0.072325	1.40824
	0.26161	-0.08353	1.31403		0.2915	-0.06148	1.37469		0.276555	-0.072505	1.34436		0.276555	-0.072505	1.34436
	0.26421	-0.08269	1.24997		0.292	-0.06202	1.30945		0.278105	-0.072355	1.27971		0.278105	-0.072355	1.27971
	0.26489	-0.08142	1.18551		0.29081	-0.06233	1.24243		0.27785	-0.071875	1.21397		0.27785	-0.071875	1.21397
	0.26396	-0.07975	1.12028		0.28805	-0.0622	1.17351		0.276005	-0.070975	1.14689		0.276005	-0.070975	1.14689
	0.26148	-0.07787	1.05427		0.28365	-0.06172	1.10438		0.272565	-0.069795	1.07933		0.272565	-0.069795	1.07933
	0.25747	-0.07587	0.98774		0.27795	-0.06095	1.03739		0.26771	-0.06841	1.01256		0.26771	-0.06841	1.01256
	0.25192	-0.07356	0.92198		0.27111	-0.0597	0.97367		0.261515	-0.06663	0.947825		0.261515	-0.06663	0.947825
	0.24466	-0.07073	0.85743		0.26273	-0.05797	0.91094		0.253695	-0.06435	0.884185		0.253695	-0.06435	0.884185
	0.23566	-0.0677	0.79343		0.25308	-0.05579	0.84789		0.24437	-0.061745	0.82066		0.24437	-0.061745	0.82066
	0.22526	-0.06445	0.73053		0.24268	-0.05285	0.78428		0.23397	-0.05865	0.757405		0.23397	-0.05865	0.757405
	0.21372	-0.06012	0.67056		0.23147	-0.04878	0.72136		0.222595	-0.05445	0.69596		0.222595	-0.05445	0.69596
	0.20129	-0.05479	0.61277		0.2195	-0.04361	0.66087		0.210395	-0.0492	0.63682		0.210395	-0.0492	0.63682
	0.18806	-0.04915	0.55798		0.20686	-0.03765	0.60321		0.19746	-0.0434	0.580595		0.19746	-0.0434	0.580595
	0.17395	-0.04346	0.50513		0.19364	-0.03122	0.54816		0.183795	-0.03734	0.526645		0.183795	-0.03734	0.526645
	0.15983	-0.03742	0.45403		0.18018	-0.02436	0.49546		0.170005	-0.03089	0.474745		0.170005	-0.03089	0.474745
	0.14666	-0.03056	0.40623		0.16679	-0.01711	0.44536		0.156725	-0.023835	0.425795		0.156725	-0.023835	0.425795
	0.13457	-0.02336	0.36193		0.15373	-0.01002	0.39903		0.14415	-0.01669	0.38048		0.14415	-0.01669	0.38048
	0.12331	-0.01631	0.32054		0.14107	-0.00402	0.35639		0.13219	-0.010165	0.338465		0.13219	-0.010165	0.338465
	0.11285	-0.00934	0.28197		0.12902	0.00111	0.31724		0.120935	-0.004115	0.299605		0.120935	-0.004115	0.299605
	0.10298	-0.00279	0.24803		0.11776	0.00575	0.281		0.11037	0.00148	0.264515		0.11037	0.00148	0.264515
	0.09355	0.00311	0.21846		0.10736	0.00956	0.24757		0.100455	0.006335	0.233015		0.100455	0.006335	0.233015
	0.08487	0.00778	0.19151		0.09783	0.01233	0.21582		0.09135	0.010055	0.203665		0.09135	0.010055	0.203665
	0.07698	0.01084	0.1672		0.08907	0.01406	0.186		0.083025	0.01245	0.1766		0.083025	0.01245	0.1766
	0.06948	0.01253	0.14559		0.08054	0.01466	0.15918		0.07501	0.013595	0.152385		0.07501	0.013595	0.152385
	0.06254	0.01344	0.1258		0.07188	0.01413	0.13587		0.06721	0.013785	0.130835		0.06721	0.013785	0.130835
	0.05625	0.01363	0.1076		0.06324	0.01278	0.11591		0.059745	0.013205	0.111755		0.059745	0.013205	0.111755
	0.05033	0.01322	0.091		0.05551	0.01085	0.09762		0.05292	0.012035	0.09431		0.05292	0.012035	0.09431
	0.04493	0.01233	0.0766		0.04907	0.00896	0.07996		0.047	0.010645	0.07828		0.047	0.010645	0.07828
	0.04017	0.0114	0.06316		0.04362	0.00775	0.0643		0.041895	0.009575	0.06373		0.041895	0.009575	0.06373
	0.03638	0.01102	0.04923		0.03854	0.00746	0.05076		0.03746	0.00924	0.049995		0.03746	0.00924	0.049995
	0.03356	0.01133	0.03619		0.03371	0.00779	0.03745		0.033635	0.00956	0.03682		0.033635	0.00956	0.03682
	0.03127	0.0118	0.02568		0.02907	0.00819	0.02518		0.03017	0.009995	0.02543		0.03017	0.009995	0.02543
grass	c1t10				c1t13
	x	y	z		x	y	z		x	y	z		x	y	z
	-0.01077	-0.000989122	0.02878		-0.00618	-0.00766	0.02624		-0.008475	-0.00432456	0.02751		-0.008475	-0.00432456	0.02751
	-0.02041	0.00124	0.05419		-0.01541	-0.00689	0.05151		-0.01791	-0.002825	0.05285		-0.01791	-0.002825	0.05285
	-0.03447	0.00681	0.08798		-0.03036	-0.00322	0.08887		-0.032415	0.001795	0.088425		-0.032415	0.001795	0.088425
	-0.05502	0.01728	0.13695		-0.05348	0.00498	0.1453		-0.05425	0.01113	0.141125		-0.05425	0.01113	0.141125
	-0.08365	0.03247	0.20927		-0.08768	0.01952	0.22822		-0.085665	0.025995	0.218745		-0.085665	0.025995	0.218745
	-0.11881	0.05129	0.30738		-0.13189	0.04067	0.33819		-0.12535	0.04598	0.322785		-0.12535	0.04598	0.322785
	-0.15316	0.07117	0.41938		-0.17775	0.06537	0.46304		-0.165455	0.06827	0.44121		-0.165455	0.06827	0.44121
	-0.17541	0.08596	0.52435		-0.20866	0.0849	0.57785		-0.192035	0.08543	0.5511		-0.192035	0.08543	0.5511
	-0.17368	0.08749	0.60467		-0.20848	0.08948	0.66484		-0.19108	0.088485	0.634755		-0.19108	0.088485	0.634755
	-0.14667	0.07298	0.66061		-0.16972	0.07284	0.72195		-0.158195	0.07291	0.69128		-0.158195	0.07291	0.69128
	-0.10389	0.04535	0.70382		-0.10999	0.04158	0.76768		-0.10694	0.043465	0.73575		-0.10694	0.043465	0.73575
	-0.06364	0.014	0.75083		-0.05665	0.00693	0.82018		-0.060145	0.010465	0.785505		-0.060145	0.010465	0.785505
	-0.04086	-0.01282	0.80981		-0.0325	-0.02124	0.88498		-0.03668	-0.01703	0.847395		-0.03668	-0.01703	0.847395
	-0.04289	-0.0303	0.88038		-0.04256	-0.03839	0.95725		-0.042725	-0.034345	0.918815		-0.042725	-0.034345	0.918815
	-0.06921	-0.03756	0.9591		-0.08186	-0.04434	1.03725		-0.075535	-0.04095	0.998175		-0.075535	-0.04095	0.998175
	-0.11319	-0.03699	1.04361		-0.1378	-0.04328	1.12717		-0.125495	-0.040135	1.08539		-0.125495	-0.040135	1.08539
	-0.16504	-0.0328	1.13151		-0.19678	-0.04041	1.21933		-0.18091	-0.036605	1.17542		-0.18091	-0.036605	1.17542
	-0.21644	-0.02831	1.21818		-0.24791	-0.03911	1.30477		-0.232175	-0.03371	1.26147		-0.232175	-0.03371	1.26147
	-0.26087	-0.02571	1.29982		-0.28508	-0.04063	1.38161		-0.272975	-0.03317	1.34072		-0.272975	-0.03317	1.34072
	-0.29327	-0.02588	1.37504		-0.30728	-0.04452	1.4499		-0.300275	-0.0352	1.41247		-0.300275	-0.0352	1.41247
	-0.31262	-0.02833	1.44564		-0.31709	-0.0502	1.5107		-0.314855	-0.039265	1.47817		-0.314855	-0.039265	1.47817
	-0.32059	-0.03228	1.515		-0.3202	-0.05698	1.56837		-0.320395	-0.04463	1.54168		-0.320395	-0.04463	1.54168
	-0.32217	-0.03649	1.58414		-0.32092	-0.06358	1.62817		-0.321545	-0.050035	1.60615		-0.321545	-0.050035	1.60615
	-0.32222	-0.03967	1.65477		-0.32185	-0.06822	1.6949		-0.322035	-0.053945	1.67484		-0.322035	-0.053945	1.67484
	-0.32311	-0.04063	1.72892		-0.32313	-0.06957	1.76783		-0.32312	-0.0551	1.74838		-0.32312	-0.0551	1.74838
	-0.32414	-0.03931	1.80765		-0.32294	-0.06742	1.84431		-0.32354	-0.053365	1.82598		-0.32354	-0.053365	1.82598
	-0.32248	-0.03645	1.89181		-0.31874	-0.06311	1.92095		-0.32061	-0.04978	1.90638		-0.32061	-0.04978	1.90638
	-0.31549	-0.03346	1.9791		-0.3088	-0.05774	1.99475		-0.312145	-0.0456	1.98693		-0.312145	-0.0456	1.98693
	-0.30164	-0.0311	2.06605		-0.29278	-0.05192	2.06568		-0.29721	-0.04151	2.06587		-0.29721	-0.04151	2.06587
	-0.28239	-0.02918	2.14978		-0.27292	-0.04578	2.13534		-0.277655	-0.03748	2.14256		-0.277655	-0.03748	2.14256
	-0.25985	-0.02712	2.23062		-0.25191	-0.03952	2.20452		-0.25588	-0.03332	2.21757		-0.25588	-0.03332	2.21757
	-0.23604	-0.02443	2.31004		-0.23165	-0.03364	2.2717		-0.233845	-0.029035	2.29087		-0.233845	-0.029035	2.29087
	-0.2123	-0.02157	2.38915		-0.21229	-0.02948	2.33611		-0.212295	-0.025525	2.36263		-0.212295	-0.025525	2.36263
	-0.1889	-0.02037	2.46713		-0.19332	-0.02833	2.39541		-0.19111	-0.02435	2.43127		-0.19111	-0.02435	2.43127
	-0.16543	-0.02223	2.54053		-0.17423	-0.02987	2.44698		-0.16983	-0.02605	2.49376		-0.16983	-0.02605	2.49376
	-0.14204	-0.02738	2.60574		-0.15532	-0.03297	2.48802		-0.14868	-0.030175	2.54688		-0.14868	-0.030175	2.54688
	-0.11946	-0.0342	2.66189		-0.13793	-0.03656	2.51905		-0.128695	-0.03538	2.59047		-0.128695	-0.03538	2.59047
	-0.09843	-0.04088	2.70861		-0.12227	-0.04017	2.54328		-0.11035	-0.040525	2.62595		-0.11035	-0.040525	2.62595
	-0.07921	-0.04613	2.74568		-0.10742	-0.04398	2.56307		-0.093315	-0.045055	2.65437		-0.093315	-0.045055	2.65437
	-0.06176	-0.0498	2.77335		-0.09244	-0.04817	2.57967		-0.0771	-0.048985	2.67651		-0.0771	-0.048985	2.67651
	-0.04565	-0.05212	2.79421		-0.07685	-0.0522	2.59225		-0.06125	-0.05216	2.69323		-0.06125	-0.05216	2.69323
	-0.02978	-0.05335	2.81152		-0.06071	-0.05518	2.59797		-0.045245	-0.054265	2.70474		-0.045245	-0.054265	2.70474
	-0.01356	-0.05354	2.82461		-0.04389	-0.05663	2.59764		-0.028725	-0.055085	2.71113		-0.028725	-0.055085	2.71113
	0.00283	-0.05312	2.83179		-0.02594	-0.05696	2.59421		-0.011555	-0.05504	2.713		-0.011555	-0.05504	2.713
	0.01949	-0.05241	2.83076		-0.00703	-0.05682	2.58858		0.00623	-0.054615	2.70967		0.00623	-0.054615	2.70967
	0.03681	-0.05129	2.82354		0.01227	-0.05654	2.57978		0.02454	-0.053915	2.70166		0.02454	-0.053915	2.70166
	0.05516	-0.04976	2.81318		0.03166	-0.05601	2.56655		0.04341	-0.052885	2.68987		0.04341	-0.052885	2.68987
	0.07434	-0.04786	2.80052		0.05138	-0.05478	2.54986		0.06286	-0.05132	2.67519		0.06286	-0.05132	2.67519
	0.09383	-0.04545	2.78458		0.07165	-0.05274	2.53114		0.08274	-0.049095	2.65786		0.08274	-0.049095	2.65786
	0.11332	-0.0423	2.76397		0.09219	-0.05047	2.50911		0.102755	-0.046385	2.63654		0.102755	-0.046385	2.63654
	0.13293	-0.03876	2.73926		0.11257	-0.04864	2.48282		0.12275	-0.0437	2.61104		0.12275	-0.0437	2.61104
	0.15266	-0.03537	2.70984		0.13237	-0.04728	2.45344		0.142515	-0.041325	2.58164		0.142515	-0.041325	2.58164
	0.17227	-0.03226	2.67614		0.15106	-0.04621	2.42125		0.161665	-0.039235	2.54869		0.161665	-0.039235	2.54869
	0.19148	-0.0293	2.63811		0.16866	-0.04524	2.38535		0.18007	-0.03727	2.51173		0.18007	-0.03727	2.51173
	0.20993	-0.02666	2.59688		0.18519	-0.04444	2.34584		0.19756	-0.03555	2.47136		0.19756	-0.03555	2.47136
	0.22697	-0.02448	2.55305		0.20072	-0.04387	2.30331		0.213845	-0.034175	2.42818		0.213845	-0.034175	2.42818
	0.24263	-0.02288	2.50562		0.21597	-0.04342	2.25785		0.2293	-0.03315	2.38173		0.2293	-0.03315	2.38173
	0.2576	-0.02178	2.45445		0.23144	-0.04304	2.2083		0.24452	-0.03241	2.33137		0.24452	-0.03241	2.33137
	0.27243	-0.02113	2.40117		0.24677	-0.04277	2.1563		0.2596	-0.03195	2.27874		0.2596	-0.03195	2.27874
	0.28731	-0.02091	2.34688		0.2621	-0.04282	2.10312		0.274705	-0.031865	2.225		0.274705	-0.031865	2.225
	0.30217	-0.02123	2.29067		0.27712	-0.04343	2.04795		0.289645	-0.03233	2.16931		0.289645	-0.03233	2.16931
	0.31683	-0.02214	2.23086		0.29111	-0.04437	1.98917		0.30397	-0.033255	2.11002		0.30397	-0.033255	2.11002
	0.33102	-0.02342	2.16624		0.30372	-0.0456	1.92698		0.31737	-0.03451	2.04661		0.31737	-0.03451	2.04661
	0.34445	-0.02512	2.09894		0.3151	-0.04714	1.86236		0.329775	-0.03613	1.98065		0.329775	-0.03613	1.98065
	0.35663	-0.02716	2.02959		0.32531	-0.04881	1.79536		0.34097	-0.037985	1.91247		0.34097	-0.037985	1.91247
	0.36739	-0.02936	1.9579		0.33418	-0.0505	1.72615		0.350785	-0.03993	1.84203		0.350785	-0.03993	1.84203
	0.37673	-0.03143	1.88574		0.34138	-0.05192	1.65461		0.359055	-0.041675	1.77018		0.359055	-0.041675	1.77018
	0.38452	-0.03334	1.8138		0.34646	-0.05332	1.58086		0.36549	-0.04333	1.69733		0.36549	-0.04333	1.69733
	0.39081	-0.03538	1.74114		0.34905	-0.05477	1.50662		0.36993	-0.045075	1.62388		0.36993	-0.045075	1.62388
	0.39526	-0.03765	1.6662		0.34914	-0.05594	1.4338		0.3722	-0.046795	1.55		0.3722	-0.046795	1.55
	0.39743	-0.04017	1.58955		0.34715	-0.05692	1.36129		0.37229	-0.048545	1.47542		0.37229	-0.048545	1.47542
	0.39687	-0.04267	1.51312		0.34325	-0.05737	1.28727		0.37006	-0.05002	1.4002		0.37006	-0.05002	1.4002
	0.39382	-0.04483	1.43744		0.3377	-0.05751	1.21243		0.36576	-0.05117	1.32493		0.36576	-0.05117	1.32493
	0.38892	-0.04672	1.36158		0.3304	-0.05772	1.13892		0.35966	-0.05222	1.25025		0.35966	-0.05222	1.25025
	0.38271	-0.04843	1.28367		0.3213	-0.05766	1.06759		0.352005	-0.053045	1.17563		0.352005	-0.053045	1.17563
	0.37517	-0.04987	1.2042		0.31069	-0.05681	0.9965		0.34293	-0.05334	1.10035		0.34293	-0.05334	1.10035
	0.3657	-0.05083	1.12503		0.29897	-0.05504	0.92321		0.332335	-0.052935	1.02412		0.332335	-0.052935	1.02412
	0.3541	-0.05117	1.04739		0.28601	-0.05261	0.84838		0.320055	-0.05189	0.947885		0.320055	-0.05189	0.947885
	0.34028	-0.05079	0.97101		0.27171	-0.05006	0.7755		0.305995	-0.050425	0.873255		0.305995	-0.050425	0.873255
	0.32444	-0.04989	0.89448		0.25604	-0.04759	0.70736		0.29024	-0.04874	0.80092		0.29024	-0.04874	0.80092
	0.30687	-0.0484	0.8178		0.23929	-0.04469	0.64462		0.27308	-0.046545	0.73121		0.27308	-0.046545	0.73121
	0.2882	-0.04627	0.74338		0.22183	-0.0413	0.58515		0.255015	-0.043785	0.664265		0.255015	-0.043785	0.664265
	0.26892	-0.04357	0.67225		0.20417	-0.0376	0.52804		0.236545	-0.040585	0.600145		0.236545	-0.040585	0.600145
	0.24922	-0.04027	0.60414		0.18705	-0.03408	0.47363		0.218135	-0.037175	0.538885		0.218135	-0.037175	0.538885
	0.22946	-0.03663	0.53911		0.17107	-0.03083	0.4227		0.200265	-0.03373	0.480905		0.200265	-0.03373	0.480905
	0.21004	-0.03309	0.4789		0.156	-0.02771	0.37629		0.18302	-0.0304	0.427595		0.18302	-0.0304	0.427595
	0.19113	-0.03004	0.42399		0.14205	-0.0248	0.33366		0.16659	-0.02742	0.378825		0.16659	-0.02742	0.378825
	0.1729	-0.02729	0.37435		0.12966	-0.02255	0.2953		0.15128	-0.02492	0.334825		0.15128	-0.02492	0.334825
	0.15562	-0.02475	0.32972		0.11862	-0.021	0.26004		0.13712	-0.022875	0.29488		0.13712	-0.022875	0.29488
	0.13942	-0.0227	0.28867		0.10813	-0.0198	0.22704		0.123775	-0.02125	0.257855		0.123775	-0.02125	0.257855
	0.12429	-0.02116	0.25045		0.09778	-0.01856	0.19884		0.111035	-0.01986	0.224645		0.111035	-0.01986	0.224645
	0.11007	-0.01964	0.21577		0.08796	-0.01732	0.17497		0.099015	-0.01848	0.19537		0.099015	-0.01848	0.19537
	0.09652	-0.01757	0.18428		0.07881	-0.01608	0.15195		0.087665	-0.016825	0.168115		0.087665	-0.016825	0.168115
	0.08349	-0.01527	0.15598		0.07009	-0.0149	0.12796		0.07679	-0.015085	0.14197		0.07679	-0.015085	0.14197
	0.07111	-0.01323	0.13128		0.06158	-0.01365	0.10409		0.066345	-0.01344	0.117685		0.066345	-0.01344	0.117685
	0.05951	-0.01137	0.10803		0.05351	-0.01209	0.08375		0.05651	-0.01173	0.09589		0.05651	-0.01173	0.09589
	0.04885	-0.00959	0.08572		0.04631	-0.01061	0.06802		0.04758	-0.0101	0.07687		0.04758	-0.0101	0.07687
	0.03922	-0.00793	0.06556		0.03996	-0.00944	0.0553		0.03959	-0.008685	0.06043		0.03959	-0.008685	0.06043
	0.03043	-0.00623	0.04788		0.03428	-0.0086	0.04468		0.032355	-0.007415	0.04628		0.032355	-0.007415	0.04628
	0.02222	-0.00442	0.03403		0.02919	-0.00792	0.03471		0.025705	-0.00617	0.03437		0.025705	-0.00617	0.03437
	0.01478	-0.0028	0.02419		0.02464	-0.00737	0.02488		0.01971	-0.005085	0.024535		0.01971	-0.005085	0.024535
rubber	c3t5				c3t10
	x	y	z		x	y	z		x	y	z		x	y	z
	-0.01081	-0.00342	0.02425		-0.01939	-0.00768	0.03065		-0.0151	-0.00555	0.02745		-0.0151	-0.00555	0.02745
	-0.02725	-0.00193	0.04501		-0.0382	-0.00711	0.06205		-0.032725	-0.00452	0.05353		-0.032725	-0.00452	0.05353
	-0.04621	0.00381	0.07074		-0.05721	-0.000200811	0.10249		-0.05171	0.00180459	0.086615		-0.05171	0.00180459	0.086615
	-0.06461	0.01433	0.10741		-0.07646	0.01298	0.16085		-0.070535	0.013655	0.13413		-0.070535	0.013655	0.13413
	-0.08287	0.0284	0.16336		-0.1001	0.03014	0.24379		-0.091485	0.02927	0.203575		-0.091485	0.02927	0.203575
	-0.10294	0.045	0.23948		-0.13026	0.04917	0.34649		-0.1166	0.047085	0.292985		-0.1166	0.047085	0.292985
	-0.12344	0.06073	0.32399		-0.16272	0.06643	0.45591		-0.14308	0.06358	0.38995		-0.14308	0.06358	0.38995
	-0.13905	0.06979	0.40334		-0.18781	0.07685	0.55801		-0.16343	0.07332	0.480675		-0.16343	0.07332	0.480675
	-0.14468	0.06777	0.46936		-0.19475	0.07652	0.64597		-0.169715	0.072145	0.557665		-0.169715	0.072145	0.557665
	-0.13768	0.0541	0.52368		-0.18175	0.06654	0.72453		-0.159715	0.06032	0.624105		-0.159715	0.06032	0.624105
	-0.12008	0.03321	0.57804		-0.15636	0.05041	0.80322		-0.13822	0.04181	0.69063		-0.13822	0.04181	0.69063
	-0.10056	0.01188	0.6433		-0.13366	0.03328	0.88879		-0.11711	0.02258	0.766045		-0.11711	0.02258	0.766045
	-0.09076	-0.00403	0.7214		-0.12618	0.01965	0.98011		-0.10847	0.00781	0.850755		-0.10847	0.00781	0.850755
	-0.09725	-0.01124	0.80766		-0.13906	0.0123	1.07404		-0.118155	0.00053	0.94085		-0.118155	0.00053	0.94085
	-0.12022	-0.00943	0.89808		-0.16716	0.01096	1.16984		-0.14369	0.000765	1.03396		-0.14369	0.000765	1.03396
	-0.15327	-0.0024	0.98993		-0.20389	0.01404	1.2674		-0.17858	0.00582	1.12867		-0.17858	0.00582	1.12867
	-0.18981	0.00587	1.08137		-0.24155	0.01869	1.36591		-0.21568	0.01228	1.22364		-0.21568	0.01228	1.22364
	-0.22352	0.01259	1.16978		-0.27369	0.02269	1.46146		-0.248605	0.01764	1.31562		-0.248605	0.01764	1.31562
	-0.24919	0.01644	1.25424		-0.29538	0.02458	1.54993		-0.272285	0.02051	1.40209		-0.272285	0.02051	1.40209
	-0.26554	0.01769	1.33496		-0.30558	0.02362	1.63155		-0.28556	0.020655	1.48325		-0.28556	0.020655	1.48325
	-0.27283	0.0172	1.40934		-0.30549	0.01967	1.709		-0.28916	0.018435	1.55917		-0.28916	0.018435	1.55917
	-0.27427	0.0161	1.47879		-0.29983	0.01365	1.78455		-0.28705	0.014875	1.63167		-0.28705	0.014875	1.63167
	-0.27332	0.01521	1.54786		-0.2927	0.00639	1.85867		-0.28301	0.0108	1.70327		-0.28301	0.0108	1.70327
	-0.27224	0.01488	1.61756		-0.28688	-0.000648143	1.93312		-0.27956	0.00711593	1.77534		-0.27956	0.00711593	1.77534
	-0.27196	0.01517	1.68822		-0.28253	-0.00601	2.00882		-0.277245	0.00458	1.84852		-0.277245	0.00458	1.84852
	-0.27207	0.01598	1.7608		-0.27728	-0.00887	2.08449		-0.274675	0.003555	1.92264		-0.274675	0.003555	1.92264
	-0.27057	0.01667	1.83552		-0.26831	-0.00983	2.15874		-0.26944	0.00342	1.99713		-0.26944	0.00342	1.99713
	-0.26487	0.01681	1.91139		-0.25415	-0.00947	2.23246		-0.25951	0.00367	2.07192		-0.25951	0.00367	2.07192
	-0.2534	0.01638	1.98717		-0.23528	-0.00882	2.30638		-0.24434	0.00378	2.14677		-0.24434	0.00378	2.14677
	-0.23589	0.01518	2.06361		-0.21301	-0.00888	2.37853		-0.22445	0.00315	2.22107		-0.22445	0.00315	2.22107
	-0.21404	0.01297	2.14057		-0.18937	-0.01013	2.44733		-0.201705	0.00142	2.29395		-0.201705	0.00142	2.29395
	-0.18979	0.00966	2.2144		-0.16607	-0.01271	2.50905		-0.17793	-0.001525	2.36172		-0.17793	-0.001525	2.36172
	-0.16506	0.00528	2.28251		-0.1442	-0.01586	2.55932		-0.15463	-0.00529	2.42091		-0.15463	-0.00529	2.42091
	-0.14077	3.35051e-05	2.34462		-0.12411	-0.01837	2.59937		-0.13244	-0.00916825	2.472		-0.13244	-0.00916825	2.472
	-0.11708	-0.00532	2.40199		-0.10637	-0.0197	2.6321		-0.111725	-0.01251	2.51704		-0.111725	-0.01251	2.51704
	-0.09466	-0.00993	2.45518		-0.09091	-0.01994	2.65945		-0.092785	-0.014935	2.55732		-0.092785	-0.014935	2.55732
	-0.07349	-0.01362	2.50296		-0.0768	-0.01963	2.68116		-0.075145	-0.016625	2.59206		-0.075145	-0.016625	2.59206
	-0.05331	-0.01688	2.54349		-0.0629	-0.0194	2.69674		-0.058105	-0.01814	2.62012		-0.058105	-0.01814	2.62012
	-0.03437	-0.0205	2.57644		-0.04866	-0.01947	2.70594		-0.041515	-0.019985	2.64119		-0.041515	-0.019985	2.64119
	-0.01708	-0.02469	2.60198		-0.03368	-0.01973	2.70674		-0.02538	-0.02221	2.65436		-0.02538	-0.02221	2.65436
	-0.000705109	-0.02888	2.62079		-0.01784	-0.01984	2.70111		-0.00927255	-0.02436	2.66095		-0.00927255	-0.02436	2.66095
	0.01546	-0.03222	2.63314		-0.00166	-0.01964	2.69124		0.0069	-0.02593	2.66219		0.0069	-0.02593	2.66219
	0.0319	-0.03399	2.63997		0.01425	-0.01876	2.67875		0.023075	-0.026375	2.65936		0.023075	-0.026375	2.65936
	0.0487	-0.03405	2.64243		0.02994	-0.01685	2.66328		0.03932	-0.02545	2.65286		0.03932	-0.02545	2.65286
	0.06582	-0.03293	2.64056		0.046	-0.01435	2.64378		0.05591	-0.02364	2.64217		0.05591	-0.02364	2.64217
	0.08336	-0.03143	2.63414		0.06295	-0.01179	2.62119		0.073155	-0.02161	2.62766		0.073155	-0.02161	2.62766
	0.10135	-0.03009	2.62459		0.08066	-0.00923	2.59424		0.091005	-0.01966	2.60941		0.091005	-0.01966	2.60941
	0.11959	-0.02885	2.61301		0.09866	-0.00676	2.56317		0.109125	-0.017805	2.58809		0.109125	-0.017805	2.58809
	0.13828	-0.02735	2.5974		0.11662	-0.00484	2.52914		0.12745	-0.016095	2.56327		0.12745	-0.016095	2.56327
	0.15744	-0.02568	2.57716		0.13452	-0.00379	2.49193		0.14598	-0.014735	2.53455		0.14598	-0.014735	2.53455
	0.17713	-0.02425	2.55433		0.15258	-0.00356	2.45278		0.164855	-0.013905	2.50355		0.164855	-0.013905	2.50355
	0.19774	-0.02337	2.53059		0.17074	-0.0042	2.41247		0.18424	-0.013785	2.47153		0.18424	-0.013785	2.47153
	0.21899	-0.0233	2.50318		0.18887	-0.00557	2.37049		0.20393	-0.014435	2.43683		0.20393	-0.014435	2.43683
	0.23966	-0.02383	2.47087		0.20664	-0.00751	2.32726		0.22315	-0.01567	2.39906		0.22315	-0.01567	2.39906
	0.25883	-0.0245	2.43425		0.22325	-0.00975	2.2816		0.24104	-0.017125	2.35792		0.24104	-0.017125	2.35792
	0.27626	-0.02505	2.39453		0.23787	-0.01193	2.23276		0.257065	-0.01849	2.31365		0.257065	-0.01849	2.31365
	0.29173	-0.02552	2.35353		0.25027	-0.01374	2.18189		0.271	-0.01963	2.26771		0.271	-0.01963	2.26771
	0.30543	-0.02577	2.31104		0.26097	-0.01497	2.12868		0.2832	-0.02037	2.21986		0.2832	-0.02037	2.21986
	0.31768	-0.02564	2.26531		0.2709	-0.01582	2.07194		0.29429	-0.02073	2.16863		0.29429	-0.02073	2.16863
	0.32895	-0.02557	2.21558		0.28128	-0.01716	2.01306		0.305115	-0.021365	2.11432		0.305115	-0.021365	2.11432
	0.34009	-0.02605	2.1621		0.29239	-0.01948	1.95374		0.31624	-0.022765	2.05792		0.31624	-0.022765	2.05792
	0.35187	-0.02729	2.10404		0.30354	-0.02251	1.89504		0.327705	-0.0249	1.99954		0.327705	-0.0249	1.99954
	0.36396	-0.02939	2.04244		0.31406	-0.02559	1.83514		0.33901	-0.02749	1.93879		0.33901	-0.02749	1.93879
	0.37577	-0.03203	1.97917		0.32338	-0.02838	1.77298		0.349575	-0.030205	1.87607		0.349575	-0.030205	1.87607
	0.38678	-0.03473	1.91424		0.33114	-0.03095	1.70878		0.35896	-0.03284	1.81151		0.35896	-0.03284	1.81151
	0.39652	-0.03739	1.8488		0.33721	-0.03335	1.64305		0.366865	-0.03537	1.74592		0.366865	-0.03537	1.74592
	0.40473	-0.03979	1.78493		0.34167	-0.03548	1.57772		0.3732	-0.037635	1.68132		0.3732	-0.037635	1.68132
	0.41111	-0.04162	1.72216		0.34449	-0.0373	1.51268		0.3778	-0.03946	1.61742		0.3778	-0.03946	1.61742
	0.41586	-0.04319	1.65691		0.3456	-0.03914	1.44548		0.38073	-0.041165	1.5512		0.38073	-0.041165	1.5512
	0.41869	-0.04467	1.58638		0.34481	-0.04095	1.37652		0.38175	-0.04281	1.48145		0.38175	-0.04281	1.48145
	0.41957	-0.04599	1.51159		0.34203	-0.04256	1.30625		0.3808	-0.044275	1.40892		0.3808	-0.044275	1.40892
	0.41835	-0.0473	1.43479		0.33769	-0.04382	1.23473		0.37802	-0.04556	1.33476		0.37802	-0.04556	1.33476
	0.41509	-0.04846	1.35744		0.33179	-0.04458	1.1638		0.37344	-0.04652	1.26062		0.37344	-0.04652	1.26062
	0.40995	-0.04927	1.28045		0.32433	-0.04464	1.09399		0.36714	-0.046955	1.18722		0.36714	-0.046955	1.18722
	0.40295	-0.04974	1.20504		0.31532	-0.04423	1.02449		0.359135	-0.046985	1.11477		0.359135	-0.046985	1.11477
	0.39368	-0.04984	1.1315		0.30469	-0.04368	0.95452		0.349185	-0.04676	1.04301		0.349185	-0.04676	1.04301
	0.38187	-0.0496	1.05858		0.29256	-0.04276	0.88404		0.337215	-0.04618	0.97131		0.337215	-0.04618	0.97131
	0.36813	-0.0491	0.98376		0.27905	-0.04106	0.81474		0.32359	-0.04508	0.89925		0.32359	-0.04508	0.89925
	0.35332	-0.04801	0.90716		0.26452	-0.03884	0.74747		0.30892	-0.043425	0.827315		0.30892	-0.043425	0.827315
	0.3372	-0.04613	0.83194		0.24918	-0.03657	0.68236		0.29319	-0.04135	0.75715		0.29319	-0.04135	0.75715
	0.3192	-0.04326	0.75987		0.23301	-0.0343	0.62068		0.276105	-0.03878	0.690275		0.276105	-0.03878	0.690275
	0.29959	-0.03936	0.69206		0.21632	-0.03156	0.56275		0.257955	-0.03546	0.627405		0.257955	-0.03546	0.627405
	0.27923	-0.03502	0.62848		0.19936	-0.02807	0.50807		0.239295	-0.031545	0.568275		0.239295	-0.031545	0.568275
	0.25882	-0.03064	0.56807		0.18226	-0.02437	0.45657		0.22054	-0.027505	0.51232		0.22054	-0.027505	0.51232
	0.23804	-0.02598	0.51173		0.1651	-0.0211	0.4088		0.20157	-0.02354	0.460265		0.20157	-0.02354	0.460265
	0.21675	-0.02125	0.45954		0.14823	-0.01833	0.36578		0.18249	-0.01979	0.41266		0.18249	-0.01979	0.41266
	0.19562	-0.017	0.41033		0.13227	-0.01579	0.32699		0.163945	-0.016395	0.36866		0.163945	-0.016395	0.36866
	0.17589	-0.01357	0.36412		0.11774	-0.01311	0.28888		0.146815	-0.01334	0.3265		0.146815	-0.01334	0.3265
	0.15901	-0.01122	0.3215		0.10498	-0.01061	0.25226		0.131995	-0.010915	0.28688		0.131995	-0.010915	0.28688
	0.14471	-0.00962	0.28172		0.09419	-0.00854	0.21931		0.11945	-0.00908	0.250515		0.11945	-0.00908	0.250515
	0.13192	-0.00832	0.24519		0.08474	-0.00691	0.19029		0.10833	-0.007615	0.21774		0.10833	-0.007615	0.21774
	0.11963	-0.00702	0.21257		0.07608	-0.00575	0.16473		0.097855	-0.006385	0.18865		0.097855	-0.006385	0.18865
	0.10714	-0.00572	0.18285		0.06789	-0.00497	0.1426		0.087515	-0.005345	0.162725		0.087515	-0.005345	0.162725
	0.09461	-0.00441	0.15563		0.06024	-0.00439	0.12341		0.077425	-0.0044	0.13952		0.077425	-0.0044	0.13952
	0.08257	-0.00279	0.13132		0.0533	-0.0036	0.1051		0.067935	-0.003195	0.11821		0.067935	-0.003195	0.11821
	0.07154	-0.00121	0.10924		0.04703	-0.00267	0.08749		0.059285	-0.00194	0.098365		0.059285	-0.00194	0.098365
	0.06169	0.000130328	0.08918		0.04136	-0.00197	0.07101		0.051525	-0.000919836	0.080095		0.051525	-0.000919836	0.080095
	0.05287	0.000897646	0.07065		0.0362	-0.0016	0.05517		0.044535	-0.000351177	0.06291		0.044535	-0.000351177	0.06291
	0.04447	0.000835678	0.05277		0.03151	-0.00144	0.04062		0.03799	-0.000302161	0.046695		0.03799	-0.000302161	0.046695
	0.03603	0.000490657	0.03757		0.02695	-0.00144	0.03041		0.03149	-0.000474671	0.03399		0.03149	-0.000474671	0.03399
	0.02795	0.00016139	0.02499		0.02259	-0.0015	0.02437		0.02527	-0.000669305	0.02468		0.02527	-0.000669305	0.02468

## Sheet: s74.75.76.77
s74
concrete	c1t10				c1t12
	x	y	z		x	y	z		x	y	z		x	y	z
	-0.01239	0.00189	0.06494		-0.00605	0.00205	0.03772		-0.00922	0.00197	0.05133		-0.00922	0.00197	0.05133
	-0.02531	0.01078	0.17365		-0.01778	0.00783	0.10487		-0.021545	0.009305	0.13926		-0.021545	0.009305	0.13926
	-0.04013	0.02474	0.31241		-0.03166	0.0178	0.20238		-0.035895	0.02127	0.257395		-0.035895	0.02127	0.257395
	-0.0566	0.03967	0.44204		-0.04623	0.02906	0.31221		-0.051415	0.034365	0.377125		-0.051415	0.034365	0.377125
	-0.07278	0.05008	0.51755		-0.0615	0.03713	0.41283		-0.06714	0.043605	0.46519		-0.06714	0.043605	0.46519
	-0.08384	0.05486	0.53759		-0.07435	0.03988	0.48739		-0.079095	0.04737	0.51249		-0.079095	0.04737	0.51249
	-0.08671	0.05666	0.55496		-0.08234	0.03793	0.54141		-0.084525	0.047295	0.548185		-0.084525	0.047295	0.548185
	-0.07783	0.05493	0.6297		-0.08418	0.034	0.59999		-0.081005	0.044465	0.614845		-0.081005	0.044465	0.614845
	-0.05666	0.04741	0.76524		-0.07725	0.02974	0.68709		-0.066955	0.038575	0.726165		-0.066955	0.038575	0.726165
	-0.03054	0.03498	0.93584		-0.06022	0.0247	0.80645		-0.04538	0.02984	0.871145		-0.04538	0.02984	0.871145
	-0.01256	0.02108	1.1243		-0.03756	0.01983	0.948		-0.02506	0.020455	1.03615		-0.02506	0.020455	1.03615
	-0.01181	0.01122	1.32365		-0.01632	0.0157	1.10656		-0.014065	0.01346	1.21511		-0.014065	0.01346	1.21511
	-0.03197	0.0104	1.52419		-0.00287	0.01224	1.27939		-0.01742	0.01132	1.40179		-0.01742	0.01132	1.40179
	-0.07113	0.0187	1.70203		-0.00341	0.01041	1.46036		-0.03727	0.014555	1.58119		-0.03727	0.014555	1.58119
	-0.11881	0.03096	1.84031		-0.02171	0.00991	1.63271		-0.07026	0.020435	1.73651		-0.07026	0.020435	1.73651
	-0.16451	0.04134	1.93518		-0.0535	0.01039	1.77869		-0.109005	0.025865	1.85694		-0.109005	0.025865	1.85694
	-0.20013	0.04548	1.98743		-0.08941	0.01023	1.88794		-0.14477	0.027855	1.93769		-0.14477	0.027855	1.93769
	-0.22323	0.04482	2.00765		-0.12167	0.00784	1.95651		-0.17245	0.02633	1.98208		-0.17245	0.02633	1.98208
	-0.23619	0.04393	2.01103		-0.14541	0.00348	1.98834		-0.1908	0.023705	1.99968		-0.1908	0.023705	1.99968
	-0.24426	0.04574	2.01602		-0.15984	-0.000674783	1.99536		-0.20205	0.0225326	2.00569		-0.20205	0.0225326	2.00569
	-0.25184	0.04864	2.03628		-0.16734	-0.00201	1.99116		-0.20959	0.023315	2.01372		-0.20959	0.023315	2.01372
	-0.25897	0.0505	2.07336		-0.17168	0.000575137	1.98937		-0.215325	0.0255376	2.03137		-0.215325	0.0255376	2.03137
	-0.26274	0.05098	2.11984		-0.17591	0.00594	2.00027		-0.219325	0.02846	2.06006		-0.219325	0.02846	2.06006
	-0.26124	0.05096	2.16676		-0.18019	0.01207	2.02731		-0.220715	0.031515	2.09703		-0.220715	0.031515	2.09703
	-0.25441	0.05136	2.20942		-0.18247	0.01816	2.06842		-0.21844	0.03476	2.13892		-0.21844	0.03476	2.13892
	-0.24344	0.05279	2.24716		-0.18057	0.02488	2.11989		-0.212005	0.038835	2.18352		-0.212005	0.038835	2.18352
	-0.23096	0.05502	2.28238		-0.17323	0.03343	2.18061		-0.202095	0.044225	2.23149		-0.202095	0.044225	2.23149
	-0.21928	0.05761	2.3153		-0.16148	0.04357	2.24759		-0.19038	0.05059	2.28145		-0.19038	0.05059	2.28145
	-0.20962	0.06103	2.34511		-0.14725	0.05407	2.31572		-0.178435	0.05755	2.33041		-0.178435	0.05755	2.33041
	-0.20116	0.06569	2.3735		-0.13261	0.0637	2.37943		-0.166885	0.064695	2.37647		-0.166885	0.064695	2.37647
	-0.19225	0.07078	2.40259		-0.11884	0.07186	2.43688		-0.155545	0.07132	2.41974		-0.155545	0.07132	2.41974
	-0.18133	0.07566	2.43117		-0.10658	0.07864	2.48986		-0.143955	0.07715	2.46052		-0.143955	0.07715	2.46052
	-0.16791	0.08023	2.45737		-0.09588	0.08467	2.53779		-0.131895	0.08245	2.49758		-0.131895	0.08245	2.49758
	-0.15318	0.085	2.48102		-0.0856	0.09037	2.58048		-0.11939	0.087685	2.53075		-0.11939	0.087685	2.53075
	-0.13908	0.09027	2.50339		-0.07415	0.09542	2.61917		-0.106615	0.092845	2.56128		-0.106615	0.092845	2.56128
	-0.12666	0.09596	2.52582		-0.06119	0.09949	2.65443		-0.093925	0.097725	2.59013		-0.093925	0.097725	2.59013
	-0.11567	0.1018	2.54854		-0.04778	0.10275	2.68544		-0.081725	0.102275	2.61699		-0.081725	0.102275	2.61699
	-0.10493	0.10706	2.56811		-0.0349	0.10523	2.71264		-0.069915	0.106145	2.64038		-0.069915	0.106145	2.64038
	-0.09361	0.11085	2.58085		-0.02275	0.10715	2.73856		-0.05818	0.109	2.65971		-0.05818	0.109	2.65971
	-0.08186	0.11277	2.5864		-0.01088	0.10877	2.76297		-0.04637	0.11077	2.67469		-0.04637	0.11077	2.67469
	-0.0698	0.1132	2.58567		0.00121	0.11012	2.78178		-0.034295	0.11166	2.68372		-0.034295	0.11166	2.68372
	-0.05765	0.11277	2.5822		0.01437	0.11087	2.7945		-0.02164	0.11182	2.68835		-0.02164	0.11182	2.68835
	-0.04583	0.11202	2.57834		0.02887	0.11056	2.803		-0.00848	0.11129	2.69067		-0.00848	0.11129	2.69067
	-0.03464	0.11116	2.57471		0.04397	0.10898	2.80824		0.004665	0.11007	2.69148		0.004665	0.11007	2.69148
	-0.02353	0.11005	2.57079		0.05865	0.10657	2.80975		0.01756	0.10831	2.69027		0.01756	0.10831	2.69027
	-0.01178	0.10879	2.56444		0.07242	0.10388	2.80882		0.03032	0.106335	2.68663		0.03032	0.106335	2.68663
	0.00121	0.10774	2.55404		0.08534	0.10116	2.80777		0.043275	0.10445	2.68091		0.043275	0.10445	2.68091
	0.01542	0.10702	2.53742		0.09795	0.09875	2.80529		0.056685	0.102885	2.67136		0.056685	0.102885	2.67136
	0.03014	0.10609	2.51418		0.11099	0.09677	2.79706		0.070565	0.10143	2.65562		0.070565	0.10143	2.65562
	0.04468	0.10458	2.48687		0.12477	0.09527	2.78216		0.084725	0.099925	2.63451		0.084725	0.099925	2.63451
	0.05842	0.10248	2.45921		0.13943	0.09415	2.76291		0.098925	0.098315	2.61106		0.098925	0.098315	2.61106
	0.07106	0.10004	2.43323		0.15444	0.09327	2.73899		0.11275	0.096655	2.58611		0.11275	0.096655	2.58611
	0.08235	0.09714	2.40568		0.16918	0.09248	2.71169		0.125765	0.09481	2.55869		0.125765	0.09481	2.55869
	0.09259	0.09378	2.37221		0.1836	0.09141	2.68391		0.138095	0.092595	2.52806		0.138095	0.092595	2.52806
	0.10261	0.08999	2.33377		0.1974	0.08986	2.65523		0.150005	0.089925	2.4945		0.150005	0.089925	2.4945
	0.11299	0.08576	2.29482		0.21018	0.08772	2.62358		0.161585	0.08674	2.4592		0.161585	0.08674	2.4592
	0.1235	0.08141	2.25695		0.22205	0.08458	2.58845		0.172775	0.082995	2.4227		0.172775	0.082995	2.4227
	0.13377	0.07724	2.21775		0.23337	0.08033	2.54987		0.18357	0.078785	2.38381		0.18357	0.078785	2.38381
	0.14355	0.07321	2.17489		0.24416	0.07561	2.50856		0.193855	0.07441	2.34172		0.193855	0.07441	2.34172
	0.15249	0.06926	2.12682		0.25451	0.07129	2.465		0.2035	0.070275	2.29591		0.2035	0.070275	2.29591
	0.16042	0.06547	2.07313		0.26455	0.06749	2.4178		0.212485	0.06648	2.24546		0.212485	0.06648	2.24546
	0.16745	0.0619	2.01524		0.27391	0.06361	2.36611		0.22068	0.062755	2.19068		0.22068	0.062755	2.19068
	0.17395	0.05867	1.95788		0.28259	0.05924	2.31054		0.22827	0.058955	2.13421		0.22827	0.058955	2.13421
	0.18041	0.05597	1.90402		0.29076	0.05459	2.25166		0.235585	0.05528	2.07784		0.235585	0.05528	2.07784
	0.18708	0.05363	1.84975		0.29859	0.05021	2.19041		0.242835	0.05192	2.02008		0.242835	0.05192	2.02008
	0.19345	0.05123	1.79115		0.30571	0.04659	2.12755		0.24958	0.04891	1.95935		0.24958	0.04891	1.95935
	0.19898	0.04866	1.72989		0.31176	0.04358	2.06257		0.25537	0.04612	1.89623		0.25537	0.04612	1.89623
	0.20388	0.04593	1.66838		0.31672	0.04054	1.99595		0.2603	0.043235	1.83217		0.2603	0.043235	1.83217
	0.20818	0.04315	1.60481		0.32069	0.03733	1.92848		0.264435	0.04024	1.76665		0.264435	0.04024	1.76665
	0.2114	0.04036	1.53827		0.32399	0.03399	1.85955		0.267695	0.037175	1.69891		0.267695	0.037175	1.69891
	0.21346	0.03752	1.46966		0.32687	0.03053	1.78893		0.270165	0.034025	1.62929		0.270165	0.034025	1.62929
	0.21487	0.0347	1.40046		0.32899	0.02717	1.71772		0.27193	0.030935	1.55909		0.27193	0.030935	1.55909
	0.21602	0.03202	1.33322		0.32989	0.0244	1.64417		0.272955	0.02821	1.4887		0.272955	0.02821	1.4887
	0.21638	0.02946	1.26993		0.32912	0.02236	1.56739		0.27275	0.02591	1.41866		0.27275	0.02591	1.41866
	0.21548	0.02703	1.20894		0.32615	0.02058	1.49026		0.270815	0.023805	1.3496		0.270815	0.023805	1.3496
	0.21341	0.02457	1.14745		0.32139	0.01873	1.41434		0.2674	0.02165	1.28089		0.2674	0.02165	1.28089
	0.21032	0.02212	1.0826		0.31537	0.0169	1.33889		0.262845	0.01951	1.21074		0.262845	0.01951	1.21074
	0.20659	0.01988	1.01252		0.30847	0.01535	1.26299		0.25753	0.017615	1.13776		0.25753	0.017615	1.13776
	0.20256	0.01769	0.94165		0.30099	0.01418	1.18632		0.251775	0.015935	1.06398		0.251775	0.015935	1.06398
	0.19794	0.01529	0.87363		0.29269	0.01319	1.11101		0.245315	0.01424	0.99232		0.245315	0.01424	0.99232
	0.19253	0.01263	0.80904		0.28295	0.0121	1.03807		0.23774	0.012365	0.923555		0.23774	0.012365	0.923555
	0.18648	0.00985	0.74658		0.27187	0.01093	0.9665		0.229175	0.01039	0.85654		0.229175	0.01039	0.85654
	0.17974	0.00729	0.68442		0.25981	0.01011	0.89501		0.219775	0.0087	0.789715		0.219775	0.0087	0.789715
	0.17233	0.00496	0.62395		0.2471	0.00996	0.82242		0.209715	0.00746	0.723185		0.209715	0.00746	0.723185
	0.16433	0.00282	0.56705		0.23419	0.01027	0.74966		0.19926	0.006545	0.658355		0.19926	0.006545	0.658355
	0.15619	0.000981298	0.51379		0.22145	0.01047	0.67983		0.18882	0.00572565	0.59681		0.18882	0.00572565	0.59681
	0.14883	-0.000546073	0.46501		0.20904	0.01024	0.61363		0.178935	0.00484696	0.53932		0.178935	0.00484696	0.53932
	0.14292	-0.00178	0.42047		0.1973	0.00931	0.5515		0.17011	0.003765	0.485985		0.17011	0.003765	0.485985
	0.13815	-0.00291	0.37844		0.18664	0.00777	0.49374		0.162395	0.00243	0.43609		0.162395	0.00243	0.43609
	0.1334	-0.00401	0.33644		0.17685	0.00641	0.43979		0.155125	0.0012	0.388115		0.155125	0.0012	0.388115
	0.12817	-0.00515	0.29358		0.16768	0.00555	0.38862		0.147925	0.0002	0.3411		0.147925	0.0002	0.3411
	0.12312	-0.0062	0.25239		0.15885	0.0049	0.33923		0.140985	-0.00065	0.29581		0.140985	-0.00065	0.29581
	0.11869	-0.0069	0.21582		0.15025	0.00402	0.29224		0.13447	-0.00144	0.25403		0.13447	-0.00144	0.25403
	0.11422	-0.00734	0.18325		0.14206	0.00319	0.24902		0.12814	-0.002075	0.216135		0.12814	-0.002075	0.216135
	0.10927	-0.00744	0.1529		0.13447	0.00272	0.20845		0.12187	-0.00236	0.180675		0.12187	-0.00236	0.180675
	0.10419	-0.00711	0.12595		0.12727	0.00264	0.17045		0.11573	-0.002235	0.1482		0.11573	-0.002235	0.1482
	0.09906	-0.00654	0.10346		0.12007	0.00299	0.137		0.109565	-0.001775	0.12023		0.109565	-0.001775	0.12023
	0.09373	-0.00614	0.08366		0.11258	0.0036	0.1083		0.103155	-0.00127	0.09598		0.103155	-0.00127	0.09598
	0.08816	-0.00578	0.06515		0.10488	0.00416	0.08218		0.09652	-0.00081	0.073665		0.09652	-0.00081	0.073665
	0.0825	-0.0053	0.0492		0.09712	0.00465	0.05819		0.08981	-0.000325	0.053695		0.08981	-0.000325	0.053695
	0.07677	-0.00464	0.03621		0.08944	0.00498	0.03792		0.083105	0.00017	0.037065		0.083105	0.00017	0.037065
grass	c4t4				c4t5
	x	y	z		x	y	z		x	y	z		x	y	z
	-0.00628	-0.00317	0.04224		0.00268	-0.00598	0.04441		-0.0018	-0.004575	0.043325		-0.0018	-0.004575	0.043325
	-0.02562	0.00339	0.11327		-0.00214	-0.00387	0.10689		-0.01388	-0.00024	0.11008		-0.01388	-0.00024	0.11008
	-0.05603	0.01815	0.2113		-0.0149	0.00411	0.18572		-0.035465	0.01113	0.19851		-0.035465	0.01113	0.19851
	-0.09866	0.03771	0.32461		-0.03848	0.01374	0.26564		-0.06857	0.025725	0.295125		-0.06857	0.025725	0.295125
	-0.15329	0.05672	0.44116		-0.07378	0.01879	0.3306		-0.113535	0.037755	0.38588		-0.113535	0.037755	0.38588
	-0.2114	0.07402	0.55688		-0.11326	0.01982	0.37544		-0.16233	0.04692	0.46616		-0.16233	0.04692	0.46616
	-0.25775	0.09043	0.67763		-0.14691	0.02228	0.41244		-0.20233	0.056355	0.545035		-0.20233	0.056355	0.545035
	-0.27401	0.10464	0.80985		-0.16608	0.03132	0.46811		-0.220045	0.06798	0.63898		-0.220045	0.06798	0.63898
	-0.25062	0.11181	0.95354		-0.16826	0.04519	0.55504		-0.20944	0.0785	0.75429		-0.20944	0.0785	0.75429
	-0.19544	0.10605	1.10168		-0.15526	0.05637	0.6675		-0.17535	0.08121	0.88459		-0.17535	0.08121	0.88459
	-0.13525	0.08736	1.24146		-0.13355	0.05747	0.79219		-0.1344	0.072415	1.01683		-0.1344	0.072415	1.01683
	-0.09198	0.0638	1.3672		-0.11126	0.04871	0.91717		-0.10162	0.056255	1.14219		-0.10162	0.056255	1.14219
	-0.08023	0.04493	1.48193		-0.09586	0.03619	1.03995		-0.088045	0.04056	1.26094		-0.088045	0.04056	1.26094
	-0.10322	0.03432	1.59062		-0.09445	0.02783	1.16212		-0.098835	0.031075	1.37637		-0.098835	0.031075	1.37637
	-0.15603	0.03128	1.69235		-0.10979	0.02626	1.28177		-0.13291	0.02877	1.48706		-0.13291	0.02877	1.48706
	-0.22454	0.03369	1.78361		-0.14076	0.02879	1.39497		-0.18265	0.03124	1.58929		-0.18265	0.03124	1.58929
	-0.28825	0.03769	1.86187		-0.18104	0.03139	1.49906		-0.234645	0.03454	1.68047		-0.234645	0.03454	1.68047
	-0.33182	0.03928	1.92528		-0.22188	0.03178	1.5932		-0.27685	0.03553	1.75924		-0.27685	0.03553	1.75924
	-0.35101	0.03697	1.97728		-0.25606	0.02924	1.67466		-0.303535	0.033105	1.82597		-0.303535	0.033105	1.82597
	-0.35388	0.03268	2.025		-0.27983	0.02493	1.7414		-0.316855	0.028805	1.8832		-0.316855	0.028805	1.8832
	-0.35089	0.0287	2.07607		-0.29444	0.0207	1.79724		-0.322665	0.0247	1.93666		-0.322665	0.0247	1.93666
	-0.34952	0.02622	2.13466		-0.3032	0.01746	1.84808		-0.32636	0.02184	1.99137		-0.32636	0.02184	1.99137
	-0.35068	0.02523	2.19745		-0.31025	0.01509	1.90036		-0.330465	0.02016	2.0489		-0.330465	0.02016	2.0489
	-0.35178	0.0254	2.26035		-0.31804	0.01338	1.9592		-0.33491	0.01939	2.10977		-0.33491	0.01939	2.10977
	-0.35002	0.02626	2.32155		-0.32609	0.01224	2.02494		-0.338055	0.01925	2.17325		-0.338055	0.01925	2.17325
	-0.34417	0.02786	2.38016		-0.33174	0.0112	2.09203		-0.337955	0.01953	2.2361		-0.337955	0.01953	2.2361
	-0.33399	0.03086	2.435		-0.33279	0.01017	2.15633		-0.33339	0.020515	2.29567		-0.33339	0.020515	2.29567
	-0.32021	0.03509	2.48693		-0.32848	0.00923	2.21726		-0.324345	0.02216	2.35209		-0.324345	0.02216	2.35209
	-0.30265	0.03982	2.5368		-0.31963	0.00847	2.27611		-0.31114	0.024145	2.40645		-0.31114	0.024145	2.40645
	-0.28102	0.04456	2.58332		-0.30858	0.00781	2.33256		-0.2948	0.026185	2.45794		-0.2948	0.026185	2.45794
	-0.25616	0.04907	2.62411		-0.29773	0.00743	2.38938		-0.276945	0.02825	2.50675		-0.276945	0.02825	2.50675
	-0.22913	0.05321	2.6586		-0.28747	0.0085	2.45025		-0.2583	0.030855	2.55443		-0.2583	0.030855	2.55443
	-0.20076	0.05694	2.68717		-0.27567	0.0119	2.51075		-0.238215	0.03442	2.59896		-0.238215	0.03442	2.59896
	-0.17241	0.06041	2.71106		-0.25959	0.01741	2.56523		-0.216	0.03891	2.63815		-0.216	0.03891	2.63815
	-0.1453	0.06383	2.73305		-0.23863	0.02392	2.61143		-0.191965	0.043875	2.67224		-0.191965	0.043875	2.67224
	-0.11968	0.06718	2.75276		-0.21424	0.03013	2.65014		-0.16696	0.048655	2.70145		-0.16696	0.048655	2.70145
	-0.09502	0.07007	2.76841		-0.18826	0.03522	2.68589		-0.14164	0.052645	2.72715		-0.14164	0.052645	2.72715
	-0.07083	0.072	2.77881		-0.16262	0.03928	2.7236		-0.116725	0.05564	2.75121		-0.116725	0.05564	2.75121
	-0.04668	0.07266	2.78495		-0.13894	0.04257	2.7621		-0.09281	0.057615	2.77352		-0.09281	0.057615	2.77352
	-0.02235	0.07203	2.78636		-0.11787	0.04482	2.79627		-0.07011	0.058425	2.79131		-0.07011	0.058425	2.79131
	0.00203	0.07046	2.78209		-0.09831	0.04538	2.82346		-0.04814	0.05792	2.80278		-0.04814	0.05792	2.80278
	0.02594	0.06796	2.77437		-0.07887	0.04419	2.84326		-0.026465	0.056075	2.80882		-0.026465	0.056075	2.80882
	0.04896	0.06428	2.76371		-0.05896	0.04154	2.85512		-0.005	0.05291	2.80941		-0.005	0.05291	2.80941
	0.07086	0.05944	2.74934		-0.03844	0.03812	2.86164		0.01621	0.04878	2.80549		0.01621	0.04878	2.80549
	0.09173	0.05372	2.73087		-0.01767	0.03462	2.86609		0.03703	0.04417	2.79848		0.03703	0.04417	2.79848
	0.11191	0.048	2.70818		0.00291	0.03122	2.86888		0.05741	0.03961	2.78853		0.05741	0.03961	2.78853
	0.13179	0.04273	2.68071		0.02331	0.02798	2.86858		0.07755	0.035355	2.77465		0.07755	0.035355	2.77465
	0.15121	0.03788	2.64932		0.04415	0.02507	2.86358		0.09768	0.031475	2.75645		0.09768	0.031475	2.75645
	0.16999	0.0334	2.61529		0.06576	0.02253	2.85319		0.117875	0.027965	2.73424		0.117875	0.027965	2.73424
	0.18759	0.02911	2.5779		0.08744	0.02039	2.83756		0.137515	0.02475	2.70773		0.137515	0.02475	2.70773
	0.20377	0.02482	2.53685		0.10869	0.01878	2.81496		0.15623	0.0218	2.67591		0.15623	0.0218	2.67591
	0.21877	0.02006	2.49164		0.12918	0.01736	2.78655		0.173975	0.01871	2.6391		0.173975	0.01871	2.6391
	0.23285	0.01461	2.44233		0.14847	0.01556	2.75618		0.19066	0.015085	2.59925		0.19066	0.015085	2.59925
	0.24597	0.00875	2.39016		0.16663	0.01317	2.72469		0.2063	0.01096	2.55742		0.2063	0.01096	2.55742
	0.25796	0.00322	2.33801		0.18409	0.01033	2.69188		0.221025	0.006775	2.51494		0.221025	0.006775	2.51494
	0.26902	-0.00164	2.2871		0.20111	0.00711	2.65673		0.235065	0.002735	2.47192		0.235065	0.002735	2.47192
	0.27914	-0.00581	2.23644		0.21781	0.00374	2.6167		0.248475	-0.001035	2.42657		0.248475	-0.001035	2.42657
	0.28822	-0.00905	2.1846		0.23409	0.000771004	2.57053		0.261155	-0.0041395	2.37757		0.261155	-0.0041395	2.37757
	0.29618	-0.01163	2.1281		0.24983	-0.00194	2.51987		0.273005	-0.006785	2.32398		0.273005	-0.006785	2.32398
	0.3028	-0.01375	2.06743		0.26513	-0.0046	2.46618		0.283965	-0.009175	2.26681		0.283965	-0.009175	2.26681
	0.30846	-0.01536	2.00448		0.27996	-0.00735	2.40953		0.29421	-0.011355	2.20701		0.29421	-0.011355	2.20701
	0.31353	-0.01636	1.93927		0.29373	-0.01017	2.34922		0.30363	-0.013265	2.14425		0.30363	-0.013265	2.14425
	0.318	-0.01656	1.8722		0.3059	-0.01292	2.28561		0.31195	-0.01474	2.0789		0.31195	-0.01474	2.0789
	0.3217	-0.01603	1.80314		0.3169	-0.01536	2.22045		0.3193	-0.015695	2.0118		0.3193	-0.015695	2.0118
	0.32444	-0.01505	1.73276		0.32701	-0.01736	2.15495		0.325725	-0.016205	1.94386		0.325725	-0.016205	1.94386
	0.3259	-0.01394	1.66063		0.33584	-0.01889	2.08834		0.33087	-0.016415	1.87448		0.33087	-0.016415	1.87448
	0.32589	-0.013	1.58595		0.34305	-0.02002	2.02012		0.33447	-0.01651	1.80303		0.33447	-0.01651	1.80303
	0.32385	-0.01256	1.50966		0.34862	-0.02106	1.95064		0.336235	-0.01681	1.73015		0.336235	-0.01681	1.73015
	0.31968	-0.01249	1.43403		0.35241	-0.02187	1.87821		0.336045	-0.01718	1.65612		0.336045	-0.01718	1.65612
	0.31367	-0.01224	1.35966		0.35448	-0.02248	1.80103		0.334075	-0.01736	1.58035		0.334075	-0.01736	1.58035
	0.30574	-0.01163	1.28685		0.35501	-0.02315	1.71988		0.330375	-0.01739	1.50337		0.330375	-0.01739	1.50337
	0.29605	-0.01106	1.21444		0.35423	-0.02361	1.63688		0.32514	-0.017335	1.42566		0.32514	-0.017335	1.42566
	0.28483	-0.01066	1.14108		0.35195	-0.02331	1.55304		0.31839	-0.016985	1.34706		0.31839	-0.016985	1.34706
	0.27193	-0.01038	1.06738		0.34799	-0.02234	1.46806		0.30996	-0.01636	1.26772		0.30996	-0.01636	1.26772
	0.25741	-0.01029	0.99476		0.34235	-0.02101	1.38373		0.29988	-0.01565	1.18925		0.29988	-0.01565	1.18925
	0.24194	-0.01032	0.9252		0.3349	-0.01948	1.30093		0.28842	-0.0149	1.11306		0.28842	-0.0149	1.11306
	0.22645	-0.01026	0.85866		0.32538	-0.01791	1.21844		0.275915	-0.014085	1.03855		0.275915	-0.014085	1.03855
	0.21172	-0.0103	0.7935		0.31349	-0.01684	1.13483		0.262605	-0.01357	0.964165		0.262605	-0.01357	0.964165
	0.19791	-0.0104	0.729		0.29971	-0.01638	1.0495		0.24881	-0.01339	0.88925		0.24881	-0.01339	0.88925
	0.18468	-0.01025	0.66614		0.28454	-0.01596	0.96493		0.23461	-0.013105	0.815535		0.23461	-0.013105	0.815535
	0.17217	-0.00983	0.60647		0.26789	-0.01525	0.88312		0.22003	-0.01254	0.744795		0.22003	-0.01254	0.744795
	0.16072	-0.00923	0.551		0.24995	-0.01431	0.80483		0.205335	-0.01177	0.677915		0.205335	-0.01177	0.677915
	0.14994	-0.0087	0.49983		0.23136	-0.01311	0.73095		0.19065	-0.010905	0.61539		0.19065	-0.010905	0.61539
	0.13954	-0.0081	0.45238		0.21294	-0.01189	0.66108		0.17624	-0.009995	0.55673		0.17624	-0.009995	0.55673
	0.12949	-0.00744	0.4094		0.19547	-0.011	0.59316		0.16248	-0.00922	0.50128		0.16248	-0.00922	0.50128
	0.11979	-0.00696	0.37147		0.17931	-0.01033	0.52858		0.14955	-0.008645	0.450025		0.14955	-0.008645	0.450025
	0.11029	-0.00691	0.33535		0.16443	-0.00984	0.46905		0.13736	-0.008375	0.4022		0.13736	-0.008375	0.4022
	0.10108	-0.00726	0.29983		0.15055	-0.00937	0.41471		0.125815	-0.008315	0.35727		0.125815	-0.008315	0.35727
	0.09249	-0.00761	0.26787		0.13745	-0.00904	0.36731		0.11497	-0.008325	0.31759		0.11497	-0.008325	0.31759
	0.08467	-0.00785	0.2382		0.12478	-0.00882	0.32625		0.104725	-0.008335	0.282225		0.104725	-0.008335	0.282225
	0.07752	-0.00764	0.20955		0.11239	-0.00852	0.28658		0.094955	-0.00808	0.248065		0.094955	-0.00808	0.248065
	0.07074	-0.00705	0.18211		0.10062	-0.00827	0.24665		0.08568	-0.00766	0.21438		0.08568	-0.00766	0.21438
	0.0642	-0.00646	0.1564		0.08969	-0.00799	0.21054		0.076945	-0.007225	0.18347		0.076945	-0.007225	0.18347
	0.05771	-0.00633	0.13214		0.07929	-0.00769	0.1799		0.0685	-0.00701	0.15602		0.0685	-0.00701	0.15602
	0.05139	-0.00668	0.10852		0.06904	-0.00758	0.15221		0.060215	-0.00713	0.130365		0.060215	-0.00713	0.130365
	0.04553	-0.00702	0.08739		0.05921	-0.00729	0.12613		0.05237	-0.007155	0.10676		0.05237	-0.007155	0.10676
	0.04007	-0.00657	0.07294		0.05011	-0.00642	0.10268		0.04509	-0.006495	0.08781		0.04509	-0.006495	0.08781
	0.03523	-0.00542	0.06378		0.04162	-0.00486	0.08249		0.038425	-0.00514	0.073135		0.038425	-0.00514	0.073135
	0.03089	-0.00404	0.0555		0.03383	-0.0031	0.06522		0.03236	-0.00357	0.06036		0.03236	-0.00357	0.06036
	0.02682	-0.00295	0.04706		0.02689	-0.00196	0.04968		0.026855	-0.002455	0.04837		0.026855	-0.002455	0.04837
	0.02296	-0.0023	0.03733		0.02074	-0.0017	0.03596		0.02185	-0.002	0.036645		0.02185	-0.002	0.036645
rubber	c2t11				c2t14
	x	y	z		x	y	z		x	y	z		x	y	z
	-0.00463	0.00256	0.058		-0.00308	0.00198	0.05875		-0.003855	0.00227	0.058375		-0.003855	0.00227	0.058375
	-0.0188	0.01425	0.142		-0.02073	0.01366	0.15549		-0.019765	0.013955	0.148745		-0.019765	0.013955	0.148745
	-0.04276	0.0334	0.24848		-0.05134	0.03205	0.27721		-0.04705	0.032725	0.262845		-0.04705	0.032725	0.262845
	-0.07876	0.0536	0.35899		-0.09751	0.04743	0.38439		-0.088135	0.050515	0.37169		-0.088135	0.050515	0.37169
	-0.12628	0.0659	0.44982		-0.15428	0.05058	0.44302		-0.14028	0.05824	0.44642		-0.14028	0.05824	0.44642
	-0.17718	0.06769	0.50468		-0.20764	0.04616	0.46101		-0.19241	0.056925	0.482845		-0.19241	0.056925	0.482845
	-0.21911	0.06573	0.53691		-0.24113	0.04714	0.49561		-0.23012	0.056435	0.51626		-0.23012	0.056435	0.51626
	-0.24141	0.06904	0.58125		-0.23835	0.05646	0.58863		-0.23988	0.06275	0.58494		-0.23988	0.06275	0.58494
	-0.2377	0.07902	0.66135		-0.1976	0.06138	0.7285		-0.21765	0.0702	0.694925		-0.21765	0.0702	0.694925
	-0.21134	0.08563	0.77143		-0.13752	0.0509	0.87985		-0.17443	0.068265	0.82564		-0.17443	0.068265	0.82564
	-0.17372	0.0794	0.89399		-0.08586	0.03002	1.02898		-0.12979	0.05471	0.961485		-0.12979	0.05471	0.961485
	-0.13916	0.06097	1.01793		-0.06261	0.01168	1.18476		-0.100885	0.036325	1.10135		-0.100885	0.036325	1.10135
	-0.12064	0.04022	1.14325		-0.07432	0.00439	1.34376		-0.09748	0.022305	1.24351		-0.09748	0.022305	1.24351
	-0.12647	0.0287	1.27497		-0.11492	0.00624	1.49223		-0.120695	0.01747	1.3836		-0.120695	0.01747	1.3836
	-0.15784	0.03145	1.41495		-0.17383	0.01101	1.61849		-0.165835	0.02123	1.51672		-0.165835	0.02123	1.51672
	-0.21012	0.0443	1.55915		-0.23729	0.01539	1.71763		-0.223705	0.029845	1.63839		-0.223705	0.029845	1.63839
	-0.27273	0.05808	1.7006		-0.29143	0.01825	1.78478		-0.28208	0.038165	1.74269		-0.28208	0.038165	1.74269
	-0.33202	0.06646	1.83257		-0.32738	0.01835	1.82443		-0.3297	0.042405	1.8285		-0.3297	0.042405	1.8285
	-0.37522	0.06737	1.94908		-0.34446	0.01598	1.84488		-0.35984	0.041675	1.89698		-0.35984	0.041675	1.89698
	-0.39534	0.0613	2.04916		-0.35303	0.01374	1.85951		-0.374185	0.03752	1.95433		-0.374185	0.03752	1.95433
	-0.39336	0.05046	2.13435		-0.36133	0.01404	1.88039		-0.377345	0.03225	2.00737		-0.377345	0.03225	2.00737
	-0.37667	0.03792	2.20808		-0.3705	0.01693	1.91523		-0.373585	0.027425	2.06166		-0.373585	0.027425	2.06166
	-0.35465	0.02589	2.27746		-0.37584	0.02096	1.96002		-0.365245	0.023425	2.11874		-0.365245	0.023425	2.11874
	-0.33423	0.01523	2.34886		-0.37337	0.0251	2.00545		-0.3538	0.020165	2.17715		-0.3538	0.020165	2.17715
	-0.31712	0.00643	2.42179		-0.36275	0.02936	2.0508		-0.339935	0.017895	2.2363		-0.339935	0.017895	2.2363
	-0.30184	0.000406375	2.49274		-0.34698	0.03448	2.10292		-0.32441	0.0174432	2.29783		-0.32441	0.0174432	2.29783
	-0.28611	-0.00199	2.5579		-0.32923	0.04099	2.16543		-0.30767	0.0195	2.36166		-0.30767	0.0195	2.36166
	-0.26853	-0.00080229	2.61516		-0.31124	0.04866	2.23533		-0.289885	0.0239289	2.42524		-0.289885	0.0239289	2.42524
	-0.24958	0.00307	2.66498		-0.29321	0.05717	2.3091		-0.271395	0.03012	2.48704		-0.271395	0.03012	2.48704
	-0.23144	0.00867	2.70857		-0.27413	0.06624	2.38646		-0.252785	0.037455	2.54752		-0.252785	0.037455	2.54752
	-0.21617	0.01558	2.74686		-0.25253	0.07531	2.46343		-0.23435	0.045445	2.60514		-0.23435	0.045445	2.60514
	-0.20425	0.02394	2.78016		-0.2274	0.08319	2.53396		-0.215825	0.053565	2.65706		-0.215825	0.053565	2.65706
	-0.1942	0.03362	2.80941		-0.19919	0.08871	2.59286		-0.196695	0.061165	2.70113		-0.196695	0.061165	2.70113
	-0.18329	0.04396	2.83474		-0.17002	0.09125	2.64059		-0.176655	0.067605	2.73766		-0.176655	0.067605	2.73766
	-0.16963	0.05379	2.85566		-0.14339	0.09233	2.68343		-0.15651	0.07306	2.76954		-0.15651	0.07306	2.76954
	-0.15306	0.0621	2.87341		-0.12182	0.09297	2.72184		-0.13744	0.077535	2.79763		-0.13744	0.077535	2.79763
	-0.13488	0.06865	2.88875		-0.10463	0.09368	2.75287		-0.119755	0.081165	2.82081		-0.119755	0.081165	2.82081
	-0.11637	0.07375	2.90016		-0.0899	0.09463	2.77499		-0.103135	0.08419	2.83758		-0.103135	0.08419	2.83758
	-0.0984	0.07786	2.90863		-0.07579	0.09551	2.7899		-0.087095	0.086685	2.84926		-0.087095	0.086685	2.84926
	-0.08135	0.08123	2.9164		-0.06148	0.09616	2.79983		-0.071415	0.088695	2.85812		-0.071415	0.088695	2.85812
	-0.06472	0.08401	2.92347		-0.04653	0.09648	2.80799		-0.055625	0.090245	2.86573		-0.055625	0.090245	2.86573
	-0.04765	0.08616	2.92878		-0.03071	0.09597	2.8154		-0.03918	0.091065	2.87209		-0.03918	0.091065	2.87209
	-0.02993	0.087	2.93062		-0.01389	0.09455	2.82049		-0.02191	0.090775	2.87555		-0.02191	0.090775	2.87555
	-0.0118	0.08605	2.92496		0.0041	0.09294	2.82039		-0.00385	0.089495	2.87268		-0.00385	0.089495	2.87268
	0.00618	0.08345	2.91083		0.02304	0.09237	2.81327		0.01461	0.08791	2.86205		0.01461	0.08791	2.86205
	0.02335	0.08022	2.89298		0.04239	0.09346	2.80012		0.03287	0.08684	2.84655		0.03287	0.08684	2.84655
	0.03958	0.07732	2.87464		0.06173	0.09622	2.78388		0.050655	0.08677	2.82926		0.050655	0.08677	2.82926
	0.05531	0.07491	2.85701		0.08069	0.09956	2.76703		0.068	0.087235	2.81202		0.068	0.087235	2.81202
	0.07113	0.07258	2.83928		0.0991	0.10216	2.74961		0.085115	0.08737	2.79445		0.085115	0.08737	2.79445
	0.08749	0.0703	2.8184		0.11724	0.10355	2.7307		0.102365	0.086925	2.77455		0.102365	0.086925	2.77455
	0.10448	0.06837	2.79219		0.13538	0.10376	2.71108		0.11993	0.086065	2.75163		0.11993	0.086065	2.75163
	0.12238	0.06706	2.75966		0.15378	0.10306	2.69023		0.13808	0.08506	2.72494		0.13808	0.08506	2.72494
	0.14103	0.06608	2.72145		0.17251	0.1016	2.66462		0.15677	0.08384	2.69304		0.15677	0.08384	2.69304
	0.15976	0.06482	2.67961		0.19145	0.09986	2.63264		0.175605	0.08234	2.65612		0.175605	0.08234	2.65612
	0.17817	0.06316	2.63725		0.21042	0.09737	2.59474		0.194295	0.080265	2.61599		0.194295	0.080265	2.61599
	0.19592	0.06134	2.5948		0.22895	0.09351	2.55443		0.212435	0.077425	2.57462		0.212435	0.077425	2.57462
	0.21287	0.05929	2.55045		0.2467	0.08893	2.51179		0.229785	0.07411	2.53112		0.229785	0.07411	2.53112
	0.22909	0.05692	2.50362		0.26393	0.08427	2.46596		0.24651	0.070595	2.48479		0.24651	0.070595	2.48479
	0.24463	0.05434	2.4549		0.28065	0.07966	2.41756		0.26264	0.067	2.43623		0.26264	0.067	2.43623
	0.25919	0.05141	2.40371		0.29651	0.07447	2.36654		0.27785	0.06294	2.38512		0.27785	0.06294	2.38512
	0.27231	0.04791	2.34829		0.31129	0.0688	2.31189		0.2918	0.058355	2.33009		0.2918	0.058355	2.33009
	0.28379	0.04408	2.28743		0.32448	0.06309	2.25288		0.304135	0.053585	2.27015		0.304135	0.053585	2.27015
	0.29391	0.04021	2.22324		0.33556	0.05739	2.19001		0.314735	0.0488	2.20662		0.314735	0.0488	2.20662
	0.30292	0.03638	2.15727		0.34498	0.05177	2.12428		0.32395	0.044075	2.14078		0.32395	0.044075	2.14078
	0.31078	0.03276	2.0893		0.35345	0.0463	2.05567		0.332115	0.03953	2.07248		0.332115	0.03953	2.07248
	0.31756	0.02924	2.01919		0.36023	0.04108	1.98599		0.338895	0.03516	2.00259		0.338895	0.03516	2.00259
	0.32329	0.02549	1.94729		0.36503	0.03599	1.91593		0.34416	0.03074	1.93161		0.34416	0.03074	1.93161
	0.3278	0.02152	1.87413		0.36776	0.03114	1.84231		0.34778	0.02633	1.85822		0.34778	0.02633	1.85822
	0.33064	0.01742	1.80038		0.36872	0.02714	1.7651		0.34968	0.02228	1.78274		0.34968	0.02228	1.78274
	0.33146	0.01344	1.72704		0.36834	0.02387	1.68804		0.3499	0.018655	1.70754		0.3499	0.018655	1.70754
	0.33038	0.0098	1.65263		0.36721	0.02112	1.61229		0.348795	0.01546	1.63246		0.348795	0.01546	1.63246
	0.32783	0.00648	1.5751		0.3651	0.01915	1.53764		0.346465	0.012815	1.55637		0.346465	0.012815	1.55637
	0.3243	0.00366	1.49476		0.36153	0.01785	1.46283		0.342915	0.010755	1.4788		0.342915	0.010755	1.4788
	0.3198	0.00153	1.41368		0.3561	0.01709	1.38638		0.33795	0.00931	1.40003		0.33795	0.00931	1.40003
	0.31419	-7.98716e-05	1.33373		0.34894	0.01643	1.3081		0.331565	0.00817506	1.32092		0.331565	0.00817506	1.32092
	0.30743	-0.00136	1.25527		0.34042	0.01556	1.22875		0.323925	0.0071	1.24201		0.323925	0.0071	1.24201
	0.2995	-0.00257	1.17861		0.33112	0.01425	1.15032		0.31531	0.00584	1.16447		0.31531	0.00584	1.16447
	0.29053	-0.0039	1.10361		0.32104	0.01235	1.07447		0.305785	0.004225	1.08904		0.305785	0.004225	1.08904
	0.28046	-0.00503	1.02904		0.30962	0.01044	1.00032		0.29504	0.002705	1.01468		0.29504	0.002705	1.01468
	0.26893	-0.00552	0.95369		0.29624	0.0095	0.92534		0.282585	0.00199	0.939515		0.282585	0.00199	0.939515
	0.25607	-0.00544	0.8778		0.28017	0.01	0.84924		0.26812	0.00228	0.86352		0.26812	0.00228	0.86352
	0.24221	-0.00502	0.80394		0.26173	0.01096	0.7761		0.25197	0.00297	0.79002		0.25197	0.00297	0.79002
	0.22783	-0.00427	0.73467		0.24217	0.01138	0.70889		0.235	0.003555	0.72178		0.235	0.003555	0.72178
	0.21378	-0.00328	0.67129		0.22311	0.0108	0.64767		0.218445	0.00376	0.65948		0.218445	0.00376	0.65948
	0.20038	-0.00233	0.61255		0.20605	0.00942	0.58998		0.203215	0.003545	0.601265		0.203215	0.003545	0.601265
	0.18777	-0.00181	0.55585		0.19088	0.00809	0.53135		0.189325	0.00314	0.5436		0.189325	0.00314	0.5436
	0.17634	-0.00191	0.50025		0.17709	0.00718	0.47158		0.176715	0.002635	0.485915		0.176715	0.002635	0.485915
	0.16596	-0.00253	0.44736		0.16397	0.00657	0.41581		0.164965	0.00202	0.431585		0.164965	0.00202	0.431585
	0.15609	-0.00336	0.39785		0.1514	0.00642	0.36686		0.153745	0.00153	0.382355		0.153745	0.00153	0.382355
	0.14644	-0.00405	0.35121		0.1393	0.00654	0.32494		0.14287	0.001245	0.338075		0.14287	0.001245	0.338075
	0.13672	-0.00435	0.30793		0.12711	0.00633	0.28885		0.131915	0.00099	0.29839		0.131915	0.00099	0.29839
	0.12662	-0.00425	0.26896		0.11484	0.00549	0.2559		0.12073	0.00062	0.26243		0.12073	0.00062	0.26243
	0.11595	-0.00405	0.23437		0.1033	0.00413	0.22252		0.109625	4e-05	0.228445		0.109625	4e-05	0.228445
	0.10482	-0.00391	0.20288		0.09297	0.00273	0.18701		0.098895	-0.00059	0.194945		0.098895	-0.00059	0.194945
	0.09356	-0.00381	0.17376		0.08322	0.00179	0.15383		0.08839	-0.00101	0.163795		0.08839	-0.00101	0.163795
	0.08257	-0.0037	0.1467		0.07406	0.00129	0.12689		0.078315	-0.001205	0.136795		0.078315	-0.001205	0.136795
	0.07231	-0.00365	0.12151		0.0656	0.000789999	0.10626		0.068955	-0.00143	0.113885		0.068955	-0.00143	0.113885
	0.06293	-0.00368	0.09769		0.05743	0.000202429	0.08783		0.06018	-0.00173879	0.09276		0.06018	-0.00173879	0.09276
	0.05423	-0.00349	0.07538		0.04918	-0.000233283	0.06806		0.051705	-0.00186164	0.07172		0.051705	-0.00186164	0.07172
	0.04594	-0.00286	0.05617		0.04116	-0.000380647	0.05064		0.04355	-0.00162032	0.053405		0.04355	-0.00162032	0.053405
	0.03796	-0.00196	0.0408		0.03346	-0.000316358	0.03778		0.03571	-0.00113818	0.03929		0.03571	-0.00113818	0.03929
s75
concrete	c3t3				c3t5
	x	y	z		x	y	z		x	y	z		x	y	z
	-0.01038	0.0047	0.03718		-0.01444	0.0025	0.0332		-0.01241	0.0036	0.03519		-0.01241	0.0036	0.03519
	-0.01838	0.01022	0.07313		-0.02413	0.00873	0.07998		-0.021255	0.009475	0.076555		-0.021255	0.009475	0.076555
	-0.02686	0.01546	0.12514		-0.0344	0.01654	0.14383		-0.03063	0.016	0.134485		-0.03063	0.016	0.134485
	-0.03585	0.01885	0.19		-0.0449	0.02538	0.22297		-0.040375	0.022115	0.206485		-0.040375	0.022115	0.206485
	-0.04659	0.02028	0.25728		-0.0576	0.03565	0.3129		-0.052095	0.027965	0.28509		-0.052095	0.027965	0.28509
	-0.05949	0.02085	0.31258		-0.07259	0.0474	0.40918		-0.06604	0.034125	0.36088		-0.06604	0.034125	0.36088
	-0.07236	0.02121	0.3483		-0.08464	0.05811	0.50807		-0.0785	0.03966	0.428185		-0.0785	0.03966	0.428185
	-0.08243	0.02176	0.37201		-0.08636	0.06389	0.60445		-0.084395	0.042825	0.48823		-0.084395	0.042825	0.48823
	-0.08926	0.02365	0.39936		-0.07363	0.06229	0.69163		-0.081445	0.04297	0.545495		-0.081445	0.04297	0.545495
	-0.09379	0.02806	0.44352		-0.04878	0.05472	0.76566		-0.071285	0.04139	0.60459		-0.071285	0.04139	0.60459
	-0.09599	0.03432	0.50936		-0.01934	0.0438	0.82934		-0.057665	0.03906	0.66935		-0.057665	0.03906	0.66935
	-0.09466	0.03993	0.5918		0.00815	0.03128	0.88762		-0.043255	0.035605	0.73971		-0.043255	0.035605	0.73971
	-0.08916	0.04218	0.67943		0.0307	0.01832	0.94147		-0.02923	0.03025	0.81045		-0.02923	0.03025	0.81045
	-0.08027	0.04053	0.76256		0.04779	0.00583	0.98918		-0.01624	0.02318	0.87587		-0.01624	0.02318	0.87587
	-0.06995	0.03697	0.83985		0.05868	-0.00472	1.03249		-0.005635	0.016125	0.93617		-0.005635	0.016125	0.93617
	-0.06054	0.03374	0.91607		0.06212	-0.01212	1.07526		0.00079	0.01081	0.995665		0.00079	0.01081	0.995665
	-0.05413	0.03165	0.99718		0.0574	-0.01613	1.12275		0.001635	0.00776	1.05997		0.001635	0.00776	1.05997
	-0.05183	0.03037	1.08614		0.04475	-0.01756	1.17883		-0.00354	0.006405	1.13248		-0.00354	0.006405	1.13248
	-0.05354	0.0295	1.18247		0.02564	-0.0179	1.24177		-0.01395	0.0058	1.21212		-0.01395	0.0058	1.21212
	-0.058	0.029	1.28387		0.00272	-0.01805	1.30508		-0.02764	0.005475	1.29448		-0.02764	0.005475	1.29448
	-0.06332	0.02881	1.38619		-0.02079	-0.01826	1.36232		-0.042055	0.005275	1.37426		-0.042055	0.005275	1.37426
	-0.06748	0.02861	1.48534		-0.04131	-0.01845	1.40888		-0.054395	0.00508	1.44711		-0.054395	0.00508	1.44711
	-0.06877	0.02784	1.57962		-0.05593	-0.01808	1.44063		-0.06235	0.00488	1.51012		-0.06235	0.00488	1.51012
	-0.0665	0.0259	1.66764		-0.06292	-0.01677	1.45794		-0.06471	0.004565	1.56279		-0.06471	0.004565	1.56279
	-0.06093	0.02251	1.74782		-0.06241	-0.01472	1.46591		-0.06167	0.003895	1.60686		-0.06167	0.003895	1.60686
	-0.05294	0.01774	1.81917		-0.05711	-0.01198	1.47112		-0.055025	0.00288	1.64515		-0.055025	0.00288	1.64515
	-0.0437	0.01216	1.88214		-0.05122	-0.00829	1.47964		-0.04746	0.001935	1.68089		-0.04746	0.001935	1.68089
	-0.03464	0.00694	1.93808		-0.04814	-0.00359	1.4961		-0.04139	0.001675	1.71709		-0.04139	0.001675	1.71709
	-0.02709	0.00319	1.98846		-0.04919	0.00188	1.52228		-0.03814	0.002535	1.75537		-0.03814	0.002535	1.75537
	-0.02179	0.0012	2.03431		-0.05356	0.00784	1.55699		-0.037675	0.00452	1.79565		-0.037675	0.00452	1.79565
	-0.0186	0.000712592	2.07534		-0.05886	0.01398	1.59577		-0.03873	0.0073463	1.83556		-0.03873	0.0073463	1.83556
	-0.01681	0.00117	2.11105		-0.06237	0.0197	1.6331		-0.03959	0.010435	1.87207		-0.03959	0.010435	1.87207
	-0.01572	0.00199	2.14203		-0.06239	0.02457	1.66725		-0.039055	0.01328	1.90464		-0.039055	0.01328	1.90464
	-0.01473	0.00274	2.16845		-0.05864	0.02857	1.69899		-0.036685	0.015655	1.93372		-0.036685	0.015655	1.93372
	-0.01318	0.00307	2.18971		-0.05194	0.03163	1.72854		-0.03256	0.01735	1.95913		-0.03256	0.01735	1.95913
	-0.01068	0.00276	2.20632		-0.04376	0.03351	1.75607		-0.02722	0.018135	1.9812		-0.02722	0.018135	1.9812
	-0.00718	0.00173	2.21938		-0.03547	0.03431	1.7823		-0.021325	0.01802	2.00084		-0.021325	0.01802	2.00084
	-0.00292	0.000206175	2.22956		-0.02778	0.0341	1.80826		-0.01535	0.0171531	2.01891		-0.01535	0.0171531	2.01891
	0.00173	-0.00135	2.23784		-0.02082	0.03303	1.83582		-0.009545	0.01584	2.03683		-0.009545	0.01584	2.03683
	0.00656	-0.00256	2.24531		-0.01421	0.03163	1.86533		-0.003825	0.014535	2.05532		-0.003825	0.014535	2.05532
	0.01151	-0.00335	2.25325		-0.00735	0.03065	1.89447		0.00208	0.01365	2.07386		0.00208	0.01365	2.07386
	0.017	-0.0039	2.26193		0.000378183	0.0307	1.92123		0.00868909	0.0134	2.09158		0.00868909	0.0134	2.09158
	0.02357	-0.00436	2.27069		0.0095	0.03201	1.94499		0.016535	0.013825	2.10784		0.016535	0.013825	2.10784
	0.03172	-0.00462	2.27835		0.02006	0.03454	1.96592		0.02589	0.01496	2.12214		0.02589	0.01496	2.12214
	0.04163	-0.00465	2.28426		0.03182	0.03816	1.98427		0.036725	0.016755	2.13427		0.036725	0.016755	2.13427
	0.05297	-0.00452	2.2878		0.04445	0.04226	1.99948		0.04871	0.01887	2.14364		0.04871	0.01887	2.14364
	0.06505	-0.00425	2.28828		0.05733	0.04568	2.01063		0.06119	0.020715	2.14946		0.06119	0.020715	2.14946
	0.07712	-0.00375	2.28673		0.06985	0.04753	2.01807		0.073485	0.02189	2.1524		0.073485	0.02189	2.1524
	0.08892	-0.0029	2.28563		0.08175	0.0478	2.02384		0.085335	0.02245	2.15474		0.085335	0.02245	2.15474
	0.10052	-0.00184	2.28546		0.093	0.04691	2.02877		0.09676	0.022535	2.15712		0.09676	0.022535	2.15712
	0.11198	-0.000810324	2.28475		0.1036	0.04531	2.03214		0.10779	0.0222498	2.15844		0.10779	0.0222498	2.15844
	0.12348	-9.90689e-06	2.28116		0.11374	0.04306	2.03315		0.11861	0.021525	2.15715		0.11861	0.021525	2.15715
	0.13513	0.00081673	2.27166		0.1239	0.04005	2.03125		0.129515	0.0204334	2.15145		0.129515	0.0204334	2.15145
	0.14697	0.0018	2.25502		0.13459	0.03638	2.02641		0.14078	0.01909	2.14072		0.14078	0.01909	2.14072
	0.15923	0.00248	2.23442		0.14632	0.03231	2.01824		0.152775	0.017395	2.12633		0.152775	0.017395	2.12633
	0.172	0.0025	2.21238		0.15917	0.0281	2.00637		0.165585	0.0153	2.10938		0.165585	0.0153	2.10938
	0.18494	0.00172	2.18895		0.17271	0.024	1.99212		0.178825	0.01286	2.09054		0.178825	0.01286	2.09054
	0.1976	0.000167553	2.16321		0.1863	0.02023	1.97625		0.19195	0.0101988	2.06973		0.19195	0.0101988	2.06973
	0.20983	-0.002	2.13501		0.19925	0.01684	1.95856		0.20454	0.00742	2.04678		0.20454	0.00742	2.04678
	0.22172	-0.00461	2.1053		0.21108	0.01381	1.93866		0.2164	0.0046	2.02198		0.2164	0.0046	2.02198
	0.23336	-0.00737	2.07386		0.22171	0.0111	1.91565		0.227535	0.001865	1.99476		0.227535	0.001865	1.99476
	0.24465	-0.00997	2.03979		0.23145	0.00858	1.88981		0.23805	-0.000695	1.9648		0.23805	-0.000695	1.9648
	0.25546	-0.01235	2.00289		0.24085	0.00582	1.8631		0.248155	-0.003265	1.933		0.248155	-0.003265	1.933
	0.26572	-0.01473	1.96376		0.25017	0.00265	1.83457		0.257945	-0.00604	1.89916		0.257945	-0.00604	1.89916
	0.27536	-0.01722	1.92279		0.2597	-0.000949181	1.80276		0.26753	-0.00908459	1.86278		0.26753	-0.00908459	1.86278
	0.28442	-0.0196	1.88		0.26935	-0.00502	1.7686		0.276885	-0.01231	1.8243		0.276885	-0.01231	1.8243
	0.29305	-0.02173	1.83491		0.27862	-0.00942	1.73227		0.285835	-0.015575	1.78359		0.285835	-0.015575	1.78359
	0.30128	-0.02366	1.78659		0.28696	-0.01375	1.69254		0.29412	-0.018705	1.73957		0.29412	-0.018705	1.73957
	0.30881	-0.02557	1.73418		0.29378	-0.01784	1.64925		0.301295	-0.021705	1.69172		0.301295	-0.021705	1.69172
	0.31524	-0.02762	1.67818		0.29881	-0.02179	1.60326		0.307025	-0.024705	1.64072		0.307025	-0.024705	1.64072
	0.32027	-0.02992	1.62019		0.3019	-0.02569	1.55556		0.311085	-0.027805	1.58787		0.311085	-0.027805	1.58787
	0.32371	-0.03254	1.56092		0.30291	-0.02936	1.50614		0.31331	-0.03095	1.53353		0.31331	-0.03095	1.53353
	0.32554	-0.03554	1.50086		0.30213	-0.0324	1.45472		0.313835	-0.03397	1.47779		0.313835	-0.03397	1.47779
	0.32556	-0.03883	1.44044		0.30023	-0.03472	1.40113		0.312895	-0.036775	1.42078		0.312895	-0.036775	1.42078
	0.32363	-0.04218	1.37995		0.29776	-0.03651	1.34462		0.310695	-0.039345	1.36228		0.310695	-0.039345	1.36228
	0.31995	-0.04525	1.31995		0.29486	-0.03793	1.28644		0.307405	-0.04159	1.3032		0.307405	-0.04159	1.3032
	0.31454	-0.04765	1.25992		0.29132	-0.03897	1.22988		0.30293	-0.04331	1.2449		0.30293	-0.04331	1.2449
	0.3075	-0.04921	1.19983		0.28662	-0.03942	1.17709		0.29706	-0.044315	1.18846		0.29706	-0.044315	1.18846
	0.29902	-0.05012	1.13972		0.28043	-0.03939	1.12522		0.289725	-0.044755	1.13247		0.289725	-0.044755	1.13247
	0.28933	-0.05065	1.07895		0.27268	-0.03935	1.07123		0.281005	-0.045	1.07509		0.281005	-0.045	1.07509
	0.27885	-0.05101	1.01726		0.26353	-0.0394	1.01463		0.27119	-0.045205	1.01595		0.27119	-0.045205	1.01595
	0.26796	-0.05121	0.95496		0.25341	-0.03926	0.95723		0.260685	-0.045235	0.956095		0.260685	-0.045235	0.956095
	0.25689	-0.05095	0.89237		0.24278	-0.03889	0.9003		0.249835	-0.04492	0.896335		0.249835	-0.04492	0.896335
	0.24573	-0.04991	0.83008		0.23211	-0.03825	0.84235		0.23892	-0.04408	0.836215		0.23892	-0.04408	0.836215
	0.23469	-0.04812	0.76913		0.22145	-0.03727	0.7823		0.22807	-0.042695	0.775715		0.22807	-0.042695	0.775715
	0.22404	-0.04589	0.70981		0.21048	-0.0358	0.72055		0.21726	-0.040845	0.71518		0.21726	-0.040845	0.71518
	0.21385	-0.04359	0.65164		0.19912	-0.03382	0.65848		0.206485	-0.038705	0.65506		0.206485	-0.038705	0.65506
	0.20391	-0.04125	0.59446		0.18752	-0.03165	0.59852		0.195715	-0.03645	0.59649		0.195715	-0.03645	0.59649
	0.19372	-0.03875	0.53703		0.1759	-0.02967	0.5421		0.18481	-0.03421	0.539565		0.18481	-0.03421	0.539565
	0.18317	-0.03612	0.47929		0.16445	-0.02797	0.48837		0.17381	-0.032045	0.48383		0.17381	-0.032045	0.48383
	0.17244	-0.03359	0.42324		0.1532	-0.02649	0.43665		0.16282	-0.03004	0.429945		0.16282	-0.03004	0.429945
	0.16178	-0.0313	0.37035		0.1422	-0.02499	0.38735		0.15199	-0.028145	0.37885		0.15199	-0.028145	0.37885
	0.15147	-0.02917	0.32105		0.13152	-0.02323	0.34078		0.141495	-0.0262	0.330915		0.141495	-0.0262	0.330915
	0.14168	-0.02704	0.27496		0.1212	-0.02124	0.29659		0.13144	-0.02414	0.285775		0.13144	-0.02414	0.285775
	0.13246	-0.02492	0.23178		0.11136	-0.01934	0.25392		0.12191	-0.02213	0.24285		0.12191	-0.02213	0.24285
	0.12376	-0.02292	0.19234		0.10211	-0.01774	0.21175		0.112935	-0.02033	0.202045		0.112935	-0.02033	0.202045
	0.11556	-0.02103	0.1571		0.0937	-0.01637	0.17085		0.10463	-0.0187	0.163975		0.10463	-0.0187	0.163975
	0.10792	-0.01912	0.12505		0.08622	-0.015	0.13269		0.09707	-0.01706	0.12887		0.09707	-0.01706	0.12887
	0.10084	-0.0172	0.09488		0.07956	-0.01356	0.09753		0.0902	-0.01538	0.096205		0.0902	-0.01538	0.096205
	0.09413	-0.01523	0.06614		0.07342	-0.01233	0.06571		0.083775	-0.01378	0.065925		0.083775	-0.01378	0.065925
	0.08762	-0.01325	0.0398		0.06769	-0.01144	0.03791		0.077655	-0.012345	0.038855		0.077655	-0.012345	0.038855
grass	c1t5				c1t6
	x	y	z		x	y	z		x	y	z		x	y	z
	-0.00628	1.27405e-05	0.04553		-0.00751	0.000892272	0.0355		-0.006895	0.000452506	0.040515		-0.006895	0.000452506	0.040515
	-0.02478	0.00299	0.10222		-0.02215	0.00328	0.07389		-0.023465	0.003135	0.088055		-0.023465	0.003135	0.088055
	-0.05137	0.00863	0.1755		-0.04473	0.00832	0.13173		-0.04805	0.008475	0.153615		-0.04805	0.008475	0.153615
	-0.08172	0.01658	0.24927		-0.07443	0.01591	0.20663		-0.078075	0.016245	0.22795		-0.078075	0.016245	0.22795
	-0.11407	0.02704	0.31784		-0.1109	0.02611	0.29128		-0.112485	0.026575	0.30456		-0.112485	0.026575	0.30456
	-0.15102	0.04094	0.39196		-0.15303	0.03974	0.37644		-0.152025	0.04034	0.3842		-0.152025	0.04034	0.3842
	-0.1943	0.05889	0.486		-0.1965	0.0558	0.45579		-0.1954	0.057345	0.470895		-0.1954	0.057345	0.470895
	-0.23872	0.07851	0.60811		-0.23383	0.07001	0.52886		-0.236275	0.07426	0.568485		-0.236275	0.07426	0.568485
	-0.26824	0.09343	0.75128		-0.25459	0.07786	0.59966		-0.261415	0.085645	0.67547		-0.261415	0.085645	0.67547
	-0.2612	0.09532	0.89334		-0.24677	0.07545	0.67057		-0.253985	0.085385	0.781955		-0.253985	0.085385	0.781955
	-0.20627	0.0797	1.00855		-0.20542	0.06085	0.73979		-0.205845	0.070275	0.87417		-0.205845	0.070275	0.87417
	-0.12495	0.05428	1.09041		-0.14283	0.03712	0.80421		-0.13389	0.0457	0.94731		-0.13389	0.0457	0.94731
	-0.04954	0.03015	1.15051		-0.08413	0.0124	0.86528		-0.066835	0.021275	1.00789		-0.066835	0.021275	1.00789
	0.000964904	0.01404	1.20309		-0.04439	-0.00711	0.92631		-0.0217125	0.003465	1.0647		-0.0217125	0.003465	1.0647
	0.02433	0.00673	1.25668		-0.02554	-0.01932	0.99143		-0.000605	-0.006295	1.12406		-0.000605	-0.006295	1.12406
	0.0247	0.00617	1.31592		-0.02435	-0.0253	1.06321		0.000175	-0.009565	1.18956		0.000175	-0.009565	1.18956
	0.00606	0.01026	1.3806		-0.0391	-0.02651	1.14423		-0.01652	-0.008125	1.26242		-0.01652	-0.008125	1.26242
	-0.02816	0.01787	1.44942		-0.06732	-0.02404	1.23456		-0.04774	-0.003085	1.34199		-0.04774	-0.003085	1.34199
	-0.07258	0.02773	1.51968		-0.10579	-0.01829	1.33024		-0.089185	0.00472	1.42496		-0.089185	0.00472	1.42496
	-0.12014	0.03741	1.58581		-0.14892	-0.00983	1.42367		-0.13453	0.01379	1.50474		-0.13453	0.01379	1.50474
	-0.16288	0.04451	1.64039		-0.18953	-0.000306855	1.50729		-0.176205	0.0221016	1.57384		-0.176205	0.0221016	1.57384
	-0.19411	0.04803	1.67832		-0.21973	0.0079	1.57461		-0.20692	0.027965	1.62647		-0.20692	0.027965	1.62647
	-0.21035	0.04817	1.70104		-0.23546	0.01307	1.6264		-0.222905	0.03062	1.66372		-0.222905	0.03062	1.66372
	-0.2128	0.04599	1.71543		-0.23769	0.01514	1.66765		-0.225245	0.030565	1.69154		-0.225245	0.030565	1.69154
	-0.20766	0.04341	1.72928		-0.23206	0.01567	1.70576		-0.21986	0.02954	1.71752		-0.21986	0.02954	1.71752
	-0.20267	0.04265	1.74851		-0.2255	0.01653	1.74663		-0.214085	0.02959	1.74757		-0.214085	0.02959	1.74757
	-0.20245	0.04507	1.77712		-0.22293	0.01906	1.7923		-0.21269	0.032065	1.78471		-0.21269	0.032065	1.78471
	-0.2076	0.05075	1.81504		-0.22465	0.02378	1.84262		-0.216125	0.037265	1.82883		-0.216125	0.037265	1.82883
	-0.21522	0.05857	1.8592		-0.22761	0.03052	1.89587		-0.221415	0.044545	1.87753		-0.221415	0.044545	1.87753
	-0.22088	0.06689	1.90523		-0.22783	0.03856	1.94728		-0.224355	0.052725	1.92626		-0.224355	0.052725	1.92626
	-0.22118	0.07438	1.9493		-0.2224	0.04648	1.99412		-0.22179	0.06043	1.97171		-0.22179	0.06043	1.97171
	-0.21479	0.08	1.98909		-0.21084	0.05246	2.03685		-0.212815	0.06623	2.01297		-0.212815	0.06623	2.01297
	-0.20271	0.0834	2.02277		-0.19547	0.05582	2.07648		-0.19909	0.06961	2.04962		-0.19909	0.06961	2.04962
	-0.18707	0.08468	2.05086		-0.17868	0.05719	2.11246		-0.182875	0.070935	2.08166		-0.182875	0.070935	2.08166
	-0.17015	0.08419	2.07666		-0.16226	0.05755	2.14333		-0.166205	0.07087	2.11		-0.166205	0.07087	2.11
	-0.15348	0.08221	2.10312		-0.14696	0.05743	2.16939		-0.15022	0.06982	2.13625		-0.15022	0.06982	2.13625
	-0.1378	0.07945	2.13223		-0.13297	0.05704	2.19449		-0.135385	0.068245	2.16336		-0.135385	0.068245	2.16336
	-0.12311	0.07672	2.16395		-0.11944	0.05681	2.22054		-0.121275	0.066765	2.19225		-0.121275	0.066765	2.19225
	-0.10875	0.07475	2.19598		-0.1053	0.05747	2.24599		-0.107025	0.06611	2.22099		-0.107025	0.06611	2.22099
	-0.09366	0.07387	2.2259		-0.09048	0.05948	2.2678		-0.09207	0.066675	2.24685		-0.09207	0.066675	2.24685
	-0.07668	0.07358	2.25224		-0.07504	0.06234	2.28509		-0.07586	0.06796	2.26866		-0.07586	0.06796	2.26866
	-0.05682	0.07297	2.27237		-0.05824	0.06519	2.29743		-0.05753	0.06908	2.2849		-0.05753	0.06908	2.2849
	-0.03318	0.07148	2.28513		-0.03922	0.06736	2.30526		-0.0362	0.06942	2.2952		-0.0362	0.06942	2.2952
	-0.00655	0.06901	2.29249		-0.01782	0.06828	2.30985		-0.012185	0.068645	2.30117		-0.012185	0.068645	2.30117
	0.02095	0.06567	2.29637		0.00559	0.06774	2.31263		0.01327	0.066705	2.3045		0.01327	0.066705	2.3045
	0.04705	0.06174	2.29775		0.02979	0.06614	2.31396		0.03842	0.06394	2.30586		0.03842	0.06394	2.30586
	0.07	0.0573	2.29724		0.05317	0.06425	2.31294		0.061585	0.060775	2.30509		0.061585	0.060775	2.30509
	0.08954	0.05248	2.29619		0.07505	0.06244	2.30948		0.082295	0.05746	2.30283		0.082295	0.05746	2.30283
	0.10718	0.04748	2.29434		0.09557	0.06044	2.3046		0.101375	0.05396	2.29947		0.101375	0.05396	2.29947
	0.12474	0.04216	2.28899		0.11537	0.05778	2.29827		0.120055	0.04997	2.29363		0.120055	0.04997	2.29363
	0.14336	0.0363	2.27865		0.13502	0.0541	2.28849		0.13919	0.0452	2.28357		0.13919	0.0452	2.28357
	0.16372	0.03004	2.26352		0.15496	0.0493	2.27509		0.15934	0.03967	2.26931		0.15934	0.03967	2.26931
	0.18545	0.02373	2.24506		0.17532	0.04373	2.25873		0.180385	0.03373	2.2519		0.180385	0.03373	2.2519
	0.2075	0.01734	2.22406		0.19599	0.03786	2.23807		0.201745	0.0276	2.23107		0.201745	0.0276	2.23107
	0.22852	0.01087	2.19998		0.21628	0.032	2.21207		0.2224	0.021435	2.20602		0.2224	0.021435	2.20602
	0.24755	0.00444	2.17211		0.23546	0.02616	2.18311		0.241505	0.0153	2.17761		0.241505	0.0153	2.17761
	0.26437	-0.0014	2.14187		0.25316	0.02014	2.15447		0.258765	0.00937	2.14817		0.258765	0.00937	2.14817
	0.27943	-0.00642	2.11097		0.26973	0.0139	2.12588		0.27458	0.00374	2.11842		0.27458	0.00374	2.11842
	0.29355	-0.01103	2.0791		0.28578	0.00752	2.09512		0.289665	-0.001755	2.08711		0.289665	-0.001755	2.08711
	0.30743	-0.0158	2.04523		0.30147	0.00118	2.06021		0.30445	-0.00731	2.05272		0.30445	-0.00731	2.05272
	0.32133	-0.02076	2.00732		0.31646	-0.00526	2.02107		0.318895	-0.01301	2.01419		0.318895	-0.01301	2.01419
	0.33493	-0.02552	1.96467		0.33071	-0.01171	1.97919		0.33282	-0.018615	1.97193		0.33282	-0.018615	1.97193
	0.3475	-0.02992	1.91737		0.34443	-0.01769	1.93492		0.345965	-0.023805	1.92614		0.345965	-0.023805	1.92614
	0.35814	-0.03408	1.86697		0.35756	-0.0228	1.88719		0.35785	-0.02844	1.87708		0.35785	-0.02844	1.87708
	0.36655	-0.03807	1.81517		0.36986	-0.02737	1.83552		0.368205	-0.03272	1.82534		0.368205	-0.03272	1.82534
	0.37323	-0.04171	1.76289		0.38061	-0.03188	1.77951		0.37692	-0.036795	1.7712		0.37692	-0.036795	1.7712
	0.37852	-0.04516	1.7093		0.38927	-0.0365	1.71897		0.383895	-0.04083	1.71413		0.383895	-0.04083	1.71413
	0.38239	-0.04848	1.65248		0.39588	-0.04096	1.65635		0.389135	-0.04472	1.65441		0.389135	-0.04472	1.65441
	0.38486	-0.05145	1.59258		0.40036	-0.04501	1.59374		0.39261	-0.04823	1.59316		0.39261	-0.04823	1.59316
	0.38568	-0.05393	1.53		0.40278	-0.04878	1.53247		0.39423	-0.051355	1.53123		0.39423	-0.051355	1.53123
	0.3847	-0.05587	1.465		0.40299	-0.05242	1.47156		0.393845	-0.054145	1.46828		0.393845	-0.054145	1.46828
	0.38174	-0.05707	1.3986		0.40047	-0.05584	1.40892		0.391105	-0.056455	1.40376		0.391105	-0.056455	1.40376
	0.37696	-0.05777	1.33305		0.39554	-0.0588	1.34472		0.38625	-0.058285	1.33889		0.38625	-0.058285	1.33889
	0.37058	-0.05857	1.26904		0.38877	-0.06117	1.27918		0.379675	-0.05987	1.27411		0.379675	-0.05987	1.27411
	0.36273	-0.05949	1.20498		0.38082	-0.06274	1.21212		0.371775	-0.061115	1.20855		0.371775	-0.061115	1.20855
	0.35341	-0.06009	1.13931		0.37197	-0.06348	1.14467		0.36269	-0.061785	1.14199		0.36269	-0.061785	1.14199
	0.34294	-0.06009	1.07227		0.36195	-0.06365	1.07917		0.352445	-0.06187	1.07572		0.352445	-0.06187	1.07572
	0.33159	-0.05952	1.00591		0.35046	-0.06346	1.0162		0.341025	-0.06149	1.01106		0.341025	-0.06149	1.01106
	0.31914	-0.05856	0.94231		0.3376	-0.06287	0.95526		0.32837	-0.060715	0.948785		0.32837	-0.060715	0.948785
	0.30544	-0.05746	0.8812		0.32366	-0.06195	0.89481		0.31455	-0.059705	0.888005		0.31455	-0.059705	0.888005
	0.29046	-0.05619	0.8216		0.30867	-0.06087	0.83277		0.299565	-0.05853	0.827185		0.299565	-0.05853	0.827185
	0.27427	-0.05463	0.76257		0.29263	-0.05973	0.77058		0.28345	-0.05718	0.766575		0.28345	-0.05718	0.766575
	0.25708	-0.05283	0.70413		0.2758	-0.05822	0.70982		0.26644	-0.055525	0.706975		0.26644	-0.055525	0.706975
	0.23982	-0.05092	0.64812		0.25842	-0.05616	0.64944		0.24912	-0.05354	0.64878		0.24912	-0.05354	0.64878
	0.2233	-0.04887	0.59425		0.24081	-0.05373	0.58883		0.232055	-0.0513	0.59154		0.232055	-0.0513	0.59154
	0.20748	-0.04661	0.54108		0.22349	-0.05113	0.53089		0.215485	-0.04887	0.535985		0.215485	-0.04887	0.535985
	0.19226	-0.04426	0.48836		0.20679	-0.04858	0.47882		0.199525	-0.04642	0.48359		0.199525	-0.04642	0.48359
	0.17755	-0.04183	0.43762		0.19073	-0.04624	0.43191		0.18414	-0.044035	0.434765		0.18414	-0.044035	0.434765
	0.16341	-0.03932	0.39018		0.17524	-0.04392	0.38717		0.169325	-0.04162	0.388675		0.169325	-0.04162	0.388675
	0.14982	-0.03675	0.34568		0.15987	-0.04125	0.34262		0.154845	-0.039	0.34415		0.154845	-0.039	0.34415
	0.1364	-0.03397	0.30397		0.14442	-0.0379	0.29918		0.14041	-0.035935	0.301575		0.14041	-0.035935	0.301575
	0.123	-0.03079	0.2657		0.12884	-0.03392	0.2577		0.12592	-0.032355	0.2617		0.12592	-0.032355	0.2617
	0.1097	-0.02735	0.23116		0.11313	-0.02964	0.21801		0.111415	-0.028495	0.224585		0.111415	-0.028495	0.224585
	0.09662	-0.02386	0.19884		0.09765	-0.02531	0.18057		0.097135	-0.024585	0.189705		0.097135	-0.024585	0.189705
	0.08412	-0.0205	0.16869		0.08292	-0.02146	0.14763		0.08352	-0.02098	0.15816		0.08352	-0.02098	0.15816
	0.07233	-0.01757	0.14085		0.0692	-0.01824	0.11928		0.070765	-0.017905	0.130065		0.070765	-0.017905	0.130065
	0.06115	-0.01507	0.11499		0.05646	-0.01552	0.09472		0.058805	-0.015295	0.104855		0.058805	-0.015295	0.104855
	0.05055	-0.01279	0.09178		0.04473	-0.01325	0.0746		0.04764	-0.01302	0.08319		0.04764	-0.01302	0.08319
	0.04102	-0.01052	0.07155		0.03451	-0.01131	0.05949		0.037765	-0.010915	0.06552		0.037765	-0.010915	0.06552
	0.03266	-0.00833	0.05331		0.02602	-0.0097	0.04728		0.02934	-0.009015	0.050295		0.02934	-0.009015	0.050295
	0.0253	-0.00665	0.03702		0.01901	-0.00831	0.03584		0.022155	-0.00748	0.03643		0.022155	-0.00748	0.03643
rubber	c4t13				c4t24
	x	y	z		x	y	z		x	y	z		x	y	z
	-0.0195	0.01433	0.05178
	-0.04516	0.02856	0.11815
	-0.07918	0.0425	0.2038
	-0.12116	0.05115	0.2951
	-0.17211	0.05416	0.37199
	-0.22845	0.05476	0.42452
	-0.28145	0.05678	0.46602
	-0.32134	0.064	0.52176
	-0.33855	0.07605	0.60705
	-0.32556	0.08569	0.71532
	-0.28307	0.0838	0.82912
	-0.22213	0.06778	0.93984
	-0.16035	0.04351	1.05128
	-0.11388	0.02092	1.16883
	-0.09052	0.00816	1.29311
	-0.08921	0.0071	1.42024
	-0.10452	0.01302	1.54397
	-0.13004	0.01891	1.65858
	-0.16072	0.0199	1.75905
	-0.19308	0.01527	1.84111
	-0.22346	0.00746	1.90322
	-0.24841	-0.000417485	1.94741
	-0.26592	-0.00639	1.97686
	-0.27614	-0.00958	1.99394
	-0.28156	-0.00999	2.00244
	-0.28552	-0.00832	2.00762
	-0.29051	-0.00567	2.01411
	-0.29718	-0.00303	2.02414
	-0.30465	-0.000793547	2.0375
	-0.31135	0.00105	2.05196
	-0.31546	0.00284	2.06543
	-0.31551	0.00489	2.07757
	-0.31102	0.0073	2.09024
	-0.30255	0.01027	2.10567
	-0.29138	0.01421	2.12485
	-0.27892	0.01931	2.14739
	-0.26612	0.02533	2.1709
	-0.25311	0.0318	2.19347
	-0.23913	0.03819	2.21528
	-0.2234	0.04386	2.23641
	-0.2057	0.04823	2.25545
	-0.18639	0.05081	2.27071
	-0.16577	0.05157	2.28184
	-0.14421	0.05094	2.28933
	-0.12229	0.0497	2.29395
	-0.10083	0.04846	2.29593
	-0.08056	0.04738	2.29599
	-0.06153	0.04639	2.29549
	-0.04313	0.04523	2.29522
	-0.02464	0.04365	2.29403
	-0.00534	0.04152	2.28934
	0.01507	0.03876	2.27872
	0.03642	0.0354	2.26165
	0.05828	0.03181	2.2403
	0.08005	0.02822	2.21718
	0.10133	0.02476	2.19443
	0.12217	0.02117	2.17255
	0.14283	0.01714	2.1496
	0.16334	0.01261	2.12267
	0.18354	0.00779	2.08926
	0.20316	0.00287	2.04957
	0.22193	-0.00221	2.00622
	0.23981	-0.00745	1.96176
	0.25652	-0.0128	1.91641
	0.27158	-0.01827	1.86934
	0.28469	-0.02404	1.81984
	0.29608	-0.03012	1.76593
	0.30561	-0.03584	1.70777
	0.31253	-0.0407	1.64784
	0.31653	-0.04485	1.58743
	0.31811	-0.04859	1.52529
	0.31842	-0.05189	1.46017
	0.31812	-0.05456	1.39238
	0.31723	-0.05663	1.32238
	0.31549	-0.05817	1.25154
	0.31228	-0.05938	1.18121
	0.30713	-0.06026	1.11237
	0.29974	-0.06056	1.04622
	0.28994	-0.06032	0.98178
	0.27783	-0.05981	0.91718
	0.26356	-0.05896	0.85309
	0.24752	-0.05732	0.79086
	0.23007	-0.05483	0.73046
	0.21188	-0.05195	0.67093
	0.19418	-0.04907	0.61213
	0.1781	-0.04638	0.55536
	0.16385	-0.04373	0.50179
	0.15059	-0.04089	0.45136
	0.13749	-0.03794	0.40354
	0.1242	-0.03506	0.35813
	0.1108	-0.03243	0.31518
	0.09773	-0.0299	0.27392
	0.08567	-0.02708	0.23439
	0.07494	-0.02382	0.19828
	0.06534	-0.02041	0.16653
	0.05652	-0.01715	0.13849
	0.04832	-0.01424	0.11378
	0.04069	-0.01195	0.09243
	0.03383	-0.01037	0.07371
	0.02808	-0.00935	0.05575
	0.02366	-0.00842	0.03785
s76
concrete	c2t11				c2t12
	x	y	z		x	y	z		x	y	z		x	y	z
	-0.00403	0.00203	0.03084		-0.00411	0.00443	0.03787		-0.00407	0.00323	0.034355		-0.00407	0.00323	0.034355
	-0.0139	0.00665	0.11152		-0.01088	0.00797	0.13456		-0.01239	0.00731	0.12304		-0.01239	0.00731	0.12304
	-0.02918	0.01227	0.23799		-0.02144	0.00922	0.27717		-0.02531	0.010745	0.25758		-0.02531	0.010745	0.25758
	-0.05044	0.01553	0.3824		-0.03738	0.00702	0.42962		-0.04391	0.011275	0.40601		-0.04391	0.011275	0.40601
	-0.07405	0.01708	0.49154		-0.05571	0.00375	0.52884		-0.06488	0.010415	0.51019		-0.06488	0.010415	0.51019
	-0.09203	0.01974	0.53023		-0.06898	0.00363	0.55034		-0.080505	0.011685	0.540285		-0.080505	0.011685	0.540285
	-0.10012	0.02571	0.51307		-0.07228	0.00937	0.53269		-0.0862	0.01754	0.52288		-0.0862	0.01754	0.52288
	-0.09974	0.03331	0.50056		-0.06695	0.01671	0.53257		-0.083345	0.02501	0.516565		-0.083345	0.02501	0.516565
	-0.09294	0.03838	0.52428		-0.05511	0.02059	0.56182		-0.074025	0.029485	0.54305		-0.074025	0.029485	0.54305
	-0.0821	0.03675	0.56933		-0.04027	0.01753	0.60082		-0.061185	0.02714	0.585075		-0.061185	0.02714	0.585075
	-0.07023	0.02762	0.6139		-0.02596	0.00729	0.63446		-0.048095	0.017455	0.62418		-0.048095	0.017455	0.62418
	-0.05903	0.01355	0.65022		-0.01387	-0.0075	0.65999		-0.03645	0.003025	0.655105		-0.03645	0.003025	0.655105
	-0.04901	0.000379915	0.68089		-0.00364	-0.02146	0.68316		-0.026325	-0.01054	0.682025		-0.026325	-0.01054	0.682025
	-0.04101	-0.00739	0.71329		0.00431	-0.03053	0.70898		-0.01835	-0.01896	0.711135		-0.01835	-0.01896	0.711135
	-0.03635	-0.00799	0.7518		0.00811	-0.03324	0.74014		-0.01412	-0.020615	0.74597		-0.01412	-0.020615	0.74597
	-0.03625	-0.00304	0.79584		0.00619	-0.03094	0.77562		-0.01503	-0.01699	0.78573		-0.01503	-0.01699	0.78573
	-0.0416	0.00521	0.84721		-0.00264	-0.02548	0.81435		-0.02212	-0.010135	0.83078		-0.02212	-0.010135	0.83078
	-0.05181	0.01441	0.90707		-0.01778	-0.01853	0.85625		-0.034795	-0.00206	0.88166		-0.034795	-0.00206	0.88166
	-0.06571	0.0228	0.97435		-0.03827	-0.01083	0.89959		-0.05199	0.005985	0.93697		-0.05199	0.005985	0.93697
	-0.08054	0.02865	1.05121		-0.06132	-0.00388	0.94258		-0.07093	0.012385	0.996895		-0.07093	0.012385	0.996895
	-0.0926	0.0301	1.14662		-0.08378	0.000267024	0.98821		-0.08819	0.0151835	1.06742		-0.08819	0.0151835	1.06742
	-0.09727	0.02529	1.27155		-0.10191	-0.000274814	1.04001		-0.09959	0.0125076	1.15578		-0.09959	0.0125076	1.15578
	-0.09212	0.01485	1.42087		-0.11266	-0.00518	1.09468		-0.10239	0.004835	1.25778		-0.10239	0.004835	1.25778
	-0.07803	0.00054658	1.58305		-0.11433	-0.0125	1.15061		-0.09618	-0.00597671	1.36683		-0.09618	-0.00597671	1.36683
	-0.06031	-0.01527	1.74689		-0.10853	-0.02025	1.2107		-0.08442	-0.01776	1.4788		-0.08442	-0.01776	1.4788
	-0.04379	-0.03135	1.90096		-0.09947	-0.02754	1.28257		-0.07163	-0.029445	1.59177		-0.07163	-0.029445	1.59177
	-0.03127	-0.04774	2.03576		-0.09012	-0.03341	1.37218		-0.060695	-0.040575	1.70397		-0.060695	-0.040575	1.70397
	-0.02466	-0.0639	2.14879		-0.08111	-0.03735	1.47765		-0.052885	-0.050625	1.81322		-0.052885	-0.050625	1.81322
	-0.02583	-0.07796	2.23691		-0.07219	-0.04019	1.59797		-0.04901	-0.059075	1.91744		-0.04901	-0.059075	1.91744
	-0.03413	-0.08838	2.30026		-0.06292	-0.04366	1.72832		-0.048525	-0.06602	2.01429		-0.048525	-0.06602	2.01429
	-0.04611	-0.09486	2.34214		-0.05274	-0.04867	1.86001		-0.049425	-0.071765	2.10107		-0.049425	-0.071765	2.10107
	-0.05723	-0.09775	2.36405		-0.04212	-0.05481	1.98342		-0.049675	-0.07628	2.17374		-0.049675	-0.07628	2.17374
	-0.06433	-0.09822	2.37328		-0.03262	-0.06095	2.09314		-0.048475	-0.079585	2.23321		-0.048475	-0.079585	2.23321
	-0.06691	-0.0964	2.37579		-0.02524	-0.06675	2.18551		-0.046075	-0.081575	2.28065		-0.046075	-0.081575	2.28065
	-0.06689	-0.09206	2.37499		-0.01971	-0.07191	2.25705		-0.0433	-0.081985	2.31602		-0.0433	-0.081985	2.31602
	-0.06635	-0.08524	2.373		-0.01561	-0.07641	2.30903		-0.04098	-0.080825	2.34102		-0.04098	-0.080825	2.34102
	-0.06593	-0.07577	2.36909		-0.01331	-0.08016	2.34713		-0.03962	-0.077965	2.35811		-0.03962	-0.077965	2.35811
	-0.06531	-0.06425	2.36356		-0.01313	-0.08286	2.37808		-0.03922	-0.073555	2.37082		-0.03922	-0.073555	2.37082
	-0.06402	-0.05148	2.35591		-0.01546	-0.08365	2.40468		-0.03974	-0.067565	2.38029		-0.03974	-0.067565	2.38029
	-0.06169	-0.03812	2.34424		-0.01966	-0.08161	2.42705		-0.040675	-0.059865	2.38564		-0.040675	-0.059865	2.38564
	-0.05811	-0.02452	2.32891		-0.0242	-0.07642	2.44412		-0.041155	-0.05047	2.38652		-0.041155	-0.05047	2.38652
	-0.05303	-0.01064	2.31171		-0.02708	-0.06854	2.45491		-0.040055	-0.03959	2.38331		-0.040055	-0.03959	2.38331
	-0.04688	0.00354	2.2947		-0.02705	-0.05894	2.46042		-0.036965	-0.0277	2.37756		-0.036965	-0.0277	2.37756
	-0.04021	0.01733	2.27831		-0.02356	-0.04824	2.46163		-0.031885	-0.015455	2.36997		-0.031885	-0.015455	2.36997
	-0.03315	0.0298	2.26286		-0.01714	-0.0372	2.45901		-0.025145	-0.0037	2.36094		-0.025145	-0.0037	2.36094
	-0.02559	0.0403	2.2481		-0.00895	-0.02648	2.45368		-0.01727	0.00691	2.35089		-0.01727	0.00691	2.35089
	-0.01708	0.04838	2.23227		0.000221235	-0.01652	2.44713		-0.00842938	0.01593	2.3397		-0.00842938	0.01593	2.3397
	-0.00752	0.05409	2.21526		0.00963	-0.00773	2.43961		0.001055	0.02318	2.32743		0.001055	0.02318	2.32743
	0.00258	0.05739	2.19698		0.01862	-0.000669277	2.43065		0.0106	0.0283604	2.31381		0.0106	0.0283604	2.31381
	0.0126	0.05882	2.17734		0.02694	0.0046	2.41984		0.01977	0.03171	2.29859		0.01977	0.03171	2.29859
	0.02248	0.05913	2.15669		0.0349	0.00871	2.40627		0.02869	0.03392	2.28148		0.02869	0.03392	2.28148
	0.03252	0.05903	2.1333		0.04308	0.01233	2.38978		0.0378	0.03568	2.26154		0.0378	0.03568	2.26154
	0.04259	0.05894	2.10508		0.05218	0.01606	2.37087		0.047385	0.0375	2.23798		0.047385	0.0375	2.23798
	0.05252	0.05867	2.07213		0.06262	0.0199	2.34963		0.05757	0.039285	2.21088		0.05757	0.039285	2.21088
	0.06233	0.05755	2.03719		0.07423	0.02331	2.32802		0.06828	0.04043	2.18261		0.06828	0.04043	2.18261
	0.07186	0.0555	2.00166		0.08696	0.02569	2.30554		0.07941	0.040595	2.1536		0.07941	0.040595	2.1536
	0.08126	0.05283	1.96583		0.10051	0.02673	2.27951		0.090885	0.03978	2.12267		0.090885	0.03978	2.12267
	0.09064	0.04968	1.92934		0.11375	0.02678	2.24851		0.102195	0.03823	2.08893		0.102195	0.03823	2.08893
	0.09992	0.04621	1.89147		0.12547	0.02642	2.21306		0.112695	0.036315	2.05226		0.112695	0.036315	2.05226
	0.10926	0.04265	1.85014		0.13497	0.02616	2.17418		0.122115	0.034405	2.01216		0.122115	0.034405	2.01216
	0.11893	0.03899	1.80454		0.14261	0.02612	2.13179		0.13077	0.032555	1.96816		0.13077	0.032555	1.96816
	0.1288	0.03526	1.75651		0.14897	0.02607	2.08699		0.138885	0.030665	1.92175		0.138885	0.030665	1.92175
	0.13869	0.03179	1.70868		0.15523	0.02585	2.04153		0.14696	0.02882	1.87511		0.14696	0.02882	1.87511
	0.14853	0.02877	1.66215		0.16295	0.02516	1.9952		0.15574	0.026965	1.82868		0.15574	0.026965	1.82868
	0.15811	0.02599	1.61631		0.1727	0.02353	1.9467		0.165405	0.02476	1.7815		0.165405	0.02476	1.7815
	0.16715	0.02342	1.56964		0.18398	0.02094	1.89564		0.175565	0.02218	1.73264		0.175565	0.02218	1.73264
	0.17529	0.02104	1.52102		0.19589	0.01764	1.84206		0.18559	0.01934	1.68154		0.18559	0.01934	1.68154
	0.18218	0.01852	1.47064		0.20771	0.01374	1.78614		0.194945	0.01613	1.62839		0.194945	0.01613	1.62839
	0.18796	0.01564	1.41815		0.21908	0.00921	1.72811		0.20352	0.012425	1.57313		0.20352	0.012425	1.57313
	0.19315	0.01267	1.36455		0.22985	0.00459	1.66805		0.2115	0.00863	1.5163		0.2115	0.00863	1.5163
	0.19786	0.00969	1.31034		0.23959	0.000328105	1.60617		0.218725	0.00500905	1.45826		0.218725	0.00500905	1.45826
	0.20165	0.00658	1.25456		0.2476	-0.00358	1.54288		0.224625	0.0015	1.39872		0.224625	0.0015	1.39872
	0.20438	0.00372	1.19818		0.2541	-0.00709	1.47922		0.22924	-0.001685	1.3387		0.22924	-0.001685	1.3387
	0.20638	0.00118	1.14281		0.25948	-0.01021	1.41713		0.23293	-0.004515	1.27997		0.23293	-0.004515	1.27997
	0.20776	-0.000924244	1.08764		0.26358	-0.01333	1.35757		0.23567	-0.00712712	1.2226		0.23567	-0.00712712	1.2226
	0.20841	-0.00247	1.03089		0.26635	-0.01643	1.29837		0.23738	-0.00945	1.16463		0.23738	-0.00945	1.16463
	0.20775	-0.00389	0.9729		0.26799	-0.01915	1.23683		0.23787	-0.01152	1.10486		0.23787	-0.01152	1.10486
	0.20556	-0.00544	0.91537		0.2686	-0.02128	1.1729		0.23708	-0.01336	1.04414		0.23708	-0.01336	1.04414
	0.202	-0.00698	0.85894		0.26794	-0.02299	1.10747		0.23497	-0.014985	0.983205		0.23497	-0.014985	0.983205
	0.19693	-0.00857	0.80333		0.26597	-0.02456	1.04004		0.23145	-0.016565	0.921685		0.23145	-0.016565	0.921685
	0.19029	-0.01041	0.74864		0.26267	-0.02601	0.97047		0.22648	-0.01821	0.859555		0.22648	-0.01821	0.859555
	0.18236	-0.01241	0.69581		0.2578	-0.02744	0.90221		0.22008	-0.019925	0.79901		0.22008	-0.019925	0.79901
	0.1739	-0.01411	0.64502		0.25143	-0.0292	0.839		0.212665	-0.021655	0.74201		0.212665	-0.021655	0.74201
	0.16522	-0.01531	0.59589		0.24337	-0.03111	0.77881		0.204295	-0.02321	0.68735		0.204295	-0.02321	0.68735
	0.15629	-0.01609	0.54721		0.23391	-0.03277	0.72061		0.1951	-0.02443	0.63391		0.1951	-0.02443	0.63391
	0.14736	-0.01653	0.49851		0.22356	-0.03399	0.66597		0.18546	-0.02526	0.58224		0.18546	-0.02526	0.58224
	0.13861	-0.01676	0.45052		0.21278	-0.0348	0.61246		0.175695	-0.02578	0.53149		0.175695	-0.02578	0.53149
	0.1298	-0.01677	0.40465		0.20164	-0.03517	0.55696		0.16572	-0.02597	0.480805		0.16572	-0.02597	0.480805
	0.12104	-0.01677	0.36269		0.19007	-0.03527	0.49839		0.155555	-0.02602	0.43054		0.155555	-0.02602	0.43054
	0.1126	-0.01692	0.32542		0.1781	-0.03538	0.43942		0.14535	-0.02615	0.38242		0.14535	-0.02615	0.38242
	0.10438	-0.0171	0.28975		0.16584	-0.03561	0.38256		0.13511	-0.026355	0.336155		0.13511	-0.026355	0.336155
	0.09622	-0.01706	0.25428		0.15298	-0.03576	0.32935		0.1246	-0.02641	0.291815		0.1246	-0.02641	0.291815
	0.08842	-0.01636	0.22003		0.13929	-0.03542	0.2789		0.113855	-0.02589	0.249465		0.113855	-0.02589	0.249465
	0.08163	-0.01534	0.18657		0.1252	-0.03446	0.23143		0.103415	-0.0249	0.209		0.103415	-0.0249	0.209
	0.0759	-0.01451	0.15403		0.11152	-0.03311	0.18926		0.09371	-0.02381	0.171645		0.09371	-0.02381	0.171645
	0.07043	-0.01365	0.12481		0.09878	-0.03187	0.1539		0.084605	-0.02276	0.139355		0.084605	-0.02276	0.139355
	0.06521	-0.01259	0.10132		0.08741	-0.03087	0.12378		0.07631	-0.02173	0.11255		0.07631	-0.02173	0.11255
	0.06079	-0.01123	0.08134		0.07763	-0.02969	0.0965		0.06921	-0.02046	0.08892		0.06921	-0.02046	0.08892
	0.05723	-0.00938	0.0631		0.06934	-0.0281	0.0716		0.063285	-0.01874	0.06735		0.063285	-0.01874	0.06735
	0.05432	-0.00685	0.04562		0.06214	-0.02576	0.04857		0.05823	-0.016305	0.047095		0.05823	-0.016305	0.047095
	0.05119	-0.00378	0.03003		0.05592	-0.02235	0.02807		0.053555	-0.013065	0.02905		0.053555	-0.013065	0.02905
grass	c4t2				c4t4
	x	y	z		x	y	z		x	y	z		x	y	z
	0.00503	0.00287	0.03442		-0.00149	-0.000890929	0.03701		0.00177	0.000989536	0.035715		0.00177	0.000989536	0.035715
	0.00433	0.01192	0.10843		-0.01599	0.00471	0.10962		-0.00583	0.008315	0.109025		-0.00583	0.008315	0.109025
	-0.01109	0.02626	0.21979		-0.04673	0.01342	0.22085		-0.02891	0.01984	0.22032		-0.02891	0.01984	0.22032
	-0.04883	0.04125	0.3434		-0.09334	0.02158	0.34887		-0.071085	0.031415	0.346135		-0.071085	0.031415	0.346135
	-0.10345	0.05351	0.43785		-0.14642	0.02772	0.44891		-0.124935	0.040615	0.44338		-0.124935	0.040615	0.44338
	-0.15486	0.0637	0.48731		-0.18711	0.03495	0.49726		-0.170985	0.049325	0.492285		-0.170985	0.049325	0.492285
	-0.18848	0.07451	0.51813		-0.20681	0.04677	0.51563		-0.197645	0.06064	0.51688		-0.197645	0.06064	0.51688
	-0.20053	0.08498	0.55661		-0.2134	0.061	0.54431		-0.206965	0.07299	0.55046		-0.206965	0.07299	0.55046
	-0.19055	0.08957	0.60382		-0.20949	0.06975	0.5959		-0.20002	0.07966	0.59986		-0.20002	0.07966	0.59986
	-0.16368	0.08135	0.6465		-0.19256	0.06532	0.6538		-0.17812	0.073335	0.65015		-0.17812	0.073335	0.65015
	-0.13091	0.06051	0.68004		-0.16893	0.04794	0.70055		-0.14992	0.054225	0.690295		-0.14992	0.054225	0.690295
	-0.10014	0.0345	0.71108		-0.14734	0.02491	0.73755		-0.12374	0.029705	0.724315		-0.12374	0.029705	0.724315
	-0.07506	0.01256	0.74502		-0.13146	0.00524	0.77383		-0.10326	0.0089	0.759425		-0.10326	0.0089	0.759425
	-0.05851	0.000878765	0.78318		-0.12267	-0.0049	0.8145		-0.09059	-0.00201062	0.79884		-0.09059	-0.00201062	0.79884
	-0.05429	0.00090516	0.82703		-0.1242	-0.00417	0.8614		-0.089245	-0.00163242	0.844215		-0.089245	-0.00163242	0.844215
	-0.06614	0.01075	0.8785		-0.13956	0.00452	0.91397		-0.10285	0.007635	0.896235		-0.10285	0.007635	0.896235
	-0.09466	0.0272	0.93736		-0.16751	0.01692	0.9706		-0.131085	0.02206	0.95398		-0.131085	0.02206	0.95398
	-0.13546	0.04675	1.00326		-0.2036	0.02968	1.0312		-0.16953	0.038215	1.01723		-0.16953	0.038215	1.01723
	-0.18198	0.06586	1.07485		-0.24064	0.0393	1.09337		-0.21131	0.05258	1.08411		-0.21131	0.05258	1.08411
	-0.22625	0.07974	1.15054		-0.27135	0.04341	1.15213		-0.2488	0.061575	1.15133		-0.2488	0.061575	1.15133
	-0.25963	0.08434	1.22345		-0.28979	0.04073	1.20502		-0.27471	0.062535	1.21423		-0.27471	0.062535	1.21423
	-0.27776	0.07978	1.28643		-0.29436	0.03223	1.25409		-0.28606	0.056005	1.27026		-0.28606	0.056005	1.27026
	-0.28235	0.06971	1.34094		-0.28852	0.02124	1.30538		-0.285435	0.045475	1.32316		-0.285435	0.045475	1.32316
	-0.27928	0.05932	1.39377		-0.27818	0.01181	1.36858		-0.27873	0.035565	1.38118		-0.27873	0.035565	1.38118
	-0.27517	0.05295	1.45206		-0.2686	0.0058	1.45069		-0.271885	0.029375	1.45138		-0.271885	0.029375	1.45138
	-0.27238	0.05107	1.52149		-0.26088	0.00286	1.55207		-0.26663	0.026965	1.53678		-0.26663	0.026965	1.53678
	-0.26957	0.05125	1.60319		-0.25311	0.000690073	1.66672		-0.26134	0.02597	1.63495		-0.26134	0.02597	1.63495
	-0.26468	0.0513	1.6943		-0.24267	-0.0038	1.78565		-0.253675	0.02375	1.73998		-0.253675	0.02375	1.73998
	-0.25703	0.05039	1.79053		-0.22874	-0.01213	1.90202		-0.242885	0.01913	1.84628		-0.242885	0.01913	1.84628
	-0.24692	0.04813	1.88947		-0.21292	-0.023	2.00968		-0.22992	0.012565	1.94958		-0.22992	0.012565	1.94958
	-0.23388	0.04495	1.98755		-0.19762	-0.03384	2.10447		-0.21575	0.005555	2.04601		-0.21575	0.005555	2.04601
	-0.21733	0.04147	2.07856		-0.18388	-0.04326	2.18496		-0.200605	-0.000895	2.13176		-0.200605	-0.000895	2.13176
	-0.19809	0.03827	2.15829		-0.17256	-0.05032	2.25225		-0.185325	-0.006025	2.20527		-0.185325	-0.006025	2.20527
	-0.17892	0.03644	2.2293		-0.16464	-0.0549	2.30916		-0.17178	-0.00923	2.26923		-0.17178	-0.00923	2.26923
	-0.162	0.03664	2.29443		-0.16113	-0.05703	2.35816		-0.161565	-0.010195	2.3263		-0.161565	-0.010195	2.3263
	-0.14817	0.03824	2.35472		-0.16161	-0.05659	2.39988		-0.15489	-0.009175	2.3773		-0.15489	-0.009175	2.3773
	-0.137	0.04027	2.40784		-0.16384	-0.05366	2.43425		-0.15042	-0.006695	2.42104		-0.15042	-0.006695	2.42104
	-0.12704	0.04269	2.452		-0.16469	-0.04801	2.46088		-0.145865	-0.00266	2.45644		-0.145865	-0.00266	2.45644
	-0.11677	0.04683	2.48512		-0.16164	-0.03995	2.48104		-0.139205	0.00344	2.48308		-0.139205	0.00344	2.48308
	-0.10601	0.05399	2.50663		-0.15397	-0.03018	2.49475		-0.12999	0.011905	2.50069		-0.12999	0.011905	2.50069
	-0.09534	0.0633	2.52138		-0.14279	-0.0199	2.50339		-0.119065	0.0217	2.51239		-0.119065	0.0217	2.51239
	-0.08526	0.07313	2.53123		-0.12983	-0.01028	2.50752		-0.107545	0.031425	2.51938		-0.107545	0.031425	2.51938
	-0.07502	0.08182	2.53371		-0.11649	-0.00218	2.50573		-0.095755	0.03982	2.51972		-0.095755	0.03982	2.51972
	-0.06361	0.08822	2.52967		-0.10379	0.00426	2.501		-0.0837	0.04624	2.51533		-0.0837	0.04624	2.51533
	-0.05111	0.09222	2.52254		-0.09185	0.0093	2.49843		-0.07148	0.05076	2.51049		-0.07148	0.05076	2.51049
	-0.03777	0.09437	2.51514		-0.07946	0.01329	2.49918		-0.058615	0.05383	2.50716		-0.058615	0.05383	2.50716
	-0.02366	0.09537	2.50875		-0.06534	0.01641	2.4993		-0.0445	0.05589	2.50402		-0.0445	0.05589	2.50402
	-0.00885	0.09524	2.49974		-0.04914	0.01865	2.49599		-0.028995	0.056945	2.49787		-0.028995	0.056945	2.49787
	0.0066	0.09429	2.48767		-0.03128	0.02	2.48836		-0.01234	0.057145	2.48801		-0.01234	0.057145	2.48801
	0.02255	0.09333	2.47222		-0.01283	0.02067	2.47329		0.00486	0.057	2.47275		0.00486	0.057	2.47275
	0.03895	0.09294	2.45282		0.00517	0.02084	2.45207		0.02206	0.05689	2.45244		0.02206	0.05689	2.45244
	0.05641	0.09304	2.42942		0.02279	0.02044	2.42926		0.0396	0.05674	2.42934		0.0396	0.05674	2.42934
	0.07483	0.093	2.4017		0.04053	0.01954	2.40581		0.05768	0.05627	2.40375		0.05768	0.05627	2.40375
	0.09306	0.09229	2.37167		0.05852	0.01818	2.37889		0.07579	0.055235	2.37528		0.07579	0.055235	2.37528
	0.11027	0.09076	2.33873		0.07689	0.01633	2.34681		0.09358	0.053545	2.34277		0.09358	0.053545	2.34277
	0.12685	0.08864	2.30162		0.0954	0.01426	2.31169		0.111125	0.05145	2.30666		0.111125	0.05145	2.30666
	0.14363	0.08606	2.25894		0.11377	0.01188	2.27488		0.1287	0.04897	2.26691		0.1287	0.04897	2.26691
	0.16087	0.08299	2.21238		0.13208	0.00895	2.23584		0.146475	0.04597	2.22411		0.146475	0.04597	2.22411
	0.17822	0.07948	2.16446		0.15027	0.00573	2.19417		0.164245	0.042605	2.17931		0.164245	0.042605	2.17931
	0.19496	0.07571	2.11506		0.16813	0.0023	2.14965		0.181545	0.039005	2.13236		0.181545	0.039005	2.13236
	0.21086	0.07151	2.06233		0.18521	-0.00149	2.10182		0.198035	0.03501	2.08208		0.198035	0.03501	2.08208
	0.22641	0.06656	2.00649		0.20151	-0.00545	2.05014		0.21396	0.030555	2.02832		0.21396	0.030555	2.02832
	0.24193	0.06068	1.9491		0.21723	-0.00963	1.99533		0.22958	0.025525	1.97222		0.22958	0.025525	1.97222
	0.25702	0.0544	1.88966		0.2327	-0.01402	1.93889		0.24486	0.02019	1.91427		0.24486	0.02019	1.91427
	0.27109	0.04828	1.82513		0.24798	-0.01862	1.88051		0.259535	0.01483	1.85282		0.259535	0.01483	1.85282
	0.2841	0.04259	1.75612		0.26263	-0.02307	1.81902		0.273365	0.00976	1.78757		0.273365	0.00976	1.78757
	0.29555	0.03745	1.68551		0.27613	-0.02688	1.75302		0.28584	0.005285	1.71927		0.28584	0.005285	1.71927
	0.30438	0.0329	1.61394		0.28792	-0.02996	1.6828		0.29615	0.00147	1.64837		0.29615	0.00147	1.64837
	0.31018	0.02879	1.54122		0.29773	-0.0321	1.60999		0.303955	-0.001655	1.5756		0.303955	-0.001655	1.5756
	0.31389	0.0254	1.46936		0.30588	-0.0336	1.53661		0.309885	-0.0041	1.50299		0.309885	-0.0041	1.50299
	0.31652	0.02282	1.39714		0.3127	-0.03472	1.46314		0.31461	-0.00595	1.43014		0.31461	-0.00595	1.43014
	0.31827	0.02051	1.32293		0.31802	-0.03543	1.39124		0.318145	-0.00746	1.35709		0.318145	-0.00746	1.35709
	0.31866	0.01788	1.24826		0.3214	-0.03565	1.32185		0.32003	-0.008885	1.28506		0.32003	-0.008885	1.28506
	0.31739	0.01522	1.17494		0.32297	-0.0353	1.2525		0.32018	-0.01004	1.21372		0.32018	-0.01004	1.21372
	0.31438	0.01282	1.10247		0.3232	-0.03489	1.17881		0.31879	-0.011035	1.14064		0.31879	-0.011035	1.14064
	0.30977	0.01081	1.02957		0.32219	-0.03462	1.10089		0.31598	-0.011905	1.06523		0.31598	-0.011905	1.06523
	0.30365	0.00921	0.95691		0.31919	-0.03395	1.02333		0.31142	-0.01237	0.99012		0.31142	-0.01237	0.99012
	0.29567	0.00804	0.88512		0.31369	-0.03235	0.95049		0.30468	-0.012155	0.917805		0.30468	-0.012155	0.917805
	0.28556	0.00702	0.8133		0.3058	-0.0302	0.88202		0.29568	-0.01159	0.84766		0.29568	-0.01159	0.84766
	0.27362	0.00606	0.74208		0.29566	-0.02837	0.81556		0.28464	-0.011155	0.77882		0.28464	-0.011155	0.77882
	0.26042	0.00525	0.67482		0.28358	-0.02703	0.74933		0.272	-0.01089	0.712075		0.272	-0.01089	0.712075
	0.24591	0.00432	0.61376		0.26977	-0.02594	0.68416		0.25784	-0.01081	0.64896		0.25784	-0.01081	0.64896
	0.22982	0.00286	0.55624		0.25444	-0.02508	0.6222		0.24213	-0.01111	0.58922		0.24213	-0.01111	0.58922
	0.2126	0.00115	0.50051		0.23778	-0.02473	0.56351		0.22519	-0.01179	0.53201		0.22519	-0.01179	0.53201
	0.19476	-0.000179351	0.44754		0.22006	-0.02474	0.50764		0.20741	-0.0124597	0.47759		0.20741	-0.0124597	0.47759
	0.17691	-0.000858661	0.39884		0.20187	-0.02454	0.45541		0.18939	-0.0126993	0.427125		0.18939	-0.0126993	0.427125
	0.15941	-0.00101	0.35432		0.1837	-0.02377	0.4065		0.171555	-0.01239	0.38041		0.171555	-0.01239	0.38041
	0.1422	-0.000856688	0.31313		0.16586	-0.02252	0.361		0.15403	-0.0116883	0.337065		0.15403	-0.0116883	0.337065
	0.12531	-0.000500244	0.27452		0.14836	-0.02107	0.31832		0.136835	-0.0107851	0.29642		0.136835	-0.0107851	0.29642
	0.109	-5.63211e-05	0.23802		0.13114	-0.01979	0.27812		0.12007	-0.00992316	0.25807		0.12007	-0.00992316	0.25807
	0.09362	0.000123433	0.20449		0.11467	-0.01896	0.24186		0.104145	-0.00941828	0.223175		0.104145	-0.00941828	0.223175
	0.07961	-0.000258431	0.17486		0.09914	-0.01845	0.20927		0.089375	-0.00935422	0.192065		0.089375	-0.00935422	0.192065
	0.06729	-0.000996349	0.15019		0.0845	-0.01789	0.1803		0.075895	-0.00944317	0.165245		0.075895	-0.00944317	0.165245
	0.05651	-0.0015	0.12884		0.07094	-0.01696	0.1532		0.063725	-0.00923	0.14102		0.063725	-0.00923	0.14102
	0.04679	-0.00172	0.10811		0.05858	-0.01574	0.12541		0.052685	-0.00873	0.11676		0.052685	-0.00873	0.11676
	0.03807	-0.00202	0.08713		0.04751	-0.01472	0.09919		0.04279	-0.00837	0.09316		0.04279	-0.00837	0.09316
	0.03013	-0.00259	0.06778		0.03794	-0.01422	0.07635		0.034035	-0.008405	0.072065		0.034035	-0.008405	0.072065
	0.02245	-0.00337	0.05474		0.03016	-0.014	0.0572		0.026305	-0.008685	0.05597		0.026305	-0.008685	0.05597
	0.01565	-0.00412	0.04497		0.02398	-0.01355	0.04289		0.019815	-0.008835	0.04393		0.019815	-0.008835	0.04393
	0.01052	-0.00473	0.03511		0.01895	-0.01251	0.03266		0.014735	-0.00862	0.033885		0.014735	-0.00862	0.033885
	0.00694	-0.00514	0.0268		0.01448	-0.01105	0.02553		0.01071	-0.008095	0.026165		0.01071	-0.008095	0.026165
rubber	c1t6				c1t22
	x	y	z		x	y	z		x	y	z		x	y	z
	0.00157	0.00292	0.05166		-0.00185	0.000783521	0.03084		-0.00014	0.00185176	0.04125		-0.00014	0.00185176	0.04125
	-0.00932	0.01494	0.16541		-0.02155	0.00919	0.1303		-0.015435	0.012065	0.147855		-0.015435	0.012065	0.147855
	-0.03561	0.03199	0.3225		-0.05934	0.02325	0.28778		-0.047475	0.02762	0.30514		-0.047475	0.02762	0.30514
	-0.08421	0.04591	0.46899		-0.11601	0.03814	0.45367		-0.10011	0.042025	0.46133		-0.10011	0.042025	0.46133
	-0.1455	0.05364	0.54159		-0.18256	0.05546	0.56167		-0.16403	0.05455	0.55163		-0.16403	0.05455	0.55163
	-0.19491	0.06218	0.54256		-0.24024	0.07971	0.60237		-0.217575	0.070945	0.572465		-0.217575	0.070945	0.572465
	-0.21489	0.07797	0.54186		-0.27664	0.10856	0.62375		-0.245765	0.093265	0.582805		-0.245765	0.093265	0.582805
	-0.20197	0.09589	0.58344		-0.28874	0.1312	0.66709		-0.245355	0.113545	0.625265		-0.245355	0.113545	0.625265
	-0.16621	0.10136	0.6598		-0.27014	0.13553	0.7297		-0.218175	0.118445	0.69475		-0.218175	0.118445	0.69475
	-0.12161	0.08579	0.74463		-0.22281	0.11614	0.78613		-0.17221	0.100965	0.76538		-0.17221	0.100965	0.76538
	-0.08116	0.05593	0.82361		-0.16003	0.07813	0.82844		-0.120595	0.06703	0.826025		-0.120595	0.06703	0.826025
	-0.04876	0.02574	0.89954		-0.09966	0.03612	0.86678		-0.07421	0.03093	0.88316		-0.07421	0.03093	0.88316
	-0.0224	0.00613	0.97887		-0.05214	0.0042	0.91157		-0.03727	0.005165	0.94522		-0.03727	0.005165	0.94522
	-0.00453	-0.00123	1.06581		-0.02045	-0.01012	0.96614		-0.01249	-0.005675	1.01598		-0.01249	-0.005675	1.01598
	-0.00454	-0.00103	1.16141		-0.00454	-0.00938	1.03135		-0.00454	-0.005205	1.09638		-0.00454	-0.005205	1.09638
	-0.02971	0.00126	1.2667		-0.00796	0.00121	1.11052		-0.018835	0.001235	1.18861		-0.018835	0.001235	1.18861
	-0.07921	0.0025	1.38129		-0.03463	0.01685	1.20051		-0.05692	0.009675	1.2909		-0.05692	0.009675	1.2909
	-0.14356	0.00174	1.49919		-0.0811	0.03341	1.29544		-0.11233	0.017575	1.39732		-0.11233	0.017575	1.39732
	-0.20888	-0.00159	1.61067		-0.13795	0.04786	1.39061		-0.173415	0.023135	1.50064		-0.173415	0.023135	1.50064
	-0.2604	-0.00881	1.70557		-0.19158	0.05724	1.47978		-0.22599	0.024215	1.59268		-0.22599	0.024215	1.59268
	-0.28666	-0.02157	1.77583		-0.23008	0.05802	1.55589		-0.25837	0.018225	1.66586		-0.25837	0.018225	1.66586
	-0.28806	-0.03919	1.82303		-0.24581	0.04838	1.61125		-0.266935	0.004595	1.71714		-0.266935	0.004595	1.71714
	-0.27324	-0.05825	1.85378		-0.23946	0.03117	1.64801		-0.25635	-0.01354	1.7509		-0.25635	-0.01354	1.7509
	-0.25584	-0.07368	1.87843		-0.21838	0.01286	1.67924		-0.23711	-0.03041	1.77883		-0.23711	-0.03041	1.77883
	-0.2451	-0.08149	1.90524		-0.19543	0.000191086	1.71888		-0.220265	-0.0406495	1.81206		-0.220265	-0.0406495	1.81206
	-0.24236	-0.08153	1.94039		-0.17907	-0.00356	1.77748		-0.210715	-0.042545	1.85894		-0.210715	-0.042545	1.85894
	-0.2449	-0.0748	1.98535		-0.17031	-0.00014432	1.85842		-0.207605	-0.0374722	1.92189		-0.207605	-0.0374722	1.92189
	-0.24776	-0.06464	2.03574		-0.16431	0.00572	1.95559		-0.206035	-0.02946	1.99567		-0.206035	-0.02946	1.99567
	-0.24762	-0.05354	2.08549		-0.15448	0.0091	2.05687		-0.20105	-0.02222	2.07118		-0.20105	-0.02222	2.07118
	-0.24339	-0.04281	2.12963		-0.1386	0.00901	2.14864		-0.190995	-0.0169	2.13914		-0.190995	-0.0169	2.13914
	-0.23507	-0.0324	2.16859		-0.1186	0.00746	2.22389		-0.176835	-0.01247	2.19624		-0.176835	-0.01247	2.19624
	-0.22462	-0.02206	2.20589		-0.09808	0.00693	2.28192		-0.16135	-0.007565	2.2439		-0.16135	-0.007565	2.2439
	-0.2138	-0.0117	2.24255		-0.08088	0.00871	2.32432		-0.14734	-0.001495	2.28343		-0.14734	-0.001495	2.28343
	-0.20383	-0.00107	2.27547		-0.07058	0.01315	2.35334		-0.137205	0.00604	2.3144		-0.137205	0.00604	2.3144
	-0.19521	0.01001	2.30475		-0.06751	0.02055	2.374		-0.13136	0.01528	2.33937		-0.13136	0.01528	2.33937
	-0.18765	0.02187	2.33178		-0.06985	0.03086	2.39002		-0.12875	0.026365	2.3609		-0.12875	0.026365	2.3609
	-0.18002	0.0343	2.35492		-0.074	0.04292	2.40277		-0.12701	0.03861	2.37885		-0.12701	0.03861	2.37885
	-0.17138	0.04608	2.37201		-0.07689	0.05551	2.41114		-0.124135	0.050795	2.39158		-0.124135	0.050795	2.39158
	-0.16179	0.05609	2.38401		-0.07627	0.06757	2.41285		-0.11903	0.06183	2.39843		-0.11903	0.06183	2.39843
	-0.15134	0.06407	2.39363		-0.07165	0.07829	2.40812		-0.111495	0.07118	2.40088		-0.111495	0.07118	2.40088
	-0.14	0.0702	2.40103		-0.06361	0.08711	2.39878		-0.101805	0.078655	2.3999		-0.101805	0.078655	2.3999
	-0.12824	0.07492	2.40502		-0.05416	0.09435	2.38776		-0.0912	0.084635	2.39639		-0.0912	0.084635	2.39639
	-0.11676	0.07894	2.40544		-0.04461	0.10022	2.37769		-0.080685	0.08958	2.39156		-0.080685	0.08958	2.39156
	-0.10575	0.08282	2.40251		-0.03529	0.1048	2.36842		-0.07052	0.09381	2.38546		-0.07052	0.09381	2.38546
	-0.09466	0.08661	2.39742		-0.02544	0.10803	2.35635		-0.06005	0.09732	2.37689		-0.06005	0.09732	2.37689
	-0.08267	0.09013	2.39126		-0.01365	0.10973	2.33773		-0.04816	0.09993	2.36449		-0.04816	0.09993	2.36449
	-0.06911	0.09307	2.38388		0.000832623	0.10989	2.31549		-0.0341387	0.10148	2.34969		-0.0341387	0.10148	2.34969
	-0.05348	0.09508	2.37453		0.01763	0.1091	2.29549		-0.017925	0.10209	2.33501		-0.017925	0.10209	2.33501
	-0.03622	0.09624	2.36337		0.03575	0.10775	2.27682		-0.000235	0.101995	2.32009		-0.000235	0.101995	2.32009
	-0.01802	0.09658	2.35074		0.05387	0.10551	2.25471		0.017925	0.101045	2.30273		0.017925	0.101045	2.30273
	0.000721609	0.09597	2.33654		0.07058	0.10248	2.22712		0.0356508	0.099225	2.28183		0.0356508	0.099225	2.28183
	0.01977	0.09437	2.31881		0.08539	0.0992	2.19556		0.05258	0.096785	2.25719		0.05258	0.096785	2.25719
	0.0383	0.09195	2.2942		0.09862	0.09621	2.1615		0.06846	0.09408	2.22785		0.06846	0.09408	2.22785
	0.05624	0.08907	2.2627		0.11151	0.09332	2.1258		0.083875	0.091195	2.19425		0.083875	0.091195	2.19425
	0.07416	0.08591	2.22869		0.12556	0.08987	2.08834		0.09986	0.08789	2.15851		0.09986	0.08789	2.15851
	0.09248	0.08248	2.19424		0.14177	0.0856	2.04804		0.117125	0.08404	2.12114		0.117125	0.08404	2.12114
	0.11098	0.07919	2.15852		0.15947	0.08063	2.00509		0.135225	0.07991	2.08181		0.135225	0.07991	2.08181
	0.12888	0.07598	2.12065		0.17654	0.07511	1.95891		0.15271	0.075545	2.03978		0.15271	0.075545	2.03978
	0.14597	0.07237	2.08085		0.19199	0.06927	1.90855		0.16898	0.07082	1.9947		0.16898	0.07082	1.9947
	0.16249	0.06809	2.03901		0.20603	0.06348	1.85467		0.18426	0.065785	1.94684		0.18426	0.065785	1.94684
	0.17876	0.06325	1.9945		0.21875	0.05813	1.79913		0.198755	0.06069	1.89681		0.198755	0.06069	1.89681
	0.19501	0.05809	1.94374		0.23036	0.0533	1.74291		0.212685	0.055695	1.84333		0.212685	0.055695	1.84333
	0.2104	0.05312	1.88777		0.24073	0.04851	1.68671		0.225565	0.050815	1.78724		0.225565	0.050815	1.78724
	0.22421	0.04857	1.83023		0.25016	0.04348	1.62854		0.237185	0.046025	1.72938		0.237185	0.046025	1.72938
	0.23647	0.04424	1.77193		0.2588	0.03827	1.56749		0.247635	0.041255	1.66971		0.247635	0.041255	1.66971
	0.24748	0.04017	1.71233		0.26669	0.03327	1.50522		0.257085	0.03672	1.60878		0.257085	0.03672	1.60878
	0.25724	0.03647	1.65085		0.27396	0.02873	1.44237		0.2656	0.0326	1.54661		0.2656	0.0326	1.54661
	0.26568	0.03302	1.58785		0.28018	0.02456	1.37938		0.27293	0.02879	1.48361		0.27293	0.02879	1.48361
	0.27308	0.02973	1.52414		0.28494	0.02082	1.31768		0.27901	0.025275	1.42091		0.27901	0.025275	1.42091
	0.27995	0.02647	1.46064		0.28796	0.01765	1.25658		0.283955	0.02206	1.35861		0.283955	0.02206	1.35861
	0.28602	0.02334	1.3955		0.28915	0.01491	1.19382		0.287585	0.019125	1.29466		0.287585	0.019125	1.29466
	0.2905	0.0202	1.32792		0.28875	0.0123	1.1286		0.289625	0.01625	1.22826		0.289625	0.01625	1.22826
	0.29272	0.0168	1.25894		0.28693	0.00967	1.06316		0.289825	0.013235	1.16105		0.289825	0.013235	1.16105
	0.2932	0.0134	1.18899		0.28359	0.00746	0.99818		0.288395	0.01043	1.09359		0.288395	0.01043	1.09359
	0.29219	0.01018	1.11762		0.27871	0.00582	0.93424		0.28545	0.008	1.02593		0.28545	0.008	1.02593
	0.28951	0.00723	1.04592		0.27278	0.00435	0.87232		0.281145	0.00579	0.95912		0.281145	0.00579	0.95912
	0.28458	0.0048	0.97598		0.26581	0.00291	0.81342		0.275195	0.003855	0.8947		0.275195	0.003855	0.8947
	0.2777	0.00268	0.90761		0.25738	0.00169	0.75688		0.26754	0.002185	0.832245		0.26754	0.002185	0.832245
	0.26952	0.000730825	0.8397		0.24727	0.000878158	0.70027		0.258395	0.000804492	0.769985		0.258395	0.000804492	0.769985
	0.26044	-0.00106	0.77254		0.23526	4.59957e-05	0.64234		0.24785	-0.000507002	0.70744		0.24785	-0.000507002	0.70744
	0.25011	-0.00285	0.70827		0.22213	-0.000999981	0.58702		0.23612	-0.00192499	0.647645		0.23612	-0.00192499	0.647645
	0.23861	-0.00498	0.64726		0.20853	-0.00199	0.53516		0.22357	-0.003485	0.59121		0.22357	-0.003485	0.59121
	0.22639	-0.00728	0.58822		0.19488	-0.0028	0.48592		0.210635	-0.00504	0.53707		0.210635	-0.00504	0.53707
	0.21339	-0.00944	0.53141		0.18115	-0.00355	0.43946		0.19727	-0.006495	0.485435		0.19727	-0.006495	0.485435
	0.19936	-0.01123	0.47809		0.167	-0.00372	0.39582		0.18318	-0.007475	0.436955		0.18318	-0.007475	0.436955
	0.18456	-0.01276	0.4269		0.15249	-0.00319	0.35545		0.168525	-0.007975	0.391175		0.168525	-0.007975	0.391175
	0.16913	-0.01406	0.37726		0.13835	-0.00254	0.31863		0.15374	-0.0083	0.347945		0.15374	-0.0083	0.347945
	0.15269	-0.015	0.33164		0.12491	-0.00254	0.28587		0.1388	-0.00877	0.308755		0.1388	-0.00877	0.308755
	0.13509	-0.01541	0.28975		0.11204	-0.00313	0.25656		0.123565	-0.00927	0.273155		0.123565	-0.00927	0.273155
	0.11708	-0.01549	0.25062		0.10033	-0.00363	0.22956		0.108705	-0.00956	0.24009		0.108705	-0.00956	0.24009
	0.09963	-0.0154	0.21441		0.08996	-0.00356	0.20403		0.094795	-0.00948	0.20922		0.094795	-0.00948	0.20922
	0.08318	-0.01503	0.18122		0.08027	-0.00329	0.18012		0.081725	-0.00916	0.18067		0.081725	-0.00916	0.18067
	0.06806	-0.0141	0.15268		0.07093	-0.00307	0.15643		0.069495	-0.008585	0.154555		0.069495	-0.008585	0.154555
	0.05477	-0.01278	0.12878		0.06202	-0.00266	0.13199		0.058395	-0.00772	0.130385		0.058395	-0.00772	0.130385
	0.04343	-0.01172	0.10728		0.05369	-0.00203	0.10908		0.04856	-0.006875	0.10818		0.04856	-0.006875	0.10818
	0.03392	-0.01098	0.08796		0.04613	-0.00163	0.09089		0.040025	-0.006305	0.089425		0.040025	-0.006305	0.089425
	0.02622	-0.01023	0.07207		0.03961	-0.00167	0.07765		0.032915	-0.00595	0.07486		0.032915	-0.00595	0.07486
	0.02067	-0.00939	0.05821		0.03431	-0.00203	0.06466		0.02749	-0.00571	0.061435		0.02749	-0.00571	0.061435
	0.01696	-0.0087	0.04552		0.03004	-0.00267	0.04994		0.0235	-0.005685	0.04773		0.0235	-0.005685	0.04773
	0.0141	-0.0084	0.03544		0.02573	-0.00331	0.03724		0.019915	-0.005855	0.03634		0.019915	-0.005855	0.03634
	0.01117	-0.00824	0.02733		0.02122	-0.00384	0.02752		0.016195	-0.00604	0.027425		0.016195	-0.00604	0.027425
s77
concrete	c4t5				c4t6
	x	y	z		x	y	z		x	y	z		x	y	z
	-0.01295	0.00685	0.04155		-0.01089	0.00345	0.0365		-0.01192	0.00515	0.039025		-0.01192	0.00515	0.039025
	-0.02289	0.01455	0.09141		-0.02525	0.01203	0.08867		-0.02407	0.01329	0.09004		-0.02407	0.01329	0.09004
	-0.03351	0.02504	0.1748		-0.04344	0.0238	0.17602		-0.038475	0.02442	0.17541		-0.038475	0.02442	0.17541
	-0.04867	0.03588	0.3004		-0.0684	0.03502	0.3105		-0.058535	0.03545	0.30545		-0.058535	0.03545	0.30545
	-0.06878	0.0428	0.44906		-0.09901	0.04288	0.47475		-0.083895	0.04284	0.461905		-0.083895	0.04284	0.461905
	-0.08754	0.04342	0.58111		-0.12767	0.04766	0.6279		-0.107605	0.04554	0.604505		-0.107605	0.04554	0.604505
	-0.09563	0.04105	0.66287		-0.14356	0.05197	0.735		-0.119595	0.04651	0.698935		-0.119595	0.04651	0.698935
	-0.08869	0.0385	0.69505		-0.1393	0.05585	0.7929		-0.113995	0.047175	0.743975		-0.113995	0.047175	0.743975
	-0.06952	0.03342	0.7023		-0.11811	0.05416	0.82897		-0.093815	0.04379	0.765635		-0.093815	0.04379	0.765635
	-0.04713	0.02225	0.70824		-0.0885	0.0413	0.86735		-0.067815	0.031775	0.787795		-0.067815	0.031775	0.787795
	-0.02807	0.00564	0.72433		-0.05963	0.01929	0.91434		-0.04385	0.012465	0.819335		-0.04385	0.012465	0.819335
	-0.01397	-0.01128	0.74826		-0.03595	-0.00347	0.96209		-0.02496	-0.007375	0.855175		-0.02496	-0.007375	0.855175
	-0.00383	-0.02487	0.77503		-0.01961	-0.02112	1.00695		-0.01172	-0.022995	0.89099		-0.01172	-0.022995	0.89099
	0.00289	-0.03515	0.80676		-0.01258	-0.03325	1.05161		-0.004845	-0.0342	0.929185		-0.004845	-0.0342	0.929185
	0.00451	-0.04336	0.84661		-0.0162	-0.04128	1.0979		-0.005845	-0.04232	0.972255		-0.005845	-0.04232	0.972255
	-0.00112	-0.0493	0.89377		-0.03033	-0.04685	1.14613		-0.015725	-0.048075	1.01995		-0.015725	-0.048075	1.01995
	-0.01342	-0.05217	0.94539		-0.05173	-0.05246	1.19527		-0.032575	-0.052315	1.07033		-0.032575	-0.052315	1.07033
	-0.03086	-0.05196	1.00496		-0.07424	-0.06002	1.24344		-0.05255	-0.05599	1.1242		-0.05255	-0.05599	1.1242
	-0.05094	-0.0501	1.07249		-0.0924	-0.06921	1.29264		-0.07167	-0.059655	1.18257		-0.07167	-0.059655	1.18257
	-0.07058	-0.04861	1.14449		-0.10344	-0.07738	1.34581		-0.08701	-0.062995	1.24515		-0.08701	-0.062995	1.24515
	-0.08618	-0.04959	1.2189		-0.10761	-0.08211	1.40102		-0.096895	-0.06585	1.30996		-0.096895	-0.06585	1.30996
	-0.09436	-0.05273	1.29516		-0.10743	-0.0822	1.45814		-0.100895	-0.067465	1.37665		-0.100895	-0.067465	1.37665
	-0.09479	-0.05512	1.37324		-0.10519	-0.07674	1.51958		-0.09999	-0.06593	1.44641		-0.09999	-0.06593	1.44641
	-0.0899	-0.05445	1.45421		-0.10239	-0.0668	1.58781		-0.096145	-0.060625	1.52101		-0.096145	-0.060625	1.52101
	-0.08316	-0.05017	1.53822		-0.09884	-0.05367	1.66226		-0.091	-0.05192	1.60024		-0.091	-0.05192	1.60024
	-0.07694	-0.04312	1.62267		-0.09419	-0.03892	1.73849		-0.085565	-0.04102	1.68058		-0.085565	-0.04102	1.68058
	-0.07094	-0.03417	1.70561		-0.08788	-0.02384	1.81118		-0.07941	-0.029005	1.75839		-0.07941	-0.029005	1.75839
	-0.06427	-0.0244	1.78667		-0.07998	-0.00939	1.87642		-0.072125	-0.016895	1.83154		-0.072125	-0.016895	1.83154
	-0.05644	-0.0148	1.85846		-0.07098	0.00422	1.93115		-0.06371	-0.00529	1.89481		-0.06371	-0.00529	1.89481
	-0.0472	-0.00588	1.91523		-0.06194	0.01688	1.97494		-0.05457	0.0055	1.94508		-0.05457	0.0055	1.94508
	-0.03747	0.00245	1.95871		-0.0543	0.02712	2.00794		-0.045885	0.014785	1.98333		-0.045885	0.014785	1.98333
	-0.02906	0.00997	1.99384		-0.04871	0.03385	2.0339		-0.038885	0.02191	2.01387		-0.038885	0.02191	2.01387
	-0.02279	0.01584	2.02537		-0.04454	0.03818	2.05575		-0.033665	0.02701	2.04056		-0.033665	0.02701	2.04056
	-0.0187	0.01927	2.05743		-0.04082	0.0416	2.07801		-0.02976	0.030435	2.06772		-0.02976	0.030435	2.06772
	-0.01574	0.02077	2.09015		-0.03693	0.0443	2.10281		-0.026335	0.032535	2.09648		-0.026335	0.032535	2.09648
	-0.01226	0.02137	2.12059		-0.03314	0.04623	2.12687		-0.0227	0.0338	2.12373		-0.0227	0.0338	2.12373
	-0.00642	0.02171	2.14785		-0.02901	0.04771	2.14967		-0.017715	0.03471	2.14876		-0.017715	0.03471	2.14876
	0.00225	0.02154	2.17279		-0.02384	0.0492	2.17094		-0.010795	0.03537	2.17186		-0.010795	0.03537	2.17186
	0.01237	0.02062	2.19741		-0.01772	0.05034	2.19155		-0.002675	0.03548	2.19448		-0.002675	0.03548	2.19448
	0.0222	0.01915	2.22169		-0.01126	0.0504	2.21137		0.00547	0.034775	2.21653		0.00547	0.034775	2.21653
	0.03167	0.018	2.24163		-0.00508	0.04922	2.22783		0.013295	0.03361	2.23473		0.013295	0.03361	2.23473
	0.04091	0.01753	2.25703		0.000575603	0.04761	2.24082		0.0207428	0.03257	2.24892		0.0207428	0.03257	2.24892
	0.04942	0.01746	2.27109		0.00618	0.04644	2.25125		0.0278	0.03195	2.26117		0.0278	0.03195	2.26117
	0.05768	0.01783	2.28292		0.01229	0.04618	2.25541		0.034985	0.032005	2.26917		0.034985	0.032005	2.26917
	0.06601	0.01938	2.29204		0.01965	0.04666	2.25268		0.04283	0.03302	2.27236		0.04283	0.03302	2.27236
	0.0748	0.02246	2.2987		0.02867	0.04751	2.24687		0.051735	0.034985	2.27278		0.051735	0.034985	2.27278
	0.08441	0.02687	2.30187		0.03958	0.04859	2.24301		0.061995	0.03773	2.27244		0.061995	0.03773	2.27244
	0.09452	0.03187	2.29858		0.0524	0.04985	2.24169		0.07346	0.04086	2.27013		0.07346	0.04086	2.27013
	0.10485	0.03667	2.2904		0.06601	0.0515	2.24066		0.08543	0.044085	2.26553		0.08543	0.044085	2.26553
	0.1152	0.04083	2.28164		0.07932	0.05337	2.23593		0.09726	0.0471	2.25879		0.09726	0.0471	2.25879
	0.12509	0.04412	2.27564		0.09173	0.05466	2.22586		0.10841	0.04939	2.25075		0.10841	0.04939	2.25075
	0.13442	0.04647	2.27127		0.10334	0.05492	2.21274		0.11888	0.050695	2.242		0.11888	0.050695	2.242
	0.14365	0.04815	2.2658		0.11443	0.0546	2.19984		0.12904	0.051375	2.23282		0.12904	0.051375	2.23282
	0.15351	0.04881	2.25524		0.1252	0.05377	2.18571		0.139355	0.05129	2.22047		0.139355	0.05129	2.22047
	0.1644	0.04843	2.23854		0.1357	0.05298	2.16618		0.15005	0.050705	2.20236		0.15005	0.050705	2.20236
	0.17613	0.04747	2.22		0.14579	0.05264	2.14173		0.16096	0.050055	2.18086		0.16096	0.050055	2.18086
	0.18816	0.04636	2.20224		0.15592	0.05193	2.11499		0.17204	0.049145	2.15862		0.17204	0.049145	2.15862
	0.20008	0.04472	2.1819		0.16626	0.05007	2.08762		0.18317	0.047395	2.13476		0.18317	0.047395	2.13476
	0.21172	0.04222	2.15571		0.17704	0.04693	2.06081		0.19438	0.044575	2.10826		0.19438	0.044575	2.10826
	0.22296	0.03906	2.12423		0.18777	0.04265	2.03019		0.205365	0.040855	2.07721		0.205365	0.040855	2.07721
	0.23337	0.03551	2.08694		0.19721	0.03791	1.99211		0.21529	0.03671	2.03952		0.21529	0.03671	2.03952
	0.2429	0.0316	2.04863		0.20485	0.03306	1.94705		0.223875	0.03233	1.99784		0.223875	0.03233	1.99784
	0.25208	0.02726	2.01753		0.21123	0.02809	1.89798		0.231655	0.027675	1.95775		0.231655	0.027675	1.95775
	0.26057	0.02312	1.98915		0.21698	0.02324	1.84595		0.238775	0.02318	1.91755		0.238775	0.02318	1.91755
	0.26812	0.01921	1.95766		0.22308	0.01854	1.79306		0.2456	0.018875	1.87536		0.2456	0.018875	1.87536
	0.27473	0.01508	1.91997		0.22964	0.01389	1.73999		0.252185	0.014485	1.82998		0.252185	0.014485	1.82998
	0.28086	0.01083	1.87509		0.23613	0.00935	1.68646		0.258495	0.01009	1.78077		0.258495	0.01009	1.78077
	0.28692	0.00688	1.82225		0.24202	0.00518	1.63226		0.26447	0.00603	1.72725		0.26447	0.00603	1.72725
	0.2928	0.00355	1.76256		0.24728	0.00148	1.57491		0.27004	0.002515	1.66874		0.27004	0.002515	1.66874
	0.29784	0.00080473	1.69858		0.25189	-0.00154	1.51301		0.274865	-0.000367635	1.6058		0.274865	-0.000367635	1.6058
	0.30146	-0.00122	1.63554		0.25556	-0.00375	1.44528		0.27851	-0.002485	1.54041		0.27851	-0.002485	1.54041
	0.30374	-0.00279	1.57613		0.25785	-0.00542	1.37198		0.280795	-0.004105	1.47405		0.280795	-0.004105	1.47405
	0.30458	-0.00424	1.5155		0.2584	-0.00692	1.29651		0.28149	-0.00558	1.406		0.28149	-0.00558	1.406
	0.30328	-0.00555	1.45113		0.2571	-0.00801	1.22238		0.28019	-0.00678	1.33675		0.28019	-0.00678	1.33675
	0.29932	-0.00604	1.38263		0.25379	-0.00851	1.1488		0.276555	-0.007275	1.26571		0.276555	-0.007275	1.26571
	0.29348	-0.00607	1.31079		0.24883	-0.00864	1.07352		0.271155	-0.007355	1.19216		0.271155	-0.007355	1.19216
	0.28646	-0.00635	1.23473		0.24194	-0.00781	0.99705		0.2642	-0.00708	1.11589		0.2642	-0.00708	1.11589
	0.27837	-0.00664	1.1535		0.23324	-0.00598	0.92189		0.255805	-0.00631	1.0377		0.255805	-0.00631	1.0377
	0.26896	-0.00646	1.06856		0.22276	-0.00364	0.84737		0.24586	-0.00505	0.957965		0.24586	-0.00505	0.957965
	0.25804	-0.00578	0.9832		0.21118	-0.00136	0.77134		0.23461	-0.00357	0.87727		0.23461	-0.00357	0.87727
	0.24501	-0.00458	0.89965		0.19918	0.000663107	0.69613		0.222095	-0.00195845	0.79789		0.222095	-0.00195845	0.79789
	0.22996	-0.00309	0.82077		0.18711	0.0023	0.62773		0.208535	-0.000395	0.72425		0.208535	-0.000395	0.72425
	0.21417	-0.0013	0.74584		0.17535	0.00345	0.56677		0.19476	0.001075	0.656305		0.19476	0.001075	0.656305
	0.19874	0.000557126	0.67291		0.16433	0.00429	0.51016		0.181535	0.00242356	0.591535		0.181535	0.00242356	0.591535
	0.18413	0.00191	0.60278		0.15424	0.00498	0.45749		0.169185	0.003445	0.530135		0.169185	0.003445	0.530135
	0.17071	0.00264	0.53714		0.14436	0.00567	0.41002		0.157535	0.004155	0.47358		0.157535	0.004155	0.47358
	0.15917	0.00294	0.47751		0.13399	0.00601	0.36895		0.14658	0.004475	0.42323		0.14658	0.004475	0.42323
	0.14961	0.00277	0.42568		0.12355	0.00552	0.33246		0.13658	0.004145	0.37907		0.13658	0.004145	0.37907
	0.14156	0.00188	0.37824		0.11401	0.0048	0.29851		0.127785	0.00334	0.338375		0.127785	0.00334	0.338375
	0.13428	0.00039257	0.33099		0.10518	0.00407	0.26533		0.11973	0.00223128	0.29816		0.11973	0.00223128	0.29816
	0.12725	-0.000843083	0.28502		0.09674	0.00294	0.23117		0.111995	0.00104846	0.258095		0.111995	0.00104846	0.258095
	0.12014	-0.0015	0.24358		0.08909	0.00137	0.19844		0.104615	-6.5e-05	0.22101		0.104615	-6.5e-05	0.22101
	0.11311	-0.00163	0.20786		0.08215	-0.000105657	0.16928		0.09763	-0.000867829	0.18857		0.09763	-0.000867829	0.18857
	0.10628	-0.00149	0.17586		0.07532	-0.00132	0.14449		0.0908	-0.001405	0.160175		0.0908	-0.001405	0.160175
	0.09969	-0.00134	0.14469		0.06828	-0.00224	0.12498		0.083985	-0.00179	0.134835		0.083985	-0.00179	0.134835
	0.09343	-0.00121	0.1139		0.06079	-0.00298	0.11043		0.07711	-0.002095	0.112165		0.07711	-0.002095	0.112165
	0.08767	-0.000630868	0.08731		0.05294	-0.00358	0.09576		0.070305	-0.00210543	0.091535		0.070305	-0.00210543	0.091535
	0.08248	0.00116	0.06846		0.04517	-0.0042	0.07972		0.063825	-0.00152	0.07409		0.063825	-0.00152	0.07409
	0.07799	0.00355	0.05556		0.03835	-0.00458	0.0638		0.05817	-0.000515	0.05968		0.05817	-0.000515	0.05968
	0.07447	0.00522	0.04529		0.03348	-0.00451	0.04878		0.053975	0.000355	0.047035		0.053975	0.000355	0.047035
	0.07168	0.00583	0.03642		0.02967	-0.00388	0.03591		0.050675	0.000975	0.036165		0.050675	0.000975	0.036165
grass	c1t6				c1t7
	x	y	z		x	y	z		x	y	z		x	y	z
	-0.01453	-0.0018	0.03881		-0.0169	0.00258	0.05685		-0.015715	0.00039	0.04783		-0.015715	0.00039	0.04783
	-0.03059	0.00591	0.08953		-0.05102	0.00967	0.15712		-0.040805	0.00779	0.123325		-0.040805	0.00779	0.123325
	-0.05581	0.01826	0.1704		-0.10622	0.01943	0.30565		-0.081015	0.018845	0.238025		-0.081015	0.018845	0.238025
	-0.09339	0.03143	0.28284		-0.17526	0.02968	0.47833		-0.134325	0.030555	0.380585		-0.134325	0.030555	0.380585
	-0.13778	0.04397	0.39828		-0.23932	0.04342	0.62617		-0.18855	0.043695	0.512225		-0.18855	0.043695	0.512225
	-0.17366	0.05565	0.47476		-0.28479	0.064	0.73183		-0.229225	0.059825	0.603295		-0.229225	0.059825	0.603295
	-0.19151	0.06456	0.50855		-0.3046	0.08428	0.81734		-0.248055	0.07442	0.662945		-0.248055	0.07442	0.662945
	-0.18997	0.06564	0.52808		-0.2819	0.08892	0.89736		-0.235935	0.07728	0.71272		-0.235935	0.07728	0.71272
	-0.16533	0.05257	0.55246		-0.20404	0.0694	0.96869		-0.184685	0.060985	0.760575		-0.184685	0.060985	0.760575
	-0.1172	0.02718	0.5838		-0.10153	0.03703	1.03185		-0.109365	0.032105	0.807825		-0.109365	0.032105	0.807825
	-0.06002	-0.00133	0.6204		-0.02216	0.00771	1.09136		-0.04109	0.00319	0.85588		-0.04109	0.00319	0.85588
	-0.01027	-0.02718	0.65941		0.0145	-0.01346	1.15154		0.002115	-0.02032	0.905475		0.002115	-0.02032	0.905475
	0.02572	-0.04984	0.70118		0.01137	-0.0305	1.21002		0.018545	-0.04017	0.9556		0.018545	-0.04017	0.9556
	0.04697	-0.06931	0.74305		-0.01736	-0.04952	1.25741		0.014805	-0.059415	1.00023		0.014805	-0.059415	1.00023
	0.05169	-0.08295	0.7824		-0.05567	-0.07171	1.28616		-0.00199	-0.07733	1.03428		-0.00199	-0.07733	1.03428
	0.039	-0.08901	0.82224		-0.09085	-0.09278	1.29365		-0.025925	-0.090895	1.05794		-0.025925	-0.090895	1.05794
	0.01097	-0.08878	0.8642		-0.11701	-0.10702	1.28506		-0.05302	-0.0979	1.07463		-0.05302	-0.0979	1.07463
	-0.02562	-0.08496	0.90511		-0.13717	-0.11261	1.2749		-0.081395	-0.098785	1.09		-0.081395	-0.098785	1.09
	-0.06413	-0.07894	0.94468		-0.15756	-0.11017	1.27451		-0.110845	-0.094555	1.1096		-0.110845	-0.094555	1.1096
	-0.09975	-0.07124	0.9875		-0.18282	-0.10253	1.28945		-0.141285	-0.086885	1.13847		-0.141285	-0.086885	1.13847
	-0.12978	-0.06238	1.0349		-0.21261	-0.09256	1.32055		-0.171195	-0.07747	1.17772		-0.171195	-0.07747	1.17772
	-0.15379	-0.05316	1.08774		-0.24226	-0.0816	1.36664		-0.198025	-0.06738	1.22719		-0.198025	-0.06738	1.22719
	-0.17116	-0.04403	1.14797		-0.26604	-0.06924	1.42356		-0.2186	-0.056635	1.28577		-0.2186	-0.056635	1.28577
	-0.18121	-0.0347	1.21611		-0.27836	-0.05459	1.48751		-0.229785	-0.044645	1.35181		-0.229785	-0.044645	1.35181
	-0.1842	-0.02572	1.28997		-0.2773	-0.03756	1.55736		-0.23075	-0.03164	1.42366		-0.23075	-0.03164	1.42366
	-0.18015	-0.01827	1.36652		-0.26397	-0.01904	1.63004		-0.22206	-0.018655	1.49828		-0.22206	-0.018655	1.49828
	-0.16971	-0.01258	1.4446		-0.24205	-0.00092167	1.70194		-0.20588	-0.00675084	1.57327		-0.20588	-0.00675084	1.57327
	-0.1557	-0.00789	1.52193		-0.21697	0.01555	1.76645		-0.186335	0.00383	1.64419		-0.186335	0.00383	1.64419
	-0.14175	-0.00346	1.59531		-0.1926	0.02879	1.82241		-0.167175	0.012665	1.70886		-0.167175	0.012665	1.70886
	-0.13015	0.00112	1.66229		-0.17143	0.03692	1.87252		-0.15079	0.01902	1.7674		-0.15079	0.01902	1.7674
	-0.12254	0.00615	1.72487		-0.15599	0.03997	1.91899		-0.139265	0.02306	1.82193		-0.139265	0.02306	1.82193
	-0.12015	0.01198	1.7835		-0.14854	0.04001	1.96463		-0.134345	0.025995	1.87407		-0.134345	0.025995	1.87407
	-0.12169	0.0188	1.84215		-0.14818	0.03833	2.00732		-0.134935	0.028565	1.92474		-0.134935	0.028565	1.92474
	-0.12474	0.02603	1.90139		-0.15097	0.03491	2.04379		-0.137855	0.03047	1.97259		-0.137855	0.03047	1.97259
	-0.12702	0.0326	1.95694		-0.15262	0.02999	2.07784		-0.13982	0.031295	2.01739		-0.13982	0.031295	2.01739
	-0.12612	0.03781	2.00834		-0.14986	0.02457	2.11302		-0.13799	0.03119	2.06068		-0.13799	0.03119	2.06068
	-0.12003	0.04134	2.05491		-0.14044	0.01968	2.14274		-0.130235	0.03051	2.09883		-0.130235	0.03051	2.09883
	-0.1086	0.04249	2.09608		-0.12461	0.0167	2.16097		-0.116605	0.029595	2.12852		-0.116605	0.029595	2.12852
	-0.09271	0.04068	2.13332		-0.10466	0.01541	2.1665		-0.098685	0.028045	2.14991		-0.098685	0.028045	2.14991
	-0.07398	0.03646	2.16638		-0.08294	0.0147	2.16461		-0.07846	0.02558	2.16549		-0.07846	0.02558	2.16549
	-0.05333	0.03089	2.19257		-0.05958	0.01484	2.16443		-0.056455	0.022865	2.1785		-0.056455	0.022865	2.1785
[truncated: 163 more rows]

## Sheet: s70.71.72.73
s70
concrete	c4t1				c4t6
[truncated: 1,238 more rows]

## Sheet: s65.66.68.69
s65
[truncated: 1,239 more rows]

[truncated: 3 more sheets: s61.62.63.64, s57.58.59.60, s25.49.52.56]
