# Supplementary material for: Influences of footstrike patterns and overground conditions on lower extremity kinematics and kinetics during running: Statistical parametric mapping analysis
Source: PLoS One. 2025 Feb 6;20(2):e0317853. doi: 10.1371/journal.pone.0317853 (PMC11801536; doi:10.1371/journal.pone.0317853)
Supplement: S1 Data — (ZIP) [file pone.0317853.s001.zip › Supporting Information/NON-REARFOOT/Moment/Data-nRFS-Ankle-moment.xlsx]

## Sheet: Surface01 Grass
Ankle joint moment
X轴	100%Gait cycle	1	2	3	4	5	6	7	8	9	10	11	12	13	14	15	16	17	18	19	20	21	22	23	24	25	26	27	28	29	30	31	32	33	34	35	36	37	38	39	40	41	42	43	44	45	46	47	48
	s25	-0.02009	-0.07348	-0.12687	-0.21913	-0.32284	-0.452255	-0.582305	-0.692845	-0.784355	-0.879125	-0.957235	-1.02808	-1.07229	-1.11976	-1.17956	-1.24008	-1.31482	-1.42247	-1.53879	-1.63942	-1.72532	-1.80607	-1.89678	-1.99642	-2.09058	-2.15001	-2.21052	-2.28401	-2.34901	-2.41031	-2.47123	-2.53302	-2.59843	-2.67611	-2.75474	-2.82639	-2.89061	-2.93598	-2.9594	-2.98623	-3.01971	-3.05342	-3.0905	-3.12846	-3.15385	-3.17609	-3.20339	-3.23232
	s49	-0.03955	-0.20274	-0.36593	-0.491855	-0.612055	-0.7003	-0.787605	-0.88217	-0.97299	-1.07	-1.16814	-1.26968	-1.3758	-1.51227	-1.67559	-1.80354	-1.904	-1.99751	-2.09289	-2.16701	-2.23914	-2.30988	-2.37684	-2.42382	-2.47214	-2.54515	-2.61816	-2.67291	-2.72633	-2.7582	-2.78996	-2.82391	-2.85438	-2.86314	-2.86069	-2.85139	-2.8472	-2.83345	-2.81771	-2.7915	-2.76133	-2.73647	-2.69719	-2.62963	-2.55409	-2.47106	-2.39138	-2.31563
	s52	0.01518	-0.067565	-0.150305	-0.38246	-0.70428	-0.946545	-0.918485	-0.891365	-1.00266	-1.15999	-1.27324	-1.31125	-1.37047	-1.50144	-1.64128	-1.78998	-1.94893	-2.11505	-2.25858	-2.38444	-2.47284	-2.5462	-2.608	-2.66783	-2.72602	-2.78209	-2.83476	-2.8827	-2.92239	-2.94718	-2.96801	-2.9998	-3.03601	-3.07591	-3.11838	-3.16531	-3.19471	-3.21625	-3.23059	-3.24595	-3.25949	-3.26611	-3.2645	-3.24509	-3.22636	-3.2329	-3.24376	-3.23156
	s56	-0.03069	-0.080135	-0.162605	-0.392725	-0.61065	-0.7459	-0.80437	-0.865385	-0.97624	-1.06668	-1.05807	-1.06645	-1.11328	-1.20905	-1.33556	-1.44572	-1.57205	-1.73352	-1.89346	-2.04962	-2.17367	-2.30201	-2.44181	-2.56474	-2.65717	-2.74907	-2.85019	-2.91798	-2.98071	-3.04583	-3.10733	-3.18441	-3.24094	-3.26842	-3.31473	-3.37044	-3.40415	-3.41633	-3.3986	-3.40852	-3.42739	-3.40519	-3.38062	-3.35959	-3.33755	-3.2811	-3.21554	-3.16255
	s57	-0.031442	-0.087675	-0.143915	-0.29226	-0.5127	-0.71175	-0.756835	-0.801915	-0.868675	-0.945505	-0.99759	-0.972985	-0.94837	-0.955295	-0.969865	-1.02311	-1.14339	-1.26368	-1.34336	-1.41986	-1.49987	-1.58357	-1.66505	-1.70311	-1.74117	-1.77534	-1.807	-1.83823	-1.86732	-1.8964	-1.94869	-2.00949	-2.05724	-2.07347	-2.0897	-2.08894	-2.08528	-2.10367	-2.1532	-2.20274	-2.21605	-2.22846	-2.22135	-2.19736	-2.17692	-2.18928	-2.20166	-2.20286
	s58	-0.113405	-0.229885	-0.34451	-0.43616	-0.516865	-0.538545	-0.56611	-0.612695	-0.63601	-0.60783	-0.605325	-0.64309	-0.70021	-0.7799	-0.859655	-0.93932	-1.01084	-1.07859	-1.12475	-1.15922	-1.18752	-1.21233	-1.22525	-1.26881	-1.36983	-1.52259	-1.74539	-1.86697	-1.90566	-1.98391	-2.06519	-2.12296	-2.17231	-2.1713	-2.19252	-2.29083	-2.38171	-2.4711	-2.53427	-2.61266	-2.70467	-2.76193	-2.79318	-2.81431	-2.8498	-2.89364	-2.92485	-2.94202
	s59	-0.07245	-0.160545	-0.248645	-0.452065	-0.67695	-0.828125	-0.941615	-1.01981	-1.04636	-1.04547	-1.06222	-1.09879	-1.19601	-1.311	-1.47283	-1.63001	-1.7343	-1.81713	-1.90855	-2.02161	-2.10435	-2.16209	-2.23643	-2.31055	-2.3813	-2.45597	-2.53012	-2.59551	-2.65037	-2.69898	-2.75121	-2.81853	-2.87356	-2.88079	-2.8876	-2.9362	-2.98474	-3.00386	-3.0175	-3.03997	-3.06609	-3.06939	-3.06809	-3.0913	-3.12022	-3.11151	-3.06561	-3.02522
	s60	0.042045	-0.108915	-0.259525	-0.401035	-0.540125	-0.62394	-0.694785	-0.70496	-0.69465	-0.70698	-0.73688	-0.741865	-0.73035	-0.76771	-0.85877	-0.963535	-1.07916	-1.1824	-1.2825	-1.37187	-1.44517	-1.5028	-1.52865	-1.53594	-1.60117	-1.72393	-1.80589	-1.84748	-1.9018	-1.95852	-1.99527	-2.03458	-2.0882	-2.12615	-2.15083	-2.17844	-2.20974	-2.24064	-2.26452	-2.26898	-2.2756	-2.30475	-2.33738	-2.35962	-2.36656	-2.3677	-2.35405	-2.33952
	s61	-0.150175	-0.547725	-0.94528	-1.03348	-1.02838	-1.14849	-1.38315	-1.54336	-1.53318	-1.54418	-1.66987	-1.80538	-1.96476	-2.12575	-2.28626	-2.44393	-2.58888	-2.71502	-2.81717	-2.87163	-2.92502	-3.00198	-3.09034	-3.16875	-3.23591	-3.33467	-3.41378	-3.42921	-3.46077	-3.52138	-3.57871	-3.61642	-3.64983	-3.68956	-3.73215	-3.76783	-3.78876	-3.80333	-3.81588	-3.82628	-3.82954	-3.83318	-3.83882	-3.84138	-3.84295	-3.84746	-3.83419	-3.80275
	s62	-0.40189	-0.63079	-0.842	-0.961825	-1.06908	-1.15719	-1.25875	-1.3735	-1.45606	-1.53849	-1.70419	-1.86123	-1.9403	-2.013	-2.10751	-2.20253	-2.28726	-2.36112	-2.43876	-2.51927	-2.58857	-2.6737	-2.7488	-2.80352	-2.85012	-2.90971	-2.9874	-3.04855	-3.08636	-3.1185	-3.15204	-3.174	-3.2166	-3.23798	-3.2179	-3.23777	-3.25959	-3.25242	-3.24789	-3.25265	-3.26226	-3.25829	-3.24804	-3.23321	-3.20978	-3.17752	-3.15577	-3.13964
	s63	-0.29263	-0.467775	-0.642305	-0.81814	-0.985185	-0.88338	-0.78966	-0.857725	-0.928745	-1.0396	-1.15336	-1.28898	-1.42363	-1.53825	-1.64376	-1.68961	-1.7299	-1.7737	-1.82598	-1.89342	-1.95815	-2.01626	-2.06027	-2.05434	-2.06173	-2.13151	-2.2075	-2.25758	-2.27592	-2.27321	-2.29153	-2.30971	-2.32812	-2.37308	-2.40334	-2.39421	-2.39286	-2.41466	-2.443	-2.45823	-2.45286	-2.46586	-2.48935	-2.46556	-2.42935	-2.40939	-2.40085	-2.38892
	s64	-0.29689	-0.517245	-0.7376	-0.86749	-0.94361	-1.02816	-1.13576	-1.24174	-1.22982	-1.19464	-1.20578	-1.27483	-1.35237	-1.46669	-1.58771	-1.7283	-1.85854	-1.97807	-2.09553	-2.20162	-2.29313	-2.38754	-2.47655	-2.54062	-2.60753	-2.6727	-2.73343	-2.79453	-2.87491	-2.95121	-3.0084	-3.05053	-3.09673	-3.15909	-3.222	-3.26277	-3.2932	-3.32326	-3.34823	-3.37202	-3.37525	-3.37039	-3.35811	-3.34106	-3.3248	-3.30951	-3.2928	-3.26897
	s65	-0.060715	-0.184425	-0.30814	-0.452235	-0.613955	-0.771315	-0.879775	-0.988245	-1.11071	-1.24195	-1.36959	-1.47307	-1.57655	-1.68753	-1.80017	-1.90943	-2.00542	-2.10141	-2.18743	-2.27431	-2.3655	-2.44806	-2.52997	-2.59471	-2.65502	-2.70001	-2.73736	-2.78015	-2.84558	-2.90712	-2.95166	-2.96616	-2.97639	-2.98338	-2.99747	-3.03187	-3.08121	-3.11982	-3.12538	-3.11305	-3.09598	-3.08306	-3.06468	-3.0364	-3.0042	-2.98358	-2.95726	-2.91958
	s66	-0.13781	-0.36479	-0.591775	-0.78083	-0.91492	-1.049	-1.25842	-1.48721	-1.68165	-1.74466	-1.80767	-1.87152	-1.93628	-2.01053	-2.15694	-2.30875	-2.41939	-2.48887	-2.55876	-2.62674	-2.68798	-2.73974	-2.78793	-2.83648	-2.87878	-2.90869	-2.93059	-2.93621	-2.94095	-2.95675	-2.98944	-3.01801	-3.01927	-3.00196	-2.99241	-2.99203	-2.98986	-2.95933	-2.92582	-2.89669	-2.86356	-2.82344	-2.78449	-2.74639	-2.70178	-2.64882	-2.59908	-2.55344
	s68	-0.09479	-0.197335	-0.299885	-0.48121	-0.67516	-0.8437	-1.00878	-1.14334	-1.25697	-1.37378	-1.49523	-1.63735	-1.78861	-1.94799	-2.13016	-2.30168	-2.45383	-2.60064	-2.70785	-2.8081	-2.88155	-2.95552	-3.05629	-3.16247	-3.23625	-3.29744	-3.37541	-3.44797	-3.48174	-3.5223	-3.56298	-3.5875	-3.6147	-3.6317	-3.65072	-3.69939	-3.73413	-3.7239	-3.70831	-3.70906	-3.71602	-3.71098	-3.68885	-3.64803	-3.60656	-3.57131	-3.53475	-3.48803
	s69	-0.22949	-0.401315	-0.58125	-0.78956	-0.992005	-1.18159	-1.32941	-1.39003	-1.45981	-1.55376	-1.67114	-1.81127	-1.96316	-2.11849	-2.29128	-2.44781	-2.55437	-2.63178	-2.71116	-2.81324	-2.92148	-3.03918	-3.15236	-3.22395	-3.2771	-3.35865	-3.43215	-3.49654	-3.5578	-3.60907	-3.66737	-3.73057	-3.77456	-3.80938	-3.82771	-3.83059	-3.83555	-3.86923	-3.91276	-3.9218	-3.89848	-3.88904	-3.88998	-3.88423	-3.87027	-3.82775	-3.77047	-3.73155
	s70	-0.33452	-0.47154	-0.608555	-0.7628	-0.9127	-1.0201	-1.12532	-1.18267	-1.23113	-1.23947	-1.24945	-1.385	-1.57106	-1.73811	-1.87739	-2.01608	-2.16082	-2.26939	-2.34011	-2.43223	-2.53906	-2.61969	-2.68568	-2.7641	-2.87352	-2.97438	-3.02102	-3.08004	-3.15551	-3.21826	-3.26613	-3.30825	-3.33004	-3.34974	-3.366	-3.38443	-3.41309	-3.4359	-3.4503	-3.46522	-3.4465	-3.40322	-3.40449	-3.46063	-3.46404	-3.38207	-3.28584	-3.25441
	s71	-0.116425	-0.28333	-0.450245	-0.649865	-0.866925	-0.979145	-1.02091	-1.10443	-1.24649	-1.36677	-1.40207	-1.45957	-1.60648	-1.76785	-1.90139	-2.03179	-2.1625	-2.30259	-2.40486	-2.48127	-2.55523	-2.61347	-2.6697	-2.74089	-2.82965	-2.91133	-2.97483	-3.03573	-3.08772	-3.14057	-3.19304	-3.24227	-3.29114	-3.33178	-3.37243	-3.3896	-3.40446	-3.41201	-3.41937	-3.41993	-3.41845	-3.42646	-3.41199	-3.38217	-3.36181	-3.3518	-3.33485	-3.30215
	s72	0.073845	-0.10848	-0.290805	-0.44803	-0.57479	-0.700025	-0.816705	-0.90591	-0.985795	-1.06834	-1.17803	-1.29595	-1.40326	-1.46314	-1.523	-1.62275	-1.76035	-1.88573	-1.98806	-2.09297	-2.18002	-2.25888	-2.33346	-2.41265	-2.47663	-2.50408	-2.53154	-2.58154	-2.63361	-2.68526	-2.7388	-2.79268	-2.8184	-2.84135	-2.87249	-2.90847	-2.94809	-2.98186	-3.01564	-3.04155	-3.06465	-3.08135	-3.08975	-3.09975	-3.12256	-3.13903	-3.11695	-3.0831
	s73	-0.01121	-0.19992	-0.38863	-0.64929	-0.945415	-1.15328	-1.22398	-1.29383	-1.32159	-1.34935	-1.40698	-1.4715	-1.58205	-1.74796	-1.9063	-2.05668	-2.20448	-2.30824	-2.40494	-2.47194	-2.51661	-2.57445	-2.63847	-2.70006	-2.7593	-2.81996	-2.87112	-2.92333	-2.97648	-3.03602	-3.09103	-3.12269	-3.15097	-3.19681	-3.25323	-3.30259	-3.33334	-3.35867	-3.39542	-3.4327	-3.4602	-3.48351	-3.50866	-3.51978	-3.51781	-3.51432	-3.50489	-3.48336
	s74	-0.023985	-0.03477	-0.045555	-0.145715	-0.255325	-0.418085	-0.571295	-0.61237	-0.645955	-0.74643	-0.85303	-0.943765	-1.04551	-1.14594	-1.27454	-1.42783	-1.57174	-1.70111	-1.80571	-1.88427	-1.9608	-2.05308	-2.15185	-2.24435	-2.32898	-2.39719	-2.46401	-2.5337	-2.60106	-2.64143	-2.67152	-2.72015	-2.78768	-2.84287	-2.87609	-2.91021	-2.94957	-2.98793	-2.99205	-2.99277	-2.9899	-2.98706	-2.97311	-2.95769	-2.94843	-2.9396	-2.93341	-2.92102
	s75	0.014985	-0.05197	-0.118925	-0.23016	-0.368645	-0.489395	-0.55338	-0.617365	-0.63952	-0.654705	-0.666585	-0.674825	-0.68872	-0.756335	-0.82395	-0.884275	-0.941685	-1.01186	-1.10757	-1.20328	-1.31791	-1.43348	-1.51537	-1.57198	-1.63077	-1.69879	-1.7668	-1.82729	-1.886	-1.949	-2.01773	-2.08494	-2.12175	-2.15858	-2.19415	-2.2291	-2.26859	-2.31943	-2.37028	-2.40698	-2.44218	-2.47213	-2.49729	-2.52075	-2.53394	-2.54711	-2.556	-2.56355
	s76	0.022475	-0.04262	-0.119115	-0.311525	-0.4989	-0.63866	-0.742635	-0.777445	-0.832635	-0.919395	-0.98232	-1.00763	-1.05326	-1.11678	-1.15904	-1.20053	-1.29294	-1.40202	-1.51588	-1.62605	-1.74983	-1.85964	-1.91538	-1.96019	-2.00725	-2.06655	-2.13159	-2.18944	-2.27223	-2.36796	-2.43093	-2.4893	-2.57316	-2.63243	-2.66318	-2.70835	-2.77009	-2.82871	-2.88297	-2.95886	-3.02438	-3.0609	-3.10268	-3.12857	-3.1383	-3.16013	-3.18612	-3.23681
	s77	-0.0741	-0.230705	-0.39502	-0.519365	-0.63458	-0.690735	-0.72093	-0.686585	-0.670415	-0.66824	-0.66461	-0.691915	-0.723005	-0.74657	-0.771435	-0.7879	-0.82614	-0.88982	-0.943395	-0.99347	-1.05247	-1.12555	-1.20059	-1.27265	-1.33607	-1.37885	-1.42823	-1.49082	-1.55043	-1.59505	-1.63821	-1.67498	-1.71314	-1.75855	-1.80289	-1.83807	-1.87764	-1.92479	-1.96344	-1.97203	-1.97893	-1.96575	-1.96566	-1.99493	-2.00289	-1.9784	-1.97089	-1.97278
	s78	-0.087145	-0.24905	-0.41096	-0.46183	-0.47795	-0.52524	-0.61438	-0.70362	-0.79395	-0.882575	-0.96378	-1.03878	-1.12391	-1.22302	-1.33098	-1.43803	-1.54417	-1.65061	-1.72763	-1.79287	-1.86001	-1.92999	-1.99684	-2.04738	-2.09826	-2.16267	-2.23338	-2.29482	-2.34453	-2.39872	-2.4491	-2.49317	-2.53554	-2.58117	-2.62561	-2.66287	-2.69847	-2.72824	-2.73493	-2.74162	-2.78756	-2.83658	-2.84872	-2.83955	-2.8386	-2.85217	-2.87123	-2.88476
	s79	-0.05301	-0.12764	-0.202275	-0.29972	-0.404935	-0.48909	-0.551855	-0.590385	-0.571045	-0.55952	-0.61273	-0.666155	-0.710215	-0.75627	-0.806285	-0.85556	-0.91199	-0.968715	-1.02262	-1.0855	-1.15259	-1.20328	-1.25242	-1.31197	-1.38355	-1.44876	-1.48361	-1.52207	-1.58225	-1.64905	-1.72504	-1.80086	-1.83805	-1.8643	-1.90227	-1.94397	-1.98438	-2.03106	-2.07854	-2.11117	-2.13977	-2.16938	-2.17945	-2.18388	-2.21715	-2.2507	-2.24435	-2.21314
	s80	-0.31809	-0.457645	-0.597195	-0.69609	-0.78765	-0.83343	-0.861555	-0.881845	-0.89342	-0.91376	-0.94745	-1.00022	-1.11077	-1.21735	-1.30457	-1.39017	-1.43497	-1.47158	-1.51048	-1.55669	-1.61916	-1.67755	-1.73541	-1.79385	-1.84647	-1.9023	-1.9485	-1.9664	-1.98839	-2.01898	-2.04568	-2.05971	-2.07231	-2.08153	-2.08943	-2.08947	-2.08887	-2.09459	-2.09017	-2.08187	-2.07425	-2.05636	-2.02838	-2.004	-1.97209	-1.92623	-1.88548	-1.85951
	s81	-0.18938	-0.301215	-0.42261	-0.60085	-0.74686	-0.804415	-0.83999	-0.838675	-0.883745	-0.994275	-1.11678	-1.26641	-1.47713	-1.67708	-1.85272	-2.00669	-2.14093	-2.2418	-2.32557	-2.43881	-2.56398	-2.69862	-2.81893	-2.91718	-3.01406	-3.0888	-3.15961	-3.23098	-3.30233	-3.3771	-3.42894	-3.47694	-3.52074	-3.56237	-3.60118	-3.64208	-3.68	-3.70757	-3.75126	-3.79333	-3.80816	-3.80205	-3.79298	-3.79542	-3.81456	-3.80746	-3.76846	-3.74137
	s82	-0.122775	-0.360015	-0.59063	-0.651625	-0.70324	-0.773015	-0.84724	-0.87498	-0.91337	-1.02659	-1.13958	-1.23422	-1.34257	-1.46561	-1.57968	-1.68767	-1.77462	-1.84842	-1.90891	-1.95385	-2.01903	-2.08944	-2.12378	-2.1609	-2.24219	-2.31583	-2.34263	-2.37977	-2.42808	-2.45711	-2.46578	-2.48748	-2.5263	-2.56036	-2.58719	-2.59788	-2.58316	-2.57482	-2.5742	-2.56371	-2.52965	-2.51168	-2.51936	-2.50984	-2.48511	-2.45908	-2.42878	-2.39904
	s83	-0.05636	-0.08761	-0.143515	-0.3337	-0.524525	-0.693905	-0.776595	-0.769345	-0.73935	-0.72419	-0.7914	-0.88889	-1.00018	-1.11574	-1.27166	-1.42512	-1.56099	-1.65444	-1.70405	-1.77943	-1.85315	-1.92766	-2.01055	-2.07493	-2.12393	-2.19453	-2.2847	-2.35048	-2.39681	-2.44496	-2.49489	-2.5315	-2.5634	-2.62211	-2.68353	-2.73109	-2.76884	-2.79883	-2.83439	-2.85593	-2.87276	-2.89314	-2.91045	-2.92868	-2.91037	-2.85512	-2.78714	-2.75221
Y轴	100%Gait cycle
	s25	0.009995	0.046605	0.08322	0.054	0.00236396	-0.0297	-0.03887	-0.03192	0.01015	0.050745	0.04695	0.03791	0.048015	0.073395	0.09122	0.09222	0.110505	0.13311	0.15146	0.159085	0.153665	0.14196	0.14045	0.153865	0.18224	0.2069	0.20394	0.20195	0.194945	0.19298	0.193785	0.182085	0.16416	0.16426	0.166505	0.167685	0.187475	0.18614	0.153785	0.14593	0.198605	0.251725	0.273515	0.29118	0.27992	0.25702	0.24936	0.265485
	s49	-0.0601	-0.02632	0.00745	0.05539	0.105725	0.13618	0.16708	0.17908	0.17632	0.174065	0.17461	0.198785	0.24218	0.288625	0.309985	0.32165	0.340195	0.336485	0.330695	0.32991	0.33343	0.335125	0.341785	0.36622	0.38629	0.37397	0.361645	0.37836	0.397565	0.400235	0.402935	0.38463	0.34534	0.3117	0.32134	0.334685	0.34206	0.37518	0.36294	0.31402	0.286835	0.285375	0.279305	0.254805	0.22727	0.208745	0.195015	0.195705
	s52	-0.037575	-0.05782	-0.078065	-0.086535	-0.089715	-0.08601	-0.037745	0.01061	0.03728	0.05226	0.046895	0.031625	0.03396	0.07767	0.123555	0.14445	0.14533	0.139785	0.15383	0.16409	0.165485	0.167935	0.190375	0.213085	0.23728	0.271695	0.308395	0.33765	0.359195	0.39866	0.44607	0.475225	0.48995	0.481995	0.46987	0.4682	0.47405	0.47209	0.456815	0.440925	0.435685	0.43112	0.417345	0.382425	0.350185	0.363005	0.38045	0.36435
	s56	-0.011825	-0.01478	-0.010715	0.033375	0.076995	0.10983	0.169655	0.22602	0.209245	0.19183	0.18664	0.203545	0.21917	0.22127	0.245745	0.277015	0.309095	0.343685	0.386365	0.43075	0.46443	0.511315	0.52081	0.537215	0.610015	0.670745	0.715345	0.744335	0.76165	0.77941	0.78915	0.797265	0.852695	0.902835	0.93563	0.959755	0.957335	0.95171	0.93385	0.95982	1.01284	1.02062	1.0111	1.04808	1.0737	1.00994	0.96243	0.93933
	s57	-0.033815	-0.01572	0.002375	0.03634	0.08273	0.12727	0.158545	0.189825	0.208195	0.22058	0.22884	0.22433	0.219815	0.240625	0.267565	0.29536	0.32463	0.353895	0.377985	0.401665	0.4163	0.421435	0.427085	0.44276	0.45844	0.46135	0.45609	0.451735	0.451765	0.4518	0.47621	0.509555	0.5392	0.559885	0.58057	0.586515	0.58993	0.587495	0.576805	0.56611	0.547515	0.528725	0.53262	0.556095	0.57402	0.54058	0.507135	0.48949
	s58	-0.00203	-0.00541858	-0.00645457	0.019745	0.045395	0.069045	0.090525	0.104625	0.106205	0.07777	0.06198	0.07104	0.08039	0.085705	0.098325	0.119645	0.132585	0.139405	0.130998	0.11701	0.15283	0.19327	0.18012	0.162415	0.171415	0.206235	0.24684	0.29005	0.36711	0.401055	0.389725	0.388075	0.379445	0.37711	0.39081	0.40653	0.41686	0.44374	0.470935	0.494865	0.512815	0.52874	0.5341	0.50749	0.482735	0.49555	0.515355	0.493685
	s59	-0.014865	0.002655	0.020185	0.063275	0.11279	0.152395	0.18638	0.201605	0.1903	0.17048	0.1572	0.1632	0.19132	0.20772	0.210555	0.223485	0.218745	0.190415	0.20562	0.258015	0.290695	0.286565	0.27935	0.29041	0.300905	0.300235	0.308125	0.33623	0.358355	0.3541	0.365195	0.40286	0.40733	0.412605	0.44089	0.462575	0.460005	0.420595	0.385225	0.38224	0.384715	0.39616	0.39968	0.400555	0.40726	0.397625	0.3693	0.349305
	s60	-0.065145	-0.056655	-0.0479	-0.04714	-0.047295	-0.03109	-0.020385	-0.067915	-0.111655	-0.092255	-0.071835	-0.064305	-0.05853	-0.07126	-0.06952	-0.060385	-0.05044	-0.02893	0.02066	0.0734991	0.058375	0.019945	0.00988	0.010455	0.036685	0.088805	0.1207	0.133455	0.145775	0.14	0.121975	0.11433	0.114085	0.09604	0.077695	0.100625	0.13647	0.153535	0.11528	0.057995	0.059625	0.09148	0.096265	0.07548	0.055215	0.045085	0.04693	0.05171
	s61	0.010795	0.02861	0.046425	0.06019	0.07557	0.0838	0.08571	0.089825	0.09289	0.101865	0.13483	0.167785	0.20194	0.240785	0.25572	0.25555	0.256875	0.266985	0.274625	0.250365	0.22683	0.22495	0.23615	0.261435	0.30049	0.33827	0.335135	0.29773	0.29099	0.326795	0.356685	0.34711	0.329955	0.344375	0.354575	0.34083	0.357865	0.369785	0.35808	0.35042	0.35224	0.354055	0.34396	0.330255	0.312665	0.29118	0.269135	0.253505
	s62	-0.040345	-0.085505	-0.127885	-0.15975	-0.17357	-0.13947	-0.10607	-0.066595	-0.06462	-0.08589	-0.03086	0.017185	-0.004115	-0.00614	0.01565	0.01539	-0.024335	-0.041585	-0.045275	-0.03125	0.015735	0.054895	0.067345	0.05767	0.0429041	0.049965	0.044375	0.00654	-0.011	-0.011365	0.01842	0.04926	0.092555	0.083305	0.02471	0.002685	-0.00403	0.02823	0.05419	0.05776	0.060065	0.03845	0.0379837	0.08667	0.103405	0.06814	0.061515	0.073395
	s63	0.127705	0.184155	0.23961	0.298825	0.354565	0.351995	0.34849	0.32777	0.314035	0.33267	0.340685	0.29011	0.24835	0.31268	0.37969	0.401015	0.4109	0.413255	0.42965	0.473865	0.50272	0.50994	0.53654	0.601615	0.637175	0.60891	0.60132	0.592705	0.583015	0.63357	0.66538	0.6249	0.60186	0.640155	0.68273	0.69451	0.69094	0.676865	0.665985	0.658525	0.63623	0.61716	0.61785	0.64267	0.66427	0.656645	0.62507	0.595305
	s64	-0.03948	-0.04712	-0.05476	-0.04261	-0.018545	0.006105	0.036485	0.06662	0.042915	-0.00097	-0.028635	-0.002385	0.029415	0.0481	0.061225	0.06926	0.072345	0.07196	0.089585	0.10655	0.11227	0.11126	0.13125	0.15423	0.14278	0.1222	0.117405	0.128705	0.12286	0.111745	0.124055	0.128165	0.117665	0.092725	0.07859	0.063155	0.040395	0.028025	0.03638	0.046345	0.041285	0.02474	0.00877	0.02196	0.036835	0.04233	0.042105	0.019375
	s65	0.029685	0.039985	0.05029	0.027985	-0.025975	-0.07235	-0.02932	0.013715	0.038265	0.04961	0.056125	0.06047	0.064825	0.07937	0.09636	0.120355	0.1439	0.167445	0.17474	0.19393	0.22712	0.24542	0.26279	0.262515	0.26272	0.242895	0.237735	0.24289	0.28754	0.32156	0.320825	0.305645	0.289395	0.27032	0.251015	0.271945	0.320855	0.354075	0.33432	0.28373	0.244315	0.26865	0.29254	0.29118	0.266955	0.26127	0.292075	0.308265
	s66	-0.07572	0.002025	0.079775	0.124075	0.122905	0.121735	0.169105	0.22429	0.26003	0.237525	0.21501	0.211335	0.22317	0.23782	0.260625	0.28255	0.29032	0.26209	0.235265	0.25145	0.27998	0.28895	0.29625	0.304595	0.337615	0.349885	0.36083	0.38179	0.40846	0.395525	0.379385	0.36941	0.37071	0.359275	0.33693	0.29497	0.25181	0.238595	0.264875	0.28346	0.275815	0.2505	0.253505	0.27328	0.27942	0.260125	0.232045	0.207005
	s68	-0.065825	-0.057215	-0.0486	0.01167	0.080685	0.124135	0.161985	0.199925	0.237475	0.245415	0.230165	0.24459	0.2828	0.30988	0.329305	0.372665	0.473235	0.558575	0.558045	0.56508	0.62528	0.679265	0.680385	0.68486	0.7176	0.74957	0.75469	0.749085	0.791715	0.86043	0.894545	0.88777	0.87832	0.88907	0.8998	0.91841	0.946475	0.957715	0.95696	0.950965	0.941065	0.93808	0.950145	0.95436	0.930835	0.89002	0.851765	0.834535
	s69	0.14623	0.108305	0.08608	0.157215	0.222345	0.25365	0.252075	0.23104	0.244475	0.27623	0.304065	0.34375	0.412235	0.471755	0.464105	0.446	0.461995	0.4747	0.46387	0.48224	0.528075	0.554645	0.583515	0.604825	0.624155	0.651455	0.655595	0.658245	0.66936	0.688175	0.691155	0.694615	0.74431	0.794415	0.78498	0.76134	0.770435	0.794045	0.809355	0.824905	0.854185	0.86252	0.83583	0.778165	0.708135	0.702245	0.72779	0.683215
	s70	-0.06909	-0.074125	-0.07916	-0.037245	0.007975	0.00468	-0.00863	0.00064	0.01481	0.00751	0.00253	0.026605	0.05232	0.04691	0.02407	-0.00299	-0.013095	-0.01144	-0.02211	-0.04922	-0.07992	-0.08405	-0.04302	-0.010385	-0.021525	-0.032575	-0.03007	-0.036075	-0.05507	-0.051295	-0.022555	-0.012675	-0.01754	-0.00501	0.04286	0.08838	0.083605	0.05201	0.01576	-0.011245	-0.014715	-0.01146	-0.03491	-0.0601473	-0.08048	-0.10586	-0.129265	-0.150455
	s71	0.02379	0.012325	0.00086	0.06089	0.13739	0.17271	0.19593	0.24485	0.308035	0.35855	0.36809	0.38383	0.43555	0.50327	0.579175	0.63772	0.646685	0.65699	0.707585	0.75784	0.778855	0.77426	0.73496	0.708585	0.76675	0.846735	0.879045	0.898175	0.917495	0.93387	0.952985	0.9778	0.99461	0.98273	0.97085	1.0084	1.05212	1.0415	0.999065	0.966755	0.96518	0.96896	0.947395	0.91306	0.88921	0.87574	0.865025	0.85311
	s72	-0.032465	-0.03311	-0.033745	-0.03891	-0.03633	-0.02415	0.017625	0.050835	0.0551	0.057905	0.08376	0.117795	0.1512	0.181875	0.21255	0.242095	0.260925	0.271305	0.273745	0.292595	0.339185	0.390275	0.431255	0.46131	0.468125	0.448095	0.42807	0.43694	0.465225	0.491345	0.495665	0.486775	0.47877	0.486455	0.486085	0.477405	0.473575	0.49477	0.51597	0.523695	0.532335	0.547965	0.54787	0.53018	0.43531	0.35622	0.396045	0.47237
	s73	0.02977	0.015705	0.001645	0.018225	0.047405	0.06016	0.04667	0.037465	0.06007	0.082675	0.102585	0.12417	0.144195	0.153845	0.17478	0.223465	0.265635	0.2376	0.20762	0.225175	0.261135	0.283495	0.31917	0.355065	0.33964	0.30637	0.323025	0.380575	0.437315	0.46585	0.4807	0.470965	0.45946	0.461085	0.475205	0.503105	0.524175	0.547245	0.53514	0.497615	0.42108	0.33399	0.275575	0.23935	0.20347	0.222815	0.253055	0.272675
	s74	0.000255	0.00634442	0.01243	0.00975	0.005645	0.019425	0.038275	0.06915	0.10043	0.11904	0.128175	0.135035	0.13734	0.15019	0.172305	0.1774	0.15675	0.1448	0.143725	0.12797	0.118095	0.138575	0.156975	0.15498	0.15788	0.1787	0.20279	0.22181	0.22518	0.224415	0.22181	0.232545	0.26939	0.29264	0.291675	0.29378	0.31276	0.33405	0.328115	0.32299	0.335485	0.34754	0.331705	0.307805	0.29293	0.293875	0.30485	0.304325
	s75	0.004325	-0.00176	-0.00784	0.02334	0.07745	0.113645	0.092475	0.0713	0.08047	0.09469	0.094845	0.079525	0.063175	0.036985	0.0108	0.0199	0.043115	0.0715	0.110225	0.14894	0.15229	0.15386	0.14749	0.13516	0.121925	0.104885	0.087845	0.09645	0.111085	0.11444	0.102735	0.09064	0.07069	0.05074	0.041535	0.03772	0.03395	0.030305	0.02666	0.029525	0.033075	0.02547	0.00774	-0.00214	0.035145	0.072435	0.038305	-0.018145
	s76	0.02032	-0.02832	-0.07063	-0.034825	0.006235	0.043495	0.06413	0.057385	0.0696	0.10834	0.112685	0.07502	0.056915	0.058385	0.073155	0.092225	0.105875	0.12911	0.14989	0.158715	0.17879	0.19128	0.21526	0.25854	0.292895	0.31899	0.352705	0.388225	0.424905	0.468315	0.51398	0.550215	0.59346	0.64722	0.686395	0.68461	0.686625	0.728895	0.75089	0.75676	0.788045	0.82445	0.84767	0.84732	0.83973	0.84518	0.85653	0.873715
	s77	-0.011285	0.026895	0.06414	0.07915	0.094195	0.113825	0.132015	0.11852	0.11	0.141795	0.16513	0.148515	0.13649	0.113675	0.087475	0.097765	0.1156	0.09403	0.067015	0.080695	0.088485	0.09323	0.1059	0.10964	0.12141	0.141375	0.152985	0.20528	0.2641	0.26832	0.2709	0.302165	0.331125	0.34676	0.36274	0.369275	0.378855	0.406955	0.43172	0.42024	0.40691	0.42203	0.444285	0.427195	0.394215	0.44405	0.51373	0.51803
	s78	-0.016425	0.009205	0.034845	0.026735	0.01323	0.01737	0.03765	0.049215	0.054065	0.06807	0.094885	0.10206	0.0848	0.073835	0.063055	0.0508	0.06773	0.09344	0.09437	0.074575	0.07386	0.09816	0.11776	0.126075	0.133705	0.124795	0.109895	0.116265	0.13199	0.130095	0.097625	0.069655	0.06964	0.10512	0.129565	0.141735	0.151975	0.15658	0.159335	0.162085	0.14256	0.11977	0.12426	0.140395	0.154985	0.14682	0.129515	0.14358
	s79	-0.06701	-0.03716	-0.007305	0.0223795	0.051535	0.08616	0.127305	0.15917	0.160905	0.16247	0.154055	0.144775	0.144975	0.14933	0.153145	0.167355	0.198305	0.260695	0.313335	0.280095	0.23536	0.218615	0.20756	0.20813	0.22406	0.23371	0.26892	0.309705	0.327715	0.32974	0.327775	0.35235	0.38366	0.383105	0.379555	0.3792	0.384325	0.39371	0.393185	0.372285	0.36927	0.393995	0.387575	0.36862	0.35181	0.33636	0.325605	0.326375
	s80	-0.046665	-0.03733	-0.028	-0.018555	-0.008365	-0.01215	-0.02256	-0.030825	-0.03534	-0.03083	-0.016965	-0.007185	-0.006535	-0.004655	0.0041825	0.01227	0.0167	0.02219	0.03055	0.035505	0.041405	0.04494	0.039395	0.028935	0.00622	-0.032215	-0.052705	-0.032655	-0.015295	-0.01229	-0.01059	-0.005765	-0.001435	-0.00914	-0.015745	0.00413	0.021555	0.024155	0.02567	0.02046	0.011125	0.004955	0.00304	-0.00209	-0.017745	-0.03847	-0.054065	-0.055215
	s81	0.030525	0.051875	0.073015	0.100175	0.11201	0.143195	0.18447	0.18166	0.16731	0.16031	0.16263	0.16496	0.169175	0.159765	0.13341	0.111775	0.097755	0.073055	0.04329	0.053495	0.087665	0.107125	0.121345	0.148305	0.161255	0.18262	0.22475	0.27335	0.341585	0.39811	0.39602	0.405155	0.44766	0.481325	0.49741	0.50796	0.501915	0.50673	0.54691	0.54834	0.526365	0.546535	0.540235	0.51503	0.500155	0.488955	0.4755	0.461475
	s82	-0.04663	0.029685	0.10365	0.15477	0.20433	0.1994	0.193795	0.217965	0.235305	0.24151	0.2753	0.34793	0.392355	0.386205	0.391935	0.427975	0.451365	0.45486	0.4658	0.484505	0.497085	0.514805	0.54134	0.54672	0.53528	0.53399	0.54043	0.55756	0.585425	0.599325	0.587	0.589735	0.632285	0.65906	0.6524	0.655075	0.67663	0.695565	0.69771	0.6989	0.71714	0.73081	0.7089	0.678795	0.68068	0.681465	0.6679	0.65357
	s83	-0.0104448	-0.000482212	0.010515	0.0335148	0.0565405	0.0729409	0.092855	0.107788	0.116285	0.12324	0.130358	0.139379	0.151617	0.166469	0.180005	0.194275	0.207904	0.216531	0.224936	0.237832	0.252604	0.264533	0.275154	0.28756	0.301942	0.312019	0.321236	0.336106	0.356585	0.372583	0.381019	0.385188	0.394095	0.402143	0.406799	0.413282	0.421414	0.42932	0.426273	0.418152	0.416472	0.418728	0.41434	0.406828	0.394215	0.383072	0.378283	0.371692
Z轴	100%Gait cycle
	s25	-0.00084	-0.03924	-0.07764	-0.08621	-0.08519	-0.08007	-0.0749	-0.072895	-0.082015	-0.09332	-0.09108	-0.087155	-0.08347	-0.07929	-0.063165	-0.0533	-0.05453	-0.06242	-0.071025	-0.078145	-0.080175	-0.074645	-0.071355	-0.075745	-0.07328	-0.059605	-0.051355	-0.04523	-0.04345	-0.04375	-0.044235	-0.04918	-0.05688	-0.062515	-0.06968	-0.0755	-0.07238	-0.07731	-0.09527	-0.10338	-0.083525	-0.062925	-0.05876	-0.058005	-0.064855	-0.07184	-0.07646	-0.07949
	s49	-0.06813	-0.077595	-0.087065	-0.06823	-0.047475	-0.061855	-0.08197	-0.08511	-0.08459	-0.079475	-0.071675	-0.074965	-0.084265	-0.08294	-0.082105	-0.08832	-0.086775	-0.07469	-0.069115	-0.07928	-0.08713	-0.08915	-0.09207	-0.095555	-0.099205	-0.10548	-0.11176	-0.113075	-0.11448	-0.122225	-0.12798	-0.133555	-0.14824	-0.160925	-0.15878	-0.16092	-0.16006	-0.1418	-0.14296	-0.15412	-0.150285	-0.14625	-0.14976	-0.15115	-0.150295	-0.15365	-0.15513	-0.13542
	s52	-0.00322	-0.051175	-0.099135	-0.094795	-0.05898	-0.02867	-0.013415	0.000975	-0.03893	-0.08724	-0.103425	-0.08961	-0.07515	-0.064295	-0.055385	-0.06587	-0.08166	-0.09402	-0.088325	-0.075325	-0.05421	-0.034545	-0.020205	-0.012075	-0.00719	2.5e-05	0.008595	0.014455	0.012645	0.009005	0.0083	0.00996	0.0105	0.005335	-0.002475	-0.002835	0.00421	0.004175	-0.008895	-0.02277	-0.02447	-0.024865	-0.027275	-0.03469	-0.04132	-0.036525	-0.030775	-0.03882
	s56	0.001695	-0.0471	-0.08001	-0.049665	-0.018135	0.001065	0.02076	0.038565	0.009005	-0.015965	-0.01732	-0.0135532	-0.00259	-0.000875	0.0005	0.01652	0.029305	0.03272	0.04025	0.05165	0.059545	0.06714	0.066845	0.066785	0.074785	0.08395	0.093245	0.0942	0.085425	0.08245	0.074585	0.0582	0.06766	0.08352	0.09732	0.11008	0.10719	0.09999	0.094345	0.11941	0.15965	0.164535	0.157765	0.19751	0.22985	0.19287	0.17708	0.183195
	s57	-0.00368	-0.025365	-0.04704	-0.054415	-0.050585	-0.04707	-0.0458	-0.044535	-0.059345	-0.081615	-0.096025	-0.086065	-0.076105	-0.06702	-0.05815	-0.05137	-0.048205	-0.045045	-0.04684	-0.04903	-0.049905	-0.049405	-0.04883	-0.04694	-0.04505	-0.0455	-0.04745	-0.050945	-0.061945	-0.072945	-0.06676	-0.054265	-0.04438	-0.04078	-0.03718	-0.03245	-0.02753	-0.030045	-0.043055	-0.056065	-0.063115	-0.07002	-0.066505	-0.053995	-0.043695	-0.05388	-0.064065	-0.069245
	s58	-0.0407	-0.0305	-0.02002	-0.00688	0.001695	-0.014235	-0.02935	-0.041935	-0.0475742	-0.038995	-0.036905	-0.041185	-0.040565	-0.0380377	-0.0394349	-0.042285	-0.041415	-0.03867	-0.042485	-0.04797	-0.032795	-0.018735	-0.032605	-0.056405	-0.079745	-0.07556	-0.057195	-0.057445	-0.060925	-0.079215	-0.110035	-0.105755	-0.09049	-0.09577	-0.1063	-0.12882	-0.14408	-0.13972	-0.13998	-0.14781	-0.150045	-0.142385	-0.13613	-0.13899	-0.14318	-0.1351	-0.126175	-0.135555
	s59	-0.032685	-0.047735	-0.06278	-0.06932	-0.07573	-0.083785	-0.08985	-0.085975	-0.07278	-0.05462	-0.037415	-0.02637	-0.03162	-0.03495	-0.022695	-0.00856	-0.011595	-0.018585	-0.00639	0.011895	0.026545	0.03297	0.032305	0.03195	0.03156	0.027425	0.02517	0.030395	0.037425	0.03921	0.050435	0.06899	0.068455	0.06816	0.08377	0.096385	0.092855	0.068205	0.047355	0.048165	0.05206	0.05605	0.054775	0.060275	0.073965	0.07434	0.059535	0.050445
	s60	-0.07147	-0.074305	-0.077165	-0.07517	-0.07318	-0.082375	-0.09098	-0.085155	-0.075635	-0.075385	-0.08279	-0.081975	-0.072365	-0.06825	-0.07136	-0.07399	-0.07214	-0.0682	-0.05809	-0.041065	-0.040375	-0.049675	-0.038335	-0.016965	-0.008795	-0.009335	-0.00549082	0.00377711	0.01333	0.01865	0.01874	0.01474	0.006415	-0.00768	-0.015705	0.00171	0.02168	0.0228	-0.007725	-0.0423163	-0.0334158	-0.012855	-0.023595	-0.05033	-0.062315	-0.06457	-0.063295	-0.059855
	s61	-0.0405481	-0.0563534	-0.0713067	-0.0724364	-0.0696614	-0.0736633	-0.0805328	-0.0836893	-0.0875374	-0.0892229	-0.0855565	-0.0808561	-0.0815841	-0.0832825	-0.0838536	-0.08541	-0.0859166	-0.0840717	-0.0809021	-0.0774279	-0.0718491	-0.0670479	-0.065206	-0.0633373	-0.0610772	-0.0597319	-0.0598243	-0.0575063	-0.0525666	-0.0515079	-0.0547688	-0.0559736	-0.052925	-0.0529266	-0.0558902	-0.055528	-0.0543705	-0.0534909	-0.0554806	-0.0587671	-0.0580852	-0.0547243	-0.0544245	-0.051731	-0.0479867	-0.048946	-0.0506053	-0.0539768
	s62	-0.063205	-0.093955	-0.120875	-0.11474	-0.11538	-0.12394	-0.130635	-0.14167	-0.12727	-0.108775	-0.09987	-0.08609	-0.100385	-0.11314	-0.117805	-0.11615	-0.1106	-0.112435	-0.130615	-0.13902	-0.124875	-0.10173	-0.09002	-0.09675	-0.10415	-0.09841	-0.10296	-0.12372	-0.12796	-0.11584	-0.10173	-0.094125	-0.07377	-0.07921	-0.112025	-0.107985	-0.100345	-0.09395	-0.08402	-0.078535	-0.077465	-0.094525	-0.091215	-0.04315	-0.025785	-0.052475	-0.0611	-0.05751
	s63	-0.06733	-0.087135	-0.106395	-0.0647	-0.02729	-0.03683	-0.044495	-0.054365	-0.06247	-0.0531	-0.042945	-0.05489	-0.06916	-0.06273	-0.05623	-0.04476	-0.03058	-0.03073	-0.026435	-0.00244	0.004465	-0.01176	-0.00994	0.009245	0.015035	0.00902	0.00772	0.00143	0.001015	0.01858	0.02232	-0.00269	-0.016115	-0.00424	0.010475	0.02783	0.034805	0.02323	0.02569	0.03417	0.024075	0.01724	0.020065	0.04169	0.0715	0.07754	0.049805	0.02641
	s64	-0.09725	-0.073985	-0.05071	-0.047095	-0.05501	-0.0696	-0.109545	-0.14897	-0.143245	-0.126735	-0.117	-0.12058	-0.126085	-0.139265	-0.15321	-0.161305	-0.17038	-0.190625	-0.205825	-0.2151	-0.22049	-0.230095	-0.23937	-0.242375	-0.249655	-0.25617	-0.261665	-0.270865	-0.294815	-0.313695	-0.31417	-0.31515	-0.32537	-0.34592	-0.35805	-0.357315	-0.365575	-0.37412	-0.37316	-0.36957	-0.36225	-0.36122	-0.3628	-0.351205	-0.338485	-0.32109	-0.304995	-0.310005
	s65	-0.093495	-0.08661	-0.07972	-0.07926	-0.084385	-0.08956	-0.086035	-0.08251	-0.085485	-0.093245	-0.09976	-0.104235	-0.108715	-0.11141	-0.111805	-0.10883	-0.101395	-0.09395	-0.098535	-0.10466	-0.105975	-0.096395	-0.086675	-0.072965	-0.058065	-0.05495	-0.06231	-0.06568	-0.05023	-0.03532	-0.032885	-0.027945	-0.022675	-0.021365	-0.024795	-0.01626	-0.000295	0.009935	0.00152158	-0.01744	-0.036	-0.027375	-0.018525	-0.02163	-0.035775	-0.0395	-0.0237	-0.016215
	s66	-0.04625	-0.07716	-0.108065	-0.126135	-0.12521	-0.124295	-0.14062	-0.160035	-0.17317	-0.16528	-0.15739	-0.15068	-0.14204	-0.13465	-0.153965	-0.17721	-0.182665	-0.16556	-0.149025	-0.143485	-0.138295	-0.13484	-0.12779	-0.120445	-0.110885	-0.106895	-0.09996	-0.085555	-0.070115	-0.07478	-0.084685	-0.09075	-0.08528	-0.081575	-0.085345	-0.09586	-0.105595	-0.09969	-0.083755	-0.074005	-0.075235	-0.081565	-0.06771	-0.0489702	-0.04287	-0.055705	-0.06863	-0.06927
	s68	-0.078965	-0.116885	-0.154795	-0.128815	-0.095515	-0.10955	-0.13178	-0.138125	-0.14473	-0.14591	-0.141555	-0.13794	-0.126765	-0.124895	-0.14674	-0.158525	-0.1461	-0.133325	-0.11987	-0.104185	-0.07799	-0.057825	-0.071535	-0.08319	-0.07346	-0.065545	-0.073635	-0.083255	-0.07313	-0.05229	-0.038565	-0.038445	-0.041235	-0.033135	-0.020805	-0.01181	-0.002755	0.00792	0.016645	0.016615	0.013885	0.025035	0.04904	0.06478	0.060495	0.050705	0.050555	0.05372
	s69	-0.05024	-0.07381	-0.097265	-0.121275	-0.14309	-0.158835	-0.17022	-0.163345	-0.155755	-0.154285	-0.141815	-0.12761	-0.15261	-0.181635	-0.18288	-0.1849	-0.18378	-0.177815	-0.171165	-0.16397	-0.155275	-0.148215	-0.14215	-0.135415	-0.12932	-0.124865	-0.11529	-0.112875	-0.121295	-0.127185	-0.140135	-0.15228	-0.13582	-0.10721	-0.112645	-0.14105	-0.16505	-0.16636	-0.15785	-0.149745	-0.118315	-0.09808	-0.11053	-0.133115	-0.1521	-0.143185	-0.11932	-0.136645
	s70	-0.04205	-0.057235	-0.072425	-0.10101	-0.131475	-0.135555	-0.1345	-0.15408	-0.17423	-0.15337	-0.128295	-0.12918	-0.14162	-0.1454	-0.135885	-0.146415	-0.17364	-0.17942	-0.170105	-0.164905	-0.16202	-0.161165	-0.161055	-0.159695	-0.162625	-0.16853	-0.179285	-0.187205	-0.18669	-0.18465	-0.178815	-0.178515	-0.191195	-0.19971	-0.189845	-0.17671	-0.17834	-0.189915	-0.202355	-0.21268	-0.2154	-0.21163	-0.215145	-0.22076	-0.21429	-0.202075	-0.20195	-0.214445
	s71	-0.091385	-0.09478	-0.09817	-0.090135	-0.079265	-0.105445	-0.151155	-0.176435	-0.17753	-0.16758	-0.125235	-0.09325	-0.105265	-0.12896	-0.14546	-0.15282	-0.144635	-0.123375	-0.1041	-0.09711	-0.103075	-0.11277	-0.121765	-0.12419	-0.101345	-0.07166	-0.07002	-0.08016	-0.079725	-0.07433	-0.070365	-0.05845	-0.04857	-0.054955	-0.061335	-0.05321	-0.04358	-0.03955	-0.042015	-0.05288	-0.05941	-0.05239	-0.03535	-0.02783	-0.040845	-0.053275	-0.05458	-0.04895
	s72	-0.05879	-0.07282	-0.08684	-0.088315	-0.05892	-0.035925	-0.035655	-0.052345	-0.06274	-0.07193	-0.072395	-0.06415	-0.05224	-0.037145	-0.02206	-0.010305	-0.00699584	-0.00598	-0.013185	-0.027035	-0.027575	-0.023165	-0.0102	0.004585	0.01272	0.00298	-0.006755	-0.00377	0.006505	0.016925	0.023515	0.02754	0.03664	0.0439	0.04047	0.03218	0.024295	0.02395	0.023615	0.02864	0.03666	0.04728	0.04669	0.04472	0.051935	0.05884	0.03471	0.00089135
	s73	0.00429	-0.02612	-0.056525	-0.07237	-0.08171	-0.096705	-0.120915	-0.140095	-0.1253	-0.1105	-0.092635	-0.070165	-0.05174	-0.041625	-0.03774	-0.063215	-0.088345	-0.09104	-0.086335	-0.069895	-0.05123	-0.039645	-0.041635	-0.042555	-0.047625	-0.05509	-0.049735	-0.030345	-0.018	-0.021565	-0.022545	-0.024475	-0.02825	-0.031875	-0.031795	-0.031555	-0.026785	-0.01635	-0.020915	-0.036905	-0.046155	-0.03342	-0.011695	0.006535	0.030435	0.037385	0.04008	0.038725
	s74	0.02198	-0.003665	-0.029315	-0.05155	-0.070395	-0.053305	-0.032955	-0.03252	-0.043735	-0.073515	-0.085005	-0.070955	-0.06636	-0.05302	-0.03514	-0.038165	-0.057655	-0.07125	-0.07551	-0.074145	-0.066065	-0.05895	-0.06207	-0.070465	-0.071315	-0.060055	-0.046995	-0.037505	-0.03417	-0.04183	-0.055335	-0.05852	-0.048485	-0.045545	-0.05508	-0.063775	-0.06854	-0.068545	-0.05962	-0.05517	-0.06667	-0.078775	-0.09457	-0.1103	-0.117815	-0.11929	-0.104395	-0.09335
	s75	-0.00845	-0.049125	-0.0898	-0.083655	-0.048695	-0.019565	-0.009095	0.001375	-0.01747	-0.0412	-0.045155	-0.027345	-0.01401	-0.043095	-0.072185	-0.074885	-0.06703	-0.052925	-0.02633	0.000265	0.000755	-6e-05	-0.003615	-0.00921605	-0.01425	-0.016865	-0.019485	-0.003025	0.017925	0.02272	0.00599	-0.010355	-0.018865	-0.027375	-0.03765	-0.04881	-0.05614	-0.05389	-0.05164	-0.04652	-0.0411	-0.04677	-0.062525	-0.07234	-0.04657	-0.020795	-0.03268	-0.056335
	s76	0.021585	-0.01883	-0.056205	-0.06214	-0.06861	-0.078435	-0.08889	-0.105175	-0.11812	-0.122075	-0.1274	-0.13194	-0.128495	-0.12067	-0.1166	-0.11821	-0.11504	-0.10908	-0.12621	-0.140845	-0.11494	-0.094295	-0.09663	-0.088135	-0.068175	-0.054395	-0.054435	-0.05195	-0.03757	-0.025425	-0.02515	-0.020725	0.002575	0.010895	-0.01014	-0.0178769	-0.004125	0.00017	-0.005545	-0.001855	0.00247	-0.00202	-0.005195	0.004335	0.012645	-0.00649	-0.02102	-0.004
	s77	-0.042675	-0.048665	-0.051855	-0.05455	-0.056125	-0.05781	-0.06748	-0.06996	-0.065255	-0.05736	-0.04849	-0.040665	-0.035665	-0.03159	-0.027555	-0.01393	0.000475	0.0111064	0.01998	0.01749	0.01636	0.02549	0.03641	0.045525	0.055855	0.05378	0.046835	0.06373	0.0832	0.07091	0.05808	0.06162	0.06365	0.080175	0.097465	0.088425	0.08202	0.10057	0.11559	0.104685	0.09796	0.103475	0.10511	0.100345	0.09181	0.096965	0.108345	0.106385
	s78	-0.066075	-0.058585	-0.05109	-0.04521	-0.042865	-0.03582	-0.01974	-0.011	-0.01945	-0.029955	-0.03387	-0.033275	-0.035005	-0.039555	-0.037845	-0.03632	-0.0415	-0.04831	-0.046835	-0.04355	-0.04112	-0.039575	-0.038995	-0.040925	-0.04275	-0.0471	-0.053685	-0.053375	-0.051655	-0.05992	-0.083045	-0.104265	-0.11204	-0.10165	-0.096055	-0.097375	-0.099325	-0.10348	-0.105705	-0.107935	-0.124505	-0.14236	-0.15153	-0.15518	-0.15221	-0.13701	-0.128755	-0.139235
	s79	-0.062005	-0.063085	-0.06417	-0.066115	-0.06829	-0.077625	-0.09226	-0.105095	-0.11759	-0.127725	-0.121675	-0.11591	-0.12335	-0.12736	-0.122855	-0.11954	-0.120295	-0.12013	-0.11885	-0.126275	-0.1365	-0.141185	-0.14249	-0.14499	-0.14574	-0.1469	-0.146425	-0.142615	-0.136185	-0.13356	-0.14359	-0.146835	-0.13657	-0.135145	-0.138815	-0.14371	-0.14366	-0.13764	-0.136155	-0.14582	-0.14735	-0.138955	-0.15093	-0.15983	-0.155375	-0.1576	-0.16418	-0.15802
	s80	-0.046155	-0.05083	-0.055505	-0.075475	-0.097995	-0.10614	-0.108615	-0.106225	-0.101155	-0.10125	-0.106825	-0.115385	-0.132935	-0.149875	-0.165695	-0.181185	-0.188675	-0.194805	-0.19901	-0.202835	-0.209845	-0.218675	-0.22055	-0.219705	-0.22798	-0.252925	-0.27306	-0.26291	-0.25068	-0.24964	-0.252315	-0.25791	-0.266545	-0.27625	-0.275995	-0.2535	-0.233485	-0.22295	-0.215705	-0.217845	-0.22722	-0.233645	-0.235405	-0.237405	-0.23994	-0.242255	-0.24645	-0.24825
	s81	0.00531	-0.00447	-0.015685	-0.043005	-0.062635	-0.05125	-0.032765	-0.01172	0.002265	0.0117	0.0128225	0.018115	0.02525	0.02374	0.021925	0.03129	0.0458	0.0498	0.048635	0.06123	0.081575	0.088135	0.090845	0.094415	0.095775	0.10926	0.12345	0.12881	0.139585	0.150995	0.15061	0.148855	0.145445	0.14201	0.138815	0.13365	0.12487	0.127095	0.14115	0.1279	0.10486	0.121325	0.133525	0.126735	0.116255	0.11095	0.114695	0.11731
	s82	-0.097975	-0.07263	-0.04618	-0.03545	-0.03155	-0.07383	-0.111925	-0.099865	-0.08294	-0.080335	-0.085415	-0.09994	-0.11216	-0.11308	-0.108015	-0.09905	-0.092745	-0.08967	-0.078345	-0.062	-0.05463	-0.04639	-0.028875	-0.018345	-0.02237	-0.02433	-0.02449	-0.017965	0.00319	0.01557	0.01298	0.01705	0.036475	0.047325	0.03905	0.03799	0.047155	0.047305	0.038805	0.0409	0.05071	0.05722	0.05576	0.05407	0.06911	0.081365	0.081205	0.077425
	s83	0.002265	-0.010855	-0.02545	-0.04497	-0.06819	-0.09922	-0.110665	-0.098765	-0.091345	-0.088425	-0.084595	-0.08788	-0.100455	-0.104175	-0.112215	-0.135285	-0.148785	-0.13965	-0.12647	-0.13567	-0.13838	-0.125235	-0.11862	-0.11624	-0.113995	-0.1185	-0.12648	-0.12501	-0.111655	-0.11058	-0.12151	-0.106	-0.081865	-0.10336	-0.127685	-0.121235	-0.11818	-0.131265	-0.13733	-0.131365	-0.12487	-0.117135	-0.12589	-0.13232	-0.131895	-0.134085	-0.13591	-0.14922
[truncated: 53 more columns]

## Sheet: Surface02 Concrete
Ankle joint moment
X轴	100%Gait cycle	1	2	3	4	5	6	7	8	9	10	11	12	13	14	15	16	17	18	19	20	21	22	23	24	25	26	27	28	29	30	31	32	33	34	35	36	37	38	39	40	41	42	43	44	45	46	47	48
	S25	-0.113655	-0.235985	-0.35832	-0.53312	-0.7044	-0.80905	-0.8967	-0.949025	-0.981415	-1.01538	-1.05832	-1.12282	-1.24049	-1.38976	-1.55732	-1.69786	-1.7989	-1.88824	-1.97373	-2.05959	-2.14479	-2.21295	-2.24982	-2.28858	-2.35296	-2.427	-2.51306	-2.58936	-2.62623	-2.6629	-2.71394	-2.7653	-2.78518	-2.7982	-2.82279	-2.85316	-2.87111	-2.87452	-2.88026	-2.8955	-2.89962	-2.86605	-2.83482	-2.82058	-2.81123	-2.79488	-2.76525	-2.71293
	s49	-0.128709	-0.272122	-0.416521	-0.552036	-0.685284	-0.772862	-0.836863	-0.900092	-0.956163	-1.01402	-1.08182	-1.16536	-1.25918	-1.37026	-1.48763	-1.5934	-1.69159	-1.78686	-1.87976	-1.96519	-2.04368	-2.11961	-2.19186	-2.26116	-2.32964	-2.39543	-2.4585	-2.51981	-2.57852	-2.63142	-2.68586	-2.74186	-2.78641	-2.82273	-2.85607	-2.89103	-2.9268	-2.95557	-2.98171	-3.00587	-3.02194	-3.03449	-3.04275	-3.04201	-3.03915	-3.03401	-3.02159	-3.00167
	s52	0.000165	-0.061365	-0.122895	-0.30628	-0.57439	-0.816	-0.872535	-0.929065	-0.989985	-1.07304	-1.15518	-1.22467	-1.29642	-1.40623	-1.52006	-1.64952	-1.79548	-1.94677	-2.09666	-2.2456	-2.35504	-2.45004	-2.52338	-2.58453	-2.6473	-2.70837	-2.76392	-2.81447	-2.86473	-2.91343	-2.96084	-3.00902	-3.06634	-3.1226	-3.17686	-3.22709	-3.27549	-3.32185	-3.37	-3.39969	-3.41766	-3.43909	-3.45693	-3.46575	-3.45668	-3.44918	-3.44961	-3.44718
	s56	0.03635	-0.029705	-0.095755	-0.33937	-0.620365	-0.73322	-0.7564	-0.799105	-0.863105	-0.912345	-0.927835	-0.949265	-1.01032	-1.07139	-1.14992	-1.22924	-1.32114	-1.41653	-1.5258	-1.64398	-1.77358	-1.91803	-2.05937	-2.19195	-2.32	-2.40039	-2.4808	-2.57789	-2.67658	-2.7652	-2.85027	-2.91874	-2.97444	-3.03464	-3.10186	-3.16457	-3.21105	-3.2584	-3.32443	-3.39045	-3.42717	-3.45949	-3.46759	-3.46509	-3.44679	-3.41402	-3.3961	-3.40604
	s57	-0.00709	-0.06194	-0.11679	-0.22927	-0.363335	-0.503035	-0.58753	-0.624575	-0.63124	-0.64335	-0.67161	-0.704155	-0.722415	-0.7286	-0.752375	-0.810615	-0.902695	-0.982765	-1.057	-1.13164	-1.16626	-1.1954	-1.23165	-1.27961	-1.3335	-1.35677	-1.37723	-1.41929	-1.46378	-1.50102	-1.5419	-1.59875	-1.63792	-1.64566	-1.65287	-1.68623	-1.72315	-1.75518	-1.78499	-1.7995	-1.81061	-1.83672	-1.87535	-1.90046	-1.8984	-1.90534	-1.90986	-1.90364
	s58	-0.10752	-0.43601	-0.755405	-0.76036	-0.772195	-0.826605	-0.88056	-0.9887	-1.08892	-1.05886	-1.03807	-1.11409	-1.19846	-1.35857	-1.50445	-1.59576	-1.69129	-1.7994	-1.90535	-1.95307	-1.99748	-2.06185	-2.13137	-2.21008	-2.27429	-2.30816	-2.36143	-2.43384	-2.49505	-2.55323	-2.61347	-2.65258	-2.69633	-2.75744	-2.79765	-2.82268	-2.85565	-2.88834	-2.9194	-2.94669	-2.96189	-2.96267	-2.97501	-2.99146	-2.9984	-3.00139	-2.99536	-2.96715
	s59	-0.0841	-0.315055	-0.546005	-0.748365	-0.949555	-1.06847	-1.16467	-1.22263	-1.26308	-1.31818	-1.37453	-1.47168	-1.61976	-1.74784	-1.84714	-1.93186	-1.98219	-2.04097	-2.12679	-2.21288	-2.29869	-2.38178	-2.44639	-2.51003	-2.5843	-2.65849	-2.7104	-2.75264	-2.79929	-2.8558	-2.90043	-2.93164	-2.96563	-3.02487	-3.07937	-3.08202	-3.09089	-3.12489	-3.14534	-3.14796	-3.15404	-3.15716	-3.15112	-3.13665	-3.12358	-3.11664	-3.09273	-3.04806
	s60	-0.017085	-0.019045	-0.024385	-0.247475	-0.472885	-0.60683	-0.73038	-0.78743	-0.83228	-0.780785	-0.726745	-0.703555	-0.69253	-0.753995	-0.828545	-0.918915	-1.01602	-1.12657	-1.23019	-1.2928	-1.34655	-1.41219	-1.481	-1.53466	-1.58852	-1.66577	-1.73514	-1.77275	-1.81068	-1.8773	-1.95623	-2.01756	-2.06356	-2.11098	-2.14775	-2.17902	-2.20565	-2.22995	-2.26263	-2.30122	-2.32437	-2.33901	-2.35696	-2.37544	-2.36866	-2.36	-2.35306	-2.34592
	s61	0.0796	-0.18847	-0.45654	-0.64684	-0.7365	-0.82616	-0.93057	-1.03715	-1.13621	-1.21837	-1.30053	-1.37169	-1.43906	-1.53187	-1.74098	-1.95009	-2.137	-2.31004	-2.48228	-2.63972	-2.79715	-2.91252	-2.9836	-3.05469	-3.12311	-3.19132	-3.26092	-3.33301	-3.4051	-3.49197	-3.58264	-3.66247	-3.70613	-3.7498	-3.78154	-3.80732	-3.83312	-3.85905	-3.88497	-3.90156	-3.91014	-3.91871	-3.95787	-3.99784	-4.02373	-4.02937	-4.03502	-4.01801
	s62	-0.50615	-0.6901	-0.869665	-1.04375	-1.13751	-1.06878	-1.04926	-1.0917	-1.142	-1.20607	-1.33675	-1.50669	-1.67179	-1.82043	-1.92788	-2.03559	-2.10462	-2.16986	-2.27981	-2.37785	-2.42919	-2.48905	-2.56645	-2.65427	-2.72927	-2.79737	-2.83995	-2.85607	-2.91421	-2.99007	-3.07815	-3.17448	-3.21021	-3.2169	-3.24999	-3.29539	-3.3112	-3.31912	-3.33345	-3.3325	-3.3205	-3.31577	-3.29813	-3.28644	-3.29144	-3.25102	-3.19642	-3.15591
	s63	-0.129765	-0.325895	-0.522025	-0.692265	-0.862505	-0.78201	-0.701505	-0.705185	-0.708865	-0.811695	-0.91452	-1.0342	-1.15388	-1.31919	-1.4845	-1.53291	-1.58132	-1.64559	-1.70988	-1.78407	-1.85827	-1.92793	-1.9976	-2.05152	-2.10543	-2.13212	-2.15881	-2.21001	-2.2612	-2.26793	-2.27467	-2.32943	-2.38418	-2.4017	-2.4192	-2.47522	-2.53124	-2.51757	-2.50391	-2.51625	-2.52859	-2.5629	-2.5972	-2.56962	-2.54203	-2.52339	-2.50475	-2.48285
	s64	-0.156695	-0.399365	-0.642035	-0.787015	-0.90308	-1.0056	-1.11417	-1.19634	-1.22211	-1.24963	-1.29273	-1.35529	-1.4526	-1.57134	-1.7	-1.83097	-1.94755	-2.05751	-2.14855	-2.23753	-2.31027	-2.38005	-2.44711	-2.51615	-2.58533	-2.65573	-2.7251	-2.79441	-2.86122	-2.89586	-2.93182	-2.99513	-3.06411	-3.1115	-3.14713	-3.18546	-3.22911	-3.25776	-3.27713	-3.29447	-3.30733	-3.31648	-3.3253	-3.32156	-3.31209	-3.29873	-3.27917	-3.24825
	s65	-0.027755	-0.13171	-0.235655	-0.393545	-0.55595	-0.67334	-0.76412	-0.857355	-0.963915	-1.0636	-1.13394	-1.20144	-1.28803	-1.37228	-1.45975	-1.55825	-1.6301	-1.68172	-1.74129	-1.80732	-1.85945	-1.89899	-1.96669	-2.04559	-2.10912	-2.17059	-2.23372	-2.28912	-2.343	-2.38152	-2.4166	-2.45459	-2.49561	-2.53339	-2.56635	-2.60296	-2.65678	-2.70993	-2.73193	-2.74959	-2.7726	-2.7996	-2.81975	-2.82265	-2.82556	-2.83307	-2.83698	-2.82525
	s66	-0.128709	-0.272122	-0.416521	-0.552036	-0.685284	-0.772862	-0.836863	-0.900092	-0.956163	-1.01402	-1.08182	-1.16536	-1.25918	-1.37026	-1.48763	-1.5934	-1.69159	-1.78686	-1.87976	-1.96519	-2.04368	-2.11961	-2.19186	-2.26116	-2.32964	-2.39543	-2.4585	-2.51981	-2.57852	-2.63142	-2.68586	-2.74186	-2.78641	-2.82273	-2.85607	-2.89103	-2.9268	-2.95557	-2.98171	-3.00587	-3.02194	-3.03449	-3.04275	-3.04201	-3.03915	-3.03401	-3.02159	-3.00167
	s68	-0.301035	-0.500295	-0.699545	-0.821525	-0.90232	-0.995915	-1.11273	-1.22953	-1.36814	-1.51048	-1.67886	-1.86561	-2.05685	-2.2552	-2.45309	-2.6264	-2.79358	-2.94331	-3.06949	-3.18299	-3.27339	-3.36382	-3.45669	-3.54945	-3.63768	-3.7119	-3.78258	-3.85119	-3.91988	-3.97772	-4.02891	-4.05438	-4.05757	-4.07364	-4.11451	-4.15792	-4.18234	-4.19215	-4.21082	-4.24995	-4.28746	-4.31182	-4.32618	-4.32921	-4.32812	-4.3155	-4.28681	-4.25726
	s69	-0.430505	-0.619675	-0.806925	-0.93444	-1.05675	-1.11536	-1.17002	-1.23077	-1.30347	-1.43291	-1.56786	-1.6923	-1.81086	-1.92755	-2.04432	-2.15366	-2.24767	-2.32267	-2.40124	-2.4765	-2.55349	-2.66764	-2.77362	-2.85991	-2.96528	-3.07702	-3.18357	-3.29161	-3.36287	-3.41903	-3.4974	-3.58338	-3.64494	-3.69505	-3.77449	-3.8686	-3.93463	-3.98635	-4.03489	-4.08987	-4.13216	-4.15018	-4.15915	-4.16713	-4.16854	-4.17673	-4.18863	-4.1967
	s70	-0.294065	-0.497325	-0.700585	-0.812875	-0.92934	-0.989385	-1.03046	-1.03594	-1.04154	-1.11784	-1.20269	-1.34746	-1.50254	-1.65376	-1.82482	-1.93152	-2.00956	-2.12884	-2.26269	-2.35611	-2.43763	-2.53244	-2.59205	-2.65471	-2.7637	-2.85816	-2.91484	-2.98252	-3.06609	-3.11056	-3.14518	-3.2111	-3.2628	-3.27946	-3.29109	-3.31467	-3.35226	-3.35501	-3.34648	-3.36531	-3.37179	-3.31552	-3.26415	-3.26766	-3.27474	-3.24893	-3.21942	-3.16331
	s71	-0.08631	-0.18684	-0.28736	-0.398465	-0.51353	-0.61054	-0.64725	-0.684205	-0.785765	-0.91263	-1.04379	-1.14045	-1.24179	-1.38035	-1.52624	-1.67772	-1.8318	-1.96914	-2.06305	-2.15491	-2.25244	-2.35318	-2.43514	-2.50089	-2.57219	-2.6564	-2.74801	-2.83591	-2.90035	-2.93483	-2.9806	-3.05147	-3.11928	-3.15229	-3.17013	-3.19848	-3.2334	-3.26476	-3.27576	-3.28272	-3.28587	-3.29201	-3.28531	-3.25298	-3.22077	-3.18967	-3.15861	-3.11593
	s72	-0.062765	-0.11352	-0.164275	-0.278525	-0.390255	-0.445425	-0.51803	-0.61843	-0.780695	-0.9223	-0.929955	-0.95397	-1.04493	-1.1567	-1.26388	-1.35017	-1.44775	-1.55439	-1.65078	-1.74741	-1.85191	-1.93894	-2.01599	-2.05876	-2.08966	-2.14125	-2.21144	-2.27177	-2.31505	-2.352	-2.4048	-2.46612	-2.51027	-2.545	-2.57738	-2.61149	-2.64525	-2.68524	-2.71959	-2.73263	-2.73998	-2.76228	-2.77599	-2.75766	-2.72613	-2.71297	-2.71128	-2.70524
	s73	-0.06989	-0.338085	-0.60628	-0.755925	-0.834405	-0.9081	-1.00379	-1.10055	-1.18554	-1.26107	-1.36919	-1.50881	-1.66775	-1.89366	-2.11874	-2.29517	-2.45917	-2.57836	-2.65367	-2.72359	-2.79334	-2.86369	-2.94719	-3.03856	-3.13043	-3.20379	-3.26839	-3.32863	-3.39123	-3.44834	-3.49119	-3.52448	-3.54473	-3.56334	-3.60015	-3.64623	-3.67724	-3.68683	-3.70871	-3.73532	-3.75194	-3.75903	-3.76867	-3.77921	-3.77381	-3.76352	-3.75923	-3.75018
	s74	-0.06036	-0.37765	-0.69493	-0.668875	-0.6333	-0.739265	-0.800855	-0.840135	-0.92475	-1.08133	-1.24598	-1.38363	-1.53042	-1.66728	-1.8035	-1.90729	-2.00941	-2.08756	-2.1657	-2.23995	-2.31339	-2.36886	-2.43085	-2.50101	-2.54348	-2.58296	-2.64122	-2.71165	-2.76758	-2.76337	-2.76641	-2.81466	-2.86144	-2.88215	-2.90287	-2.90862	-2.91351	-2.92869	-2.94558	-2.95254	-2.95041	-2.94937	-2.95023	-2.9288	-2.91275	-2.91903	-2.907	-2.86023
	s75	-0.048545	-0.031715	-0.014895	-0.131615	-0.319375	-0.485355	-0.604365	-0.72253	-0.708885	-0.67921	-0.714745	-0.80014	-0.868575	-0.912455	-0.959375	-1.07629	-1.19629	-1.32658	-1.46669	-1.58502	-1.67258	-1.76077	-1.83371	-1.89021	-1.94419	-2.00164	-2.05608	-2.12088	-2.19005	-2.26246	-2.32677	-2.37785	-2.42527	-2.47332	-2.51484	-2.55072	-2.5754	-2.60921	-2.65884	-2.70249	-2.73372	-2.74923	-2.7624	-2.77585	-2.78803	-2.80997	-2.83372	-2.84039
	s76	-0.05705	-0.345295	-0.633545	-0.829865	-1.0189	-1.02978	-1.04263	-1.16359	-1.2857	-1.28815	-1.28192	-1.33903	-1.40752	-1.48477	-1.56194	-1.67161	-1.78236	-1.87559	-1.96188	-2.05627	-2.16208	-2.22634	-2.27824	-2.34664	-2.41647	-2.50812	-2.60587	-2.66432	-2.71432	-2.80421	-2.90332	-2.98902	-3.05783	-3.08951	-3.11653	-3.18472	-3.26622	-3.32623	-3.37247	-3.42504	-3.4728	-3.50635	-3.53299	-3.54274	-3.56391	-3.57927	-3.5739	-3.59355
	s77	-0.136445	-0.25147	-0.366415	-0.47941	-0.586785	-0.62814	-0.66795	-0.696165	-0.719985	-0.72017	-0.725135	-0.749705	-0.781615	-0.83739	-0.904245	-1.00038	-1.08496	-1.14429	-1.19362	-1.22457	-1.26455	-1.3185	-1.38471	-1.46705	-1.54271	-1.61082	-1.65626	-1.67989	-1.72989	-1.80156	-1.85732	-1.90194	-1.94423	-1.98513	-2.01205	-2.03197	-2.06034	-2.09225	-2.10988	-2.12263	-2.13685	-2.15145	-2.15806	-2.16294	-2.149	-2.13208	-2.12647	-2.12209
	s78	-0.17658	-0.20632	-0.23605	-0.35645	-0.489195	-0.568085	-0.62943	-0.69696	-0.773345	-0.84081	-0.902045	-0.96427	-1.04515	-1.13427	-1.24008	-1.34329	-1.43178	-1.51164	-1.59238	-1.65812	-1.71101	-1.78419	-1.8695	-1.95951	-2.0423	-2.11077	-2.1715	-2.22913	-2.28188	-2.33682	-2.39457	-2.44526	-2.47608	-2.50385	-2.54155	-2.57161	-2.6004	-2.63996	-2.68069	-2.71203	-2.74117	-2.76734	-2.79257	-2.80437	-2.80667	-2.81611	-2.83783	-2.84815
	s79	-0.05301	-0.12764	-0.202275	-0.29972	-0.404935	-0.48909	-0.551855	-0.590385	-0.571045	-0.55952	-0.61273	-0.666155	-0.710215	-0.75627	-0.806285	-0.85556	-0.91199	-0.968715	-1.02262	-1.0855	-1.15259	-1.20328	-1.25242	-1.31197	-1.38355	-1.44876	-1.48361	-1.52207	-1.58225	-1.64905	-1.72504	-1.80086	-1.83805	-1.8643	-1.90227	-1.94397	-1.98438	-2.03106	-2.07854	-2.11117	-2.13977	-2.16938	-2.17945	-2.18388	-2.21715	-2.2507	-2.24435	-2.21314
	s80	-0.15603	-0.248955	-0.341875	-0.459485	-0.57924	-0.61838	-0.63305	-0.61752	-0.576645	-0.57521	-0.621645	-0.67893	-0.749945	-0.827395	-0.91845	-0.99754	-1.05581	-1.11475	-1.18236	-1.25227	-1.3139	-1.37001	-1.42527	-1.46494	-1.48767	-1.5232	-1.57762	-1.63234	-1.67255	-1.70442	-1.73122	-1.75015	-1.76673	-1.78502	-1.7918	-1.7932	-1.80473	-1.822	-1.85095	-1.87662	-1.87454	-1.87647	-1.86701	-1.82967	-1.80136	-1.78577	-1.76257	-1.72893
	s81	-0.42159	-0.49317	-0.574425	-0.71309	-0.84764	-0.960925	-1.06286	-1.17226	-1.29697	-1.45271	-1.66537	-1.84675	-1.93715	-2.04317	-2.18786	-2.30377	-2.39268	-2.49179	-2.59176	-2.69473	-2.81135	-2.91254	-3.0074	-3.08619	-3.16612	-3.2568	-3.3485	-3.44272	-3.52323	-3.59505	-3.64705	-3.6916	-3.76479	-3.83051	-3.82309	-3.82538	-3.86922	-3.89643	-3.91608	-3.93108	-3.93419	-3.96913	-3.97557	-3.92062	-3.89176	-3.88422	-3.83749	-3.7818
	s82	-0.074815	-0.297595	-0.50265	-0.58272	-0.64916	-0.740675	-0.81105	-0.853195	-0.904025	-0.991625	-1.1118	-1.20871	-1.3283	-1.46037	-1.55123	-1.59369	-1.61332	-1.63381	-1.6826	-1.73999	-1.78754	-1.83088	-1.88372	-1.93338	-1.97185	-2.00874	-2.04452	-2.08345	-2.12705	-2.17667	-2.21554	-2.23985	-2.26879	-2.3205	-2.37141	-2.39105	-2.43119	-2.46771	-2.48079	-2.48599	-2.47384	-2.45987	-2.45487	-2.48028	-2.50545	-2.50267	-2.49991	-2.50049
	s83	-0.14117	-0.08922	-0.08507	-0.20637	-0.38017	-0.59662	-0.69744	-0.76216	-0.72293	-0.69523	-0.68644	-0.72464	-0.78756	-0.90515	-1.01667	-1.08942	-1.18817	-1.31476	-1.39529	-1.46142	-1.53513	-1.61323	-1.70108	-1.76775	-1.81946	-1.89959	-1.98365	-2.06381	-2.1332	-2.18735	-2.26784	-2.36019	-2.42698	-2.48577	-2.52234	-2.56916	-2.62555	-2.65552	-2.67936	-2.71364	-2.75319	-2.80274	-2.82848	-2.83965	-2.86937	-2.88798	-2.843	-2.80823
Y轴	100%Gait cycle
	S25	-0.001615	0.005115	0.011845	0.00657	-0.006905	0.001345	0.050945	0.12212	0.160305	0.149775	0.085025	0.03335	0.038475	0.06621	0.098015	0.10901	0.102515	0.097515	0.08724	0.07061	0.047455	0.03235	0.02545	0.0123	0.003825	-0.001835	0.001185	0.00555	0.00673	0.006375	-0.011175	-0.03057	-0.03514	-0.0348923	-0.015725	0.012905	0.017015	-0.015115	-0.024815	0.032945	0.06881	0.019585	-0.022985	-0.04883	-0.06515	-0.04727	-0.03035	-0.056505
	s49	0.0025645	0.00267	0.00278	0.006895	0.011725	0.016585	0.020105	0.0125	-0.000745	0.003825	0.040715	0.09139	0.10622	0.09374	0.11535	0.15139	0.165105	0.163585	0.153325	0.142025	0.14598	0.181735	0.23926	0.25261	0.232555	0.247035	0.260405	0.271385	0.29415	0.29781	0.29081	0.288595	0.2974	0.31204	0.320325	0.32158	0.329145	0.344345	0.36014	0.36933	0.36921	0.36762	0.35758	0.338235	0.32932	0.33625	0.33876	0.344025
	s52	0.022905	-0.003775	-0.03046	-0.01207	0.036475	0.079335	0.089535	0.09974	0.100905	0.097695	0.10433	0.134025	0.16166	0.194145	0.23256	0.270955	0.28958	0.307365	0.30011	0.291005	0.2849	0.29567	0.3211	0.352625	0.37915	0.398735	0.427455	0.4692	0.50843	0.554165	0.595725	0.63143	0.64717	0.670565	0.693115	0.68972	0.681085	0.67118	0.662545	0.63067	0.59766	0.583535	0.597215	0.6167	0.613435	0.588225	0.56427	0.537025
	s56	-0.0146722	0.00458327	0.0228166	0.036375	0.0515987	0.0574262	0.0576845	0.0619307	0.0577311	0.0498931	0.0459696	0.0508559	0.0589493	0.0722116	0.0856637	0.100613	0.112701	0.120299	0.124504	0.129636	0.142339	0.155132	0.162841	0.171584	0.181701	0.193539	0.21021	0.228857	0.240611	0.250127	0.262618	0.271993	0.27751	0.284428	0.295335	0.303546	0.307357	0.311852	0.315596	0.313412	0.309839	0.305531	0.30191	0.29645	0.288987	0.277032	0.26304	0.251321
	s57	-0.01333	0.0257817	0.0649	0.07811	0.080655	0.07627	0.068035	0.087015	0.137995	0.172495	0.18945	0.199415	0.19307	0.203165	0.253185	0.26169	0.23123	0.223905	0.273495	0.32332	0.35403	0.384355	0.38428	0.368635	0.37217	0.40101	0.44473	0.491685	0.50429	0.45778	0.42547	0.43981	0.45143	0.426385	0.41187	0.439995	0.46887	0.489835	0.509645	0.525315	0.53975	0.534055	0.5106	0.48865	0.48364	0.475225	0.45873	0.44754
	s58	0.07835	0.115505	0.153445	0.16012	0.16489	0.19088	0.22114	0.26585	0.301155	0.278655	0.266525	0.301575	0.331265	0.35291	0.37837	0.43903	0.492535	0.46923	0.465485	0.55432	0.620805	0.59076	0.56727	0.57746	0.587345	0.61499	0.65123	0.69755	0.731355	0.752625	0.774195	0.774935	0.801125	0.87525	0.908585	0.881015	0.85609	0.85382	0.861375	0.85681	0.888225	0.91741	0.866195	0.77893	0.739765	0.748845	0.72949	0.673705
	s59	0.016525	0.030235	0.043945	0.10341	0.166975	0.224355	0.28396	0.302605	0.296855	0.26329	0.20415	0.18584	0.228025	0.261355	0.269815	0.27339	0.266945	0.25628	0.233555	0.21776	0.235235	0.252405	0.268175	0.289075	0.302535	0.303585	0.284745	0.270975	0.296715	0.33869	0.35534	0.347965	0.35052	0.38825	0.446065	0.42455	0.35174	0.31399	0.314875	0.307245	0.26997	0.23048	0.219595	0.231915	0.22975	0.19934	0.16475	0.14737
	s60	-0.148875	-0.13207	-0.1157	-0.07499	-0.032885	-0.03019	-0.0312	0.0138099	0.062725	0.047315	0.0173	-0.027505	-0.057895	-0.016375	0.03497	0.063535	0.0704	0.048075	0.02969	0.03605	0.05525	0.07539	0.093995	0.10264	0.099255	0.111415	0.148625	0.175725	0.175235	0.199285	0.24339	0.23334	0.18775	0.1744	0.19088	0.216175	0.248635	0.260675	0.23924	0.227465	0.229815	0.224785	0.207265	0.197335	0.226395	0.250925	0.23197	0.21339
	s61	0.03918	0.07992	0.12065	0.09101	-0.02969	-0.15039	-0.1506	-0.1331	-0.14861	-0.23843	-0.32824	-0.32533	-0.29045	-0.25793	-0.2362	-0.21446	-0.20635	-0.20676	-0.20606	-0.18501	-0.16397	-0.15491	-0.15848	-0.16204	-0.17759	-0.19413	-0.20617	-0.21014	-0.21412	-0.24744	-0.28833	-0.30814	-0.25766	-0.20719	-0.18956	-0.18836	-0.187	-0.1842	-0.1814	-0.19399	-0.21979	-0.24559	-0.26551	-0.28527	-0.30119	-0.31158	-0.32198	-0.35858
	s62	-0.21173	-0.16563	-0.11745	-0.127639	-0.14108	-0.152255	-0.16331	-0.163105	-0.1802	-0.22892	-0.22132	-0.16932	-0.12739	-0.098155	-0.103935	-0.108045	-0.10878	-0.11766	-0.123435	-0.126925	-0.12791	-0.09899	-0.07648	-0.07169	-0.051975	-0.065355	-0.084325	-0.063935	-0.056695	-0.06621	-0.063455	-0.022735	-0.012025	-0.043845	-0.051865	-0.045435	-0.031625	-0.01254	-0.017965	-0.023045	-0.01571	0.00282	0.051035	0.047035	-0.02405	-0.078405	-0.115405	-0.09594
	s63	0.031935	0.022235	0.01253	0.080935	0.149345	0.11511	0.080875	-0.000235	-0.08135	-0.0308835	0.019585	0.012855	0.006135	0.007915	0.00969	0.001075	-0.007537	0.00137	0.010265	0.0357	0.061135	0.06316	0.06518	0.091555	0.11793	0.103055	0.088185	0.113825	0.139465	0.14908	0.158705	0.1725	0.186295	0.18013	0.173965	0.223345	0.27272	0.25452	0.236325	0.23214	0.22796	0.249665	0.27137	0.258605	0.245845	0.212345	0.17884	0.172395
	s64	-0.11945	-0.06938	-0.01931	-0.01191	-0.00791	-0.027925	-0.096275	-0.148565	-0.118435	-0.095115	-0.115195	-0.139365	-0.131455	-0.11053	-0.10982	-0.08572	-0.05	-0.047535	-0.060695	-0.062485	-0.075845	-0.095065	-0.097115	-0.088635	-0.06519	-0.035505	-0.024255	-0.036525	-0.044535	-0.030895	-0.01942	-0.02835	-0.04185	-0.04671	-0.02984	0.00474	-0.021605	-0.059385	-0.083245	-0.10095	-0.10495	-0.10705	-0.120735	-0.140765	-0.153485	-0.17881	-0.2066	-0.23065
	s65	0.01175	0.028055	0.044365	0.059265	0.07714	0.087945	0.083745	0.073555	0.075335	0.066625	0.02459	-0.01668	-0.03516	-0.069495	-0.101675	-0.08651	-0.063385	-0.04179	-0.035635	-0.038025	-0.02476	0.00773	0.02852	0.025725	0.02695	0.05726	0.09641	0.13348	0.16628	0.16322	0.157485	0.1451	0.1307	0.13088	0.15054	0.169595	0.16984	0.168575	0.155645	0.14842	0.16322	0.17602	0.175175	0.1768	0.175065	0.171815	0.17725	0.189
	s66	0.11588	0.08462	0.053355	0.07948	0.171155	0.26283	0.233605	0.197955	0.18765	0.201115	0.214575	0.22194	0.24055	0.264165	0.26459	0.265015	0.27959	0.309375	0.333915	0.2948	0.25568	0.23616	0.22896	0.212515	0.22272	0.235915	0.262335	0.26635	0.26276	0.25747	0.2537	0.269545	0.286585	0.288935	0.252645	0.20438	0.175195	0.174895	0.175345	0.17149	0.16332	0.14612	0.151225	0.152955	0.133855	0.090535	0.0612353	0.04628
	s68	-0.056065	-0.069045	-0.082025	-0.07685	-0.059325	-0.04718	-0.070775	-0.09618	-0.144505	-0.183975	-0.178655	-0.15542	-0.13631	-0.13678	-0.136985	-0.123965	-0.107845	-0.08438	-0.05407	-0.029855	-0.01122	0.00911	0.048405	0.086895	0.10928	0.1272	0.15196	0.1959	0.23799	0.228595	0.20409	0.223825	0.255215	0.274635	0.27838	0.28024	0.27241	0.27058	0.302365	0.35375	0.38005	0.36656	0.34658	0.339805	0.327875	0.30981	0.291985	0.274945
	s69	0.125505	0.109825	0.09442	0.06454	0.03404	0.01956	0.005325	-0.00887	-0.02997	-0.080785	-0.11156	-0.06409	-0.030105	-0.06383	-0.07468	-0.008235	0.043775	0.040185	0.02634	0.018285	0.04012	0.094775	0.14311	0.17059	0.1775	0.18296	0.22562	0.287285	0.296665	0.280065	0.31004	0.35817	0.34506	0.30438	0.30603	0.32884	0.337585	0.342245	0.370095	0.398015	0.386105	0.379535	0.40919	0.437435	0.44617	0.452315	0.437045	0.390475
	s70	0.01777	-0.003105	-0.023975	-0.03773	-0.052025	-0.047155	-0.03952	-0.067725	-0.10864	-0.088745	-0.047575	-0.03996	-0.04551	-0.09406	-0.16329	-0.239455	-0.297705	-0.28628	-0.27238	-0.27027	-0.25538	-0.276195	-0.305985	-0.279005	-0.24329	-0.22625	-0.19644	-0.18858	-0.2175	-0.206185	-0.148675	-0.150105	-0.202765	-0.2016	-0.177035	-0.230315	-0.274405	-0.23338	-0.20246	-0.199195	-0.203265	-0.25147	-0.291115	-0.27791	-0.2669	-0.293335	-0.31364	-0.2621
	s71	-0.028085	0.01568	0.059445	0.12264	0.18967	0.23399	0.217865	0.20197	0.209685	0.22377	0.256885	0.30909	0.35373	0.388995	0.426465	0.489005	0.54581	0.569525	0.53891	0.52434	0.550605	0.58655	0.593615	0.60866	0.622895	0.63774	0.66539	0.70987	0.748865	0.74251	0.715615	0.695465	0.687975	0.70121	0.715175	0.737805	0.76587	0.784135	0.786005	0.7872	0.793435	0.79695	0.79498	0.79295	0.78763	0.75948	0.73309	0.703925
	s72	-0.00095	0.03796	0.076865	0.08849	0.095965	0.110185	0.11647	0.1216	0.15535	0.206185	0.246255	0.26912	0.27826	0.29238	0.316365	0.341085	0.37306	0.399865	0.41608	0.4351	0.461685	0.458175	0.44509	0.46297	0.4988	0.512665	0.50783	0.520955	0.561585	0.59347	0.61034	0.632375	0.65676	0.67803	0.690285	0.69796	0.69513	0.6794	0.65106	0.636575	0.610425	0.58831	0.61939	0.6318	0.60193	0.593855	0.61187	0.620085
	s73	0.008335	0.071525	0.13471	0.12944	0.08945	0.072755	0.10031	0.12747	0.105875	0.078925	0.0644	0.06833	0.082565	0.122175	0.161245	0.18014	0.19538	0.20909	0.22575	0.2518	0.277185	0.299255	0.28473	0.26846	0.27052	0.289845	0.30491	0.316765	0.331425	0.36801	0.40564	0.42942	0.429995	0.43543	0.470845	0.51757	0.552105	0.567615	0.58804	0.58854	0.577385	0.56527	0.5613	0.55186	0.54089	0.53396	0.5395	0.5535
	s74	-0.061375	-0.01328	0.03481	0.06515	0.10571	0.09766	0.05076	0.04544	0.09979	0.159845	0.185805	0.2126	0.239355	0.237735	0.23746	0.26099	0.285175	0.281585	0.277995	0.282035	0.28053	0.29547	0.32913	0.343415	0.34486	0.3616	0.35933	0.320615	0.301685	0.339495	0.37155	0.37471	0.37796	0.370975	0.36399	0.37532	0.386515	0.415135	0.445905	0.451635	0.445835	0.40087	0.347795	0.341525	0.374285	0.3693	0.34903	0.349745
	s75	-0.04852	-0.038	-0.02748	0.00444	0.049075	0.1065	0.18902	0.27052	0.251505	0.22294	0.179475	0.1305	0.097395	0.132865	0.16818	0.171855	0.164155	0.157535	0.168105	0.182385	0.17817	0.17174	0.1526	0.133935	0.13283	0.134595	0.11776	0.07937	0.045605	0.049025	0.054815	0.045775	0.020075	-0.0079	-0.01701	-0.01131	0.01302	0.00903902	-0.0087	-0.024575	-0.03588	-0.028615	-0.012215	-0.0181463	-0.026375	-0.05154	-0.10565	-0.13284
	s76	-0.055405	-0.020685	0.01403	-0.027345	-0.069005	-0.116905	-0.16831	-0.17405	-0.17048	-0.19897	-0.23434	-0.24255	-0.2453	-0.24427	-0.25214	-0.24437	-0.227395	-0.241215	-0.257045	-0.212215	-0.15882	-0.132755	-0.114975	-0.08339	-0.0491	-0.01984	0.02148	0.08265	0.121325	0.153235	0.194595	0.24786	0.322575	0.35544	0.382635	0.42464	0.4397	0.463235	0.491705	0.481975	0.474145	0.50349	0.526645	0.553165	0.54604	0.50797	0.49298	0.47724
	s77	0.013535	0.01742	0.023685	0.088115	0.14629	0.13083	0.118235	0.127085	0.131455	0.111695	0.092325	0.074565	0.06898	0.10297	0.13424	0.158315	0.17594	0.179455	0.17368	0.150875	0.147905	0.175685	0.209375	0.250845	0.276345	0.283875	0.304365	0.337315	0.351605	0.35055	0.37159	0.408095	0.422755	0.42443	0.44179	0.466985	0.47577	0.477715	0.468975	0.456575	0.432505	0.40522	0.40777	0.41671	0.40303	0.385755	0.35945	0.33216
	s78	0.02967	0.030535	0.031395	0.08685	0.14736	0.176815	0.188245	0.198815	0.222785	0.23508	0.2332	0.22655	0.201675	0.18599	0.21088	0.23625	0.24269	0.25472	0.269155	0.274545	0.301585	0.32601	0.318345	0.310485	0.318545	0.332065	0.34132	0.34879	0.362745	0.388075	0.41422	0.438755	0.45162	0.464575	0.47898	0.47331	0.47002	0.48218	0.493245	0.5066	0.525975	0.522195	0.499935	0.485325	0.478465	0.47706	0.47968	0.46813
	s79	-0.06701	-0.03716	-0.007305	0.0223795	0.051535	0.08616	0.127305	0.15917	0.160905	0.16247	0.154055	0.144775	0.144975	0.14933	0.153145	0.167355	0.198305	0.260695	0.313335	0.280095	0.23536	0.218615	0.20756	0.20813	0.22406	0.23371	0.26892	0.309705	0.327715	0.32974	0.327775	0.35235	0.38366	0.383105	0.379555	0.3792	0.384325	0.39371	0.393185	0.372285	0.36927	0.393995	0.387575	0.36862	0.35181	0.33636	0.325605	0.326375
	s80	-0.02399	0.04034	0.10467	0.14527	0.181535	0.165925	0.13327	0.098555	0.06093	0.038835	0.04393	0.04412	0.025425	0.015455	0.02286	0.035785	0.05611	0.064405	0.04959	0.04196	0.048475	0.046635	0.0338386	0.00844	-0.028655	-0.022195	0.02425	0.0581	0.03798	0.004575	0.023465	0.04495	0.039515	0.03676	0.035625	0.025945	0.016575	0.012665	0.01389	0.016555	0.023005	0.04072	0.042305	0.019205	0.005165	0.006065	0.00437	-0.008
	s81	-0.0146722	0.00458327	0.0228166	0.036375	0.0515987	0.0574262	0.0576845	0.0619307	0.0577311	0.0498931	0.0459696	0.0508559	0.0589493	0.0722116	0.0856637	0.100613	0.112701	0.120299	0.124504	0.129636	0.142339	0.155132	0.162841	0.171584	0.181701	0.193539	0.21021	0.228857	0.240611	0.250127	0.262618	0.271993	0.27751	0.284428	0.295335	0.303546	0.307357	0.311852	0.315596	0.313412	0.309839	0.305531	0.30191	0.29645	0.288987	0.277032	0.26304	0.251321
	s82	-0.031915	-0.05056	-0.082305	-0.154525	-0.19928	-0.23692	-0.234405	-0.201005	-0.24175	-0.261735	-0.22068	-0.188965	-0.177385	-0.17666	-0.199005	-0.210965	-0.23433	-0.24472	-0.2024	-0.19561	-0.191065	-0.160485	-0.136665	-0.118185	-0.09907	-0.08439	-0.07605	-0.07251	-0.07214	-0.014165	0.050365	0.024515	0.0108	0.043145	0.030715	0.02188	0.067465	0.090975	0.077425	0.05424	0.0228	0.031715	0.05119	0.07122	0.086585	0.08174	0.070175	0.05115
	s83	-0.05641	0.0136	0.06303	0.05845	0.09388	0.16182	0.19081	0.20112	0.11995	0.08403	0.12214	0.13311	0.12978	0.21851	0.28893	0.26301	0.28065	0.34496	0.35182	0.34319	0.41238	0.46037	0.46125	0.46932	0.48244	0.49933	0.51467	0.51664	0.53149	0.56461	0.57543	0.57621	0.57679	0.58718	0.62843	0.65702	0.67381	0.71601	0.75825	0.71151	0.69621	0.74067	0.76413	0.77475	0.80184	0.83065	0.85868	0.86313
Z轴	100%Gait cycle
	S25	-0.07268	-0.091985	-0.1113	-0.139525	-0.168885	-0.16535	-0.148345	-0.12223	-0.092635	-0.06395	-0.0475	-0.042835	-0.0508833	-0.06273	-0.083825	-0.10776	-0.12662	-0.140875	-0.157485	-0.16972	-0.17505	-0.17274	-0.16394	-0.160605	-0.166505	-0.171535	-0.1709	-0.168835	-0.163325	-0.15794	-0.159525	-0.162205	-0.15122	-0.136015	-0.13311	-0.13635	-0.137525	-0.141765	-0.138615	-0.117005	-0.107495	-0.131425	-0.1517	-0.157055	-0.153595	-0.127375	-0.103695	-0.1066
	s49	-0.00055	0.000165	0.00087534	0.00595	0.0119	0.02046	0.028385	0.01382	-0.018455	-0.0462	-0.054125	-0.056045	-0.0575	-0.06074	-0.08186	-0.10283	-0.105465	-0.105265	-0.1105	-0.111125	-0.102785	-0.10912	-0.1332	-0.14628	-0.15376	-0.160645	-0.16547	-0.16965	-0.17375	-0.180265	-0.18606	-0.18772	-0.186205	-0.18892	-0.19294	-0.191815	-0.18886	-0.19109	-0.19361	-0.19191	-0.192195	-0.19424	-0.19518	-0.200125	-0.204185	-0.2045	-0.20675	-0.20773
	s52	0.01503	-0.04873	-0.112495	-0.13416	-0.125025	-0.09834	-0.01155	0.075235	0.049755	-0.008315	-0.063095	-0.09749	-0.126285	-0.092765	-0.056995	-0.035845	-0.03064	-0.03829	-0.05839	-0.077445	-0.051055	-0.02187	-0.001005	0.007925	0.0155	0.011575	0.003965	-0.00625	-0.007335	-0.00375	0.003995	0.0106	0.00784	0.00058	-0.005655	-0.006835	-0.00756	-0.012415	-0.021985	-0.0383	-0.050585	-0.05681	-0.055795	-0.054155	-0.059095	-0.07192	-0.08345	-0.09363
	s56	-0.014315	-0.053935	-0.093555	-0.060615	-0.012395	0.01033	0.01946	0.0163	-0.00026	-0.016495	-0.032	-0.044625	-0.03805	-0.03148	-0.01797	-0.00414045	-0.0085301	-0.01798	-0.016405	-0.007745	-0.00079	0.003955	0.00912	0.015505	0.023195	0.044645	0.06609	0.07203	0.07649	0.07253	0.065595	0.077585	0.10413	0.11669	0.107485	0.10439	0.12327	0.141895	0.15492	0.167945	0.16621	0.162255	0.15473	0.145645	0.15227	0.1733	0.188805	0.19395
	s57	-0.02849	-0.05779	-0.08709	-0.11664	-0.143205	-0.17013	-0.196425	-0.210805	-0.21479	-0.22064	-0.2248	-0.21772	-0.197725	-0.16893	-0.14602	-0.151065	-0.18433	-0.211405	-0.21722	-0.222845	-0.23158	-0.240195	-0.24825	-0.254915	-0.25586	-0.24948	-0.2414	-0.23965	-0.24447	-0.25721	-0.265025	-0.2595	-0.249585	-0.26016	-0.26792	-0.257025	-0.247325	-0.24038	-0.232985	-0.22632	-0.22196	-0.222105	-0.227085	-0.22975	-0.222935	-0.222575	-0.23289	-0.23619
	s58	-0.055665	-0.09247	-0.12824	-0.123185	-0.11933	-0.132235	-0.14386	-0.132955	-0.121505	-0.12888	-0.138665	-0.148915	-0.15847	-0.168345	-0.175395	-0.169915	-0.167	-0.179225	-0.1896	-0.17879	-0.167965	-0.169745	-0.17125	-0.1716	-0.16957	-0.155725	-0.14812	-0.14671	-0.14582	-0.156655	-0.16362	-0.157705	-0.146575	-0.141335	-0.144185	-0.150135	-0.162485	-0.17499	-0.179095	-0.18343	-0.169175	-0.146995	-0.15834	-0.18078	-0.18217	-0.170955	-0.172365	-0.18536
	s59	-0.04486	-0.038745	-0.03263	-0.072105	-0.11688	-0.134735	-0.14536	-0.141325	-0.131985	-0.121575	-0.111405	-0.10674	-0.106055	-0.102675	-0.098265	-0.095995	-0.094825	-0.094505	-0.099925	-0.10517	-0.103305	-0.09971	-0.09437	-0.089985	-0.0918	-0.094535	-0.099105	-0.10024	-0.088865	-0.081145	-0.083375	-0.086155	-0.08055	-0.056595	-0.026835	-0.052645	-0.101255	-0.11429	-0.10718	-0.10741	-0.122585	-0.14481	-0.15656	-0.15312	-0.15241	-0.15649	-0.155765	-0.149935
	s60	-0.08603	-0.071985	-0.058785	-0.059875	-0.059175	-0.068995	-0.08378	-0.094265	-0.09863	-0.103695	-0.112895	-0.109365	-0.10302	-0.105285	-0.106105	-0.10545	-0.110185	-0.11636	-0.12104	-0.129395	-0.130615	-0.119305	-0.115775	-0.120905	-0.123905	-0.123695	-0.11201	-0.100305	-0.11099	-0.11146	-0.083195	-0.07399	-0.090745	-0.09766	-0.087025	-0.067865	-0.05318	-0.053505	-0.066235	-0.07357	-0.07882	-0.08614	-0.097955	-0.107995	-0.08974	-0.0714	-0.082925	-0.09524
	s61	-0.0697287	-0.0812583	-0.0928811	-0.102329	-0.110384	-0.118403	-0.121633	-0.119696	-0.118511	-0.115603	-0.113865	-0.118868	-0.129397	-0.137484	-0.142677	-0.147617	-0.153921	-0.16162	-0.168459	-0.173264	-0.171544	-0.167605	-0.167141	-0.168868	-0.169276	-0.167406	-0.164495	-0.163109	-0.164727	-0.165947	-0.16368	-0.160619	-0.159834	-0.160463	-0.160612	-0.160174	-0.160394	-0.162086	-0.16259	-0.160653	-0.161172	-0.164378	-0.164466	-0.160753	-0.157006	-0.155477	-0.155528	-0.152775
	s62	-0.150755	-0.10128	-0.054795	-0.066625	-0.088525	-0.125275	-0.142	-0.12934	-0.124905	-0.13036	-0.12929	-0.121405	-0.136655	-0.16177	-0.187085	-0.20713	-0.180015	-0.148285	-0.162235	-0.18324	-0.172385	-0.15059	-0.144085	-0.15475	-0.16198	-0.16333	-0.155475	-0.143295	-0.149625	-0.16057	-0.154155	-0.12898	-0.128375	-0.14832	-0.157645	-0.16974	-0.178985	-0.17817	-0.180385	-0.17816	-0.168685	-0.16504	-0.15673	-0.16101	-0.18571	-0.20387	-0.215725	-0.192625
	s63	-0.061535	-0.07443	-0.08732	-0.09681	-0.1063	-0.105235	-0.10417	-0.124535	-0.14491	-0.123645	-0.10238	-0.140215	-0.17805	-0.180775	-0.1835	-0.17596	-0.168415	-0.17222	-0.176025	-0.171935	-0.16784	-0.18264	-0.19744	-0.1824	-0.16736	-0.1823	-0.197235	-0.19112	-0.185005	-0.188415	-0.19182	-0.19712	-0.202415	-0.206295	-0.210175	-0.189505	-0.168835	-0.19002	-0.211195	-0.206475	-0.201755	-0.19226	-0.182765	-0.18228	-0.1818	-0.2036	-0.225405	-0.20806
	s64	-0.11658	-0.083305	-0.050025	-0.06407	-0.087325	-0.11172	-0.13045	-0.13435	-0.128425	-0.11714	-0.108095	-0.108585	-0.117515	-0.125575	-0.14349	-0.150695	-0.149015	-0.168505	-0.197915	-0.21824	-0.223785	-0.2307	-0.255225	-0.278785	-0.285685	-0.28583	-0.295375	-0.31619	-0.331345	-0.329795	-0.330125	-0.344965	-0.36205	-0.368455	-0.361965	-0.34679	-0.361145	-0.377665	-0.37614	-0.36969	-0.36293	-0.362885	-0.36842	-0.36635	-0.352355	-0.34552	-0.34744	-0.348555
	s65	-0.081095	-0.104725	-0.12836	-0.155505	-0.178475	-0.178445	-0.159445	-0.139175	-0.12861	-0.123055	-0.130965	-0.139555	-0.14664	-0.153355	-0.15146	-0.158	-0.17782	-0.193585	-0.19983	-0.2017	-0.200115	-0.194505	-0.19321	-0.20093	-0.199255	-0.18382	-0.17288	-0.16472	-0.155395	-0.1511	-0.15145	-0.149485	-0.141545	-0.13335	-0.125725	-0.117565	-0.10889	-0.100715	-0.10994	-0.120905	-0.12108	-0.118	-0.113785	-0.094295	-0.078215	-0.06867	-0.051485	-0.024045
	s66	-0.146435	-0.147825	-0.14922	-0.17425	-0.224175	-0.2741	-0.249255	-0.224375	-0.207995	-0.188975	-0.16995	-0.18381	-0.200585	-0.213295	-0.2356	-0.257895	-0.27036	-0.27712	-0.27882	-0.27353	-0.268235	-0.27029	-0.27597	-0.28476	-0.284405	-0.28304	-0.275785	-0.27171	-0.266365	-0.25804	-0.24927	-0.239345	-0.229085	-0.222385	-0.22072	-0.21979	-0.214845	-0.20669	-0.20002	-0.197575	-0.197465	-0.19301	-0.17464	-0.160195	-0.159515	-0.172465	-0.173695	-0.15822
	s68	-0.149505	-0.119455	-0.089395	-0.106005	-0.147955	-0.186085	-0.22005	-0.253545	-0.2213	-0.181435	-0.152875	-0.137755	-0.137285	-0.181795	-0.226105	-0.260615	-0.292885	-0.30861	-0.30516	-0.302645	-0.309715	-0.31592	-0.302085	-0.2859	-0.28647	-0.293925	-0.294905	-0.286115	-0.27897	-0.29261	-0.310295	-0.304925	-0.28821	-0.28138	-0.294315	-0.31137	-0.32853	-0.336815	-0.325945	-0.30286	-0.290225	-0.292495	-0.294225	-0.282405	-0.276505	-0.27972	-0.28259	-0.27638
	s69	-0.06905	-0.084375	-0.099835	-0.13553	-0.171505	-0.17396	-0.172865	-0.15588	-0.136065	-0.15134	-0.175155	-0.196425	-0.222955	-0.265135	-0.299355	-0.29686	-0.28914	-0.299645	-0.316275	-0.331845	-0.332325	-0.320075	-0.312605	-0.317195	-0.331525	-0.33726	-0.32847	-0.31299	-0.321205	-0.3466	-0.350745	-0.343	-0.350865	-0.36667	-0.366085	-0.3573	-0.35799	-0.36105	-0.36087	-0.36484	-0.38198	-0.392385	-0.374375	-0.351485	-0.34727	-0.34467	-0.349075	-0.370255
	s70	-0.0697287	-0.0812583	-0.0928811	-0.102329	-0.110384	-0.118403	-0.121633	-0.119696	-0.118511	-0.115603	-0.113865	-0.118868	-0.129397	-0.137484	-0.142677	-0.147617	-0.153921	-0.16162	-0.168459	-0.173264	-0.171544	-0.167605	-0.167141	-0.168868	-0.169276	-0.167406	-0.164495	-0.163109	-0.164727	-0.165947	-0.16368	-0.160619	-0.159834	-0.160463	-0.160612	-0.160174	-0.160394	-0.162086	-0.16259	-0.160653	-0.161172	-0.164378	-0.164466	-0.160753	-0.157006	-0.155477	-0.155528	-0.152775
	s71	-0.11966	-0.08902	-0.05838	-0.06081	-0.086975	-0.10933	-0.12209	-0.13479	-0.138645	-0.139585	-0.142085	-0.144885	-0.151135	-0.15842	-0.16427	-0.168815	-0.181	-0.199125	-0.222165	-0.233795	-0.2197	-0.198535	-0.1951	-0.201735	-0.20758	-0.21058	-0.20672	-0.19553	-0.18548	-0.190685	-0.2073	-0.22548	-0.236085	-0.22725	-0.214565	-0.2061	-0.200825	-0.19782	-0.191155	-0.182675	-0.177505	-0.180065	-0.179515	-0.17269	-0.16715	-0.157205	-0.14354	-0.13888
	s72	-0.03063	-0.03311	-0.035585	-0.056775	-0.08741	-0.1072	-0.126585	-0.123675	-0.09392	-0.05248	-0.011145	-0.0051	-0.027425	-0.05271	-0.05672	-0.03903	-0.01998	-0.00101	0.0152	0.009695	0.00081	-0.01014	-0.0237	-0.014015	0.009025	0.018055	0.014235	0.01483	0.02028	0.02581	0.03626	0.049585	0.05448	0.05117	0.04042	0.037665	0.04463	0.043795	0.03421	0.035235	0.03612	0.03037	0.041015	0.05087	0.054635	0.06108	0.061435	0.060195
	s73	-0.04066	-0.06565	-0.090635	-0.07831	-0.04651	-0.03652	-0.08517	-0.133555	-0.13624	-0.13318	-0.127615	-0.123205	-0.11636	-0.1013	-0.08732	-0.106945	-0.13108	-0.14848	-0.15673	-0.157865	-0.14916	-0.14104	-0.141955	-0.14429	-0.143135	-0.138685	-0.13875	-0.146925	-0.15381	-0.138245	-0.11509	-0.099965	-0.0949	-0.091555	-0.09372	-0.09685	-0.093785	-0.088585	-0.084745	-0.076605	-0.06889	-0.06325	-0.05878	-0.05585	-0.05319	-0.04597	-0.03214	-0.013605
	s74	-0.141835	-0.14941	-0.15699	-0.16104	-0.15986	-0.171395	-0.195665	-0.196915	-0.1686	-0.1387	-0.12731	-0.140635	-0.15464	-0.14564	-0.133125	-0.1286	-0.123845	-0.110915	-0.09798	-0.09414	-0.09267	-0.090145	-0.08444	-0.085625	-0.086425	-0.078075	-0.081545	-0.101535	-0.116805	-0.10575	-0.094025	-0.09857	-0.103635	-0.11218	-0.12072	-0.1223	-0.124065	-0.119145	-0.112415	-0.105955	-0.106445	-0.140065	-0.167305	-0.162685	-0.1502	-0.15889	-0.165445	-0.151215
	s75	0.05227	-0.058305	-0.16887	-0.19191	-0.167605	-0.132045	-0.074435	-0.01804	-0.04235	-0.07166	-0.096045	-0.11368	-0.124545	-0.12605	-0.127335	-0.11955	-0.109915	-0.11021	-0.116235	-0.11926	-0.13086	-0.143735	-0.158585	-0.168755	-0.16626	-0.162625	-0.169755	-0.180885	-0.187555	-0.18286	-0.18737	-0.19621	-0.208045	-0.21867	-0.215915	-0.20855	-0.21401	-0.22654	-0.22377	-0.221295	-0.21877	-0.20704	-0.18954	-0.18505	-0.18171	-0.18105	-0.200645	-0.21352
	s76	-0.170545	-0.15725	-0.14395	-0.15669	-0.169695	-0.194935	-0.22162	-0.23808	-0.25221	-0.226095	-0.19618	-0.17507	-0.158175	-0.167315	-0.17946	-0.20147	-0.224155	-0.255945	-0.286365	-0.28982	-0.288915	-0.2813	-0.269015	-0.250065	-0.23483	-0.215635	-0.18996	-0.18394	-0.195	-0.195125	-0.19004	-0.18885	-0.18722	-0.18652	-0.18387	-0.190795	-0.203615	-0.21608	-0.226915	-0.2322	-0.23196	-0.235745	-0.240535	-0.24096	-0.2455	-0.25112	-0.249845	-0.244425
	s77	-0.0684	-0.10139	-0.13339	-0.14106	-0.147185	-0.13527	-0.12492	-0.12632	-0.12465	-0.106515	-0.087635	-0.06576	-0.05033	-0.055865	-0.064365	-0.08069	-0.09428	-0.101895	-0.105595	-0.102115	-0.088735	-0.06001	-0.040625	-0.03354	-0.024095	-0.01201	5e-06	0.011945	0.01269	0.004225	0.009375	0.024065	0.02525	0.018425	0.024415	0.03681	0.03394	0.024715	0.02772	0.034915	0.02843	0.01819	0.03074	0.048165	0.04033	0.028475	0.03346	0.04028
	s78	-0.00374	-0.06815	-0.13256	-0.13146	-0.117855	-0.138535	-0.167215	-0.167335	-0.15616	-0.14811	-0.15607	-0.161135	-0.175	-0.193675	-0.205225	-0.212145	-0.25003	-0.285005	-0.296505	-0.315335	-0.309675	-0.29211	-0.291945	-0.298325	-0.300395	-0.29407	-0.28297	-0.27688	-0.278265	-0.27168	-0.254855	-0.240885	-0.23211	-0.224605	-0.2188	-0.2214	-0.220825	-0.21492	-0.21139	-0.204915	-0.19339	-0.185125	-0.186965	-0.187985	-0.18353	-0.174735	-0.16133	-0.15422
	s79	-0.062005	-0.063085	-0.06417	-0.066115	-0.06829	-0.077625	-0.09226	-0.105095	-0.11759	-0.127725	-0.121675	-0.11591	-0.12335	-0.12736	-0.122855	-0.11954	-0.120295	-0.12013	-0.11885	-0.126275	-0.1365	-0.141185	-0.14249	-0.14499	-0.14574	-0.1469	-0.146425	-0.142615	-0.136185	-0.13356	-0.14359	-0.146835	-0.13657	-0.135145	-0.138815	-0.14371	-0.14366	-0.13764	-0.136155	-0.14582	-0.14735	-0.138955	-0.15093	-0.15983	-0.155375	-0.1576	-0.16418	-0.15802
	s80	-0.046815	-0.04693	-0.047045	-0.03148	-0.013095	-0.01397	-0.02107	-0.02721	-0.032365	-0.027515	-0.013215	-0.010305	-0.02628	-0.038635	-0.042705	-0.045275	-0.047005	-0.05091	-0.057	-0.06133	-0.064485	-0.069525	-0.081555	-0.105155	-0.12953	-0.13379	-0.123615	-0.121795	-0.145405	-0.17411	-0.170395	-0.16127	-0.163555	-0.163515	-0.16482	-0.173005	-0.179365	-0.179735	-0.17567	-0.17444	-0.17955	-0.18318	-0.181245	-0.175475	-0.17016	-0.16635	-0.16559	-0.176315
	s81	-0.038955	-0.06568	-0.095755	-0.11946	-0.1184	-0.08645	-0.065855	-0.07364	-0.101305	-0.12605	-0.144115	-0.176945	-0.235975	-0.268015	-0.26675	-0.274395	-0.28916	-0.2927	-0.29086	-0.293275	-0.294545	-0.28645	-0.282495	-0.29432	-0.30575	-0.31475	-0.317965	-0.31591	-0.309405	-0.30244	-0.29869	-0.292395	-0.307195	-0.319805	-0.309815	-0.300275	-0.2954	-0.302215	-0.307115	-0.30326	-0.315025	-0.34437	-0.35372	-0.34094	-0.333195	-0.328505	-0.324385	-0.32136
	s82	-0.149185	-0.125125	-0.09829	-0.068835	-0.060245	-0.099795	-0.12749	-0.129705	-0.11504	-0.097955	-0.09806	-0.125315	-0.17282	-0.20242	-0.209125	-0.209045	-0.20989	-0.215545	-0.208475	-0.209245	-0.21971	-0.21772	-0.201605	-0.19303	-0.196355	-0.201985	-0.21083	-0.21894	-0.226705	-0.213135	-0.19456	-0.213	-0.230475	-0.232585	-0.25351	-0.26586	-0.239515	-0.224485	-0.233255	-0.25011	-0.276585	-0.272635	-0.25097	-0.222545	-0.20089	-0.195575	-0.19261	-0.194975
	s83	-0.0697287	-0.0812583	-0.0928811	-0.102329	-0.110384	-0.118403	-0.121633	-0.119696	-0.118511	-0.115603	-0.113865	-0.118868	-0.129397	-0.137484	-0.142677	-0.147617	-0.153921	-0.16162	-0.168459	-0.173264	-0.171544	-0.167605	-0.167141	-0.168868	-0.169276	-0.167406	-0.164495	-0.163109	-0.164727	-0.165947	-0.16368	-0.160619	-0.159834	-0.160463	-0.160612	-0.160174	-0.160394	-0.162086	-0.16259	-0.160653	-0.161172	-0.164378	-0.164466	-0.160753	-0.157006	-0.155477	-0.155528	-0.152775
[truncated: 53 more columns]

## Sheet: Surface03 Rubber
Ankle joint moment
X轴	100%Gait cycle	1	2	3	4	5	6	7	8	9	10	11	12	13	14	15	16	17	18	19	20	21	22	23	24	25	26	27	28	29	30	31	32	33	34	35	36	37	38	39	40	41	42	43	44	45	46	47	48
	s25	-0.2247	-0.32808	-0.431455	-0.634005	-0.848205	-0.96514	-1.02703	-1.11296	-1.22294	-1.31673	-1.38488	-1.46202	-1.57322	-1.69607	-1.85847	-2.01905	-2.16257	-2.30919	-2.45701	-2.57909	-2.63449	-2.6524	-2.67842	-2.71212	-2.74859	-2.81499	-2.88212	-2.94278	-3.00461	-3.05599	-3.09725	-3.10878	-3.11219	-3.13552	-3.18708	-3.22999	-3.23188	-3.23412	-3.25743	-3.28422	-3.30963	-3.33271	-3.34958	-3.34725	-3.33844	-3.32176	-3.30031	-3.26857
	s49	-0.041685	-0.168375	-0.29842	-0.473355	-0.63325	-0.714155	-0.80194	-0.900685	-0.97517	-1.04654	-1.1437	-1.25982	-1.4143	-1.57003	-1.7347	-1.90314	-2.02937	-2.14757	-2.22662	-2.29579	-2.36796	-2.44463	-2.51643	-2.57396	-2.62665	-2.68993	-2.75127	-2.78974	-2.82708	-2.86556	-2.90382	-2.9299	-2.94928	-2.95841	-2.9623	-2.96401	-2.97119	-2.97302	-2.94745	-2.91639	-2.87638	-2.82872	-2.78659	-2.74986	-2.68687	-2.60571	-2.53678	-2.47449
	s52	-0.09348	-0.347025	-0.60057	-0.814845	-0.998385	-1.16633	-1.22189	-1.27747	-1.32903	-1.37873	-1.44287	-1.5518	-1.66072	-1.80906	-1.96697	-2.14154	-2.34497	-2.54842	-2.68902	-2.82468	-2.91363	-2.95356	-2.99426	-3.04985	-3.10545	-3.14875	-3.18418	-3.22115	-3.26557	-3.30998	-3.36244	-3.41785	-3.46745	-3.50297	-3.5385	-3.56887	-3.59836	-3.62566	-3.64982	-3.67399	-3.68212	-3.68985	-3.68158	-3.65951	-3.63764	-3.61767	-3.59769	-3.58399
	s56	-0.0642	-0.32755	-0.590905	-0.75381	-0.88327	-0.98174	-1.08046	-1.14887	-1.16152	-1.13508	-1.07675	-1.05659	-1.11396	-1.19305	-1.26957	-1.35833	-1.4547	-1.56659	-1.70684	-1.8578	-2.00406	-2.12926	-2.24531	-2.35305	-2.40468	-2.4563	-2.55318	-2.65006	-2.72718	-2.80192	-2.88517	-2.96738	-3.02591	-3.05815	-3.08982	-3.12791	-3.15719	-3.17197	-3.19958	-3.246	-3.27531	-3.27652	-3.28597	-3.32165	-3.33285	-3.30992	-3.28462	-3.26069
	s57	-0.04373	-0.08261	-0.121695	-0.265	-0.417445	-0.48779	-0.541595	-0.55759	-0.561515	-0.517615	-0.448965	-0.45858	-0.537775	-0.693555	-0.859635	-1.02235	-1.15929	-1.20033	-1.17277	-1.11753	-1.10701	-1.12349	-1.16568	-1.26455	-1.35058	-1.43735	-1.52379	-1.5777	-1.61848	-1.66778	-1.72619	-1.78246	-1.81381	-1.83441	-1.87444	-1.9242	-1.96947	-2.00317	-2.00081	-1.99425	-2.01146	-2.03985	-2.06341	-2.07128	-2.07236	-2.07728	-2.05669	-2.0224
	s58	-0.124305	-0.493105	-0.858115	-1.05904	-1.23965	-1.32805	-1.40136	-1.40405	-1.38363	-1.31261	-1.28993	-1.39542	-1.53152	-1.70575	-1.8875	-2.05573	-2.23083	-2.40144	-2.49941	-2.54866	-2.57552	-2.59063	-2.62419	-2.68478	-2.75928	-2.81967	-2.86259	-2.90865	-2.92983	-2.94884	-2.99971	-3.04311	-3.05667	-3.0728	-3.09617	-3.11347	-3.1218	-3.13089	-3.13103	-3.13009	-3.15158	-3.17492	-3.18657	-3.16771	-3.11158	-3.0995	-3.12064	-3.10555
	s59	-0.04458	-0.137345	-0.230115	-0.407265	-0.59681	-0.74308	-0.85506	-0.91362	-0.944425	-0.953585	-0.979775	-1.00277	-1.05544	-1.16	-1.27131	-1.37491	-1.46958	-1.55829	-1.62319	-1.67594	-1.73057	-1.80318	-1.86983	-1.93118	-1.99134	-2.058	-2.16368	-2.25398	-2.29519	-2.32674	-2.36124	-2.40333	-2.45563	-2.50052	-2.52719	-2.55491	-2.59282	-2.6294	-2.64377	-2.65263	-2.66174	-2.6635	-2.66641	-2.6763	-2.68175	-2.67826	-2.66857	-2.64731
	s60	0.06117	-0.13361	-0.328385	-0.461875	-0.596725	-0.656935	-0.71205	-0.708915	-0.70427	-0.69193	-0.67604	-0.69667	-0.71998	-0.778165	-0.838175	-0.9495	-1.08143	-1.20243	-1.30861	-1.39661	-1.49298	-1.55238	-1.59404	-1.65959	-1.73697	-1.78486	-1.82451	-1.861	-1.89703	-1.97869	-2.06947	-2.11231	-2.15904	-2.17911	-2.17579	-2.2102	-2.25755	-2.31878	-2.37703	-2.38167	-2.36276	-2.33279	-2.31262	-2.33297	-2.38822	-2.43772	-2.40984	-2.34964
	s61	-0.700725	-0.84831	-0.99589	-1.13169	-1.24726	-1.36284	-1.41247	-1.43856	-1.47053	-1.55265	-1.63478	-1.74701	-1.89274	-2.03845	-2.22214	-2.41296	-2.59522	-2.74532	-2.89545	-2.99559	-3.05937	-3.12316	-3.19427	-3.26578	-3.32888	-3.37377	-3.41865	-3.47675	-3.54095	-3.60346	-3.63576	-3.66805	-3.70526	-3.74921	-3.79317	-3.79088	-3.77624	-3.76912	-3.80206	-3.83501	-3.85668	-3.86822	-3.87976	-3.86022	-3.83701	-3.81356	-3.78939	-3.76524
	s62	-0.2083	-0.60283	-0.964155	-1.13457	-1.25722	-1.26641	-1.26887	-1.26293	-1.30266	-1.3738	-1.54158	-1.7432	-1.88627	-2.02176	-2.1502	-2.26762	-2.33656	-2.41018	-2.49313	-2.53232	-2.5244	-2.5725	-2.65356	-2.69695	-2.72958	-2.76493	-2.79962	-2.82307	-2.85724	-2.92893	-2.99233	-3.04166	-3.07747	-3.1007	-3.11145	-3.11595	-3.1226	-3.12974	-3.13902	-3.14789	-3.1528	-3.14852	-3.11799	-3.10054	-3.10215	-3.05804	-2.97737	-2.93077
	s63	-0.20099	-0.338435	-0.47587	-0.60479	-0.71186	-0.83197	-0.93896	-0.94814	-0.985755	-0.98457	-1.00603	-1.15536	-1.30425	-1.43826	-1.53367	-1.62844	-1.72442	-1.8127	-1.90575	-1.93308	-1.95846	-2.00773	-2.05338	-2.10393	-2.15499	-2.2063	-2.25762	-2.27598	-2.29314	-2.34606	-2.40092	-2.419	-2.4345	-2.45583	-2.46949	-2.46637	-2.47319	-2.4793	-2.47803	-2.49876	-2.51188	-2.47241	-2.42678	-2.43713	-2.44836	-2.43601	-2.41977	-2.3853
	s64	0.02292	-0.269705	-0.56234	-0.68132	-0.75501	-0.916295	-1.12751	-1.25091	-1.24952	-1.22404	-1.17715	-1.1557	-1.21557	-1.3041	-1.42117	-1.54685	-1.68446	-1.82245	-1.95665	-2.05409	-2.11959	-2.19538	-2.26505	-2.31549	-2.34764	-2.38963	-2.45491	-2.50731	-2.57851	-2.67519	-2.75228	-2.78844	-2.8273	-2.8795	-2.9317	-2.96358	-2.99385	-3.02766	-3.06533	-3.08589	-3.07931	-3.06735	-3.05868	-3.05217	-3.03999	-3.01423	-2.96581	-2.92047
	s65	-0.278085	-0.365665	-0.453245	-0.57065	-0.70735	-0.838645	-0.936005	-1.03411	-1.14109	-1.26262	-1.38782	-1.51116	-1.62996	-1.72372	-1.80964	-1.91271	-2.03591	-2.15311	-2.22949	-2.29851	-2.37188	-2.45253	-2.53465	-2.59021	-2.63679	-2.68192	-2.72407	-2.76218	-2.80267	-2.84953	-2.89973	-2.94641	-2.97691	-3.00164	-3.02306	-3.04328	-3.06274	-3.06521	-3.05395	-3.04961	-3.04785	-3.04598	-3.03571	-3.02699	-3.01006	-2.97889	-2.94772	-2.91573
	s66	-0.489455	-0.61347	-0.73748	-0.9119	-1.1414	-1.3709	-1.49222	-1.57525	-1.63622	-1.66239	-1.69034	-1.74781	-1.83272	-1.92484	-2.06215	-2.21236	-2.33314	-2.41319	-2.48588	-2.53614	-2.58354	-2.64128	-2.70899	-2.77518	-2.83166	-2.875	-2.90628	-2.92656	-2.93981	-2.94297	-2.94362	-2.94894	-2.96943	-2.98557	-2.98279	-2.97221	-2.94717	-2.90939	-2.87191	-2.83046	-2.7843	-2.73433	-2.70039	-2.66699	-2.62561	-2.57445	-2.52252	-2.44325
	s68	-0.183135	-0.432405	-0.681675	-0.874765	-1.05493	-1.19562	-1.32285	-1.44186	-1.55036	-1.66324	-1.79055	-1.93448	-2.12019	-2.30695	-2.50138	-2.69315	-2.84081	-2.98287	-3.09459	-3.19522	-3.25123	-3.29034	-3.35379	-3.4375	-3.52045	-3.60374	-3.67385	-3.72131	-3.76698	-3.78241	-3.78972	-3.82149	-3.8663	-3.89501	-3.90733	-3.89735	-3.90391	-3.92703	-3.92957	-3.92225	-3.91501	-3.90712	-3.87544	-3.82854	-3.77827	-3.72229	-3.64711	-3.57797
	s69	-0.470315	-0.675455	-0.87907	-1.06442	-1.2308	-1.29281	-1.3578	-1.43273	-1.50561	-1.57383	-1.65145	-1.74409	-1.85703	-1.99368	-2.07822	-2.11811	-2.20198	-2.31332	-2.41187	-2.50472	-2.60695	-2.71201	-2.79073	-2.86464	-2.97717	-3.09292	-3.17372	-3.25362	-3.32289	-3.39085	-3.45156	-3.5142	-3.58326	-3.64399	-3.68598	-3.70991	-3.70494	-3.71678	-3.74823	-3.76799	-3.77775	-3.76067	-3.72683	-3.71674	-3.7172	-3.69735	-3.67141	-3.62351
	s70	-0.355115	-0.536235	-0.717355	-0.880945	-1.04423	-1.05622	-1.04921	-1.04725	-1.04568	-1.15111	-1.29265	-1.45606	-1.63664	-1.81115	-1.96572	-2.07911	-2.16343	-2.26799	-2.39771	-2.48988	-2.52901	-2.58123	-2.67043	-2.77087	-2.89301	-3.00446	-3.04961	-3.09068	-3.12324	-3.14845	-3.20572	-3.27667	-3.32175	-3.35157	-3.37053	-3.38049	-3.37724	-3.38077	-3.3859	-3.37765	-3.36693	-3.359	-3.3329	-3.30648	-3.2727	-3.22455	-3.17946	-3.12492
	s71	-0.220665	-0.386455	-0.55225	-0.69134	-0.817545	-0.928295	-1.01019	-1.09277	-1.20431	-1.31585	-1.41494	-1.50862	-1.62209	-1.76896	-1.91512	-2.04676	-2.1784	-2.26998	-2.34605	-2.41297	-2.4659	-2.52206	-2.6212	-2.72034	-2.79727	-2.86657	-2.92553	-2.97015	-3.01307	-3.03953	-3.066	-3.1069	-3.15218	-3.19133	-3.22274	-3.24943	-3.24034	-3.23125	-3.24978	-3.27561	-3.27576	-3.24638	-3.21509	-3.172	-3.12892	-3.10017	-3.0747	-3.03885
	s72	-0.04093	-0.109785	-0.178645	-0.398255	-0.65289	-0.798865	-0.86447	-0.929875	-1.00005	-1.06642	-1.12304	-1.1811	-1.26111	-1.34783	-1.42941	-1.52321	-1.64919	-1.76127	-1.84535	-1.91794	-2.0002	-2.08222	-2.14444	-2.17546	-2.20739	-2.27163	-2.33622	-2.3986	-2.46189	-2.50886	-2.54114	-2.57769	-2.6311	-2.69436	-2.73463	-2.7522	-2.77434	-2.80284	-2.82785	-2.84538	-2.87373	-2.90582	-2.89798	-2.87207	-2.87062	-2.88488	-2.87072	-2.82551
	s73	-0.01671	-0.33952	-0.66233	-0.8486	-0.99586	-1.10486	-1.18326	-1.24961	-1.29187	-1.34161	-1.45124	-1.56088	-1.72834	-1.90304	-2.11269	-2.33983	-2.51768	-2.63392	-2.73652	-2.79145	-2.84639	-2.93527	-3.02415	-3.09484	-3.16034	-3.23589	-3.31946	-3.39581	-3.4577	-3.5151	-3.5365	-3.5579	-3.5841	-3.61089	-3.64147	-3.67394	-3.70501	-3.73434	-3.75454	-3.74281	-3.73108	-3.75098	-3.77088	-3.77336	-3.77087	-3.7485	-3.7102	-3.67594
	s74	0.05015	-0.164715	-0.379585	-0.463605	-0.55042	-0.646705	-0.679925	-0.725685	-0.84719	-0.96977	-1.08926	-1.21195	-1.34377	-1.48575	-1.62839	-1.76848	-1.90162	-2.00508	-2.0772	-2.14129	-2.20214	-2.25915	-2.30346	-2.34695	-2.37741	-2.40645	-2.4695	-2.52694	-2.57526	-2.61899	-2.65887	-2.70607	-2.74605	-2.77431	-2.80242	-2.83781	-2.88317	-2.92489	-2.94713	-2.96032	-2.96726	-2.9664	-2.96372	-2.96101	-2.95849	-2.94632	-2.93219	-2.92489
	s75	0.09952	-0.18581	-0.47115	-0.65157	-0.65212	-0.65268	-0.75541	-0.89463	-1.0217	-1.04542	-1.06914	-1.10969	-1.16893	-1.22816	-1.32387	-1.42642	-1.52868	-1.62986	-1.73104	-1.83043	-1.92851	-2.0266	-2.0765	-2.12373	-2.1781	-2.24794	-2.31779	-2.35525	-2.37776	-2.40274	-2.47207	-2.54139	-2.58562	-2.59534	-2.60506	-2.62357	-2.64443	-2.66875	-2.71158	-2.7544	-2.78567	-2.80654	-2.82741	-2.83603	-2.84322	-2.84278	-2.82097	-2.79916
	s76	-0.056148	-0.302375	-0.5486	-0.737105	-0.9263	-0.97583	-0.99488	-1.08245	-1.19826	-1.23557	-1.24433	-1.32834	-1.44338	-1.54496	-1.63688	-1.763	-1.91531	-2.0567	-2.20274	-2.3497	-2.46522	-2.52324	-2.51344	-2.50573	-2.50698	-2.5221	-2.57319	-2.63649	-2.69781	-2.74852	-2.79467	-2.84055	-2.87411	-2.91441	-2.97932	-3.0408	-3.08169	-3.12198	-3.1719	-3.21477	-3.22321	-3.21585	-3.23041	-3.27234	-3.29743	-3.30107	-3.31922	-3.33704
	s77	-0.09191	-0.15854	-0.234295	-0.46263	-0.668595	-0.719445	-0.76068	-0.7468	-0.739095	-0.754465	-0.775495	-0.808025	-0.839565	-0.874905	-0.931845	-1.01384	-1.10483	-1.20419	-1.29027	-1.35548	-1.42613	-1.5125	-1.58807	-1.65485	-1.71991	-1.78487	-1.83189	-1.87241	-1.92438	-1.98236	-2.04404	-2.10469	-2.15501	-2.19318	-2.21759	-2.23678	-2.25044	-2.26862	-2.31066	-2.35221	-2.35851	-2.35492	-2.34703	-2.34164	-2.35013	-2.34831	-2.33737	-2.30877
	s78	-0.28758	-0.366945	-0.44631	-0.47791	-0.50543	-0.569535	-0.65815	-0.73277	-0.79956	-0.869335	-0.95005	-1.03582	-1.11952	-1.19398	-1.26666	-1.35435	-1.46299	-1.56235	-1.62452	-1.6831	-1.74092	-1.79971	-1.86079	-1.92111	-1.98681	-2.05727	-2.12488	-2.18887	-2.24621	-2.29108	-2.33679	-2.37484	-2.40956	-2.44698	-2.48849	-2.55215	-2.60967	-2.62213	-2.62654	-2.64397	-2.66278	-2.69349	-2.73529	-2.74468	-2.72254	-2.7139	-2.72068	-2.73007
	s79	-0.123225	-0.14741	-0.171585	-0.224755	-0.290785	-0.36501	-0.48574	-0.60561	-0.663095	-0.69428	-0.699095	-0.669395	-0.65216	-0.68737	-0.754825	-0.83973	-0.914325	-0.986585	-1.06431	-1.15067	-1.24051	-1.3255	-1.36864	-1.39956	-1.45786	-1.52978	-1.61023	-1.68555	-1.75831	-1.81551	-1.87271	-1.93284	-1.99412	-2.0382	-2.06204	-2.08651	-2.12472	-2.16292	-2.19986	-2.23216	-2.25689	-2.26783	-2.28068	-2.31109	-2.34732	-2.36544	-2.3621	-2.3574
	s80	-0.169945	-0.35188	-0.53381	-0.624935	-0.70288	-0.68974	-0.635425	-0.630895	-0.66081	-0.68281	-0.70181	-0.740555	-0.83012	-0.917135	-1.00825	-1.10177	-1.19989	-1.29503	-1.34893	-1.39491	-1.43497	-1.46406	-1.51279	-1.58403	-1.63535	-1.66139	-1.69594	-1.75062	-1.80112	-1.83168	-1.85462	-1.86072	-1.86895	-1.91576	-1.96679	-1.98323	-1.98717	-1.9911	-1.99735	-1.99419	-1.98286	-1.97853	-1.97376	-1.96351	-1.95053	-1.93704	-1.92005	-1.89834
	s81	-0.16934	-0.27863	-0.3853	-0.523695	-0.66105	-0.766405	-0.878105	-0.955125	-1.03469	-1.19222	-1.35664	-1.5117	-1.66274	-1.83235	-2.00895	-2.14729	-2.25138	-2.3436	-2.44575	-2.5545	-2.65267	-2.7426	-2.84678	-2.93861	-3.00728	-3.09276	-3.17219	-3.23909	-3.29558	-3.34506	-3.37514	-3.40938	-3.4487	-3.47728	-3.48425	-3.50944	-3.56608	-3.59475	-3.58064	-3.57979	-3.59954	-3.60785	-3.60383	-3.59188	-3.55487	-3.52387	-3.50256	-3.48728
	s82	-0.12541	-0.469895	-0.75362	-0.74393	-0.80425	-0.991635	-1.0599	-1.01627	-1.07356	-1.17765	-1.27004	-1.37048	-1.49238	-1.6094	-1.705	-1.78484	-1.83103	-1.85484	-1.85498	-1.89098	-1.9426	-1.96847	-1.99474	-2.03836	-2.08174	-2.11271	-2.14881	-2.18722	-2.23167	-2.29495	-2.33666	-2.36348	-2.38844	-2.41239	-2.43125	-2.4503	-2.46241	-2.48229	-2.53121	-2.54786	-2.52303	-2.52193	-2.51685	-2.48604	-2.46073	-2.45996	-2.46571	-2.46562
	s83	-0.057805	-0.162725	-0.28031	-0.446575	-0.61135	-0.761555	-0.834415	-0.863985	-0.903165	-0.938685	-0.97406	-1.01883	-1.10135	-1.20819	-1.33034	-1.46091	-1.59675	-1.74491	-1.88376	-1.95559	-2.02862	-2.11949	-2.19331	-2.25129	-2.32055	-2.39002	-2.47948	-2.57283	-2.62793	-2.67239	-2.7454	-2.8167	-2.86339	-2.92603	-2.98934	-3.0191	-3.04711	-3.08613	-3.11987	-3.13454	-3.15789	-3.17775	-3.16292	-3.14494	-3.14166	-3.13579	-3.11414	-3.08661
Y轴	100%Gait cycle
	s25	0.019085	-0.00243	-0.023945	-0.036475	-0.041645	-0.04348	-0.039165	-0.021775	-0.014129	-0.010475	-0.00058	0.01569	0.042725	0.09118	0.154035	0.169765	0.167755	0.17703	0.18765	0.181005	0.154675	0.132355	0.132965	0.138065	0.1425	0.152035	0.14532	0.084325	0.026435	0.049525	0.080115	0.08117	0.073545	0.07607	0.09203	0.111215	0.143225	0.173705	0.16765	0.16079	0.184555	0.20167	0.1966	0.222765	0.25886	0.261065	0.243225	0.22015
	s49	-0.011538	0.02751	0.06516	0.09992	0.132135	0.143285	0.157355	0.175515	0.180255	0.178045	0.18076	0.19529	0.24309	0.290895	0.30576	0.31543	0.315605	0.30993	0.297775	0.300625	0.308835	0.30917	0.315115	0.31648	0.323075	0.342655	0.353615	0.33756	0.322185	0.319825	0.32046	0.33148	0.33905	0.331515	0.3196	0.320165	0.312045	0.29026	0.2886	0.295575	0.28546	0.25786	0.226875	0.20269	0.197395	0.212275	0.22809	0.215525
	s52	-0.10092	-0.089305	-0.077685	-0.057495	-0.03059	-0.004235	0.018215	0.040665	0.061625	0.08189	0.09812	0.101825	0.105525	0.125405	0.14921	0.173925	0.200205	0.226485	0.23752	0.247345	0.25363	0.25618	0.259965	0.287725	0.315495	0.348055	0.38369	0.41902	0.45289	0.486755	0.518995	0.550655	0.57919	0.6002	0.621215	0.61832	0.611335	0.5961	0.569235	0.542365	0.54484	0.54805	0.53423	0.505695	0.47973	0.477475	0.47522	0.455275
	s56	-0.0147339	0.00810318	0.0306516	0.0498047	0.0671321	0.0840848	0.100537	0.111073	0.117904	0.120924	0.125762	0.140534	0.161734	0.181675	0.200997	0.218388	0.22914	0.238989	0.251326	0.259872	0.266129	0.27589	0.285527	0.296719	0.312349	0.331574	0.351139	0.367662	0.38389	0.395368	0.402189	0.409901	0.417693	0.424182	0.429189	0.437015	0.445762	0.449412	0.451133	0.44899	0.44398	0.440654	0.435935	0.428732	0.415507	0.399798	0.387099	0.375478
	s57	0.05781	0.0454544	0.032705	0.037515	0.04495	0.079005	0.119475	0.120795	0.1044	0.10906	0.125595	0.138905	0.163055	0.216145	0.267305	0.313415	0.355155	0.38254	0.3912	0.376035	0.35963	0.34405	0.34632	0.3929	0.423235	0.425495	0.43766	0.45178	0.4637	0.45195	0.445315	0.46432	0.47254	0.47038	0.487265	0.513675	0.53089	0.54279	0.536705	0.53485	0.56156	0.58089	0.569105	0.55798	0.55461	0.549885	0.5374	0.517165
	s58	-0.036425	0.017035	0.066685	0.115365	0.168915	0.21102	0.25315	0.280495	0.285175	0.256245	0.239885	0.243965	0.263255	0.31377	0.381755	0.44441	0.458785	0.46384	0.50638	0.5349	0.54754	0.564125	0.561435	0.56297	0.59823	0.640185	0.67368	0.69808	0.70961	0.728265	0.7604	0.785935	0.79158	0.793045	0.788425	0.77913	0.76726	0.762095	0.763595	0.7634	0.744755	0.727725	0.71975	0.664805	0.57773	0.584195	0.62416	0.61288
	s59	0.04152	0.05326	0.064995	0.09818	0.132445	0.16189	0.183005	0.19309	0.213255	0.205705	0.15661	0.12594	0.13019	0.140785	0.17354	0.201375	0.19876	0.19611	0.207185	0.21634	0.231365	0.25965	0.258045	0.245275	0.25192	0.265005	0.274705	0.287445	0.328295	0.351005	0.344005	0.34407	0.356165	0.375895	0.40982	0.43523	0.41081	0.378235	0.356955	0.337285	0.33351	0.334605	0.316705	0.30665	0.31037	0.29593	0.284015	0.285105
	s60	-0.07558	-0.036355	0.002875	-0.03399	-0.07164	-0.044965	-0.01824	-0.019015	-0.015305	-0.03002	-0.052905	-0.02785	0.00303	-0.024	-0.059005	-0.055275	-0.034425	-0.005715	0.00672	0.00974	0.015225	0.018545	0.0287	0.073425	0.13255	0.151125	0.142095	0.14496	0.15953	0.157705	0.137685	0.121885	0.14071	0.14085	0.12438	0.1498	0.16734	0.20002	0.23874	0.19182	0.1433	0.14887	0.14647	0.13508	0.144175	0.184935	0.194975	0.156115
	s61	0.03462	0.02076	0.006905	-0.01634	-0.05567	-0.095	-0.09613	-0.08362	-0.068025	-0.026195	0.01563	0.04541	0.061825	0.07823	0.10158	0.126235	0.14086	0.11786	0.094855	0.10591	0.141735	0.177565	0.177015	0.174445	0.17976	0.20217	0.22458	0.239845	0.251815	0.26125	0.22504	0.188835	0.167465	0.166475	0.165495	0.13812	0.103705	0.07771	0.09668	0.11564	0.10199	0.058995	0.016	-0.02002	-0.05521	-0.0887	-0.11741	-0.146125
	s62	-0.0147339	0.00810318	0.0306516	0.0498047	0.0671321	0.0840848	0.100537	0.111073	0.117904	0.120924	0.125762	0.140534	0.161734	0.181675	0.200997	0.218388	0.22914	0.238989	0.251326	0.259872	0.266129	0.27589	0.285527	0.296719	0.312349	0.331574	0.351139	0.367662	0.38389	0.395368	0.402189	0.409901	0.417693	0.424182	0.429189	0.437015	0.445762	0.449412	0.451133	0.44899	0.44398	0.440654	0.435935	0.428732	0.415507	0.399798	0.387099	0.375478
	s63	-0.03302	0.001695	0.0364	0.013775	-0.009925	-0.002255	0.004585	0.00713	0.009965	0.028865	0.050575	0.039975	0.03301	0.041675	0.041705	0.027385	0.014695	0.057195	0.109295	0.07173	0.03027	0.06659	0.1023	0.089725	0.079305	0.13604	0.19278	0.203335	0.212595	0.196805	0.17567	0.21117	0.25754	0.27098	0.268075	0.28385	0.30911	0.272815	0.229545	0.207555	0.164145	0.108255	0.06916	0.07454	0.07281	0.0297488	-0.005235	0.035295
	s64	-0.083615	-0.061735	-0.039855	0.01304	0.072475	0.08372	0.056355	0.04266	0.05581	0.047405	0.026375	0.0213	0.035375	0.045855	0.063375	0.09078	0.122365	0.137365	0.133495	0.13908	0.15551	0.159285	0.14825	0.153365	0.203615	0.25317	0.25013	0.273225	0.29847	0.275185	0.23345	0.182775	0.13816	0.12984	0.12152	0.13415	0.149145	0.157935	0.162975	0.14794	0.102585	0.061645	0.060695	0.048685	0.012735	-0.012705	-0.00647	0.004525
	s65	0.009145	0.011975	0.014805	0.0124111	0.0010368	-0.00604	0.057075	0.12597	0.139835	0.113415	0.09919	0.124245	0.149805	0.16213	0.15502	0.145145	0.142265	0.14674	0.16047	0.177965	0.204985	0.23659	0.2615	0.26728	0.29324	0.312065	0.32486	0.339125	0.3638	0.356125	0.35695	0.370645	0.39541	0.393085	0.380575	0.36296	0.345695	0.333735	0.324815	0.32441	0.360645	0.39762	0.40057	0.37777	0.351365	0.34168	0.332005	0.323535
	s66	0.12356	0.109585	0.095615	0.09076	0.102105	0.113455	0.1011	0.081905	0.07039	0.073855	0.07704	0.08886	0.1096	0.12626	0.12114	0.112785	0.111265	0.123615	0.138975	0.1598	0.1707	0.18347	0.2057	0.240235	0.267345	0.274355	0.272555	0.27175	0.274925	0.2666	0.253895	0.23424	0.20376	0.17788	0.146695	0.111105	0.07521	0.05583	0.03781	0.036035	0.042185	0.04191	0.031285	0.02059	0.015595	0.00968	0.00272	-0.013875
	s68	-0.037255	-0.024735	-0.01222	0.026575	0.07022	0.09474	0.10634	0.118265	0.14252	0.15961	0.167085	0.195085	0.251815	0.30437	0.351175	0.396415	0.404885	0.407635	0.430825	0.462145	0.498505	0.52618	0.55144	0.585965	0.61886	0.65249	0.68012	0.70838	0.73656	0.75541	0.7795	0.829355	0.87218	0.86427	0.84554	0.830685	0.83433	0.83878	0.833545	0.84746	0.872305	0.876535	0.855005	0.832015	0.807885	0.779105	0.75127	0.72925
	s69	0.142675	0.14867	0.163025	0.27774	0.37291	0.3606	0.344965	0.318215	0.33257	0.439415	0.502155	0.49432	0.50354	0.532655	0.55012	0.557595	0.566865	0.57726	0.61556	0.66626	0.64802	0.609105	0.64724	0.699385	0.71884	0.735565	0.722395	0.714175	0.76537	0.811685	0.83115	0.8509	0.87159	0.876335	0.84522	0.844585	0.89275	0.931475	0.9592	0.964385	0.95025	0.956605	0.97576	0.96286	0.935715	0.900255	0.862305	0.83874
	s70	-0.07294	-0.03023	0.012475	0.00246	-0.010325	0.051675	0.122575	0.112945	0.088405	0.08494	0.09028	0.085205	0.070855	0.05159	0.02702	0.006275	-0.00138	-0.000685	-0.01761	-0.03282	-0.02604	-0.023665	-0.03176	-0.03634	-0.017575	0.005465	0.021615	0.033005	0.030035	0.03171	0.030475	0.01262	-0.010635	-0.0168166	-0.01704	-0.029795	-0.0440328	-0.03793	-0.005825	-0.002925	-0.04634	-0.060135	-0.051335	-0.053485	-0.055645	-0.066655	-0.085345	-0.128325
	s71	0.0122	0.058455	0.104715	0.14446	0.181065	0.216345	0.24915	0.28112	0.278115	0.275105	0.320735	0.38744	0.442735	0.47878	0.515635	0.569165	0.622705	0.633215	0.627075	0.64476	0.69889	0.74923	0.74906	0.74889	0.782815	0.82846	0.863875	0.88508	0.905	0.912415	0.91983	0.94727	0.980785	1.00541	1.01885	1.03144	1.03776	1.04408	1.02292	0.99448	0.969755	0.949295	0.935185	0.960145	0.98511	0.945245	0.890565	0.83995
	s72	0.01459	0.02619	0.037795	0.07514	0.11973	0.13011	0.11256	0.11542	0.14883	0.182245	0.212565	0.24149	0.271915	0.307355	0.36005	0.40651	0.40981	0.417065	0.43521	0.437485	0.43451	0.43726	0.44945	0.469255	0.47387	0.46156	0.50338	0.58958	0.647225	0.642495	0.61991	0.60535	0.59619	0.593235	0.60658	0.647975	0.681475	0.696875	0.69702	0.696675	0.71505	0.736125	0.72327	0.696625	0.628015	0.558895	0.56836	0.64257
	s73	0.07418	0.05056	0.02694	0.01944	0.016547	0.02199	0.034105	0.042985	0.045385	0.051735	0.089605	0.127475	0.17313	0.219765	0.24058	0.248485	0.266495	0.297135	0.32252	0.329525	0.336525	0.37898	0.42143	0.429785	0.428395	0.452965	0.498315	0.53428	0.55147	0.57035	0.60276	0.63517	0.64711	0.65649	0.69085	0.7377	0.76374	0.763765	0.75896	0.737245	0.715535	0.721565	0.7276	0.714235	0.695325	0.652855	0.59153	0.56268
	s74	-0.062985	-0.04782	-0.03265	-0.02038	0.007705	0.03697	0.042615	0.064715	0.09683	0.10538	0.11589	0.13968	0.16321	0.16784	0.16283	0.17171	0.20032	0.223025	0.23402	0.23884	0.23582	0.2326	0.245595	0.258615	0.261065	0.259745	0.269115	0.28171	0.31473	0.371195	0.401455	0.402905	0.400395	0.403575	0.427915	0.457285	0.46023	0.45852	0.45884	0.45541	0.45749	0.4654	0.474995	0.466605	0.453175	0.444285	0.441765	0.457765
	s75	-0.15753	-0.05494	0.04765	0.11203	0.11091	0.10979	0.11602	0.12487	0.131	0.11391	0.09682	0.0872	0.08586	0.08452	0.09113	0.09923	0.10715	0.11439	0.12163	0.12801	0.13376	0.1395	0.11662	0.09215	0.08732	0.12502	0.16273	0.15231	0.11967	0.0876	0.06588	0.04416	0.04095	0.06319	0.08543	0.07334	0.05211	0.03112	0.01146	-0.00819	-0.01316	-0.0049	0.00336	-0.0016	-0.00812	-0.01102	-0.00377	0.00347
	s76	-0.127785	-0.07872	-0.029655	0.00263	0.034185	0.071145	0.110085	0.13382	0.153725	0.13087	0.097695	0.11269	0.142105	0.159055	0.16704	0.175435	0.18098	0.22303	0.3051	0.32562	0.278155	0.266885	0.322705	0.37567	0.389565	0.3972	0.418175	0.45656	0.514115	0.5708	0.63856	0.691025	0.710045	0.73401	0.777445	0.823	0.85462	0.88241	0.919075	0.942745	0.928195	0.91683	0.926315	0.92219	0.892735	0.87147	0.86793	0.84872
	s77	0.0101	-0.00300531	-0.01531	-0.00713	0.00764	0.06515	0.114765	0.13528	0.1323	0.049145	0.010885	0.07664	0.130075	0.16182	0.186225	0.20745	0.211705	0.18417	0.172295	0.179545	0.19516	0.21473	0.217265	0.217535	0.23572	0.256005	0.29184	0.34284	0.363825	0.368375	0.389455	0.40988	0.42145	0.43842	0.451855	0.463425	0.48793	0.514425	0.538715	0.55607	0.55573	0.554795	0.56328	0.558625	0.52763	0.516765	0.508035	0.498455
	s78	0.053985	0.09836	0.14273	0.13901	0.120795	0.11972	0.13709	0.15004	0.142175	0.134485	0.13681	0.139045	0.13254	0.13414	0.16781	0.191555	0.17979	0.173315	0.18126	0.193175	0.20737	0.21961	0.21484	0.210535	0.23394	0.271245	0.29601	0.30543	0.318055	0.341055	0.361095	0.37262	0.38519	0.3904	0.382095	0.379565	0.400885	0.417755	0.421895	0.41823	0.409425	0.409785	0.42298	0.441015	0.43942	0.42272	0.427355	0.42789
	s79	-0.03091	-0.002925	0.025055	0.059925	0.09979	0.13942	0.155195	0.16966	0.128235	0.08593	0.098075	0.15456	0.199615	0.20484	0.189045	0.1636	0.169285	0.17487	0.18235	0.19739	0.22102	0.216125	0.20111	0.194405	0.18428	0.17011	0.167985	0.191925	0.216655	0.21796	0.21926	0.237205	0.263015	0.279385	0.281875	0.285215	0.310315	0.335415	0.349955	0.348945	0.344025	0.377645	0.41123	0.416465	0.393575	0.36603	0.35587	0.34799
	s80	-0.10703	-0.027285	0.052465	0.039695	0.00933	-0.003765	-0.009185	-0.004675	0.007265	0.01445	0.01385	0.00493708	-0.03533	-0.06977	-0.02996	0.010015	0.011685	0.00818795	0.003385	-0.012965	-0.02634	-0.01968	-0.00077	0.014715	0.02157	0.036505	0.050915	0.0279	0.004065	0.00861	0.018765	0.01443	0.00716	0.001285	-0.017265	-0.023295	0.0017	0.033545	0.05054	0.050945	0.04151	0.031875	0.02366	0.018985	0.01944	0.020765	0.01116	-0.01613
	s81	0.044455	0.028565	0.017785	0.09827	0.17296	0.16171	0.13864	0.104995	0.08585	0.081755	0.078275	0.085075	0.0831	0.089805	0.11214	0.12418	0.124915	0.14354	0.1795	0.194755	0.18946	0.192395	0.199895	0.201925	0.19927	0.20591	0.23245	0.25635	0.28806	0.326605	0.36949	0.403445	0.418055	0.438565	0.470935	0.497675	0.511135	0.52418	0.5468	0.561285	0.54411	0.52841	0.54379	0.567445	0.562365	0.530055	0.49614	0.475275
	s82	-0.08947	-0.044565	-0.00115	0.036535	0.075315	0.116	0.13103	0.121995	0.17736	0.26451	0.29287	0.30755	0.355605	0.404505	0.41932	0.422135	0.41848	0.41149	0.38656	0.388165	0.41179	0.419225	0.424635	0.435625	0.43957	0.433265	0.4404	0.490565	0.541265	0.578955	0.5839	0.57465	0.60354	0.647025	0.65318	0.65985	0.68243	0.67145	0.659745	0.69038	0.72264	0.71596	0.70312	0.694725	0.703275	0.69401	0.671235	0.626815
	s83	-0.02347	0.032865	0.073935	0.051465	0.04633	0.066375	0.112305	0.176585	0.187485	0.184585	0.181435	0.183005	0.217285	0.24731	0.26235	0.29973	0.348935	0.37106	0.385935	0.41606	0.440915	0.45886	0.46869	0.468115	0.47799	0.490195	0.536905	0.573995	0.56857	0.574085	0.577815	0.57906	0.573275	0.576095	0.588735	0.60004	0.62818	0.636445	0.635575	0.660915	0.69538	0.69443	0.680515	0.710405	0.734145	0.724105	0.691675	0.692685
Z轴	100%Gait cycle
	s25	-0.071005	-0.071105	-0.071205	-0.060815	-0.051905	-0.048545	-0.051355	-0.06999	-0.079765	-0.07868	-0.060775	-0.046785	-0.040985	-0.043945	-0.07339	-0.08994	-0.08024	-0.06592	-0.064355	-0.070065	-0.071425	-0.06752	-0.06071	-0.049515	-0.043215	-0.046085	-0.050515	-0.06751	-0.08476	-0.083075	-0.07724	-0.08134	-0.09047	-0.091765	-0.08216	-0.073155	-0.07005	-0.0678	-0.07914	-0.08901	-0.092685	-0.106985	-0.1228	-0.10434	-0.078475	-0.070535	-0.0777	-0.099105
	s49	-0.047615	-0.058445	-0.067155	-0.06243	-0.062415	-0.077015	-0.089735	-0.095005	-0.09559	-0.094325	-0.1002	-0.11272	-0.116775	-0.113975	-0.114795	-0.117715	-0.111405	-0.104125	-0.12281	-0.140715	-0.144	-0.14772	-0.147265	-0.14403	-0.14422	-0.14719	-0.150435	-0.1531	-0.15274	-0.161835	-0.17516	-0.17937	-0.180085	-0.185385	-0.193655	-0.19761	-0.20304	-0.20814	-0.20866	-0.204175	-0.204085	-0.216905	-0.224925	-0.22546	-0.21487	-0.194455	-0.170635	-0.15707
	s52	-0.09314	-0.120175	-0.14721	-0.106375	-0.01242	0.062505	0.000445	-0.06162	-0.12942	-0.199875	-0.24036	-0.1879	-0.135435	-0.114045	-0.100185	-0.1088	-0.15637	-0.20394	-0.183605	-0.15791	-0.135965	-0.11796	-0.100895	-0.10224	-0.10359	-0.109475	-0.118255	-0.12562	-0.12609	-0.126565	-0.12795	-0.129675	-0.131555	-0.13381	-0.13607	-0.138105	-0.1401	-0.145305	-0.15505	-0.164795	-0.16729	-0.16961	-0.17701	-0.1888	-0.198595	-0.189885	-0.18117	-0.184335
	s56	-0.0666387	-0.0693924	-0.0721878	-0.0634448	-0.0547237	-0.0617873	-0.0772115	-0.0876609	-0.0948169	-0.0992433	-0.0964043	-0.0900474	-0.087883	-0.0888913	-0.0954463	-0.104399	-0.112908	-0.114728	-0.110883	-0.107227	-0.105319	-0.10216	-0.0976419	-0.0932891	-0.0916974	-0.0929272	-0.092788	-0.0909796	-0.0872883	-0.0850037	-0.0858557	-0.0863719	-0.0865511	-0.0882669	-0.0898983	-0.0883315	-0.086075	-0.0851274	-0.0849428	-0.087438	-0.0900013	-0.0893856	-0.0893409	-0.0898463	-0.0879204	-0.0845724	-0.0833304	-0.0863735
	s57	-0.026325	-0.0213	-0.01682	-0.00862	0.00130438	0.00295758	0.00446	-0.010255	-0.04094	-0.066455	-0.068265	-0.05008	-0.03372	-0.02646	-0.03095	-0.0494	-0.07453	-0.102635	-0.115825	-0.11255	-0.10071	-0.07931	-0.072005	-0.07845	-0.088735	-0.09962	-0.09299	-0.08186	-0.0623	-0.04124	-0.045805	-0.05817	-0.067495	-0.07638	-0.07084	-0.05809	-0.05074	-0.04793	-0.05671	-0.05955	-0.05086	-0.05079	-0.056595	-0.056105	-0.0603	-0.06734	-0.06304	-0.060575
	s58	-0.129025	-0.121405	-0.109505	-0.055075	-0.011405	-0.0637	-0.112255	-0.109645	-0.10566	-0.10971	-0.10649	-0.093985	-0.10566	-0.135015	-0.14182	-0.139235	-0.15187	-0.1686	-0.17105	-0.16006	-0.142225	-0.133555	-0.1372	-0.13655	-0.13623	-0.136805	-0.137075	-0.139185	-0.13826	-0.13211	-0.118545	-0.116445	-0.137505	-0.15328	-0.15807	-0.16514	-0.173905	-0.178855	-0.18442	-0.18737	-0.185155	-0.187075	-0.19059	-0.2078	-0.22975	-0.214185	-0.19351	-0.19194
	s59	0.01185	-0.00547	-0.02278	-0.0177194	-0.01081	-0.00582	-0.0028	0.012275	0.030785	0.034065	0.03026	0.02628	0.02301	0.0254	0.0303641	0.03301	0.031205	0.03043	0.031715	0.03215	0.034605	0.03823	0.02983	0.028215	0.03672	0.036555	0.038215	0.043625	0.057185	0.06405	0.059305	0.05631	0.05838	0.067705	0.0874	0.099875	0.082745	0.06363	0.045215	0.0223	0.014955	0.01689	0.01233	0.011285	0.011625	-0.002575	-0.010575	-0.0029
	s60	-0.10466	-0.09707	-0.089485	-0.07697	-0.06598	-0.06794	-0.06875	-0.07974	-0.092055	-0.086035	-0.07791	-0.058005	-0.0375	-0.03942	-0.04478	-0.045675	-0.042515	-0.04065	-0.04146	-0.02905	-0.01684	-0.011685	-0.002285	0.014095	0.029705	0.02971	0.024815	0.02876	0.034655	0.03598	0.028505	0.020045	0.029385	0.030865	0.0249	0.03193	0.026685	0.034895	0.06524	0.04508	0.005245	0.00249	-0.00341	-0.020235	-0.013935	0.0104	0.0091345	-0.01113
	s61	-0.052315	-0.0568	-0.06128	-0.06607	-0.071375	-0.07669	-0.072315	-0.064475	-0.05686	-0.05113	-0.045405	-0.04592	-0.053385	-0.06084	-0.097125	-0.13881	-0.17124	-0.168935	-0.166635	-0.16864	-0.17377	-0.1789	-0.18786	-0.19703	-0.20317	-0.20274	-0.202305	-0.20646	-0.21273	-0.219525	-0.23575	-0.25198	-0.26681	-0.27973	-0.29264	-0.291935	-0.28759	-0.2828	-0.275635	-0.26847	-0.268865	-0.276075	-0.283285	-0.29221	-0.301335	-0.309015	-0.312625	-0.31624
	s62	-0.0666387	-0.0693924	-0.0721878	-0.0634448	-0.0547237	-0.0617873	-0.0772115	-0.0876609	-0.0948169	-0.0992433	-0.0964043	-0.0900474	-0.087883	-0.0888913	-0.0954463	-0.104399	-0.112908	-0.114728	-0.110883	-0.107227	-0.105319	-0.10216	-0.0976419	-0.0932891	-0.0916974	-0.0929272	-0.092788	-0.0909796	-0.0872883	-0.0850037	-0.0858557	-0.0863719	-0.0865511	-0.0882669	-0.0898983	-0.0883315	-0.086075	-0.0851274	-0.0849428	-0.087438	-0.0900013	-0.0893856	-0.0893409	-0.0898463	-0.0879204	-0.0845724	-0.0833304	-0.0863735
	s63	-0.11662	-0.12283	-0.12904	-0.12629	-0.125315	-0.156745	-0.1922	-0.188365	-0.194965	-0.23716	-0.259845	-0.28951	-0.328125	-0.340555	-0.323955	-0.32675	-0.343525	-0.31149	-0.285205	-0.317975	-0.34251	-0.3332	-0.32481	-0.323305	-0.32216	-0.31564	-0.309115	-0.309555	-0.31005	-0.31527	-0.32024	-0.30423	-0.286765	-0.282055	-0.27909	-0.26537	-0.2505	-0.265485	-0.275485	-0.264245	-0.26017	-0.27415	-0.28356	-0.25118	-0.223195	-0.234835	-0.244455	-0.22144
	s64	-0.0666387	-0.0693924	-0.0721878	-0.0634448	-0.0547237	-0.0617873	-0.0772115	-0.0876609	-0.0948169	-0.0992433	-0.0964043	-0.0900474	-0.087883	-0.0888913	-0.0954463	-0.104399	-0.112908	-0.114728	-0.110883	-0.107227	-0.105319	-0.10216	-0.0976419	-0.0932891	-0.0916974	-0.0929272	-0.092788	-0.0909796	-0.0872883	-0.0850037	-0.0858557	-0.0863719	-0.0865511	-0.0882669	-0.0898983	-0.0883315	-0.086075	-0.0851274	-0.0849428	-0.087438	-0.0900013	-0.0893856	-0.0893409	-0.0898463	-0.0879204	-0.0845724	-0.0833304	-0.0863735
	s65	-0.0737	-0.09903	-0.12436	-0.129485	-0.11599	-0.10353	-0.09777	-0.091895	-0.088385	-0.095255	-0.105125	-0.11994	-0.13324	-0.140915	-0.142765	-0.145765	-0.15164	-0.158075	-0.15829	-0.15669	-0.156975	-0.16162	-0.168475	-0.169135	-0.156775	-0.14786	-0.142585	-0.137635	-0.127855	-0.130045	-0.12911	-0.12406	-0.118025	-0.124425	-0.127005	-0.121855	-0.116845	-0.12182	-0.126905	-0.125915	-0.10804	-0.08987	-0.09395	-0.10976	-0.12094	-0.11479	-0.10864	-0.106695
	s66	-0.074545	-0.07359	-0.072635	-0.087125	-0.12382	-0.16052	-0.17774	-0.182675	-0.17633	-0.16319	-0.1523	-0.148915	-0.155095	-0.16517	-0.185835	-0.19889	-0.201395	-0.19371	-0.184925	-0.1745	-0.168155	-0.162125	-0.153635	-0.140565	-0.137895	-0.143645	-0.148895	-0.14681	-0.13604	-0.123315	-0.113055	-0.11156	-0.11319	-0.112075	-0.112505	-0.11474	-0.111625	-0.102375	-0.09383	-0.093355	-0.096685	-0.09848	-0.093485	-0.08837	-0.08616	-0.083715	-0.081745	-0.098005
	s68	-0.08449	-0.09493	-0.10537	-0.07596	-0.040005	-0.06702	-0.12314	-0.158095	-0.16666	-0.160325	-0.137715	-0.11878	-0.13218	-0.15579	-0.190075	-0.219285	-0.209735	-0.198845	-0.193265	-0.189705	-0.187345	-0.187145	-0.18217	-0.167005	-0.15793	-0.16357	-0.1663	-0.15425	-0.14064	-0.1296	-0.118175	-0.105535	-0.098405	-0.10975	-0.118435	-0.11605	-0.11267	-0.11144	-0.10764	-0.10406	-0.096745	-0.089175	-0.086855	-0.08574	-0.084665	-0.083965	-0.08461	-0.090285
	s69	-0.058755	-0.06303	-0.068275	-0.08513	-0.101355	-0.11411	-0.12189	-0.113095	-0.102035	-0.085875	-0.087735	-0.11841	-0.13546	-0.136625	-0.11958	-0.086945	-0.086135	-0.105225	-0.09495	-0.07163	-0.08228	-0.103115	-0.08071	-0.050445	-0.05124	-0.054615	-0.063165	-0.069415	-0.04813	-0.02837	-0.01698	-0.00778	-0.00589	-0.00691	-0.014485	-0.018975	-0.018535	-0.00885	0.011625	0.01743	0.010655	0.013355	0.02197	0.019575	0.012275	0.01205	0.013945	0.011115
	s70	-0.05957	-0.029535	0.000505	-0.025035	-0.054685	-0.08821	-0.119925	-0.127095	-0.12949	-0.10539	-0.076795	-0.091475	-0.12219	-0.13824	-0.14697	-0.150775	-0.148175	-0.145375	-0.149655	-0.15613	-0.15657	-0.155205	-0.154	-0.154145	-0.16439	-0.173125	-0.17199	-0.173685	-0.179885	-0.18483	-0.188105	-0.194225	-0.199895	-0.2009	-0.20254	-0.20738	-0.20666	-0.198085	-0.18543	-0.18863	-0.214075	-0.22075	-0.206035	-0.198125	-0.188015	-0.174965	-0.17186	-0.188785
	s71	-0.097785	-0.098965	-0.10014	-0.102375	-0.10511	-0.11855	-0.15196	-0.183915	-0.155015	-0.12611	-0.117515	-0.11773	-0.12033	-0.126965	-0.1331	-0.128835	-0.124575	-0.119455	-0.11401	-0.107365	-0.09889	-0.09074	-0.087	-0.08325	-0.084355	-0.08713	-0.08408	-0.07295	-0.06344	-0.06977	-0.07609	-0.07153	-0.063665	-0.0606	-0.063605	-0.064245	-0.04696	-0.029675	-0.030075	-0.03516	-0.03959	-0.043275	-0.04351	-0.02251	-0.00151	-0.005395	-0.014975	-0.02474
	s72	-0.00963	-0.06397	-0.118315	-0.11022	-0.0873	-0.068175	-0.05025	-0.048165	-0.07657	-0.096115	-0.065155	-0.03043	-0.00427	0.0142	0.00262	-0.016035	-0.032745	-0.03002	-0.01602	-0.010095	-0.010685	-0.00933	-0.00046	0.01305	0.018495	0.01027	0.01566	0.04143	0.053595	0.035935	0.01957	0.024715	0.034855	0.03445	0.03536	0.047165	0.055945	0.05257	0.042465	0.03805	0.055475	0.074095	0.07218	0.06388	0.07676	0.098525	0.09975	0.08208
	s73	0.013875	-0.04809	-0.110055	-0.111855	-0.09647	-0.111875	-0.151925	-0.168255	-0.137155	-0.1079	-0.09351	-0.079115	-0.07753	-0.07755	-0.10209	-0.13888	-0.15693	-0.15155	-0.14475	-0.13297	-0.121195	-0.10414	-0.087085	-0.07773	-0.07057	-0.066665	-0.065365	-0.06363	-0.061025	-0.057795	-0.04957	-0.04135	-0.04053	-0.04063	-0.03903	-0.036585	-0.033415	-0.029355	-0.027245	-0.03194	-0.036635	-0.01871	-0.00078	0.001895	0.0002	-0.00915	-0.024635	-0.02729
	s74	-0.084555	-0.10073	-0.116905	-0.072705	-0.006025	-0.02141	-0.0872	-0.112945	-0.1224	-0.12568	-0.09297	-0.05431	-0.032455	-0.037285	-0.050995	-0.068585	-0.07713	-0.07293	-0.059465	-0.052075	-0.05964	-0.065475	-0.057555	-0.05042	-0.05493	-0.060445	-0.064135	-0.069145	-0.059505	-0.04813	-0.05634	-0.06579	-0.06807	-0.067365	-0.0619	-0.05601	-0.065325	-0.077915	-0.087955	-0.09741	-0.10013	-0.094815	-0.09028	-0.097445	-0.10627	-0.107485	-0.10579	-0.106585
	s75	-0.22341	-0.11696	-0.0105	0.0458	0.01612	-0.01355	-0.0268	-0.03418	-0.04468	-0.08168	-0.11868	-0.10841	-0.04561	0.01719	-0.00582	-0.04491	-0.07425	-0.06707	-0.05988	-0.05696	-0.05716	-0.05735	-0.05896	-0.06064	-0.06382	-0.07026	-0.0767	-0.08158	-0.08573	-0.09067	-0.10966	-0.12865	-0.13375	-0.11975	-0.10575	-0.10356	-0.10452	-0.10801	-0.12501	-0.14202	-0.14267	-0.1286	-0.11453	-0.11878	-0.12517	-0.12606	-0.11149	-0.09693
	s76	-0.112015	-0.099675	-0.087335	-0.07969	-0.07179	-0.077385	-0.083705	-0.11829	-0.162945	-0.15991	-0.140765	-0.12481	-0.10683	-0.11179	-0.133245	-0.154505	-0.175815	-0.1739	-0.148755	-0.13511	-0.13538	-0.12892	-0.10366	-0.08088	-0.074635	-0.070085	-0.07336	-0.07666	-0.068395	-0.058035	-0.048705	-0.045895	-0.05501	-0.062355	-0.069895	-0.07843	-0.080005	-0.076835	-0.068265	-0.064645	-0.07144	-0.070355	-0.06357	-0.06465	-0.06879	-0.07562	-0.076675	-0.075775
	s77	0.0049545	-0.043525	-0.08799	-0.068755	-0.047795	-0.011355	0.01338	-0.020485	-0.04995	-0.0596	-0.05895	-0.0382	-0.02279	-0.015975	-0.01257	-0.009335	-0.00356688	6.48e-06	0.00728	0.022035	0.03437	0.041795	0.04607	0.04984	0.058625	0.066935	0.07331	0.082555	0.08895	0.094905	0.092495	0.085775	0.09363	0.10345	0.099015	0.088225	0.084245	0.08949	0.09104	0.088595	0.09345	0.098515	0.100035	0.10026	0.09177	0.08736	0.078705	0.075255
	s78	-0.085335	-0.06446	-0.04359	-0.035845	-0.029595	-0.038855	-0.05541	-0.063865	-0.066105	-0.065185	-0.06051	-0.05649	-0.055885	-0.05823	-0.059545	-0.05899	-0.06581	-0.06673	-0.055385	-0.04888	-0.054005	-0.059335	-0.0653	-0.07397	-0.06748	-0.051855	-0.046045	-0.052355	-0.0575991	-0.0584864	-0.06055	-0.06781	-0.075165	-0.08165	-0.089135	-0.09342	-0.091735	-0.09102	-0.09163	-0.09776	-0.106615	-0.106555	-0.099955	-0.101975	-0.11079	-0.11676	-0.116595	-0.11956
	s79	-0.00411	-0.030935	-0.057755	-0.05791	-0.042785	-0.03838	-0.0569	-0.07547	-0.102475	-0.13602	-0.14753	-0.124455	-0.10021	-0.0817	-0.072405	-0.09446	-0.11505	-0.122545	-0.123795	-0.124775	-0.127135	-0.133735	-0.133475	-0.127585	-0.12948	-0.13598	-0.14707	-0.147525	-0.14537	-0.147715	-0.15006	-0.13613	-0.11834	-0.11273	-0.12187	-0.13045	-0.13035	-0.130245	-0.13256	-0.139845	-0.147385	-0.13307	-0.11824	-0.112115	-0.11782	-0.12485	-0.121445	-0.12149
	s80	-0.011775	-0.001285	0.00920949	0.012835	0.01441	0.01955	0.027245	0.02568	0.018515	0.017715	0.02429	0.023895	-0.006095	-0.03378	-0.02432	-0.015095	-0.03198	-0.052435	-0.06456	-0.077335	-0.08367	-0.081235	-0.084685	-0.10075	-0.112535	-0.111525	-0.113395	-0.134185	-0.154325	-0.152535	-0.14423	-0.14337	-0.149405	-0.164165	-0.18386	-0.184725	-0.164655	-0.145765	-0.13446	-0.1315	-0.137085	-0.142865	-0.149565	-0.153965	-0.14924	-0.140785	-0.14353	-0.159725
	s81	0.002585	-0.01773	-0.037225	-0.04094	-0.041885	-0.019545	-0.00253976	-0.0131	-0.02115	-0.02262	-0.02836	-0.040265	-0.047615	-0.042885	-0.035575	-0.03558	-0.039415	-0.03661	-0.02663	-0.01729	-0.012935	-0.01199	-0.012955	-0.0105949	-0.010855	-0.01265	-0.00039	0.00982	0.00497	0.00378094	0.01458	0.01826	0.00582	-0.00187	-5.5e-05	0.00348	0.00835	0.0106	0.01473	0.017595	0.012875	0.007365	0.004145	0.00883	0.02144	0.02701	0.027835	0.03182
	s82	-0.182335	-0.10505	-0.03944	-0.03325	-0.05557	-0.134975	-0.16262	-0.13407	-0.11159	-0.09479	-0.11779	-0.150445	-0.15373	-0.149575	-0.147	-0.14418	-0.12937	-0.120425	-0.1232	-0.12817	-0.131275	-0.12343	-0.116655	-0.109875	-0.10513	-0.108085	-0.10645	-0.085165	-0.06283	-0.048895	-0.04679	-0.04831	-0.04201	-0.036725	-0.03549	-0.02832	-0.0168	-0.011305	0.00142	0.021565	0.02438	0.0202	0.022985	0.01891	0.02933	0.04379	0.046365	0.03896
	s83	-0.029795	-0.047505	-0.064415	-0.075	-0.07757	-0.06937	-0.071055	-0.08011	-0.101165	-0.122335	-0.09681	-0.07437	-0.09275	-0.110125	-0.121145	-0.124405	-0.124315	-0.14691	-0.164355	-0.152665	-0.14185	-0.13361	-0.13242	-0.135895	-0.136035	-0.137455	-0.12666	-0.11436	-0.11844	-0.12194	-0.12445	-0.12394	-0.116915	-0.11537	-0.115845	-0.111475	-0.10597	-0.110615	-0.119085	-0.121585	-0.120865	-0.12821	-0.14292	-0.15092	-0.137425	-0.116225	-0.109955	-0.110715
[truncated: 53 more columns]
