# Supplementary material for: Influences of footstrike patterns and overground conditions on lower extremity kinematics and kinetics during running: Statistical parametric mapping analysis
Source: PLoS One. 2025 Feb 6;20(2):e0317853. doi: 10.1371/journal.pone.0317853 (PMC11801536; doi:10.1371/journal.pone.0317853)
Supplement: S1 Data — (ZIP) [file pone.0317853.s001.zip › Supporting Information/NON-REARFOOT/Moment/Data-nRFS-Hip-moment.xlsx]

## Sheet: Surface01 Grass
Hip joint moment
X轴	100%Gait cycle	1	2	3	4	5	6	7	8	9	10	11	12	13	14	15	16	17	18	19	20	21	22	23	24	25	26	27	28	29	30	31	32	33	34	35	36	37	38	39	40	41	42	43	44	45	46	47	48
	s25	-1.61373	-1.50182	-1.38992	-1.68725	-2.10052	-2.49123	-2.67265	-2.547	-2.06239	-1.42694	-0.614675	0.110815	0.215895	0.23308	0.38883	0.392635	-0.236575	-0.962435	-1.54852	-1.89535	-2.08069	-2.06861	-2.07854	-2.18269	-2.14031	-1.69257	-1.33348	-1.15665	-1.07375	-1.13445	-1.27118	-1.57407	-1.94683	-1.96166	-1.59631	-1.21704	-1.07044	-0.97673	-0.890565	-0.78812	-0.657505	-0.53199	-0.46255	-0.39555	-0.39471	-0.45156	-0.302445	0.12941
	s49	-1.94975	-2.50289	-3.05602	-3.04784	-2.93953	-1.63485	-0.137125	0.27335	0.26788	0.08764	-0.202915	-0.67988	-1.33048	-2.1104	-2.65057	-2.66259	-2.428	-2.19875	-2.28982	-2.24259	-1.75348	-1.3655	-1.17694	-1.43276	-1.66507	-1.56793	-1.47079	-1.95413	-2.50518	-2.23048	-1.70457	-1.61521	-1.73175	-1.96455	-1.87295	-1.19304	-0.886295	-1.08929	-1.32393	-1.19057	-1.02956	-1.27891	-0.99038	0.051165	0.44934	-0.118565	-0.40796	-0.337605
	s52	-1.49236	-2.1167	-2.74105	-3.47045	-4.30286	-4.6238	-3.07005	-1.5229	-0.660945	0.011765	0.348205	0.362645	0.167745	-0.856085	-1.99355	-3.00226	-3.84721	-4.27144	-3.81448	-3.22456	-2.68267	-2.32375	-2.10273	-1.96158	-1.95171	-2.1059	-2.29778	-2.39137	-2.25381	-1.98915	-1.82096	-2.14894	-2.64972	-3.03375	-3.16915	-2.98016	-2.61619	-2.28177	-2.125	-2.00421	-2.13894	-2.26396	-2.24242	-2.06236	-1.87075	-1.52534	-1.16917	-1.13679
	s56	-1.41731	-1.32838	-1.37684	-2.19157	-2.50734	-1.61397	-1.2089	-1.46569	0.20797	1.1327	-0.302285	-0.401645	0.3279	0.109675	-0.243945	-1.57784	-2.66414	-2.10414	-1.88055	-1.7752	-1.82194	-2.1371	-3.22971	-3.53349	-1.59547	-0.46614	-0.388245	-0.77622	-1.46639	-1.05332	-0.99712	-1.23293	-0.122315	1.13958	0.759185	-0.442365	-1.1045	-0.72601	-0.05464	-0.08591	-0.322565	-0.377555	-0.45712	0.39189	1.44413	1.14199	-0.19637	-0.997885
	s57	-1.41566	-1.9783	-2.54094	-3.11102	-3.68692	-4.05307	-2.9091	-1.76511	-0.826715	0.016235	0.580305	0.279835	-0.02064	-0.55839	-1.15366	-1.74623	-2.33412	-2.922	-2.55902	-2.12096	-1.78364	-1.55208	-1.32418	-1.1679	-1.01161	-1.31103	-1.90208	-2.23278	-1.29886	-0.364935	-0.50058	-1.02841	-1.27703	-0.85095	-0.42486	-0.45085	-0.554335	-0.92993	-1.68968	-2.44943	-1.55014	-0.609375	-0.256515	-0.411395	-0.53828	-0.406225	-0.27417	-0.235265
	s58	-1.67257	-1.98891	-2.26902	-2.08553	-1.88044	-1.61754	-1.38259	-1.1892	-0.866895	-0.3191	-0.145105	-0.481625	-0.917195	-1.52384	-2.02926	-2.4055	-2.19984	-1.71002	-1.48153	-1.28917	-1.39258	-1.6052	-1.51858	-1.47457	-1.88108	-2.42619	-3.00945	-2.90838	-2.30703	-1.99226	-1.79156	-1.3991	-1.17389	-0.968705	-0.465045	-1.02697	-1.77639	-2.16047	-2.36689	-2.58365	-2.68865	-2.2687	-1.91303	-1.6947	-1.45861	-1.67845	-1.88457	-1.90077
	s59	-0.991745	-1.49633	-2.00093	-2.55843	-3.06846	-2.70228	-1.96636	-1.20614	-0.475545	-0.05516	-0.323835	-0.74117	-1.61551	-2.50244	-3.08457	-3.47057	-3.19791	-2.7626	-2.30615	-1.90189	-1.64208	-1.64407	-1.69511	-1.63234	-1.54842	-1.57526	-1.66665	-1.72293	-1.73333	-1.71937	-1.67118	-1.65801	-1.58727	-1.39297	-1.34437	-1.43869	-1.38022	-1.17803	-1.05222	-1.16095	-1.27134	-1.12275	-0.870415	-0.753765	-0.80329	-0.773745	-0.60978	-0.56862
	s60	-0.55427	-1.76981	-2.9609	-3.13618	-3.23068	-2.87167	-2.40368	-1.44636	-0.40611	0.033255	0.24764	0.567835	0.70639	0.13087	-0.70895	-1.384	-2.07771	-2.5856	-2.65083	-2.48236	-2.14062	-1.7989	-1.42771	-1.12512	-1.06684	-1.19479	-1.17656	-0.99557	-0.96473	-1.1566	-1.32791	-1.52914	-1.58068	-1.44653	-1.3805	-1.38233	-1.73403	-2.15204	-1.75371	-1.21565	-1.00898	-0.69932	-1.29052	-2.01343	-0.8634	0.09602	-1.2194	-2.23131
	s61	-3.12502	-3.8515	-4.57798	-3.71381	-2.31939	-1.23302	-0.441015	0.198985	0.43547	0.572675	0.020875	-0.623255	-1.4346	-2.16579	-2.85635	-3.66554	-4.03428	-3.74718	-3.26289	-2.67903	-2.22115	-1.97463	-1.7731	-1.59947	-1.52703	-1.6424	-1.78642	-1.76216	-1.68665	-1.74322	-1.86077	-1.84557	-1.73606	-1.7734	-1.92175	-1.83604	-1.72438	-1.717	-1.62386	-1.45526	-1.23975	-1.03845	-0.794265	-0.5251	-0.635625	-0.841435	-0.804355	-0.68967
	s62	-2.13506	-2.37231	-2.43446	-1.92704	-1.33567	-0.723305	-0.54757	-0.7569	-1.23333	-1.80564	-2.12803	-2.204	-2.29806	-2.43261	-2.20975	-1.90708	-1.86305	-1.9482	-2.02169	-2.03404	-2.1122	-2.09765	-2.07987	-2.33833	-2.35022	-2.13249	-2.21118	-2.3091	-2.09984	-1.79225	-1.6866	-1.76309	-1.49409	-0.98602	-0.83706	-1.24727	-1.15067	-0.65867	-0.643415	-0.131235	0.663665	-0.764955	-1.87216	-1.16012	-0.654435	-0.744335	-0.68449	-0.453155
	s63	-4.03498	-3.5592	-3.06953	-1.62824	-0.221015	0.51707	1.21249	0.88847	0.568395	-0.417555	-1.45136	-1.99154	-2.42905	-2.57043	-2.68784	-2.39574	-2.12654	-1.89119	-1.70184	-1.96496	-2.31576	-2.78013	-3.04158	-2.85813	-2.71074	-2.30931	-1.97987	-1.96683	-1.77079	-1.26564	-0.99514	-1.44125	-1.65954	-1.11285	-0.869465	-1.01647	-0.872485	-0.748535	-0.72554	-0.596075	-0.66907	-0.808275	-0.669835	-0.597445	-0.608635	-0.48795	-0.34566	-0.3981
	s64	-2.9611	-2.74447	-2.52786	-2.32707	-2.1446	-1.72637	-0.79483	0.123325	0.473305	0.820625	0.74458	0.11484	-0.64495	-1.72639	-2.81301	-3.44726	-3.99294	-4.23106	-3.89652	-3.54576	-3.21421	-2.86695	-2.46524	-2.14762	-2.10791	-2.21845	-2.1511	-1.78689	-1.48202	-1.81108	-2.33719	-2.57633	-2.5977	-2.43639	-2.37679	-2.50477	-2.46754	-2.35209	-2.28559	-2.26129	-2.06243	-1.88713	-1.75175	-1.16256	-0.56908	-0.732195	-1.07727	-1.2022
	s65	-1.27422	-1.5573	-1.84038	-1.90855	-1.76116	-1.59844	-1.44899	-1.29954	-1.30808	-1.41746	-1.53771	-1.4481	-1.35848	-1.59347	-2.04251	-2.41095	-2.47119	-2.53141	-2.39379	-2.25778	-2.20024	-1.96756	-1.73716	-1.63677	-1.62183	-1.74752	-2.16773	-2.52098	-2.42821	-2.21468	-2.3293	-2.66338	-2.80727	-2.4892	-2.1688	-1.99998	-1.62061	-1.54878	-2.01023	-2.57079	-1.8036	-0.96497	-0.80294	-1.10191	-1.17851	-0.338665	0.20422	0.16791
	s66	-2.95946	-3.43912	-3.91879	-3.95353	-3.35758	-2.76162	-1.65486	-0.417265	0.46379	0.234285	0.00478	-0.577975	-1.40267	-2.14235	-2.57496	-3.02289	-3.11767	-2.62362	-2.15481	-2.21958	-2.33302	-2.30104	-2.01391	-1.7211	-1.87201	-2.28972	-2.554	-2.53748	-2.5178	-2.58299	-2.15614	-1.73108	-1.57329	-1.77478	-1.94131	-1.7345	-1.46346	-1.4673	-1.5053	-1.10787	-0.6731	-0.54061	-1.16402	-0.706675	-0.04917	0.414065	0.0488	-0.31489
	s68	-1.72174	-2.14954	-2.57733	-2.87386	-3.1738	-2.26312	-1.0505	-0.269025	0.444985	0.78655	0.82991	0.43993	-0.47019	-1.29845	-2.07482	-2.62878	-2.73236	-2.83197	-2.54657	-2.25157	-1.93589	-1.62959	-1.41549	-1.19418	-0.719285	-0.21403	-0.625005	-1.20307	-0.77167	-0.17067	-0.170305	-0.311965	-0.370875	-0.652095	-0.919085	-0.62667	-0.33133	-0.490685	-0.756645	-0.599965	-0.23459	-0.39727	-1.09516	-1.24409	-0.130815	1.15369	0.761915	-0.555265
	s69	-2.016	-2.38548	-2.75014	-2.68187	-2.46515	-1.91296	-1.1408	-0.586055	-0.179536	-0.0721294	-0.301478	-0.611084	-1.01094	-1.54482	-1.9951	-2.32887	-2.5459	-2.53306	-2.39286	-2.27329	-2.07672	-1.97886	-1.97332	-1.90775	-1.80902	-1.82566	-1.91707	-1.94897	-1.86371	-1.70022	-1.61165	-1.64841	-1.55579	-1.30478	-1.19423	-1.27025	-1.21352	-1.11537	-1.26439	-1.50033	-1.27522	-0.904688	-0.871292	-1.05948	-1.07253	-0.681544	-0.456527	-0.508054
	s70	-3.22877	-3.5265	-3.82423	-2.74915	-1.57074	-0.859445	-0.271475	0.139315	0.377375	-0.02549	-0.50514	-1.50804	-2.61436	-3.40596	-3.87188	-3.97999	-4.00145	-3.62861	-2.98347	-2.41302	-1.97643	-1.78049	-2.1481	-2.54062	-2.68874	-2.85372	-2.96147	-3.15971	-2.88931	-2.42542	-3.52665	-4.92875	-3.6663	-1.43175	-0.592635	-0.876985	-1.73883	-2.25736	-2.01538	-1.74221	-1.64041	-1.39174	-1.29363	-1.47407	-1.54306	-1.5509	-1.57347	-1.3255
	s71	-2.11024	-2.99169	-3.87313	-3.71089	-3.37481	-2.27812	-0.60652	0.33181	0.329105	0.354875	0.11843	-0.284305	-1.03069	-1.82725	-2.57858	-3.24717	-3.4443	-3.05884	-2.74958	-2.78562	-2.74502	-2.44744	-2.06818	-1.81436	-1.8294	-1.8761	-1.92812	-2.03252	-2.08546	-1.91623	-1.71562	-1.62739	-1.68528	-2.4185	-3.15172	-2.00821	-0.697785	-1.44908	-2.92507	-2.5139	-1.13507	-0.777125	-1.16486	-1.34506	-1.26296	-1.13195	-0.895985	-0.68994
	s72	-2.016	-2.38548	-2.75014	-2.68187	-2.46515	-1.91296	-1.1408	-0.586055	-0.179536	-0.0721294	-0.301478	-0.611084	-1.01094	-1.54482	-1.9951	-2.32887	-2.5459	-2.53306	-2.39286	-2.27329	-2.07672	-1.97886	-1.97332	-1.90775	-1.80902	-1.82566	-1.91707	-1.94897	-1.86371	-1.70022	-1.61165	-1.64841	-1.55579	-1.30478	-1.19423	-1.27025	-1.21352	-1.11537	-1.26439	-1.50033	-1.27522	-0.904688	-0.871292	-1.05948	-1.07253	-0.681544	-0.456527	-0.508054
	s73	-1.49297	-2.79363	-4.09427	-4.1578	-3.71178	-2.86734	-1.40322	-0.079315	0.020695	0.120705	-0.13266	-0.403325	-0.927765	-1.85224	-2.65716	-2.82966	-2.98763	-3.05953	-3.15439	-3.12658	-2.97402	-2.82052	-2.39998	-1.9806	-2.51504	-3.37628	-3.91293	-3.51464	-2.51361	-1.91368	-1.70302	-1.71376	-1.63816	-1.54548	-1.49877	-1.24011	-1.22405	-1.09276	-0.103945	0.693875	-0.09848	-1.77578	-2.2564	-3.84281	-6.12747	-4.79633	-2.40499	-1.02601
	s74	-1.27097	-1.40973	-1.54848	-1.85905	-2.19127	-1.79724	-0.99229	0.062165	0.694555	0.647015	0.24678	-0.40551	-0.96781	-1.1381	-1.15924	-1.40935	-1.49604	-1.58475	-1.71961	-1.3971	-0.986655	-1.16556	-1.47168	-1.48594	-1.542	-1.61391	-1.59129	-1.54875	-1.32984	-1.12055	-1.34703	-1.21968	-0.30938	-0.13336	-1.27414	-1.68769	-0.092175	0.91076	-0.700905	-1.90641	-0.98517	-0.0229	-0.04472	-0.46288	-0.840105	-0.59195	0.04987	0.530665
	s75	-1.7852	-2.05846	-2.33174	-2.58376	-2.82271	-2.93756	-2.65529	-2.37301	-0.588025	1.44742	2.06439	1.12102	0.28086	0.421075	0.561285	0.135685	-0.516255	-1.12959	-1.66576	-2.20193	-1.44805	-0.629665	-0.544165	-1.00833	-1.32489	-1.01408	-0.70327	-1.09688	-1.65622	-1.79092	-1.35942	-0.950205	-0.986635	-1.02307	-0.87666	-0.638825	-0.442845	-0.351505	-0.260165	-0.279865	-0.31125	-0.32773	-0.33066	-0.321425	-0.23923	-0.15703	-0.14799	-0.161815
	s76	-0.89575	-1.45077	-2.02984	-2.80885	-3.32499	-2.7051	-2.12937	-1.73216	-1.55232	-1.66166	-1.38586	-0.67092	-0.275115	-0.19794	-0.343605	-0.63403	-1.30862	-2.00701	-2.70483	-3.30942	-3.02947	-2.71042	-2.58555	-2.18839	-1.69698	-1.49463	-1.64765	-1.88783	-1.85014	-1.40817	-1.20586	-1.88799	-2.45295	-1.15942	0.22146	-1.10689	-2.16446	-0.682285	-0.69027	-3.23685	-2.84793	0.145725	0.87761	-0.603155	-1.90423	-1.48232	-0.612575	-0.787815
	s77	-2.05449	-2.63469	-3.25606	-2.82128	-2.23843	-1.26355	-0.147695	0.668545	1.06595	0.544875	0.344905	0.32092	-0.53615	-1.93939	-2.62739	-2.37987	-2.62486	-2.94216	-2.33475	-1.61199	-1.23775	-2.06892	-2.82862	-1.71542	-0.59367	-1.31533	-2.23997	-1.66714	-0.974285	-1.59475	-2.3033	-1.64762	-0.934075	-1.60801	-2.26326	-0.67669	0.70344	-0.851555	-2.13064	-1.86854	-1.86192	-0.492025	1.06622	-2.78496	-6.84358	-2.20062	3.144	2.09741
	s78	-2.016	-2.38548	-2.75014	-2.68187	-2.46515	-1.91296	-1.1408	-0.586055	-0.179536	-0.0721294	-0.301478	-0.611084	-1.01094	-1.54482	-1.9951	-2.32887	-2.5459	-2.53306	-2.39286	-2.27329	-2.07672	-1.97886	-1.97332	-1.90775	-1.80902	-1.82566	-1.91707	-1.94897	-1.86371	-1.70022	-1.61165	-1.64841	-1.55579	-1.30478	-1.19423	-1.27025	-1.21352	-1.11537	-1.26439	-1.50033	-1.27522	-0.904688	-0.871292	-1.05948	-1.07253	-0.681544	-0.456527	-0.508054
	s79	-1.72229	-2.07894	-2.43559	-2.42098	-2.30118	-2.02473	-1.56748	-1.17512	-0.79524	-0.4453	-0.63614	-0.857115	-1.26879	-1.82166	-2.20578	-2.43067	-2.64101	-2.53207	-2.36805	-2.06252	-1.7684	-1.704	-1.66956	-1.67316	-1.72162	-1.69542	-1.62139	-1.56638	-1.73439	-1.94304	-1.67375	-1.10658	-1.13632	-1.77333	-2.10786	-1.51702	-0.93704	-0.928405	-1.2294	-1.59286	-1.7828	-1.30945	-0.648595	-0.46679	-0.64176	-0.711875	-0.603735	-0.45874
	s80	-3.33637	-2.92604	-2.51569	-1.67738	-0.771365	-0.02986	0.654295	0.77738	0.412145	-0.087815	-0.836945	-1.54119	-1.87305	-2.11674	-1.99053	-1.83987	-1.43052	-0.99776	-0.977535	-1.05038	-0.95716	-0.71291	-0.51922	-0.44726	-0.48753	-0.768515	-0.80813	-0.302005	-0.16121	-1.13686	-1.83662	-0.562095	0.9234	0.518135	-0.113745	-0.00902	-0.36509	-1.05316	-1.25385	-0.821885	0.030145	0.3066	-0.053685	-0.27889	-0.12877	0.09753	0.08618	-0.30573
	s81	-2.0113	-2.4605	-2.9063	-3.12406	-3.01449	-1.67295	-0.65014	-0.51827	-0.36042	-0.18245	-0.50812	-0.863155	-1.35317	-2.16155	-2.82324	-3.36654	-3.8122	-3.66976	-3.22435	-2.8092	-2.32208	-2.19319	-2.25638	-2.24521	-2.18483	-2.07832	-2.06114	-2.11386	-2.083	-2.05302	-2.0967	-2.06897	-2.16056	-2.156	-1.81577	-1.60962	-1.48079	-1.62827	-2.07915	-2.09935	-2.04231	-1.80759	-1.09554	-0.80852	-1.22649	-1.39166	-0.75948	-0.326555
	s82	-3.28907	-3.37305	-3.36987	-1.68552	-0.08467	0.208805	0.33277	0.324055	0.203265	-0.840905	-1.86862	-2.40419	-2.85084	-3.20439	-3.3197	-2.95424	-2.41403	-2.09448	-2.20284	-2.52899	-2.63282	-2.6609	-2.87431	-3.0005	-3.03318	-3.09998	-2.94752	-2.91642	-3.1889	-2.88466	-2.04784	-1.6375	-1.33261	-1.2369	-1.64589	-2.05536	-2.03145	-1.36681	-1.57546	-2.20226	-0.606695	0.68673	-1.18811	-2.58331	-1.4406	-0.70655	-1.01745	-0.317095
	s83	-1.91563	-2.34745	-2.78667	-3.19152	-3.12278	-2.02553	-0.889525	0.152135	0.32365	-0.072625	-1.1113	-1.73016	-1.37469	-1.45891	-2.11686	-2.6093	-2.73887	-2.3664	-2.01292	-2.19735	-2.36349	-2.42238	-2.83416	-3.40336	-3.45608	-3.21268	-2.61755	-2.59153	-3.49382	-2.49766	-0.078135	-0.63809	-2.31907	0.442985	3.40294	0.22675	-1.54119	1.11278	1.63292	-2.73771	-4.4625	-2.10708	-0.75943	-0.248135	1.10173	1.51466	0.3701	-0.22213
Y轴	100%Gait cycle
	s25	-0.03929	-0.107325	-0.17536	-0.1888	-0.18268	-0.157615	-0.122835	-0.07804	-0.061075	-0.06345	-0.366505	-0.717435	-0.99968	-1.15796	-1.0272	-0.90144	-0.936065	-0.966605	-0.8967	-0.809095	-0.774415	-0.857365	-1.01202	-1.17464	-1.20007	-1.12475	-1.08491	-1.04622	-1.01632	-0.97595	-0.96298	-0.982045	-0.973965	-0.88624	-0.828965	-0.8474	-0.871655	-1.01182	-1.26594	-1.38254	-1.11527	-0.852715	-0.99126	-1.19066	-1.15925	-1.03636	-1.06193	-1.21231
	s49	-0.374375	-0.283885	-0.193385	-0.219415	-0.25183	-0.29749	-0.349135	-0.37189	-0.368545	-0.358505	-0.377205	-0.367365	-0.477975	-0.798315	-0.981675	-1.01839	-1.00574	-0.882075	-0.857325	-1.07614	-1.19622	-1.10776	-1.05164	-1.05042	-1.05302	-1.04521	-1.0374	-1.06187	-1.08279	-1.12729	-1.1498	-1.10178	-1.1564	-1.20995	-1.08882	-0.99957	-0.8954	-0.719555	-0.906685	-1.15136	-1.04343	-0.88037	-0.892675	-0.99961	-0.987165	-0.80325	-0.7188	-0.70839
	s52	0.024745	-0.2095	-0.443735	-0.441325	-0.307475	-0.24549	-0.26204	-0.27614	-0.27209	-0.30727	-0.344695	-0.35978	-0.325225	-0.22579	-0.142625	-0.34564	-0.629345	-0.906575	-1.03823	-1.10469	-1.0855	-1.05824	-0.968155	-0.87	-0.83824	-0.83286	-0.827025	-0.807345	-0.73299	-0.60045	-0.60952	-0.76183	-0.923335	-1.07585	-1.27341	-1.35726	-1.25684	-1.1667	-1.06713	-0.96122	-0.95628	-1.02216	-1.04964	-0.969545	-0.89431	-1.0062	-1.15057	-1.16448
	s56	-0.03237	-0.614255	-0.99714	-0.70829	-0.49608	-0.39504	-0.26285	-0.15917	0.129405	0.1998	-0.510435	-0.721375	-0.082405	0.25327	0.200325	-0.233485	-0.54154	-0.49367	-0.410715	-0.341765	-0.727965	-1.25111	-1.14757	-1.01015	-0.983665	-0.863375	-0.653775	-0.67105	-0.842565	-0.75714	-0.655425	-0.755965	-0.72103	-0.547325	-0.640415	-0.866895	-0.84985	-0.838145	-1.02778	-0.998065	-0.804095	-0.644665	-0.507695	-0.80028	-1.0933	-0.845375	-0.74931	-0.96949
	s57	0.14949	-0.176415	-0.50232	-0.616055	-0.56373	-0.51364	-0.47965	-0.44566	-0.44127	-0.450625	-0.417825	-0.25435	-0.09088	-0.27996	-0.55451	-0.792635	-0.96762	-1.14261	-1.1326	-1.10797	-1.08855	-1.07456	-1.05663	-0.96171	-0.86679	-0.946265	-1.13734	-1.27503	-1.15332	-1.03163	-1.01649	-1.04044	-1.0676	-1.10255	-1.1375	-1.0782	-1.00273	-1.00524	-1.11785	-1.23045	-1.12282	-1.00968	-0.935095	-0.893805	-0.86824	-0.988115	-1.10799	-1.08485
	s58	-0.231165	-0.138055	-0.044865	0.03119	0.097515	0.109605	0.09826	0.00307	-0.049965	-0.0444	-0.12663	-0.229115	-0.12743	0.076295	0.05236	-0.08642	-0.068615	0.011545	-0.091355	-0.22352	-0.02607	0.15606	-0.02256	-0.25654	-0.440045	-0.441805	-0.250355	-0.13566	-0.05286	-0.12182	-0.30158	-0.32304	-0.292515	-0.172095	0.013425	-0.163405	-0.375085	-0.368235	-0.4118	-0.506035	-0.48502	-0.423815	-0.452845	-0.51566	-0.537215	-0.55338	-0.503105	-0.384425
	s59	-0.0141	-0.085395	-0.15669	-0.15536	-0.14293	-0.06677	0.0467	0.10672	0.09268	0.063765	0.04071	3.5e-05	-0.133835	-0.262685	-0.31149	-0.342705	-0.382685	-0.417655	-0.419315	-0.37112	-0.29587	-0.333975	-0.347955	-0.19407	-0.02406	0.01565	-0.05139	-0.118165	-0.141665	-0.162375	-0.16578	-0.13199	-0.132725	-0.105	-0.04242	-0.141315	-0.290595	-0.324175	-0.308875	-0.313715	-0.348285	-0.32003	-0.29051	-0.275365	-0.228455	-0.18913	-0.19218	-0.20807
	s60	-0.48044	-0.050875	0.369345	0.45193	0.50996	0.24463	-0.092905	-0.34137	-0.543305	-0.657555	-0.72175	-0.71706	-0.6563	-0.579515	-0.45467	-0.330195	-0.171025	-0.02867	-0.049365	-0.085065	-0.27033	-0.48693	-0.5654	-0.612465	-0.732655	-0.87885	-0.931705	-0.873855	-0.83891	-0.86095	-0.94493	-1.12569	-1.14986	-1.00702	-1.02001	-1.09482	-1.12651	-1.12034	-1.1617	-1.30252	-1.35719	-1.29571	-1.2532	-1.26175	-1.2491	-1.22678	-1.28216	-1.34813
	s61	-0.42875	-0.48001	-0.53127	-0.524355	-0.4857	-0.48918	-0.500695	-0.42251	-0.25417	-0.101055	-0.049951	-0.03059	-0.31986	-0.690195	-0.93374	-1.0512	-1.15396	-1.14867	-1.10349	-1.17636	-1.28302	-1.34787	-1.3782	-1.38315	-1.29643	-1.13938	-1.1826	-1.33513	-1.40548	-1.40274	-1.46793	-1.63298	-1.7327	-1.54093	-1.3646	-1.45298	-1.47922	-1.47083	-1.53523	-1.55848	-1.49039	-1.42343	-1.38436	-1.33987	-1.34611	-1.36817	-1.36196	-1.34814
	s62	-0.102865	-0.383405	-0.601875	-0.49243	-0.484905	-0.55833	-0.605485	-0.567505	-0.59928	-0.897985	-0.79914	-0.492035	-0.71311	-0.95878	-0.931955	-0.89844	-1.06847	-1.26399	-1.34685	-1.36841	-1.39576	-1.36463	-1.43477	-1.62266	-1.57233	-1.41656	-1.50403	-1.67205	-1.49654	-1.28705	-1.3824	-1.47948	-1.34987	-1.30058	-1.57932	-1.69634	-1.48016	-1.3939	-1.52412	-1.25883	-0.984585	-1.47477	-1.67678	-1.31323	-1.1849	-1.24051	-1.2027	-1.16449
	s63	0.423115	-0.193845	-0.8042	-0.867725	-0.9301	-0.885495	-0.84092	-0.73075	-0.627995	-0.709235	-0.771845	-0.87269	-1.00385	-1.21003	-1.36394	-1.14986	-0.998785	-1.2327	-1.44613	-1.45978	-1.48723	-1.6725	-1.76974	-1.61408	-1.56532	-1.6932	-1.79757	-1.72535	-1.5188	-1.37785	-1.39014	-1.49788	-1.53668	-1.38	-1.27119	-1.35046	-1.39148	-1.4263	-1.46107	-1.39345	-1.32197	-1.38601	-1.43776	-1.23575	-1.05434	-1.10897	-1.26228	-1.30835
	s64	-0.244855	-0.291935	-0.33902	-0.321615	-0.24775	-0.20833	-0.29511	-0.380345	-0.412655	-0.45059	-0.50946	-0.565085	-0.651005	-0.738215	-0.812385	-0.932215	-1.165	-1.31489	-1.21599	-1.14118	-1.24677	-1.46905	-1.58826	-1.4123	-1.27848	-1.24604	-1.22066	-1.14816	-1.19932	-1.49451	-1.67762	-1.65448	-1.62268	-1.69345	-1.76754	-1.6826	-1.5937	-1.57898	-1.69141	-1.8098	-1.74224	-1.6643	-1.64687	-1.62125	-1.59046	-1.55825	-1.53666	-1.50578
	s65	-0.690675	-0.476305	-0.261935	-0.18141	-0.214735	-0.25906	-0.41771	-0.576355	-0.698965	-0.825005	-0.92905	-0.837145	-0.745235	-0.863905	-1.06011	-1.16925	-1.02653	-0.883815	-0.980385	-1.19298	-1.43985	-1.58465	-1.72163	-1.68355	-1.62282	-1.60462	-1.654	-1.69368	-1.71194	-1.75588	-1.88356	-1.90446	-1.89155	-1.86859	-1.91726	-1.89129	-1.65057	-1.53065	-1.69984	-1.98761	-1.90958	-1.62248	-1.50206	-1.6064	-1.77117	-1.74752	-1.56191	-1.44287
	s66	-0.512405	-0.1733	0.1658	0.317235	0.131725	-0.05379	-0.24402	-0.373015	-0.45577	-0.619765	-0.783765	-1.00377	-1.13773	-1.21609	-1.16711	-1.14193	-1.14357	-1.16228	-1.19067	-1.4238	-1.67557	-1.77825	-1.46907	-1.1457	-1.22623	-1.52842	-1.75317	-1.84517	-1.93972	-1.91908	-1.50443	-1.12376	-1.0047	-1.08964	-1.1759	-1.17722	-1.16839	-1.28557	-1.48287	-1.57161	-1.49179	-1.344	-1.23284	-1.2198	-1.25536	-1.30709	-1.25451	-1.06493
	s68	-0.033195	-0.01764	-0.002085	0.085085	0.19056	0.09184	-0.04028	-0.23954	-0.531515	-0.742	-0.88514	-0.841925	-0.55235	-0.41271	-0.539755	-0.654325	-0.67072	-0.662845	-0.68546	-0.734415	-0.76244	-0.761645	-0.739825	-0.73518	-0.87404	-1.09677	-1.22148	-1.16806	-0.99704	-0.93429	-0.982925	-1.05562	-1.10644	-0.98654	-0.806355	-0.80944	-0.849365	-0.75047	-0.660065	-0.698185	-0.755175	-0.780795	-0.77702	-0.72309	-0.720685	-0.873655	-1.00513	-0.97943
	s69	0.27404	-0.152255	-0.49984	-0.380195	-0.35712	-0.535435	-0.71448	-0.81489	-0.765665	-0.65	-0.465295	-0.32885	-0.608675	-0.932075	-1.12838	-1.30084	-1.26561	-1.18012	-1.12993	-1.20215	-1.50046	-1.70129	-1.60935	-1.53168	-1.58823	-1.62234	-1.52928	-1.53054	-1.77179	-1.83601	-1.6801	-1.63807	-1.61518	-1.57322	-1.65197	-1.69213	-1.50316	-1.36238	-1.53933	-1.61898	-1.4004	-1.29641	-1.41867	-1.47702	-1.39772	-1.30372	-1.25361	-1.31438
	s70	0.053235	-0.09611	-0.24545	-0.41323	-0.596455	-0.51942	-0.39438	-0.46217	-0.53741	-0.613085	-0.74478	-0.82587	-0.920195	-1.09719	-1.14668	-1.15422	-1.23308	-1.33527	-1.5957	-1.78146	-1.61881	-1.4626	-1.4071	-1.2374	-1.17315	-1.29492	-1.47719	-1.58091	-1.44408	-1.31919	-1.61194	-1.96389	-1.8478	-1.50611	-1.14763	-0.99305	-1.26483	-1.52917	-1.45013	-1.30884	-1.37229	-1.52658	-1.51364	-1.34929	-1.27414	-1.29181	-1.30238	-1.3794
	s71	-0.113205	-0.148845	-0.176993	-0.224115	-0.280974	-0.295751	-0.324652	-0.388768	-0.43866	-0.469946	-0.523737	-0.560094	-0.570856	-0.607639	-0.67719	-0.764377	-0.803486	-0.818307	-0.880583	-0.968208	-1.01428	-1.05259	-1.11292	-1.11792	-1.08827	-1.10799	-1.1743	-1.19074	-1.15612	-1.13054	-1.15486	-1.1689	-1.1063	-1.05643	-1.09695	-1.1414	-1.10035	-1.08495	-1.18557	-1.25355	-1.16162	-1.09459	-1.10982	-1.11338	-1.10688	-1.08065	-1.04066	-1.00579
	s72	-0.113205	-0.148845	-0.176993	-0.224115	-0.280974	-0.295751	-0.324652	-0.388768	-0.43866	-0.469946	-0.523737	-0.560094	-0.570856	-0.607639	-0.67719	-0.764377	-0.803486	-0.818307	-0.880583	-0.968208	-1.01428	-1.05259	-1.11292	-1.11792	-1.08827	-1.10799	-1.1743	-1.19074	-1.15612	-1.13054	-1.15486	-1.1689	-1.1063	-1.05643	-1.09695	-1.1414	-1.10035	-1.08495	-1.18557	-1.25355	-1.16162	-1.09459	-1.10982	-1.11338	-1.10688	-1.08065	-1.04066	-1.00579
	s73	-0.113205	-0.148845	-0.176993	-0.224115	-0.280974	-0.295751	-0.324652	-0.388768	-0.43866	-0.469946	-0.523737	-0.560094	-0.570856	-0.607639	-0.67719	-0.764377	-0.803486	-0.818307	-0.880583	-0.968208	-1.01428	-1.05259	-1.11292	-1.11792	-1.08827	-1.10799	-1.1743	-1.19074	-1.15612	-1.13054	-1.15486	-1.1689	-1.1063	-1.05643	-1.09695	-1.1414	-1.10035	-1.08495	-1.18557	-1.25355	-1.16162	-1.09459	-1.10982	-1.11338	-1.10688	-1.08065	-1.04066	-1.00579
	s74	0.15448	0.02008	-0.114315	-0.46083	-0.817425	-0.524425	-0.018845	0.040935	-0.28921	-0.788515	-0.92443	-0.696475	-0.741785	-0.68963	-0.41305	-0.50931	-0.89439	-1.30225	-1.59725	-1.40894	-1.03886	-1.12863	-1.43429	-1.51371	-1.52493	-1.54336	-1.51421	-1.34915	-1.13915	-1.2073	-1.54544	-1.67644	-1.41823	-1.25299	-1.30588	-1.28598	-1.14921	-1.11377	-1.5052	-1.78241	-1.49948	-1.24798	-1.06153	-0.822355	-1.16874	-1.85313	-1.86085	-1.34184
	s75	-0.309115	-0.36353	-0.41794	-0.277965	-0.018365	0.148275	0.01746	-0.11336	-0.479315	-0.884465	-1.05619	-0.971165	-0.88034	-0.734475	-0.58861	-0.65352	-0.802745	-0.80398	-0.50922	-0.21446	-0.215405	-0.23114	-0.514785	-0.999355	-1.38967	-1.37939	-1.36912	-1.19909	-0.99149	-0.89634	-0.951135	-1.01621	-1.28685	-1.55749	-1.56724	-1.44657	-1.35164	-1.32107	-1.29052	-1.10525	-0.90369	-0.877325	-1.01023	-1.09865	-0.920105	-0.74157	-0.764535	-0.850465
	s76	0.025	0.240505	0.35945	-0.37707	-0.79485	0.070635	0.46531	-0.307805	-0.607215	-0.0996	-0.207455	-1.00229	-0.862645	-0.01777	-0.09372	-0.661065	-0.183735	0.60901	0.027835	-0.69511	-0.204645	0.13181	-0.765825	-1.2829	-0.646505	-0.358335	-1.047	-1.29064	-0.522995	-0.30614	-1.18885	-1.45725	-0.699965	-0.66476	-1.36518	-1.14231	-0.494825	-0.78925	-1.10291	-0.368045	0.01788	-0.810385	-1.35394	-0.856195	-0.46774	-0.789645	-0.98599	-0.649595
	s77	0.03642	0.405265	0.781715	0.652275	0.493775	0.241805	-0.08226	-0.392795	-0.511695	-0.155815	0.108085	-0.03671	-0.14203	-0.234705	-0.418945	-0.273865	-0.08402	-0.04059	0.055	-0.321345	-0.81503	-0.77749	-0.62795	-0.41266	-0.23467	-0.471505	-0.72697	-0.660235	-0.557395	-0.750335	-0.992985	-0.676005	-0.332105	-0.76213	-1.17978	-0.326435	0.36318	-0.686245	-1.45918	-1.02048	-0.820635	-0.783935	-0.587895	-1.46684	-2.43806	-1.17388	0.23633	-0.1274
	s78	-0.113205	-0.148845	-0.176993	-0.224115	-0.280974	-0.295751	-0.324652	-0.388768	-0.43866	-0.469946	-0.523737	-0.560094	-0.570856	-0.607639	-0.67719	-0.764377	-0.803486	-0.818307	-0.880583	-0.968208	-1.01428	-1.05259	-1.11292	-1.11792	-1.08827	-1.10799	-1.1743	-1.19074	-1.15612	-1.13054	-1.15486	-1.1689	-1.1063	-1.05643	-1.09695	-1.1414	-1.10035	-1.08495	-1.18557	-1.25355	-1.16162	-1.09459	-1.10982	-1.11338	-1.10688	-1.08065	-1.04066	-1.00579
	s79	0.101085	0.134985	0.16889	0.04594	-0.13259	-0.345365	-0.579955	-0.77611	-0.93184	-1.05923	-0.864415	-0.660065	-0.676945	-0.70278	-0.749965	-0.900685	-1.07953	-1.11095	-1.10418	-1.11811	-1.16634	-1.22769	-1.28906	-1.3605	-1.309	-1.25086	-1.32235	-1.34112	-1.1829	-1.0091	-0.918475	-0.81944	-0.88465	-0.92946	-0.80469	-1.02259	-1.33508	-1.50745	-1.53903	-1.406	-1.12993	-1.07486	-1.22177	-1.17105	-1.09577	-1.16901	-1.2537	-1.16958
	s80	-0.416475	-0.46859	-0.520705	-0.492185	-0.454085	-0.336995	-0.167765	-0.15068	-0.308085	-0.40432	-0.37983	-0.43814	-0.621985	-0.7693	-0.929525	-1.08674	-1.09788	-1.08956	-1.1985	-1.32268	-1.33773	-1.26886	-1.19268	-1.09353	-1.04051	-1.32807	-1.57992	-1.43133	-1.33018	-1.54543	-1.70937	-1.36381	-0.983005	-1.19441	-1.4594	-1.32271	-1.28541	-1.3562	-1.21976	-1.1338	-1.25477	-1.39016	-1.40524	-1.27887	-1.04704	-0.970695	-1.20904	-1.31702
	s81	0.265515	0.32999	0.35358	-0.12417	-0.587415	-0.54847	-0.38471	-0.38437	-0.53109	-0.606095	-0.61109	-0.61206	-0.466545	-0.442515	-0.461735	-0.27544	-0.07564	-0.226755	-0.55074	-0.63178	-0.61066	-0.589235	-0.607395	-0.615825	-0.568095	-0.493995	-0.442675	-0.460685	-0.606185	-0.756085	-0.669975	-0.56506	-0.625415	-0.672145	-0.652635	-0.62432	-0.533065	-0.520945	-0.650315	-0.702485	-0.699305	-0.669065	-0.525665	-0.33764	-0.384275	-0.56275	-0.50035	-0.34776
	s82	-0.69888	-0.30208	0.074005	-0.19373	-0.45068	-0.613955	-0.77097	-0.50788	-0.18346	-0.09654	-0.205325	-0.660655	-1.0876	-1.24979	-1.22511	-1.08631	-1.05945	-1.14905	-1.23199	-1.40434	-1.52679	-1.49778	-1.46534	-1.49318	-1.6211	-1.75595	-1.785	-1.8418	-2.00426	-2.03227	-1.9954	-1.77253	-0.81828	-0.41458	-1.17911	-1.72294	-1.69147	-1.4721	-1.68749	-1.99598	-1.32996	-0.72533	-1.38568	-1.99573	-1.62528	-1.2985	-1.08422	-0.66273
	s83	0.15851	0.063925	-0.022475	0.025515	-0.211955	-1.04202	-1.44168	-1.38635	-1.16567	-0.897055	-0.713735	-0.320485	0.183365	0.136195	-0.42272	-0.923685	-1.18489	-1.15099	-1.19592	-1.45675	-1.58086	-1.62194	-1.74863	-1.79845	-1.62504	-1.46657	-1.43081	-1.69705	-2.37834	-1.92694	-0.66725	-0.87134	-1.5903	-0.97401	-0.306895	-1.48809	-2.08216	-0.559145	-0.05866	-2.02617	-2.88146	-1.91224	-1.34035	-1.12813	-1.02002	-1.08937	-1.12753	-1.09632
Z轴	100%Gait cycle
	s25	0.116025	0.04148	-0.03307	0.001845	0.07015	0.139275	0.188535	0.205045	0.152605	0.080085	-0.121335	-0.337575	-0.48506	-0.568385	-0.49702	-0.413855	-0.373885	-0.34471	-0.275505	-0.217285	-0.20068	-0.26459	-0.365655	-0.45947	-0.485695	-0.504545	-0.514235	-0.475515	-0.418645	-0.317385	-0.219835	-0.134635	-0.04012	0.012085	-0.01961	-0.08544	-0.134695	-0.20845	-0.29396	-0.338955	-0.262005	-0.18419	-0.22458	-0.286985	-0.26748	-0.203035	-0.205865	-0.288825
	s49	-0.24254	-0.089465	0.06361	-0.01879	-0.110605	-0.189925	-0.28758	-0.357575	-0.380475	-0.333895	-0.30584	-0.27366	-0.341185	-0.566035	-0.68009	-0.69704	-0.665875	-0.539585	-0.486195	-0.656925	-0.78481	-0.714245	-0.661515	-0.64974	-0.64049	-0.657195	-0.6739	-0.5974	-0.50753	-0.558675	-0.62994	-0.577405	-0.571165	-0.579285	-0.51411	-0.498145	-0.42886	-0.30372	-0.393145	-0.49538	-0.401855	-0.309335	-0.35011	-0.47284	-0.489995	-0.351645	-0.28232	-0.283095
	s52	0.132495	-0.255475	-0.64345	-0.544365	-0.17175	0.028985	-0.091055	-0.207515	-0.28291	-0.40911	-0.479135	-0.468725	-0.380695	-0.14322	0.082095	-0.09159	-0.36538	-0.649465	-0.841815	-0.9645	-0.998265	-1.03228	-0.982785	-0.89912	-0.90753	-0.936655	-0.960605	-0.973525	-0.911465	-0.760665	-0.791555	-0.898745	-0.95752	-0.990595	-1.14796	-1.28754	-1.20977	-1.11982	-0.959725	-0.78562	-0.71646	-0.7564	-0.786205	-0.70498	-0.633955	-0.87536	-1.16661	-1.18171
	s56	0.076815	-0.30555	-0.52707	-0.19208	0.00916	-0.01132	0.04674	0.14971	0.02514	-0.098345	-0.250255	-0.33893	-0.107925	0.099275	0.102809	0.125915	0.16198	0.05096	0.009025	-0.009355	-0.15051	-0.323215	-0.070175	0.05871	-0.329655	-0.48822	-0.37634	-0.2451	-0.12075	-0.14517	-0.1499	-0.180665	-0.34742	-0.483445	-0.457745	-0.35119	-0.221125	-0.229475	-0.360555	-0.331465	-0.23142	-0.184265	-0.132995	-0.317415	-0.52499	-0.374085	-0.11375	-0.039995
	s57	0.30901	0.23378	0.15854	0.17928	0.27514	0.33927	0.175005	0.01073	-0.12001	-0.23518	-0.29113	-0.16349	-0.035845	-0.044545	-0.086295	-0.11013	-0.102905	-0.09569	-0.134185	-0.176295	-0.195415	-0.190395	-0.183875	-0.14829	-0.112705	-0.079785	-0.048565	-0.0445	-0.1723	-0.3001	-0.271845	-0.186365	-0.143085	-0.201805	-0.260525	-0.212585	-0.14636	-0.064925	0.038	0.140925	0.03921	-0.067615	-0.10904	-0.093985	-0.082495	-0.10396	-0.125425	-0.12534
	s58	-0.22158	-0.1075	0.006995	0.09314	0.16384	0.15079	0.12663	0.050865	0.03928	0.119215	-0.00254	-0.252265	-0.154465	0.126425	0.107155	-0.03505	0.000935	0.08931	-0.008665	-0.116925	0.14126	0.350305	0.166535	-0.060915	-0.26544	-0.22697	0.07184	0.184995	0.1714	0.05614	-0.10883	-0.10331	-0.02374	0.0933	0.21345	0.034165	-0.131495	-0.072835	-0.074295	-0.11555	-0.0612	-0.016795	-0.058275	-0.125095	-0.17075	-0.12973	-0.00864	0.076995
	s59	0.03873	-0.045275	-0.129275	-0.104495	-0.067875	-0.013795	0.054915	0.074425	0.032395	0.0046	0.043445	0.050795	-0.041295	-0.11185	-0.097745	-0.096715	-0.18639	-0.271685	-0.293685	-0.258475	-0.176695	-0.18235	-0.1914	-0.09465	0.020705	0.05073	0.00287	-0.04268	-0.045165	-0.04422	-0.03638	-0.00185	-0.01424	-0.03239	-0.00068	-0.069985	-0.19098	-0.22521	-0.21348	-0.195525	-0.19919	-0.18624	-0.182315	-0.18024	-0.147255	-0.115825	-0.109295	-0.108575
	s60	-0.810315	-0.038615	0.7159	0.87183	0.98621	0.557195	0.010945	-0.39076	-0.714725	-0.88542	-0.985865	-1.00408	-0.910115	-0.70233	-0.431035	-0.204015	0.061465	0.287365	0.25749	0.186525	-0.07159	-0.37205	-0.46394	-0.4701	-0.586835	-0.764425	-0.832995	-0.77721	-0.714575	-0.6592	-0.67409	-0.799745	-0.79479	-0.632175	-0.62062	-0.68332	-0.62792	-0.500035	-0.60197	-0.852905	-0.93871	-0.94112	-0.72117	-0.49717	-0.748685	-0.943525	-0.62989	-0.41319
	s61	0.000595	0.061465	0.12233	0.019725	-0.128505	-0.260155	-0.35092	-0.35759	-0.25878	-0.16676	-0.06712	0.022605	-0.08124	-0.24913	-0.30202	-0.238325	-0.22262	-0.247215	-0.27767	-0.39055	-0.499875	-0.54939	-0.581865	-0.623795	-0.606335	-0.495035	-0.47313	-0.540625	-0.58092	-0.56531	-0.56753	-0.633145	-0.671585	-0.4986	-0.31617	-0.375355	-0.40969	-0.407705	-0.469865	-0.51638	-0.50429	-0.489485	-0.496765	-0.505035	-0.47656	-0.436895	-0.431765	-0.454
	s62	0.25685	0.07939	-0.075535	-0.044375	-0.124915	-0.31825	-0.405965	-0.35667	-0.28291	-0.380085	-0.280155	-0.051635	-0.17398	-0.32972	-0.35921	-0.39887	-0.54103	-0.67301	-0.710105	-0.71876	-0.722025	-0.71465	-0.7454	-0.75125	-0.64048	-0.53105	-0.5348	-0.58073	-0.464635	-0.3606	-0.44695	-0.49618	-0.48478	-0.53312	-0.676525	-0.674575	-0.596235	-0.654775	-0.74494	-0.683445	-0.65866	-0.66065	-0.563515	-0.45969	-0.45518	-0.475715	-0.445835	-0.416835
	s63	1.21843	0.379175	-0.45245	-0.733435	-1.00717	-1.04461	-1.07309	-0.78421	-0.514675	-0.471295	-0.381405	-0.290575	-0.269815	-0.5069	-0.69534	-0.56192	-0.48423	-0.814065	-1.10739	-1.02	-0.90644	-0.89135	-0.872635	-0.775745	-0.756655	-0.97608	-1.14535	-1.01244	-0.81574	-0.82463	-0.911095	-0.83764	-0.751865	-0.713105	-0.654785	-0.70675	-0.79846	-0.843165	-0.845925	-0.79545	-0.70502	-0.6989	-0.743765	-0.58834	-0.438565	-0.487265	-0.611555	-0.6322
	s64	0.156255	0.080065	0.003885	-0.017435	0.014475	-0.021835	-0.267515	-0.509175	-0.55061	-0.577555	-0.583385	-0.53912	-0.50733	-0.444805	-0.37139	-0.391575	-0.51521	-0.602855	-0.533735	-0.48309	-0.589415	-0.80864	-0.959165	-0.844355	-0.716805	-0.664855	-0.663675	-0.672265	-0.738165	-0.872695	-0.90966	-0.8461	-0.797125	-0.82593	-0.84858	-0.759265	-0.694755	-0.683215	-0.737625	-0.7897	-0.783375	-0.76797	-0.76429	-0.79836	-0.831865	-0.77996	-0.70972	-0.64645
	s65	-0.599535	-0.30539	-0.011245	0.11	0.0832	0.039925	-0.172725	-0.38537	-0.543245	-0.69262	-0.80585	-0.682725	-0.559595	-0.62123	-0.735685	-0.781625	-0.642345	-0.503065	-0.60694	-0.81957	-1.04984	-1.21059	-1.36296	-1.30058	-1.18682	-1.09104	-1.04617	-1.00703	-1.03217	-1.0937	-1.15328	-1.06156	-0.98129	-1.00255	-1.09767	-1.08177	-0.92464	-0.82267	-0.861075	-0.96201	-0.97998	-0.86173	-0.77835	-0.82005	-0.95571	-1.08199	-1.00761	-0.89978
	s66	-0.085285	0.128765	0.342815	0.418195	0.248495	0.0788	-0.11685	-0.27579	-0.3719	-0.42654	-0.48119	-0.55153	-0.55362	-0.531235	-0.4797	-0.44367	-0.442905	-0.47123	-0.50292	-0.6197	-0.75316	-0.81253	-0.674105	-0.529015	-0.54708	-0.63665	-0.70297	-0.735775	-0.772265	-0.717255	-0.50993	-0.325235	-0.2573	-0.24621	-0.23666	-0.2237	-0.21246	-0.234885	-0.30443	-0.38474	-0.4001	-0.348705	-0.23289	-0.28717	-0.368885	-0.41771	-0.345375	-0.24523
	s68	-0.055795	-0.04954	-0.04329	0.056185	0.17282	0.09946	-0.008875	-0.157505	-0.372635	-0.517625	-0.600435	-0.568465	-0.373425	-0.262495	-0.30906	-0.35342	-0.35961	-0.35117	-0.36693	-0.399005	-0.427195	-0.441475	-0.45283	-0.471795	-0.556665	-0.69637	-0.76276	-0.7098	-0.64114	-0.640855	-0.66298	-0.675655	-0.66298	-0.54453	-0.4132	-0.420035	-0.436065	-0.353485	-0.27786	-0.29043	-0.311835	-0.29819	-0.27022	-0.257295	-0.30587	-0.40717	-0.423475	-0.34851
	s69	0.33438	-0.01092	-0.296805	-0.22021	-0.21968	-0.384255	-0.53122	-0.58289	-0.509595	-0.37724	-0.20578	-0.075555	-0.218605	-0.38142	-0.48392	-0.56695	-0.53163	-0.494925	-0.48124	-0.549905	-0.7594	-0.888095	-0.835615	-0.785855	-0.86634	-0.90777	-0.749715	-0.662215	-0.7389	-0.708045	-0.620845	-0.644005	-0.60565	-0.45936	-0.39952	-0.4574	-0.514795	-0.47163	-0.65354	-0.791955	-0.57582	-0.44553	-0.50471	-0.534635	-0.48	-0.4076	-0.359825	-0.48606
	s70	0.46932	0.33815	0.20698	-0.14339	-0.528575	-0.521905	-0.43466	-0.62428	-0.81344	-0.817915	-0.861545	-0.77621	-0.678935	-0.71587	-0.65934	-0.58843	-0.613865	-0.77372	-1.16938	-1.47603	-1.39471	-1.26866	-1.12759	-0.863365	-0.74553	-0.799405	-0.94097	-0.98957	-0.812665	-0.681545	-0.703945	-0.741105	-0.889395	-1.03024	-0.91768	-0.77502	-0.833005	-0.914	-0.862905	-0.78453	-0.83728	-0.982435	-0.967005	-0.8013	-0.728175	-0.71397	-0.68306	-0.752395
	s71	-0.17545	-0.033805	0.10783	0.20411	0.28771	0.08421	-0.272665	-0.42732	-0.387075	-0.314365	-0.005715	0.225215	0.16487	0.050745	-0.063615	-0.26101	-0.465875	-0.496175	-0.44941	-0.55059	-0.71589	-0.76752	-0.63707	-0.503035	-0.4675	-0.447955	-0.42211	-0.4258	-0.4572	-0.50302	-0.530745	-0.50935	-0.475175	-0.37881	-0.282435	-0.39825	-0.531335	-0.403925	-0.19535	-0.25261	-0.42793	-0.48633	-0.474945	-0.461395	-0.48062	-0.5102	-0.515565	-0.49795
	s72	0.0871722	0.0780002	0.0758998	0.0515619	0.000544815	-0.0920641	-0.207359	-0.281567	-0.331518	-0.355017	-0.34597	-0.30551	-0.272258	-0.273857	-0.279992	-0.287904	-0.304407	-0.343902	-0.393422	-0.454279	-0.510961	-0.539132	-0.535853	-0.514246	-0.524861	-0.531823	-0.526158	-0.512204	-0.500996	-0.494189	-0.490503	-0.482601	-0.468207	-0.454712	-0.46296	-0.484498	-0.48479	-0.45246	-0.45208	-0.465334	-0.452051	-0.446467	-0.44387	-0.420279	-0.419847	-0.447209	-0.42835	-0.398277
	s73	0.0871722	0.0780002	0.0758998	0.0515619	0.000544815	-0.0920641	-0.207359	-0.281567	-0.331518	-0.355017	-0.34597	-0.30551	-0.272258	-0.273857	-0.279992	-0.287904	-0.304407	-0.343902	-0.393422	-0.454279	-0.510961	-0.539132	-0.535853	-0.514246	-0.524861	-0.531823	-0.526158	-0.512204	-0.500996	-0.494189	-0.490503	-0.482601	-0.468207	-0.454712	-0.46296	-0.484498	-0.48479	-0.45246	-0.45208	-0.465334	-0.452051	-0.446467	-0.44387	-0.420279	-0.419847	-0.447209	-0.42835	-0.398277
	s74	0.401625	0.35472	0.30781	0.16142	0.014785	0.111625	0.2429	0.056575	-0.26723	-0.56392	-0.574265	-0.31152	-0.22257	-0.15693	0.031155	0.05841	-0.11489	-0.312035	-0.450935	-0.39286	-0.23084	-0.21883	-0.31909	-0.359165	-0.348595	-0.33411	-0.313405	-0.22321	-0.133425	-0.20865	-0.34904	-0.43012	-0.45614	-0.39758	-0.21086	-0.13135	-0.397025	-0.585545	-0.397545	-0.242075	-0.281445	-0.35191	-0.29913	-0.139505	-0.16572	-0.44979	-0.58061	-0.482615
	s75	-0.066715	-0.059415	-0.052115	0.053585	0.21984	0.32471	0.233135	0.141555	-0.224405	-0.636095	-0.77896	-0.62613	-0.482285	-0.42379	-0.3653	-0.369605	-0.39903	-0.348375	-0.13756	0.07325	-0.000945	-0.08938	-0.24746	-0.45776	-0.623465	-0.599635	-0.575805	-0.4454	-0.28992	-0.22492	-0.280545	-0.339045	-0.4549	-0.57076	-0.582165	-0.54135	-0.506875	-0.488265	-0.46965	-0.36217	-0.24534	-0.2151	-0.26359	-0.29209	-0.20066	-0.109235	-0.129425	-0.18449
	s76	0.0871722	0.0780002	0.0758998	0.0515619	0.000544815	-0.0920641	-0.207359	-0.281567	-0.331518	-0.355017	-0.34597	-0.30551	-0.272258	-0.273857	-0.279992	-0.287904	-0.304407	-0.343902	-0.393422	-0.454279	-0.510961	-0.539132	-0.535853	-0.514246	-0.524861	-0.531823	-0.526158	-0.512204	-0.500996	-0.494189	-0.490503	-0.482601	-0.468207	-0.454712	-0.46296	-0.484498	-0.48479	-0.45246	-0.45208	-0.465334	-0.452051	-0.446467	-0.44387	-0.420279	-0.419847	-0.447209	-0.42835	-0.398277
	s77	-0.062955	0.21212	0.4938	0.43107	0.34495	0.18893	-0.03052	-0.30722	-0.429315	-0.165345	0.020235	-0.096905	-0.14606	-0.12395	-0.213895	-0.14447	0.000805	0.05382	0.10174	-0.175135	-0.533565	-0.37171	-0.130975	-0.134575	-0.16355	-0.15866	-0.14015	-0.2218	-0.304625	-0.27909	-0.27333	-0.230755	-0.17023	-0.26839	-0.36372	-0.124435	0.037175	-0.24507	-0.39228	-0.13609	0.00162	-0.24474	-0.420745	-0.051515	0.29554	-0.094405	-0.51996	-0.51584
	s78	0.1139	0.114555	0.115215	0.053035	-0.02552	-0.15647	-0.30176	-0.328295	-0.20682	-0.150015	-0.25719	-0.340435	-0.33449	-0.415455	-0.355295	-0.265985	-0.29447	-0.36615	-0.33051	-0.257915	-0.26807	-0.385475	-0.490305	-0.62169	-0.73293	-0.64647	-0.56888	-0.603115	-0.606515	-0.61473	-0.60819	-0.591175	-0.60023	-0.695575	-0.814295	-0.71501	-0.605245	-0.593155	-0.6209	-0.64864	-0.739155	-0.83117	-0.89351	-0.9034	-0.88354	-0.754785	-0.630625	-0.658415
	s79	0.239485	0.2897	0.339915	0.29953	0.22972	0.11144	-0.051695	-0.19069	-0.30973	-0.413095	-0.32081	-0.221505	-0.17366	-0.105235	-0.06773	-0.0971	-0.138225	-0.16184	-0.17956	-0.214095	-0.25695	-0.261615	-0.26446	-0.277645	-0.26137	-0.248035	-0.26123	-0.26386	-0.19853	-0.12002	-0.111045	-0.14351	-0.140975	-0.027785	0.07703	-0.0839	-0.26351	-0.29936	-0.24776	-0.15208	-0.04437	-0.092065	-0.227535	-0.240915	-0.1892	-0.1828	-0.208705	-0.20805
	s80	0.37193	0.27983	0.187725	0.063015	-0.06928	-0.12218	-0.13319	-0.14802	-0.188045	-0.181965	-0.085405	-0.02475	-0.04724	-0.067645	-0.150815	-0.23476	-0.275705	-0.31028	-0.355135	-0.39682	-0.3856	-0.341095	-0.31089	-0.282715	-0.243835	-0.26588	-0.312305	-0.31812	-0.29681	-0.24695	-0.21643	-0.261565	-0.318165	-0.33882	-0.355535	-0.32058	-0.25745	-0.18959	-0.10401	-0.101995	-0.21359	-0.273805	-0.239125	-0.18126	-0.1229	-0.09734	-0.130865	-0.12476
	s81	0.1591	0.228035	0.262295	-0.13213	-0.501205	-0.438375	-0.273035	-0.23783	-0.331255	-0.37384	-0.3625	-0.35959	-0.255335	-0.193705	-0.131155	0.061095	0.247465	0.154295	-0.077355	-0.18152	-0.236915	-0.225935	-0.23034	-0.249225	-0.206805	-0.139075	-0.09917	-0.095285	-0.194615	-0.299225	-0.188615	-0.09246	-0.16414	-0.221925	-0.242845	-0.26376	-0.274685	-0.26291	-0.255815	-0.2571	-0.24353	-0.249655	-0.22808	-0.13809	-0.12784	-0.202095	-0.169685	-0.080375
	s82	-0.14248	0.21956	0.5517	0.07123	-0.38486	-0.533285	-0.661455	-0.45643	-0.175065	0.024955	0.052625	-0.23321	-0.471055	-0.47402	-0.38484	-0.343365	-0.43702	-0.55119	-0.565255	-0.62032	-0.695305	-0.662165	-0.56706	-0.52568	-0.59946	-0.68224	-0.71688	-0.729205	-0.73748	-0.79191	-0.937535	-0.83198	-0.14233	0.156305	-0.356085	-0.637385	-0.48211	-0.464665	-0.707105	-0.82938	-0.69108	-0.51993	-0.50222	-0.587145	-0.555985	-0.478985	-0.32976	-0.25618
	s83	0.421355	0.366165	0.326255	0.45568	0.23416	-0.72399	-1.21274	-1.20608	-0.96555	-0.62608	-0.369675	0.0412	0.48999	0.46932	0.0375	-0.329345	-0.51855	-0.54268	-0.648565	-0.859685	-0.9331	-0.91864	-0.90541	-0.80382	-0.59338	-0.431835	-0.44486	-0.622315	-0.992135	-0.86067	-0.37951	-0.45691	-0.72526	-0.865925	-1.00042	-1.23751	-1.29696	-0.57394	-0.198445	-0.60876	-0.79258	-0.590345	-0.54941	-0.62163	-0.79853	-0.88958	-0.690235	-0.4996
[truncated: 53 more columns]

## Sheet: Surface02 Concrete
Hip joint moment
X轴	100%Gait cycle	1	2	3	4	5	6	7	8	9	10	11	12	13	14	15	16	17	18	19	20	21	22	23	24	25	26	27	28	29	30	31	32	33	34	35	36	37	38	39	40	41	42	43	44	45	46	47	48
	s25	-2.22096	-3.20793	-4.19489	-4.6728	-4.99918	-4.25593	-3.18632	-1.75643	-0.3355	0.804545	1.55177	1.49771	0.296535	-1.08735	-2.56659	-3.82796	-4.44778	-4.46713	-4.13675	-3.67125	-2.98082	-2.20405	-1.60113	-1.26941	-1.20386	-1.23206	-1.41719	-1.52452	-1.39684	-1.24222	-0.999265	-0.7702	-1.29192	-1.86376	-1.41247	-0.449605	-0.20713	-1.01885	-1.74186	-1.45351	-0.7916	-0.288845	-0.03932	-0.020235	0.13668	0.3231	0.37105	0.29201
	s49	-1.75381	-1.55709	-1.36037	-1.21399	-1.06428	-1.14461	-1.31181	-1.39593	-1.47324	-1.78891	-2.33679	-2.83013	-2.83309	-2.72407	-2.39224	-1.81634	-1.14322	-0.68302	-0.69773	-0.901915	-1.3722	-1.95053	-2.70992	-3.287	-3.54078	-3.425	-3.10358	-3.23102	-3.35547	-2.72464	-1.83152	-1.71884	-2.20366	-2.44493	-2.83184	-3.45149	-3.26951	-2.60676	-2.54412	-2.69813	-2.39567	-2.07443	-2.17736	-2.59661	-2.69665	-2.29604	-1.98823	-1.90444
	s52	-0.989985	-1.67437	-2.35876	-3.18886	-4.07533	-4.55353	-3.23782	-1.92212	-1.21056	-0.78634	-0.556155	-0.55166	-0.595705	-1.32235	-2.10268	-3.08891	-4.14621	-5.16108	-5.3086	-5.39435	-3.84143	-2.37487	-1.53153	-1.33165	-1.52816	-3.37045	-5.1879	-4.07555	-2.23129	-1.53201	-3.28528	-5.34553	-5.82862	-4.07167	-1.94314	-1.98447	-2.54596	-3.16056	-3.43962	-3.62581	-3.19448	-2.76459	-2.56635	-2.5715	-2.67037	-2.7248	-2.13998	-1.30505
	s56	-2.32452	-2.73875	-3.12502	-2.9103	-2.57005	-2.13997	-1.57648	-1.08668	-0.785076	-0.726866	-0.890006	-1.29392	-1.77873	-2.36158	-2.93401	-3.14245	-3.13907	-3.14881	-3.18581	-3.17536	-2.92633	-2.70602	-2.57021	-2.49567	-2.47851	-2.49153	-2.52492	-2.49586	-2.44063	-2.35543	-2.28161	-2.28641	-2.3631	-2.30309	-2.13499	-2.06114	-1.88583	-1.58172	-1.45339	-1.73866	-1.80551	-1.4809	-1.32472	-1.41064	-1.31407	-1.02844	-0.933806	-0.907083
	s57	-0.86847	-1.37574	-1.88302	-2.58982	-3.33121	-3.67041	-3.22955	-2.49152	-2.09868	-1.85057	-1.63969	-1.49123	-1.50089	-1.61045	-1.86393	-2.23831	-2.91274	-3.54051	-3.54022	-3.5283	-3.20776	-2.85565	-2.58689	-2.3449	-2.05567	-1.7863	-1.59937	-1.64267	-1.81196	-2.21629	-2.63153	-2.79535	-2.36014	-1.87218	-1.89222	-2.04834	-2.07206	-1.97663	-1.92196	-2.01975	-2.11787	-1.91696	-1.45938	-1.12679	-1.12435	-1.15468	-1.15942	-1.05338
	s58	-2.16547	-3.5682	-4.91287	-4.07272	-3.29146	-2.97023	-2.60966	-2.2512	-1.87664	-1.30244	-0.910735	-1.68549	-2.43524	-3.36536	-4.10133	-3.94841	-3.85975	-3.79838	-3.721	-3.48452	-3.27045	-3.25996	-3.29388	-3.33058	-3.23281	-2.91544	-2.75369	-2.80681	-2.75172	-2.55602	-2.47104	-2.86693	-3.15779	-2.80082	-2.53294	-2.71665	-2.79408	-2.65245	-2.74251	-3.19766	-3.14282	-2.21587	-1.77352	-2.09103	-2.01497	-1.60471	-1.85696	-2.34641
	s59	-1.72084	-2.96093	-4.20101	-4.46232	-4.625	-3.72232	-2.52428	-1.87817	-1.45284	-1.65048	-2.28617	-2.95804	-3.74863	-4.15776	-3.93189	-3.65463	-3.25831	-2.97218	-3.04074	-3.10169	-3.02008	-2.92009	-2.93532	-2.99192	-3.12506	-3.31528	-3.32269	-3.17011	-3.15178	-3.25488	-3.08637	-2.70491	-2.49145	-2.59275	-2.66215	-2.41121	-2.14261	-2.04447	-2.03238	-1.98601	-1.87619	-1.8418	-1.84543	-1.57146	-1.14284	-1.19198	-1.72245	-1.73872
	s60	-0.87407	-1.05569	-1.24983	-2.30242	-3.33826	-3.65969	-3.88489	-2.77874	-1.58476	-0.71455	0.02137	0.288615	0.41988	-0.264485	-1.09644	-1.96437	-2.71366	-3.03344	-3.22419	-3.14826	-2.92688	-2.48927	-2.09095	-2.01247	-2.04806	-2.07141	-2.02546	-1.96124	-2.04745	-2.0815	-1.91946	-1.85821	-1.86599	-1.74419	-1.55721	-1.56278	-1.68141	-1.41296	-1.33645	-1.74837	-1.32839	-0.68983	-1.58613	-2.37086	-1.33755	-0.40896	-0.50298	-0.613585
	s61	-1.21028	-2.89626	-4.58224	-5.35898	-4.95905	-4.55913	-3.65904	-2.68541	-1.8448	-1.3035	-0.7622	-0.75539	-0.93289	-1.23848	-2.12964	-3.02079	-3.6213	-4.04016	-4.43395	-4.36409	-4.29423	-4.02608	-3.5492	-3.07232	-2.82661	-2.60016	-2.35993	-2.09507	-1.83021	-1.97046	-2.21526	-2.33391	-2.03208	-1.73026	-1.52282	-1.36257	-1.28237	-1.90264	-2.5229	-2.43652	-1.74442	-1.05233	-1.24413	-1.45919	-1.54697	-1.45178	-1.3566	-0.89576
	s62	-4.81144	-4.84475	-4.70871	-4.01499	-2.88553	-0.967705	0.129545	0.065095	-0.23176	-0.75394	-1.74944	-3.06156	-3.71993	-4.02665	-4.46123	-4.96446	-4.89141	-4.72435	-4.89447	-4.80903	-4.03097	-3.28844	-2.94362	-2.89954	-2.87764	-2.58509	-2.36659	-2.26148	-2.17335	-2.2979	-2.66674	-2.59028	-1.89019	-1.52855	-1.74426	-1.96176	-2.22521	-2.59869	-2.63756	-2.28053	-1.87037	-1.71317	-1.58862	-1.4561	-1.57447	-1.4742	-1.00727	-0.744605
	s63	-3.73276	-3.78598	-3.8392	-2.80744	-1.7757	-0.54852	0.678655	0.53024	0.381825	-0.110575	-0.602975	-1.22778	-1.85259	-2.65712	-3.46165	-3.43672	-3.41179	-2.88015	-2.34852	-2.09121	-1.8339	-1.97793	-2.12195	-2.52026	-2.91857	-2.52913	-2.1397	-2.30965	-2.4796	-2.36029	-2.24099	-1.87204	-1.5031	-2.06765	-2.63219	-2.08684	-1.54147	0.07727	1.69601	-0.85845	-3.4129	-1.08044	1.25203	-0.808485	-2.86899	-1.20794	0.453115	0.02799
	s64	-2.60515	-2.72157	-2.83798	-2.81392	-2.77915	-2.35487	-1.8652	-1.41839	-0.69935	-0.18544	-0.10707	-0.315395	-1.02392	-1.98738	-2.86775	-3.42017	-3.56653	-3.5768	-3.28913	-2.92494	-2.59907	-2.32331	-2.34167	-2.34839	-2.19767	-2.04867	-1.99469	-2.09512	-2.24548	-2.46198	-2.65298	-2.5876	-2.47214	-2.43192	-2.49999	-2.47532	-2.2913	-2.11158	-1.93965	-1.75121	-1.61895	-1.62471	-1.65246	-1.45	-1.15923	-0.975335	-0.9034	-0.73613
	s65	-1.65397	-1.90783	-2.16168	-2.23679	-2.18133	-1.92643	-1.6153	-1.26284	-1.06697	-1.01888	-1.40904	-1.76675	-1.58265	-1.33901	-2.04559	-2.80999	-2.98877	-2.7994	-2.49072	-2.16338	-1.87016	-1.63424	-1.8145	-2.16821	-2.32788	-2.46123	-2.63191	-2.58556	-2.49248	-2.192	-1.89104	-2.08347	-2.49264	-2.3956	-1.60898	-0.9593	-1.21094	-1.49392	-1.55865	-1.38322	-0.86254	-0.916385	-1.23467	-0.793795	-0.208975	-0.40796	-0.959065	-1.12314
	s66	-3.88063	-3.34828	-2.81592	-2.46739	-2.29625	-2.12513	-1.59949	-1.08264	-0.86282	-0.827415	-0.792015	-1.42163	-2.24968	-2.82964	-3.06036	-3.29109	-3.14741	-2.76518	-2.45981	-2.69595	-2.93208	-3.56776	-4.09373	-3.91413	-2.8583	-1.78824	-1.7681	-1.96904	-2.21696	-2.4177	-2.59413	-2.09449	-1.32881	-0.997645	-1.87548	-3.14055	-3.15607	-1.55631	-0.368315	-0.24063	-0.66882	-0.779675	-0.48821	-0.26259	-0.33399	-0.72248	-1.0519	-0.85623
	s68	-3.69631	-3.96461	-4.23291	-3.54962	-2.34718	-1.31109	-0.620835	0.061525	0.11969	0.129125	-0.26347	-0.975265	-1.82555	-2.94518	-4.04096	-4.37152	-4.59159	-4.52137	-4.17464	-3.8703	-3.7332	-3.58567	-3.32981	-3.14823	-2.98986	-2.58982	-2.34287	-2.16621	-1.92659	-1.9195	-2.60555	-2.94035	-2.447	-2.72749	-3.38045	-3.35197	-0.751595	1.07835	0.369115	-1.06218	-1.85609	-1.84586	-1.79862	-1.8292	-1.50747	-1.08023	-1.01779	-1.13441
	s69	-3.8727	-3.74189	-3.59756	-2.44067	-1.24721	-0.76329	-0.40407	-0.52976	-0.728765	-1.2466	-1.87675	-2.48516	-3.05465	-3.45313	-3.6931	-3.56672	-3.13114	-2.83168	-2.87843	-2.9758	-3.13277	-3.42178	-3.49281	-3.33483	-3.34412	-3.4664	-3.5831	-3.73047	-3.4606	-3.05254	-3.21237	-3.47147	-3.39355	-3.28434	-3.03315	-2.71098	-2.46841	-2.2036	-2.65282	-3.60377	-2.79389	-0.86475	-0.452385	-0.81238	-0.785425	-0.943795	-1.02725	-0.866415
	s70	-4.36222	-4.20119	-4.04015	-2.97293	-1.76123	-1.6342	-1.79629	-1.00012	0.266875	-0.12947	-0.97551	-1.96772	-3.13639	-4.08346	-5.32894	-5.26759	-4.01677	-3.42487	-3.33539	-2.94172	-2.88192	-3.55535	-3.20833	-2.36949	-2.93236	-4.03414	-4.37624	-4.55063	-5.10527	-3.94036	-1.95936	-3.29865	-5.63525	-4.30171	-2.51091	-3.09668	-2.88069	-1.40542	-1.10725	-1.99893	-2.36205	-2.202	-2.15294	-1.79364	-1.4347	-1.75164	-1.94971	-1.39156
	s71	-2.46791	-2.62914	-2.79036	-2.69776	-2.42143	-2.01087	-1.2706	-0.53417	-0.1412	0.1673	0.119525	-0.164265	-0.563945	-1.33374	-2.12647	-2.53685	-2.97343	-3.31482	-3.21861	-3.07346	-3.11366	-3.37118	-3.51592	-2.79117	-2.24538	-2.39836	-2.75605	-2.68434	-1.9541	-1.77859	-2.16278	-2.56782	-2.77691	-2.52834	-2.12933	-1.8818	-1.9726	-1.98881	-1.71433	-1.39075	-1.62698	-2.01964	-1.94909	-1.06748	-0.226845	-0.21704	-0.310505	-0.382645
	s72	-1.41256	-2.00412	-2.59568	-2.46965	-2.27495	-1.89861	-1.67214	-1.78831	-1.78216	-1.79788	-1.18114	-1.00248	-1.56242	-1.98804	-2.25362	-2.08685	-1.93839	-2.0303	-2.15929	-2.67504	-3.36375	-3.3413	-3.16245	-2.86593	-2.601	-2.5999	-2.81744	-2.65978	-2.0911	-1.78277	-1.73388	-1.75822	-1.80485	-1.5774	-1.20834	-1.32346	-1.82658	-1.73413	-1.10272	-0.74888	-0.9111	-1.42805	-1.31466	-0.99781	-1.12106	-0.88307	-0.052605	0.401745
	s73	-2.77956	-3.71079	-4.64201	-3.97263	-2.44071	-1.15238	-0.620345	-0.10159	-0.120365	-0.135805	-0.493195	-1.13191	-1.92663	-3.07824	-4.20595	-4.47755	-4.60271	-4.53118	-4.25972	-3.94413	-3.40253	-2.85577	-2.63421	-2.62901	-2.73232	-2.85873	-2.9084	-2.4901	-2.04013	-2.20962	-2.51133	-2.15844	-3.04022	-4.19224	-3.32455	-1.33849	-0.44822	-1.11606	-0.634515	-1.348	-2.59892	-2.87486	-1.97358	-1.8278	-2.29265	-1.76618	-1.30238	-1.04508
	s74	-1.33788	-2.81501	-4.29214	-2.71372	-0.93191	-0.605655	0.121625	0.4315	-0.25978	-1.26056	-2.25	-2.49079	-2.69715	-2.87934	-2.87837	-2.63799	-2.4317	-2.68746	-2.94323	-3.06455	-3.16622	-3.13862	-3.20547	-3.24101	-3.15849	-3.18125	-2.89184	-2.72813	-2.58563	-2.23629	-2.0996	-2.2938	-2.3581	-1.75789	-1.15769	-1.67725	-2.27549	-1.53975	-0.35456	-0.26646	-1.09053	-1.36762	-1.59776	-2.27159	-1.35824	0.11243	0.309755	-0.835675
	s75	-2.1001	-1.93979	-1.77948	-2.20491	-2.93886	-3.29699	-2.76435	-2.22594	-1.10363	0.075735	0.637975	0.645185	0.1787	-1.1735	-2.41364	-0.903675	0.7873	0.10817	-2.62224	-5.06661	-3.21251	-1.12043	-0.30905	-0.90759	-1.54347	-1.34798	-1.18532	-1.84868	-2.68643	-2.64931	-1.56568	-0.87757	-1.41606	-2.29185	-3.43303	-4.11986	-1.97555	0.13998	-0.02425	-0.74623	-1.19934	-1.28861	-1.26527	-0.923375	-0.812495	-0.79859	-0.62165	-0.53373
	s76	-2.32452	-2.73875	-3.12502	-2.9103	-2.57005	-2.13997	-1.57648	-1.08668	-0.785076	-0.726866	-0.890006	-1.29392	-1.77873	-2.36158	-2.93401	-3.14245	-3.13907	-3.14881	-3.18581	-3.17536	-2.92633	-2.70602	-2.57021	-2.49567	-2.47851	-2.49153	-2.52492	-2.49586	-2.44063	-2.35543	-2.28161	-2.28641	-2.3631	-2.30309	-2.13499	-2.06114	-1.88583	-1.58172	-1.45339	-1.73866	-1.80551	-1.4809	-1.32472	-1.41064	-1.31407	-1.02844	-0.933806	-0.907083
	s77	-1.73459	-2.13721	-2.52761	-2.61875	-2.65251	-2.01213	-1.36441	-0.661575	-0.019185	0.298345	0.449125	-0.08375	-0.699095	-1.58251	-2.40733	-3.0773	-3.64126	-3.97332	-3.9995	-3.46487	-2.97485	-2.55397	-2.31492	-2.31556	-2.30742	-2.28941	-2.24882	-2.18649	-2.42183	-2.90164	-2.61585	-1.79412	-1.70216	-2.04349	-1.9022	-1.51961	-1.80403	-2.36638	-2.10647	-1.56525	-1.84834	-2.35811	-2.47647	-2.51096	-1.55414	-0.439615	-1.02365	-1.79232
	s78	-1.97259	-1.62182	-1.27103	-1.56226	-1.95148	-1.81963	-1.54333	-1.07112	-0.671375	-0.607595	-1.0597	-1.55388	-1.83483	-2.10857	-2.46456	-2.82203	-3.18464	-3.47659	-3.5612	-3.54747	-3.44067	-3.29591	-3.03022	-2.93953	-2.89479	-2.82423	-2.99353	-3.42662	-3.66952	-3.61826	-3.49844	-3.4056	-3.03476	-2.46299	-2.1384	-2.2403	-2.36928	-2.05759	-1.60273	-1.35319	-1.26397	-1.69026	-2.18193	-2.19652	-1.78977	-1.50081	-1.79601	-2.10662
	s79	-1.72229	-2.07894	-2.43559	-2.42098	-2.30118	-2.02473	-1.56748	-1.17512	-0.79524	-0.4453	-0.63614	-0.857115	-1.26879	-1.82166	-2.20578	-2.43067	-2.64101	-2.53207	-2.36805	-2.06252	-1.7684	-1.704	-1.66956	-1.67316	-1.72162	-1.69542	-1.62139	-1.56638	-1.73439	-1.94304	-1.67375	-1.10658	-1.13632	-1.77333	-2.10786	-1.51702	-0.93704	-0.928405	-1.2294	-1.59286	-1.7828	-1.30945	-0.648595	-0.46679	-0.64176	-0.711875	-0.603735	-0.45874
	s80	-2.61503	-3.06001	-3.50499	-3.18617	-2.77141	-1.78323	-0.578495	0.083845	0.45286	0.547505	0.165515	-0.47632	-1.31282	-1.99125	-2.49021	-2.83725	-2.51302	-2.03109	-1.58253	-1.27714	-1.233	-1.18385	-1.05977	-1.00799	-0.96523	-0.8855	-0.866795	-0.947555	-0.986175	-0.9874	-0.775745	-0.25501	-0.136195	-0.650065	-1.09109	-0.951955	-0.60472	-0.658645	-0.65466	-0.346335	-0.05746	0.101645	0.192155	0.20496	-0.28694	-1.09536	-1.08244	0.375735
	s81	-2.54991	-2.2681	-1.89895	-1.48595	-1.13346	-0.9166	-0.99237	-1.50704	-2.09447	-2.60319	-3.04949	-3.29348	-3.17894	-3.13876	-3.12488	-3.00015	-2.88072	-2.85023	-2.78412	-2.83704	-2.87633	-2.71873	-2.56159	-2.36727	-2.34034	-2.49694	-2.37378	-1.98219	-2.14281	-2.56596	-2.03858	-1.45314	-1.62834	-1.97925	-1.75927	-1.39081	-1.59621	-1.12048	-1.47781	-3.47932	-2.74367	-0.500295	-0.625245	-1.8856	-1.91814	-0.33079	-0.03879	-1.01774
	s82	-1.65043	-2.86888	-3.66068	-2.07964	-0.616185	-0.09116	0.42341	1.00557	0.03579	-1.1285	-2.03776	-2.8202	-3.38441	-3.57509	-3.50315	-3.34793	-2.88697	-2.47917	-2.54399	-2.6553	-2.53104	-2.34393	-2.28739	-2.30159	-2.4024	-2.47481	-2.53652	-2.69288	-2.90794	-2.70352	-2.66505	-2.7305	-2.37552	-2.07112	-1.75276	-1.91958	-2.5868	-2.34698	-1.85922	-1.7619	-1.58861	-1.37745	-1.11957	-1.13047	-1.2076	-1.0635	-0.87192	-0.70634
	s83	-2.32452	-2.73875	-3.12502	-2.9103	-2.57005	-2.13997	-1.57648	-1.08668	-0.785076	-0.726866	-0.890006	-1.29392	-1.77873	-2.36158	-2.93401	-3.14245	-3.13907	-3.14881	-3.18581	-3.17536	-2.92633	-2.70602	-2.57021	-2.49567	-2.47851	-2.49153	-2.52492	-2.49586	-2.44063	-2.35543	-2.28161	-2.28641	-2.3631	-2.30309	-2.13499	-2.06114	-1.88583	-1.58172	-1.45339	-1.73866	-1.80551	-1.4809	-1.32472	-1.41064	-1.31407	-1.02844	-0.933806	-0.907083
Y轴	100%Gait cycle
	s25	-0.200335	-0.04559	0.10915	0.120727	0.07461	0.02274	0.03112	0.0478	-0.020995	-0.2285	-0.426995	-0.606845	-0.81289	-1.08799	-1.55245	-1.81076	-1.57109	-1.30262	-1.26436	-1.13573	-0.91032	-0.747345	-0.791835	-1.06198	-1.33498	-1.43244	-1.20558	-1.04525	-1.11558	-1.18668	-1.27531	-1.38041	-1.33105	-1.2358	-1.17343	-1.1275	-1.08118	-1.04578	-1.05068	-1.09926	-1.1373	-1.3002	-1.43823	-1.24316	-1.00034	-1.00662	-1.08827	-0.93616
	s49	-0.061005	0.01215	0.085295	0.079895	0.077215	0.164085	0.251845	0.16627	-0.05027	-0.11843	0.12133	0.327975	0.141695	-0.18852	-0.36725	-0.380725	-0.17285	-0.036295	-0.146795	-0.26996	-0.258475	-0.32854	-0.667185	-0.953585	-1.07128	-1.01418	-0.768615	-0.906095	-1.2898	-1.2148	-0.90029	-0.78642	-0.822325	-0.93467	-1.30625	-1.65352	-1.51043	-1.25863	-1.13851	-0.952655	-0.96105	-1.27209	-1.35773	-1.11283	-1.01077	-1.13238	-1.19796	-1.12489
	s52	0.42177	0.059205	-0.30336	-0.3889	-0.29589	-0.195495	-0.062125	0.071245	0.086625	0.063375	-0.049695	-0.234675	-0.39159	-0.3364	-0.294445	-0.36599	-0.474695	-0.636435	-0.907895	-1.17965	-1.02615	-0.811525	-0.608795	-0.37504	-0.250885	-0.66338	-1.12123	-0.893505	-0.429535	-0.236805	-0.68705	-1.23308	-1.43263	-1.1504	-0.772295	-0.8849	-1.12698	-1.32798	-1.33993	-1.26871	-1.18572	-1.17283	-1.2712	-1.37294	-1.23815	-1.00476	-0.838965	-0.786435
	s56	-0.32093	-0.55454	-0.788155	-0.839745	-0.853015	-0.632055	-0.28617	-0.12775	-0.17384	-0.176365	-0.079305	-0.012765	-0.149645	-0.28653	-0.045775	0.21215	-0.076665	-0.517355	-0.701745	-0.721375	-0.781955	-0.89577	-0.935725	-0.76644	-0.62929	-0.82962	-1.02995	-1.04929	-1.05137	-0.98993	-0.906065	-0.6713	-0.32046	-0.303045	-0.80429	-1.15748	-0.977625	-0.802245	-0.725115	-0.647985	-0.78374	-0.951425	-0.92718	-0.818955	-0.864965	-1.05234	-1.17617	-1.18085
	s57	0.05116	0.094235	0.13731	-0.08136	-0.397295	-0.592045	-0.45548	-0.28372	-0.40192	-0.54959	-0.49996	-0.253965	-0.011555	0.122785	0.29614	0.12313	-0.480875	-0.910575	-0.69198	-0.466865	-0.82283	-1.22702	-1.23592	-0.999435	-0.737465	-0.53015	-0.42399	-0.556875	-0.72451	-0.907435	-1.07527	-1.15181	-0.96681	-0.76921	-0.743425	-0.901525	-1.05587	-1.09746	-1.12007	-0.999805	-0.865905	-0.84324	-0.92036	-1.01686	-1.06601	-1.10143	-1.01226	-0.875755
	s58	-0.245015	-0.213835	-0.18298	-0.022315	0.137955	0.14849	0.14654	0.043235	-0.044155	0.10188	0.236255	0.14144	0.02333	-0.182195	-0.32772	-0.144685	-0.034705	-0.253615	-0.39291	-0.344695	-0.3697	-0.383865	-0.368885	-0.416175	-0.406625	-0.339315	-0.386575	-0.414705	-0.325715	-0.341525	-0.42748	-0.44019	-0.423145	-0.44825	-0.474625	-0.38891	-0.30675	-0.36319	-0.428815	-0.35915	-0.299155	-0.370395	-0.411765	-0.43277	-0.46693	-0.3863	-0.336765	-0.462645
	s59	-0.364505	-0.289825	-0.215135	-0.18132	-0.16113	-0.153415	-0.119055	-0.17787	-0.30044	-0.355425	-0.37026	-0.47012	-0.66678	-0.803165	-0.840095	-0.863105	-0.826835	-0.78292	-0.76798	-0.780005	-0.82935	-0.85311	-0.79302	-0.73845	-0.71938	-0.707235	-0.71213	-0.691465	-0.724915	-0.85953	-0.945415	-0.87883	-0.820105	-0.881555	-0.927115	-0.90919	-0.863145	-0.800465	-0.803915	-0.90215	-0.98203	-0.974715	-0.92728	-0.8937	-0.902815	-0.923795	-0.917095	-0.869385
	s60	-0.299945	-0.41264	-0.515705	-0.033355	0.445935	0.395685	0.30764	0.121385	-0.059725	-0.27014	-0.50363	-0.64901	-0.72222	-0.564475	-0.35382	-0.056875	0.178935	0.173135	0.126245	0.01323	-0.10789	-0.22014	-0.41163	-0.626135	-0.697505	-0.60086	-0.500245	-0.528595	-0.68523	-0.73708	-0.63485	-0.694905	-0.9142	-1.03904	-1.10961	-1.19527	-1.25358	-1.26199	-1.11809	-1.01063	-1.18683	-1.37035	-1.29612	-1.22056	-1.37273	-1.50615	-1.39153	-1.28479
	s61	-1.08895	-0.80308	-0.51721	-0.27735	-0.09704	0.08326	-0.21393	-0.58135	-0.78181	-0.60661	-0.43141	-0.47345	-0.59041	-0.75985	-1.16925	-1.57864	-1.6462	-1.50011	-1.35222	-1.17086	-0.9895	-0.92604	-0.98668	-1.04731	-1.30304	-1.57503	-1.65771	-1.40236	-1.14701	-1.22438	-1.3876	-1.5238	-1.5699	-1.61599	-1.63883	-1.65004	-1.65948	-1.65348	-1.64748	-1.63019	-1.60322	-1.57625	-1.6031	-1.63137	-1.63758	-1.61209	-1.5866	-1.53064
	s62	-0.248995	-0.28152	-0.304655	-0.300115	-0.41819	-0.89159	-1.18763	-1.08576	-0.88629	-0.613515	-0.37611	-0.25793	-0.188155	-0.17327	-0.86639	-1.59083	-1.65996	-1.56616	-1.58958	-1.59665	-1.4205	-1.20873	-1.37176	-1.76191	-1.79258	-1.59538	-1.59917	-1.66986	-1.73517	-1.82604	-1.71427	-1.4847	-1.43217	-1.45427	-1.45812	-1.55969	-1.85475	-2.09162	-1.94926	-1.63963	-1.33577	-1.37009	-1.64719	-1.66856	-1.58833	-1.69793	-1.84234	-1.65315
	s63	-0.006385	-0.529305	-1.05223	-1.11186	-1.17148	-0.93617	-0.70086	-0.737475	-0.774095	-0.351105	0.071885	-0.503945	-1.07977	-1.16228	-1.24478	-1.34907	-1.45337	-1.27832	-1.10328	-1.28581	-1.46833	-1.38983	-1.31133	-1.5334	-1.75547	-1.73868	-1.72189	-1.63785	-1.55381	-1.64508	-1.73636	-1.63448	-1.53261	-1.43587	-1.33913	-1.44994	-1.56075	-1.64904	-1.73734	-1.39397	-1.05061	-1.39799	-1.74537	-1.42877	-1.11218	-1.31246	-1.51275	-1.23109
	s64	-0.51312	-0.38597	-0.258815	-0.22208	-0.16774	-0.207875	-0.401845	-0.54569	-0.4595	-0.409165	-0.50417	-0.638895	-0.765175	-0.911875	-1.09204	-1.03604	-0.939365	-1.03218	-1.18894	-1.25927	-1.13422	-1.01721	-1.2234	-1.45547	-1.43571	-1.3083	-1.24551	-1.26568	-1.30926	-1.38824	-1.44375	-1.47458	-1.52786	-1.55966	-1.51538	-1.4486	-1.48113	-1.55951	-1.63358	-1.65252	-1.61269	-1.62453	-1.71829	-1.74813	-1.60581	-1.50396	-1.60591	-1.67071
	s65	-0.385015	-0.230535	-0.076055	-0.141215	-0.266265	-0.293835	-0.267755	-0.285115	-0.33213	-0.404715	-0.558705	-0.70246	-0.660225	-0.53106	-0.46193	-0.50023	-0.59889	-0.77905	-0.97458	-1.11319	-1.14003	-1.13108	-1.25472	-1.42416	-1.38739	-1.24476	-1.25023	-1.4139	-1.53672	-1.35743	-1.19649	-1.40308	-1.73479	-1.82733	-1.59669	-1.38484	-1.26637	-1.15613	-1.27055	-1.39651	-1.37833	-1.43251	-1.56829	-1.50192	-1.42007	-1.45521	-1.49153	-1.43535
	s66	0.281645	-0.02927	-0.340185	-0.495995	-0.4421	-0.388215	-0.514935	-0.693925	-0.7545	-0.6568	-0.5591	-0.820805	-1.09537	-1.19623	-0.98508	-0.77393	-0.82927	-0.98678	-1.23138	-1.52788	-1.82436	-2.02725	-2.20345	-2.11626	-1.48036	-0.82068	-0.720425	-0.902705	-1.19369	-1.36736	-1.4827	-1.26629	-1.01691	-0.831105	-1.10363	-1.57356	-1.93151	-1.52296	-1.11816	-0.991175	-1.0991	-1.0795	-0.894405	-0.834985	-0.97862	-1.22724	-1.28647	-1.21517
	s68	-0.08095	0.20239	0.485735	0.366375	0.02514	-0.27201	-0.501145	-0.731625	-0.80316	-0.8388	-0.76761	-0.684115	-0.625455	-0.58051	-0.53758	-0.524465	-0.50675	-0.489305	-0.503065	-0.562885	-0.797635	-1.02608	-0.98029	-0.8442	-0.83157	-0.94498	-1.03148	-1.11071	-1.19945	-1.22896	-1.14826	-1.07909	-1.1339	-1.10185	-1.04713	-1.07229	-1.29808	-1.33451	-1.0709	-0.79566	-0.68473	-0.77989	-0.878275	-0.857005	-0.85034	-0.895785	-0.89505	-0.846725
	s69	0.16731	0.168595	0.16314	-0.229085	-0.614235	-0.490195	-0.339095	-0.302025	-0.29253	-0.352785	-0.383405	-0.441205	-0.603925	-0.747175	-0.760375	-0.765235	-0.848265	-0.897925	-0.90964	-0.985125	-1.02537	-0.987945	-1.06137	-1.27836	-1.38221	-1.27166	-1.17078	-1.17643	-1.1761	-1.19379	-1.22415	-1.22083	-1.25438	-1.33221	-1.39024	-1.43837	-1.37766	-1.23185	-1.22399	-1.28258	-1.21085	-1.12912	-1.149	-1.23455	-1.3402	-1.33457	-1.28706	-1.29558
	s70	-0.09052	-0.11638	-0.145947	-0.170896	-0.19585	-0.274757	-0.353471	-0.399116	-0.428271	-0.409525	-0.367405	-0.415013	-0.536848	-0.603364	-0.64666	-0.670002	-0.693419	-0.755862	-0.835206	-0.930904	-0.968723	-0.974083	-1.04413	-1.12287	-1.10865	-1.06626	-1.07377	-1.11217	-1.16343	-1.19233	-1.16427	-1.10159	-1.1211	-1.1565	-1.15167	-1.18682	-1.27112	-1.23254	-1.10832	-1.11358	-1.14258	-1.22501	-1.25579	-1.16456	-1.13115	-1.15538	-1.16731	-1.12213
	s71	-0.09052	-0.11638	-0.145947	-0.170896	-0.19585	-0.274757	-0.353471	-0.399116	-0.428271	-0.409525	-0.367405	-0.415013	-0.536848	-0.603364	-0.64666	-0.670002	-0.693419	-0.755862	-0.835206	-0.930904	-0.968723	-0.974083	-1.04413	-1.12287	-1.10865	-1.06626	-1.07377	-1.11217	-1.16343	-1.19233	-1.16427	-1.10159	-1.1211	-1.1565	-1.15167	-1.18682	-1.27112	-1.23254	-1.10832	-1.11358	-1.14258	-1.22501	-1.25579	-1.16456	-1.13115	-1.15538	-1.16731	-1.12213
	s72	-0.143465	0.014565	0.172595	-0.01207	-0.279565	-0.414675	-0.55167	-0.6954	-0.68684	-0.34815	-0.038705	-0.3355	-0.79764	-1.14533	-1.30484	-1.1169	-0.971485	-1.1245	-1.34018	-1.60977	-1.89091	-1.90813	-1.85796	-1.80285	-1.76388	-1.88485	-2.15263	-2.26987	-2.22181	-2.14935	-1.84051	-1.60192	-1.84078	-2.02491	-1.91039	-1.91522	-2.26892	-2.42717	-2.17591	-1.89113	-1.80662	-2.20769	-2.44844	-2.24857	-2.14006	-2.16465	-1.98284	-1.7905
	s73	0.32932	0.05596	-0.217405	-0.280495	-0.24143	-0.253045	-0.322045	-0.386925	-0.401355	-0.43618	-0.58762	-0.759585	-0.797495	-0.520285	-0.25796	-0.507415	-0.839555	-0.932245	-0.865235	-0.96806	-1.37929	-1.77351	-1.82766	-1.82146	-1.67214	-1.4726	-1.39193	-1.60365	-1.83153	-1.83368	-1.71416	-1.63306	-2.0926	-2.52997	-2.0835	-1.22829	-0.80813	-1.11048	-1.23598	-1.52688	-1.86046	-1.82252	-1.45738	-1.35076	-1.61834	-1.73676	-1.70087	-1.61052
	s74	-0.515185	-0.289195	-0.063205	-0.059375	-0.017705	-0.36198	-0.85443	-0.86787	-0.715045	-0.695935	-0.5403	-0.454475	-0.596355	-0.829185	-0.98194	-1.03729	-1.09431	-1.13712	-1.17994	-1.15403	-1.13617	-1.3039	-1.47531	-1.21619	-0.87807	-0.972695	-1.08637	-1.1062	-1.13577	-0.95474	-0.84262	-1.04102	-1.206	-1.13227	-1.05852	-0.970035	-0.8867	-0.808105	-0.657685	-0.6397	-0.975675	-1.27378	-0.876165	-0.41222	-0.66486	-1.27863	-1.53283	-1.12386
	s75	0.9411	0.089695	-0.76171	-1.05238	-1.02305	-0.79939	-0.210215	0.37115	0.349115	0.28123	-0.02522	-0.452105	-0.84883	-0.84031	-0.78829	-0.23011	0.173915	-0.274535	-0.915385	-1.24735	-0.671335	-0.086445	-0.195675	-0.69643	-0.967975	-0.68948	-0.5225	-0.862895	-1.25986	-1.19387	-0.85343	-0.63449	-0.63077	-0.64157	-0.87716	-1.22283	-1.45358	-1.26721	-0.85447	-0.714445	-0.71299	-0.783855	-0.799485	-0.71455	-0.49665	-0.38006	-0.632965	-0.873205
	s76	-0.272365	0.03624	0.344845	0.48293	0.61453	0.21962	-0.198045	-0.24686	-0.26837	-0.407555	-0.538355	-0.377975	-0.203075	-0.126885	-0.065735	0.113695	0.31037	0.34391	0.319385	0.095385	-0.14582	-0.371325	-0.583375	-0.7247	-0.88885	-0.97471	-0.939395	-0.932145	-1.04217	-0.986735	-0.7574	-0.621665	-0.46362	-0.44642	-0.590595	-0.46829	-0.457525	-0.569465	-0.489705	-0.323275	0.0121	0.08861	-0.697055	-1.42154	-1.00107	-0.43991	-0.678625	-0.95006
	s77	0.4626	0.41619	0.37769	0.533085	0.650825	0.326115	0.025675	-0.092765	-0.23043	-0.47144	-0.614505	-0.355995	-0.16946	-0.216825	-0.25091	-0.24991	-0.25723	-0.282755	-0.35463	-0.51149	-0.57451	-0.49208	-0.46409	-0.507865	-0.49352	-0.41378	-0.38338	-0.40043	-0.60213	-0.95551	-0.74172	-0.13091	-0.1494	-0.54153	-0.56067	-0.39332	-0.55899	-0.86342	-0.872475	-0.780475	-0.76469	-0.769875	-0.85537	-0.958075	-0.81143	-0.625115	-0.609115	-0.611625
	s78	0.029725	0.00062	-0.028485	-0.0888	-0.175435	-0.36297	-0.53906	-0.55482	-0.474595	-0.45091	-0.539885	-0.571945	-0.613545	-0.66095	-0.534015	-0.369215	-0.50351	-0.630405	-0.652015	-0.85693	-1.00497	-0.99785	-1.08852	-1.18657	-1.18911	-1.13601	-1.14166	-1.21628	-1.28095	-1.31249	-1.36269	-1.28747	-1.11917	-1.02504	-0.971475	-1.0413	-1.14085	-1.2282	-1.28015	-1.14522	-0.970305	-1.16168	-1.49684	-1.67271	-1.61999	-1.27949	-0.888935	-0.82339
	s79	0.101085	0.134985	0.16889	0.04594	-0.13259	-0.345365	-0.579955	-0.77611	-0.93184	-1.05923	-0.864415	-0.660065	-0.676945	-0.70278	-0.749965	-0.900685	-1.07953	-1.11095	-1.10418	-1.11811	-1.16634	-1.22769	-1.28906	-1.3605	-1.309	-1.25086	-1.32235	-1.34112	-1.1829	-1.0091	-0.918475	-0.81944	-0.88465	-0.92946	-0.80469	-1.02259	-1.33508	-1.50745	-1.53903	-1.406	-1.12993	-1.07486	-1.22177	-1.17105	-1.09577	-1.16901	-1.2537	-1.16958
	s80	-0.08113	-0.253975	-0.426815	-0.340385	-0.219235	-0.359735	-0.58744	-0.625435	-0.534895	-0.428425	-0.309825	-0.293145	-0.54279	-0.75127	-0.797715	-0.856935	-0.863005	-0.801795	-0.762305	-0.837715	-0.90876	-0.796825	-0.71634	-0.88443	-1.01345	-0.935975	-0.93431	-1.01196	-1.04157	-1.2052	-1.26919	-0.969675	-0.71931	-0.83854	-1.13602	-1.25483	-1.27595	-1.37553	-1.2872	-1.12339	-1.08062	-1.09844	-1.14809	-1.20764	-1.06509	-0.706695	-0.58594	-0.969735
	s81	-0.171025	-0.210465	-0.29704	-0.405995	-0.416785	-0.392075	-0.3908	-0.431035	-0.50032	-0.49317	-0.38543	-0.326265	-0.430315	-0.49838	-0.514605	-0.682075	-0.878505	-0.98954	-1.06191	-1.0936	-1.09396	-0.911065	-0.811875	-0.900055	-0.909895	-0.81639	-0.868125	-1.05636	-1.12465	-1.07276	-1.02864	-1.04774	-1.06973	-1.05444	-0.84556	-0.772505	-0.989465	-0.949075	-0.7763	-0.92562	-1.21398	-1.33852	-1.14118	-0.672115	-0.617325	-0.951755	-0.90502	-0.586315
	s82	-0.379445	-0.213815	-0.05721	-0.02288	-0.183275	-0.658835	-0.700625	-0.4414	-0.262445	-0.03935	0.097765	0.036415	-0.323415	-0.719935	-1.0283	-1.15005	-1.00285	-0.897	-1.00813	-1.11888	-1.12613	-1.08636	-1.21518	-1.31898	-1.17725	-1.14308	-1.25287	-1.27177	-1.25304	-1.43436	-1.59563	-1.44009	-1.34866	-1.45972	-1.44808	-1.39864	-1.44101	-1.39674	-1.42013	-1.44243	-1.41097	-1.39789	-1.34097	-1.33743	-1.32102	-1.23863	-1.19675	-1.18433
	s83	0.05749	0.20009	0.27518	0.17304	0.06344	-0.05222	-0.67569	-1.32542	-1.28583	-1.1509	-0.85995	-0.78895	-0.83372	-0.49332	-0.22937	-0.36787	-0.4692	-0.53069	-0.86114	-1.25805	-1.11941	-1.13768	-1.50467	-1.62208	-1.56332	-1.54821	-1.52442	-1.40273	-1.40193	-1.57237	-1.48972	-1.29318	-1.63286	-1.83795	-1.55988	-1.7475	-2.36976	-0.85132	0.93255	-1.23906	-2.70104	-2.81471	-1.92568	-0.42387	-0.76482	-1.22699	-1.25043	-1.32732
Z轴	100%Gait cycle
	s25	0.03492	0.18821	0.341505	0.36532	0.345635	0.26708	0.19646	0.116085	0.013225	-0.14774	-0.291595	-0.362385	-0.34804	-0.349205	-0.440705	-0.47287	-0.33745	-0.225195	-0.243975	-0.24412	-0.218415	-0.22111	-0.27931	-0.382245	-0.451775	-0.451805	-0.32227	-0.226285	-0.234715	-0.24483	-0.281445	-0.32608	-0.225085	-0.1004	-0.152785	-0.293695	-0.313405	-0.18022	-0.09196	-0.157515	-0.235195	-0.290235	-0.326305	-0.27286	-0.20953	-0.18336	-0.169655	-0.12003
	s49	0.003385	0.101155	0.198925	0.182855	0.167355	0.274885	0.38755	0.3065	0.09044	0.033185	0.295125	0.521935	0.333725	-0.00313	-0.234575	-0.313465	-0.137995	-0.01401	-0.11005	-0.2013	-0.12536	-0.119165	-0.3756	-0.593675	-0.65516	-0.583105	-0.369265	-0.456655	-0.741765	-0.732215	-0.58123	-0.52141	-0.505405	-0.551635	-0.75681	-0.921965	-0.834175	-0.731275	-0.592575	-0.340135	-0.361485	-0.65826	-0.70699	-0.430945	-0.296595	-0.39896	-0.462135	-0.438615
	s52	0.838585	0.20605	-0.426485	-0.53322	-0.3	-0.06979	0.13643	0.342655	0.32049	0.231335	0.0205	-0.279075	-0.52976	-0.371385	-0.22643	-0.1995	-0.19401	-0.26846	-0.585075	-0.90819	-0.95306	-0.921865	-0.787085	-0.515965	-0.320565	-0.58234	-0.930735	-0.913625	-0.624695	-0.48978	-0.748945	-1.06777	-1.1429	-1.09	-1.00544	-1.05616	-1.168	-1.20869	-1.0246	-0.71896	-0.71063	-0.821275	-1.01231	-1.1375	-0.960645	-0.65045	-0.59208	-0.764935
	s56	-0.123375	-0.241145	-0.358915	-0.278285	-0.155885	-0.05411	0.03667	0.046885	-0.030785	-0.076915	-0.05095	-0.02761	-0.0218	-0.015985	0.12904	0.280395	0.19503	0.043915	0.01013	0.051774	0.0644	0.039315	0.017765	0.006245	-0.01168	-0.09681	-0.18194	-0.1357	-0.07695	-0.132045	-0.22733	-0.341525	-0.47027	-0.511755	-0.417495	-0.4006	-0.662185	-0.88285	-0.203255	0.47634	0.24402	-0.12509	-0.193455	-0.13024	-0.192435	-0.36958	-0.47199	-0.434245
	s57	0.16245	0.23977	0.31708	0.297335	0.23563	0.177635	0.17177	0.12762	-0.009365	-0.13205	-0.147115	-0.047585	0.090595	0.16607	0.25282	0.215835	0.05117	-0.04483	0.048485	0.142935	-0.037585	-0.24223	-0.279605	-0.215195	-0.14425	-0.090635	-0.071725	-0.122565	-0.1536	-0.126665	-0.09805	-0.092825	-0.107935	-0.11871	-0.089745	-0.114005	-0.157525	-0.16506	-0.157005	-0.10105	-0.047125	-0.052075	-0.11097	-0.16418	-0.172515	-0.170645	-0.133445	-0.104195
	s58	-0.18608	-0.11271	-0.04254	0.108345	0.261365	0.25372	0.231335	0.117605	0.020285	0.14368	0.255815	0.14615	0.023885	-0.12314	-0.220295	-0.034935	0.089685	-0.062085	-0.15474	-0.124225	-0.146105	-0.129835	-0.095695	-0.145295	-0.157095	-0.097465	-0.114235	-0.14853	-0.097005	-0.11398	-0.17553	-0.10364	-0.0153975	-0.061015	-0.11483	-0.03168	0.062005	0.0584843	0.05495	0.16628	0.192895	0.004075	-0.08657	-0.056495	-0.076085	-0.051435	0.05083	0.0727
	s59	-0.20115	0.16569	0.53253	0.60443	0.63365	0.460755	0.26599	0.061755	-0.17801	-0.22479	-0.13662	-0.11813	-0.17477	-0.23958	-0.30882	-0.351885	-0.30688	-0.243685	-0.172665	-0.134315	-0.205865	-0.260735	-0.225205	-0.1915	-0.111385	-0.000535	0.016165	0.012745	-0.00664	-0.097155	-0.197915	-0.179505	-0.1428	-0.198275	-0.249745	-0.28627	-0.273585	-0.198695	-0.190265	-0.281145	-0.34826	-0.32357	-0.281755	-0.31099	-0.37894	-0.36295	-0.26391	-0.222295
	s60	-0.41571	-0.55241	-0.67296	0.19431	1.0549	1.00431	0.87777	0.442065	0.01645	-0.360655	-0.747395	-0.91335	-0.963735	-0.640615	-0.24262	0.23703	0.6196	0.660875	0.63807	0.49406	0.314385	0.109315	-0.18019	-0.43715	-0.49802	-0.35087	-0.21209	-0.2637	-0.45601	-0.50628	-0.37591	-0.40196	-0.6043	-0.717695	-0.773125	-0.828345	-0.858355	-0.924885	-0.76261	-0.50786	-0.794305	-1.14804	-0.817335	-0.522325	-0.927605	-1.27821	-1.13252	-0.98906
	s61	-0.5892	-0.04711	0.49499	0.83098	0.90024	0.9695	0.60309	0.17261	-0.11245	-0.07029	-0.02813	-0.06237	-0.12296	-0.18546	-0.25671	-0.32797	-0.26469	-0.11733	0.02535	0.08153	0.13771	0.10603	-0.01814	-0.1423	-0.28323	-0.42555	-0.47709	-0.3665	-0.25592	-0.25349	-0.27897	-0.32097	-0.41802	-0.51507	-0.55235	-0.55974	-0.55374	-0.43052	-0.30731	-0.30492	-0.40611	-0.5073	-0.48139	-0.45213	-0.43552	-0.4371	-0.43868	-0.49646
	s62	0.30698	0.385215	0.446355	0.409745	0.201905	-0.439355	-0.837015	-0.80233	-0.63761	-0.356185	-0.064575	0.17263	0.307725	0.375635	-0.001105	-0.385255	-0.436555	-0.38559	-0.31738	-0.282565	-0.264375	-0.23865	-0.37977	-0.57972	-0.57488	-0.50773	-0.522485	-0.563475	-0.59628	-0.587015	-0.47735	-0.403285	-0.48269	-0.53276	-0.494415	-0.50466	-0.599795	-0.65762	-0.594315	-0.50252	-0.422635	-0.466085	-0.604715	-0.6199	-0.54036	-0.55217	-0.626575	-0.551395
	s63	0.58848	0.051575	-0.485335	-0.763725	-1.04211	-0.949455	-0.8568	-0.83275	-0.80871	-0.315	0.1787	-0.281535	-0.74177	-0.5785	-0.41523	-0.5216	-0.627975	-0.59948	-0.570985	-0.817765	-1.06455	-0.896495	-0.72845	-0.86103	-0.993605	-1.03034	-1.06707	-0.93311	-0.79915	-0.86577	-0.932395	-0.87539	-0.81839	-0.577865	-0.33734	-0.55434	-0.77134	-1.23771	-1.70409	-0.81911	0.065865	-0.63757	-1.34101	-0.705255	-0.069495	-0.5005	-0.93151	-0.713665
	s64	-0.289015	-0.12076	0.0475	0.05051	0.059545	-0.04447	-0.26436	-0.405685	-0.382685	-0.36959	-0.42053	-0.475935	-0.48894	-0.49897	-0.54336	-0.448445	-0.35787	-0.434575	-0.616335	-0.731955	-0.650405	-0.564805	-0.726535	-0.919015	-0.909045	-0.798905	-0.73491	-0.72447	-0.72331	-0.752015	-0.76597	-0.763135	-0.77522	-0.78588	-0.747635	-0.708305	-0.72708	-0.770995	-0.823245	-0.85587	-0.848745	-0.84011	-0.867225	-0.885345	-0.813055	-0.74588	-0.7837	-0.81236
	s65	-0.275835	-0.055195	0.165445	0.050305	-0.16343	-0.2498	-0.24242	-0.28698	-0.35826	-0.44048	-0.55764	-0.6626	-0.588935	-0.39957	-0.195755	-0.16839	-0.289735	-0.54371	-0.798765	-0.967565	-1.01004	-1.01995	-1.08686	-1.16613	-1.07885	-0.890205	-0.84456	-1.00194	-1.12603	-0.979785	-0.854155	-0.981705	-1.1786	-1.27888	-1.25255	-1.20243	-0.98869	-0.774835	-0.807565	-0.906205	-1.01946	-1.09394	-1.16919	-1.17278	-1.17013	-1.12932	-1.02424	-0.8965
	s66	0.42623	0.212315	-0.001605	-0.14316	-0.18793	-0.2327	-0.30833	-0.40683	-0.42686	-0.346115	-0.265375	-0.35082	-0.436295	-0.46411	-0.372205	-0.2803	-0.33635	-0.46051	-0.605725	-0.68784	-0.76995	-0.75792	-0.760645	-0.738105	-0.577495	-0.407495	-0.34717	-0.37489	-0.44076	-0.456795	-0.450125	-0.39346	-0.35162	-0.283165	-0.24993	-0.247625	-0.37574	-0.416455	-0.402245	-0.36908	-0.36675	-0.35254	-0.29873	-0.277085	-0.286255	-0.291985	-0.24136	-0.217325
	s68	0.05265	0.33049	0.608325	0.47232	0.1078	-0.20071	-0.40362	-0.606165	-0.602375	-0.56677	-0.46957	-0.36871	-0.272765	-0.160025	-0.05081	-0.03106	-0.018135	-0.0215	-0.064045	-0.13649	-0.306485	-0.472705	-0.468665	-0.40051	-0.408415	-0.537365	-0.63428	-0.702175	-0.779145	-0.793615	-0.654075	-0.51729	-0.548645	-0.49192	-0.452045	-0.523575	-0.8766	-1.03387	-0.86368	-0.61147	-0.450325	-0.421075	-0.413005	-0.38795	-0.410235	-0.467495	-0.47988	-0.44085
	s69	0.141375	0.186925	0.22653	-0.07902	-0.38081	-0.267255	-0.132785	-0.095155	-0.072745	-0.08014	-0.067375	-0.11142	-0.22906	-0.27964	-0.232195	-0.23472	-0.323505	-0.36378	-0.366625	-0.430735	-0.44752	-0.396365	-0.47096	-0.658145	-0.701905	-0.571135	-0.46217	-0.43291	-0.427205	-0.450805	-0.429185	-0.37091	-0.354425	-0.362805	-0.406465	-0.46777	-0.445115	-0.36882	-0.30992	-0.24503	-0.30623	-0.48269	-0.544365	-0.562315	-0.606145	-0.552735	-0.494195	-0.48947
	s70	0.132278	0.167314	0.19601	0.163498	0.111961	0.00639259	-0.124461	-0.230118	-0.263203	-0.223765	-0.162903	-0.179927	-0.22976	-0.204324	-0.163619	-0.148836	-0.151468	-0.189711	-0.247404	-0.322952	-0.374633	-0.391651	-0.444554	-0.495418	-0.467298	-0.422835	-0.413376	-0.436999	-0.466127	-0.482467	-0.468804	-0.447019	-0.470453	-0.491843	-0.496472	-0.524297	-0.568131	-0.583519	-0.531695	-0.420616	-0.401345	-0.500185	-0.538184	-0.470407	-0.454607	-0.506682	-0.499949	-0.453546
	s71	0.132278	0.167314	0.19601	0.163498	0.111961	0.00639259	-0.124461	-0.230118	-0.263203	-0.223765	-0.162903	-0.179927	-0.22976	-0.204324	-0.163619	-0.148836	-0.151468	-0.189711	-0.247404	-0.322952	-0.374633	-0.391651	-0.444554	-0.495418	-0.467298	-0.422835	-0.413376	-0.436999	-0.466127	-0.482467	-0.468804	-0.447019	-0.470453	-0.491843	-0.496472	-0.524297	-0.568131	-0.583519	-0.531695	-0.420616	-0.401345	-0.500185	-0.538184	-0.470407	-0.454607	-0.506682	-0.499949	-0.453546
	s72	0.19742	0.51988	0.842345	0.57605	0.197105	-0.044655	-0.24397	-0.363745	-0.35157	-0.00477	0.178415	-0.108705	-0.38666	-0.58376	-0.642285	-0.49689	-0.39809	-0.535955	-0.726525	-0.83016	-0.88053	-0.86669	-0.852725	-0.834295	-0.78973	-0.82784	-0.94925	-1.09886	-1.28161	-1.33775	-1.09394	-0.88588	-1.0479	-1.25754	-1.26301	-1.18768	-1.2653	-1.40574	-1.38224	-1.23134	-1.09289	-1.19804	-1.37199	-1.27145	-1.10591	-1.17826	-1.29677	-1.28176
	s73	0.843065	0.74391	0.644755	0.495415	0.30738	0.082845	-0.13992	-0.35551	-0.33647	-0.32854	-0.38491	-0.423915	-0.31274	0.133105	0.560965	0.397395	0.144715	0.08719	0.143385	0.03349	-0.412675	-0.84447	-0.91498	-0.89943	-0.75791	-0.569945	-0.493435	-0.76251	-1.05092	-0.981445	-0.76701	-0.76239	-0.83632	-0.81768	-0.74102	-0.690935	-0.642015	-0.650855	-0.849345	-0.824355	-0.68164	-0.54363	-0.49619	-0.42752	-0.47759	-0.69454	-0.78101	-0.76666
	s74	-0.1427	0.389395	0.921485	0.51998	0.093885	-0.22362	-0.719165	-0.792015	-0.53463	-0.27181	0.051965	0.1312	0.083055	-0.008095	-0.087335	-0.157775	-0.223535	-0.190435	-0.15734	-0.105565	-0.06154	-0.13753	-0.195335	-0.01856	0.17285	0.11574	-0.01564	-0.053215	-0.08841	-0.053755	-0.01031	-0.08339	-0.17048	-0.25219	-0.3339	-0.192675	-0.03675	-0.141255	-0.305175	-0.33707	-0.33124	-0.37052	-0.112695	0.2268	-0.086145	-0.642075	-0.787115	-0.402395
	s75	0.76902	0.180645	-0.407725	-0.583665	-0.52326	-0.379365	-0.082115	0.210855	0.121835	-0.000865	-0.19647	-0.41523	-0.59297	-0.496185	-0.38447	-0.20613	-0.123565	-0.321974	-0.489955	-0.50659	-0.30008	-0.104105	-0.217765	-0.462495	-0.59804	-0.42516	-0.299115	-0.44152	-0.61785	-0.597615	-0.4964	-0.40051	-0.31283	-0.2393	-0.293555	-0.42199	-0.61558	-0.60654	-0.43617	-0.38801	-0.366135	-0.335105	-0.29193	-0.27262	-0.19242	-0.12219	-0.20148	-0.295975
	s76	0.132278	0.167314	0.19601	0.163498	0.111961	0.00639259	-0.124461	-0.230118	-0.263203	-0.223765	-0.162903	-0.179927	-0.22976	-0.204324	-0.163619	-0.148836	-0.151468	-0.189711	-0.247404	-0.322952	-0.374633	-0.391651	-0.444554	-0.495418	-0.467298	-0.422835	-0.413376	-0.436999	-0.466127	-0.482467	-0.468804	-0.447019	-0.470453	-0.491843	-0.496472	-0.524297	-0.568131	-0.583519	-0.531695	-0.420616	-0.401345	-0.500185	-0.538184	-0.470407	-0.454607	-0.506682	-0.499949	-0.453546
	s77	0.268845	0.23126	0.19952	0.31129	0.396485	0.169395	-0.044	-0.154665	-0.27519	-0.448645	-0.544275	-0.320815	-0.15406	-0.17161	-0.170435	-0.11976	-0.090945	-0.109955	-0.175755	-0.327335	-0.39081	-0.31772	-0.29435	-0.336515	-0.32022	-0.238155	-0.19032	-0.175405	-0.24045	-0.37117	-0.28727	-0.05313	-0.07838	-0.25764	-0.268585	-0.195375	-0.221215	-0.288335	-0.3152	-0.328305	-0.24414	-0.133225	-0.14324	-0.17916	-0.24017	-0.30517	-0.20471	-0.086265
	s78	0.55121	0.37672	0.202225	0.14106	0.0728	-0.229315	-0.529825	-0.64482	-0.62898	-0.59413	-0.56863	-0.47781	-0.44439	-0.42786	-0.221505	0.03523	-0.035745	-0.12941	-0.12364	-0.35978	-0.58135	-0.62086	-0.790335	-0.90753	-0.89042	-0.803585	-0.699735	-0.589085	-0.5419	-0.574555	-0.65684	-0.588405	-0.499915	-0.54918	-0.565845	-0.58104	-0.620235	-0.774865	-0.933115	-0.847005	-0.6781	-0.708645	-0.85284	-0.994655	-1.0576	-0.81315	-0.32614	-0.133555
	s79	0.239485	0.2897	0.339915	0.29953	0.22972	0.11144	-0.051695	-0.19069	-0.30973	-0.413095	-0.32081	-0.221505	-0.17366	-0.105235	-0.06773	-0.0971	-0.138225	-0.16184	-0.17956	-0.214095	-0.25695	-0.261615	-0.26446	-0.277645	-0.26137	-0.248035	-0.26123	-0.26386	-0.19853	-0.12002	-0.111045	-0.14351	-0.140975	-0.027785	0.07703	-0.0839	-0.26351	-0.29936	-0.24776	-0.15208	-0.04437	-0.092065	-0.227535	-0.240915	-0.1892	-0.1828	-0.208705	-0.20805
	s80	0.34927	0.296445	0.24363	0.25643	0.279965	0.07942	-0.200535	-0.308225	-0.30107	-0.253475	-0.161475	-0.082535	-0.083075	-0.08786	-0.051305	-0.03787	-0.07115	-0.08372	-0.09265	-0.145775	-0.18146	-0.12799	-0.089565	-0.16023	-0.213475	-0.18375	-0.1769	-0.19097	-0.18916	-0.249295	-0.30014	-0.230115	-0.126625	-0.111965	-0.18623	-0.236715	-0.2337	-0.226585	-0.224425	-0.229555	-0.250165	-0.26936	-0.261145	-0.23434	-0.13861	0.01775	0.055465	-0.13594
	s81	-0.084485	-0.069105	-0.10567	-0.23335	-0.2557	-0.183225	-0.11604	-0.069605	-0.07621	-0.073635	0.02291	0.08491	0.001865	-0.02987	-0.024565	-0.148955	-0.29396	-0.376695	-0.44235	-0.456045	-0.44881	-0.339225	-0.269705	-0.285525	-0.258735	-0.18506	-0.217855	-0.35267	-0.36874	-0.29568	-0.38293	-0.50877	-0.49493	-0.42265	-0.322505	-0.34969	-0.416565	-0.42069	-0.30787	-0.15129	-0.420145	-0.674725	-0.51891	-0.19607	-0.13568	-0.443245	-0.46198	-0.21415
	s82	-0.151225	0.20833	0.502595	0.36961	0.04625	-0.47579	-0.602465	-0.460475	-0.11901	0.25527	0.4436	0.48759	0.326075	0.070945	-0.131965	-0.22033	-0.16711	-0.120335	-0.18533	-0.23143	-0.24529	-0.240845	-0.35233	-0.43362	-0.29948	-0.248215	-0.304305	-0.24572	-0.13233	-0.36109	-0.527005	-0.339195	-0.35061	-0.53835	-0.600835	-0.483075	-0.315955	-0.326875	-0.463415	-0.502375	-0.497515	-0.509355	-0.50408	-0.486175	-0.468825	-0.46431	-0.4713	-0.48223
	s83	0.2569	0.41223	0.51786	0.49306	0.44044	0.36523	-0.49246	-1.38217	-1.13649	-0.82944	-0.42196	-0.2904	-0.30406	-0.04271	0.16186	0.07074	-0.01635	-0.09911	-0.36585	-0.67965	-0.67237	-0.72634	-0.91646	-0.8207	-0.52316	-0.38024	-0.27752	-0.27138	-0.33634	-0.502	-0.49625	-0.41336	-0.50157	-0.62766	-0.85359	-1.03177	-1.16539	-0.68989	-0.11137	-0.28699	-0.41552	-0.45454	-0.4951	-0.53659	-0.63669	-0.70964	-0.61985	-0.62005
[truncated: 53 more columns]

## Sheet: Surface03 Rubber
Hip joint moment
X轴	100%Gait cycle	1	2	3	4	5	6	7	8	9	10	11	12	13	14	15	16	17	18	19	20	21	22	23	24	25	26	27	28	29	30	31	32	33	34	35	36	37	38	39	40	41	42	43	44	45	46	47	48
	s25	-2.05692	-2.19805	-2.33918	-2.56721	-2.74383	-2.29588	-1.4588	-0.5802	0.23114	1.01434	1.28224	1.26911	0.60238	-0.2045	-1.54226	-2.54494	-3.11049	-3.44881	-3.60654	-3.4874	-2.87618	-2.01863	-1.49493	-1.10816	-0.692825	-0.3307	-0.049265	-0.193325	-0.373295	-0.65343	-0.94806	-0.967845	-0.80138	-0.70441	-0.722785	-0.710665	-0.570475	-0.43356	-0.446745	-0.48062	-0.65188	-0.911705	-0.687715	0.16082	0.493325	0.048145	-0.12441	0.41959
	s49	-2.12317	-2.69059	-3.23225	-3.00974	-2.52656	-1.37254	-0.326195	0.048685	-0.011205	-0.29639	-0.81125	-1.40955	-2.12854	-2.88508	-3.08185	-3.1464	-2.68975	-2.08911	-1.77794	-1.91647	-2.51667	-2.2961	-1.1439	-1.23438	-2.32238	-2.06524	-1.28585	-1.7651	-2.53344	-2.64466	-2.52215	-2.21974	-1.88245	-1.62993	-1.706	-1.78998	-1.3497	-1.05737	-1.14074	-1.11332	-0.93751	-0.6646	-0.7075	-0.96157	-0.708675	-0.03933	-0.04042	-0.66824
	s52	-0.469545	-2.42566	-4.38178	-4.85145	-4.15782	-3.35689	-1.78344	-0.21	0.44299	0.66862	0.649695	-0.12736	-0.90442	-2.30876	-3.86517	-5.16927	-6.03606	-6.90286	-4.50875	-1.8572	-0.982455	-1.97338	-2.94111	-3.45682	-3.97253	-3.47186	-2.3207	-1.43494	-1.83824	-2.24154	-3.0179	-3.93103	-4.29581	-3.33541	-2.375	-2.49308	-2.79603	-2.90821	-2.75104	-2.59387	-2.89939	-3.21646	-3.16633	-2.79907	-2.40656	-1.78056	-1.15455	-1.11473
	s56	-0.75437	-1.77908	-2.80378	-2.44291	-1.85202	-1.36363	-0.807445	-0.27658	-0.07691	0.57994	1.43925	1.18145	0.058965	-0.616315	-0.950945	-1.54948	-2.14022	-2.6152	-3.26159	-3.42137	-3.1616	-2.94823	-2.68807	-2.39012	-1.8783	-1.36647	-1.14813	-0.9298	-0.960175	-1.06465	-0.957945	-0.657915	-0.451075	-0.47286	-0.89698	-1.98791	-2.06951	-0.451105	0.642355	0.36755	0.061115	0.36941	-0.21067	-0.90797	-0.55361	-0.08087	0.08017	0.028425
	s57	-1.85086	-1.69921	-1.56885	-2.08975	-2.62539	-2.21868	-1.5894	-0.82466	-0.13247	-0.16939	-0.426195	-1.13392	-2.27198	-3.37338	-3.91354	-3.4728	-2.57685	-1.47906	-0.632475	-0.354975	-0.546785	-1.11929	-1.71685	-2.38849	-2.79343	-2.78034	-2.67537	-2.39107	-2.36953	-2.49892	-2.00637	-1.36393	-1.32076	-1.52217	-1.63119	-1.69402	-1.84844	-2.07199	-1.68396	-1.09312	-1.14045	-1.33448	-1.27195	-1.1118	-0.772155	-0.51424	-0.91109	-1.41857
	s58	-1.75433	-3.28751	-4.72264	-3.77451	-2.81278	-2.27665	-1.65105	-0.65433	0.266185	0.887985	0.99363	-0.264145	-1.77307	-3.43567	-4.50753	-4.37172	-3.85559	-3.4999	-3.12117	-2.60492	-2.3512	-2.31461	-2.46253	-2.55316	-2.4838	-2.308	-1.95869	-1.88665	-2.12451	-2.11757	-1.93142	-1.91179	-2.10135	-2.1343	-1.85441	-1.86741	-2.47572	-2.74913	-2.13633	-1.66412	-1.93068	-2.08003	-1.58975	-1.28463	-1.78011	-2.18369	-1.98593	-1.65092
	s59	-1.35956	-1.80668	-2.25379	-2.45198	-2.5499	-2.10568	-1.44599	-0.70333	-0.260895	-0.1768	-0.389945	-0.818415	-1.40278	-2.11331	-2.34722	-2.37761	-2.18853	-1.91483	-1.58638	-1.39356	-1.38786	-1.39793	-1.26858	-1.10007	-1.20529	-1.42414	-1.59112	-1.67607	-1.56601	-1.4411	-1.51093	-1.54658	-1.45759	-1.39673	-1.34126	-1.19116	-0.870535	-0.596	-0.723175	-0.822475	-0.808885	-1.00076	-1.11162	-0.7338	-0.219615	-0.00184	-0.082315	-0.45485
	s60	-0.350315	-1.61115	-2.87199	-3.02394	-3.16371	-2.4761	-1.75112	-0.893895	-0.00525	0.417925	0.75138	0.73808	0.737475	-0.110695	-1.06435	-1.74934	-2.45695	-2.654	-2.73603	-2.43906	-2.07137	-1.78599	-1.44048	-1.09762	-0.81939	-0.859085	-1.00482	-1.01491	-0.92656	-0.86806	-0.832965	-0.950635	-1.27746	-1.45269	-1.27909	-1.18414	-1.3755	-1.4442	-1.45796	-1.34529	-0.995675	-0.9062	-1.11491	-1.28303	-1.20029	-0.81407	-0.56391	-0.59957
	s61	-5.38715	-5.08683	-4.7865	-4.04762	-2.55692	-1.06622	-0.46381	-0.178645	0.024925	-0.46501	-0.95495	-1.62062	-2.48157	-3.34253	-3.71244	-3.99028	-4.17054	-3.98495	-3.79934	-3.54392	-3.23772	-2.93151	-2.70006	-2.47277	-2.18999	-1.78699	-1.38397	-1.36042	-1.512	-1.65637	-1.67091	-1.68546	-1.74737	-1.87437	-2.00136	-2.10876	-2.21093	-2.33477	-2.57422	-2.81366	-2.72651	-2.34542	-1.96433	-1.98029	-2.04295	-2.04921	-1.89749	-1.74578
	s62	-2.78865	-4.67699	-5.99911	-4.06548	-2.11543	-0.126415	0.85044	0.5621	-0.033785	-0.84111	-2.03993	-3.37578	-3.89282	-4.29115	-4.26426	-4.30671	-4.6543	-4.61019	-3.78271	-3.14783	-2.72035	-2.29295	-1.86558	-1.75208	-1.72825	-1.71412	-1.70947	-1.81368	-1.96212	-2.26532	-2.56987	-2.87669	-2.86673	-2.56261	-2.6084	-2.82915	-2.33286	-1.67362	-1.65752	-1.68053	-1.81837	-1.78662	-1.27033	-1.20243	-1.7867	-1.29539	0.05641	-0.56542
	s63	-2.35726	-3.07794	-3.79862	-3.4132	-2.85052	-2.18739	-1.81136	-1.16313	-0.496425	-0.756465	-1.09085	-1.20167	-1.27919	-1.27432	-1.24918	-1.51299	-1.74906	-1.69785	-1.70154	-1.67315	-1.596	-1.60112	-1.6973	-2.14022	-2.54164	-2.44624	-2.35085	-1.99148	-1.62186	-1.83221	-2.2509	-2.11987	-1.49151	-1.14415	-1.41085	-1.55344	-1.26296	-1.53317	-1.88451	-1.20367	-0.651535	-0.853395	-1.2714	-1.68417	-1.46216	-1.08258	-1.11596	-0.57162
	s64	-1.77819	-2.36826	-2.95833	-2.50658	-1.83115	-1.66057	-1.59171	-0.80336	0.40602	1.22067	1.19888	0.968505	0.118695	-0.98062	-2.19838	-3.23679	-4.01926	-4.38542	-3.97313	-3.39097	-2.79081	-2.22839	-1.98964	-1.93522	-1.90315	-1.75652	-1.44366	-1.34144	-1.57697	-1.86835	-2.07131	-2.18904	-2.32395	-2.53993	-2.7559	-2.44842	-2.10306	-1.80161	-1.50391	-1.58662	-1.99661	-1.88163	-1.01872	-0.668145	-1.19554	-1.54899	-1.33131	-0.97623
	s65	-1.60326	-1.6385	-1.67375	-1.68999	-1.72707	-1.72382	-1.36446	-0.995415	-0.8075	-0.81959	-0.917095	-1.33137	-1.7636	-1.94145	-1.95178	-2.09497	-2.31341	-2.43494	-2.29644	-2.22991	-2.03689	-1.82657	-1.74796	-1.86718	-1.83705	-1.94333	-2.18566	-2.42345	-2.28551	-1.94747	-1.83302	-1.79286	-1.67358	-1.57778	-2.11287	-2.55381	-2.7838	-1.93301	-1.29486	-1.0102	-0.9365	-0.86049	-0.44321	0.104825	0.4119	-0.325925	-1.06374	-1.10818
	s66	-4.83858	-4.09449	-3.35039	-2.57498	-1.80731	-1.03963	-0.13939	0.705375	1.2856	0.735195	0.119905	-0.9596	-2.26665	-3.36431	-3.35962	-3.20167	-3.10713	-2.84206	-2.52278	-2.2908	-2.25717	-2.40747	-2.68713	-2.86121	-2.46737	-1.99524	-1.72175	-1.82957	-2.14782	-2.2867	-2.30055	-2.08549	-1.80256	-1.61949	-1.49191	-1.35404	-1.31462	-1.73662	-2.11964	-1.70524	-0.779985	-0.09103	-0.556545	-1.04513	-1.03111	-0.710195	-0.398605	-0.35179
	s68	-2.38612	-2.86996	-3.35379	-2.62743	-1.68018	-0.715815	0.201795	0.73484	0.98511	0.87592	0.21502	-0.566265	-1.69203	-2.78322	-3.31038	-3.77415	-3.69754	-3.57092	-3.21195	-2.80959	-2.43925	-2.08678	-1.7929	-1.61457	-1.46321	-1.05065	-0.602935	-0.985615	-1.62501	-1.86366	-1.68098	-1.10577	-0.74057	-1.16002	-1.9028	-2.39795	-1.87428	-0.365775	0.067685	-0.7134	-1.31602	-1.09337	-0.63941	-0.68113	-1.01658	-0.976395	-0.503765	-0.312135
	s69	-3.20162	-2.82051	-2.37849	-1.20559	-0.159405	0.18982	0.266335	-0.56619	-1.17119	-1.26425	-1.60241	-2.33272	-2.74498	-2.78617	-2.50169	-1.93807	-1.57914	-1.34813	-1.45876	-1.72121	-2.05722	-2.41532	-2.37516	-2.26261	-2.44846	-2.65917	-2.51274	-2.40087	-2.70385	-2.85234	-2.15103	-1.70102	-2.08872	-2.36205	-2.37809	-1.90709	-0.65685	-0.268935	-0.887065	-1.26812	-1.44598	-0.95704	-0.051355	-0.076135	-0.514455	-0.672885	-0.74735	-0.512765
	s70	-3.38746	-3.31379	-3.24012	-2.00149	-0.72423	0.471795	1.66623	1.31631	0.66629	-0.46865	-1.83326	-2.97407	-4.0286	-4.26532	-3.92788	-3.49254	-2.99541	-2.74709	-2.70851	-2.63802	-2.52385	-2.3604	-2.25703	-2.36278	-2.84387	-2.83844	-2.31483	-2.75874	-4.74796	-5.27845	-2.35299	-0.39756	-1.42399	-2.27586	-1.93999	-1.68057	-1.93386	-2.07949	-1.79729	-1.60496	-1.68104	-1.68845	-1.43752	-1.19507	-1.36138	-1.56334	-1.54757	-1.71046
	s71	-2.38374	-2.60178	-2.81982	-2.37359	-1.60669	-0.97307	-0.58824	-0.218855	-0.49838	-0.777905	-1.02554	-1.25934	-1.68962	-2.45141	-3.18097	-3.2496	-3.31822	-3.2437	-3.11377	-2.81957	-2.27413	-1.77313	-1.86464	-1.95614	-1.88295	-1.75314	-1.62518	-1.49978	-1.48571	-2.55706	-3.62839	-3.04366	-1.95708	-1.35902	-1.378	-1.41847	-1.6221	-1.82574	-1.82365	-1.7671	-1.6276	-1.39274	-1.18678	-1.15914	-1.13149	-0.887145	-0.593265	-0.430705
	s72	-2.11362	-2.63823	-3.12789	-2.70496	-2.03521	-1.30698	-0.620971	-0.135116	0.0821461	0.00975481	-0.268332	-0.798988	-1.46929	-2.15755	-2.60168	-2.84362	-2.91276	-2.83323	-2.58281	-2.2816	-2.05562	-1.94098	-1.88693	-1.92169	-1.97169	-1.83419	-1.60877	-1.60738	-1.83555	-1.9749	-1.82261	-1.66185	-1.70237	-1.67175	-1.65379	-1.68589	-1.58901	-1.41288	-1.27354	-1.16709	-1.21334	-1.38878	-1.36759	-0.945173	-0.674488	-0.881703	-1.03559	-0.879856
	s73	-2.56753	-3.62694	-4.68633	-3.41229	-1.47155	-0.30942	0.229815	0.599295	0.629255	0.55973	-0.305655	-1.17104	-2.31986	-3.50412	-4.3769	-5.09396	-5.11786	-4.27531	-3.48846	-2.89656	-2.30465	-2.37872	-2.45278	-2.60371	-2.77662	-2.61228	-2.17816	-2.21378	-3.18886	-3.8912	-2.41169	-0.93217	-1.59333	-2.52208	-2.51601	-2.04255	-1.87008	-2.07389	-2.20759	-2.09596	-1.98432	-2.38963	-2.79494	-1.91856	-0.675975	-0.869905	-2.21306	-2.59117
	s74	-1.28372	-2.25171	-3.21972	-2.33833	-1.19144	-0.42523	0.69558	1.14326	0.13983	-0.519235	-0.92631	-1.42325	-1.99318	-2.34784	-2.49098	-2.11932	-1.68914	-1.37591	-1.27554	-1.27735	-1.46955	-1.63413	-1.71362	-1.78662	-1.8636	-1.96649	-1.91542	-1.69951	-1.52963	-1.30265	-0.940255	-0.669815	-1.06838	-1.70134	-1.67534	-1.27099	-0.65087	-0.061565	-0.27835	-0.961205	-1.46216	-1.76124	-1.59268	-0.43002	0.356665	-0.83033	-2.08587	-1.54289
	s75	-0.53217	-1.94007	-3.34796	-3.82477	-2.70543	-1.58608	-0.60653	0.3231	1.15699	1.17708	1.19718	1.06757	0.77162	0.47568	0.07175	-0.35244	-0.77152	-1.17148	-1.57143	-1.5713	-1.28021	-0.98911	-1.39886	-1.84755	-1.81497	-0.73964	0.33569	0.23105	-0.4182	-1.04733	-1.31444	-1.58155	-1.73974	-1.74817	-1.7566	-1.49575	-1.16308	-0.85331	-0.66566	-0.47801	-0.44143	-0.5408	-0.64017	-0.80719	-0.98216	-1.00291	-0.59182	-0.18074
	s76	-2.11362	-2.63823	-3.12789	-2.70496	-2.03521	-1.30698	-0.620971	-0.135116	0.0821461	0.00975481	-0.268332	-0.798988	-1.46929	-2.15755	-2.60168	-2.84362	-2.91276	-2.83323	-2.58281	-2.2816	-2.05562	-1.94098	-1.88693	-1.92169	-1.97169	-1.83419	-1.60877	-1.60738	-1.83555	-1.9749	-1.82261	-1.66185	-1.70237	-1.67175	-1.65379	-1.68589	-1.58901	-1.41288	-1.27354	-1.16709	-1.21334	-1.38878	-1.36759	-0.945173	-0.674488	-0.881703	-1.03559	-0.879856
	s77	-0.908315	-1.93993	-2.91429	-3.0456	-3.02247	-1.98231	-0.987865	0.06008	0.90319	0.98084	0.909195	0.35626	-0.329335	-1.16871	-1.96451	-2.74236	-3.2491	-3.31966	-3.10883	-2.73296	-2.04738	-1.18346	-1.10869	-1.36869	-1.2827	-1.19562	-1.34832	-1.46955	-1.55685	-1.62997	-1.66847	-1.72841	-1.67433	-1.49069	-1.30123	-1.07465	-0.9983	-1.20383	-1.10206	-0.7398	-0.84083	-1.247	-1.52222	-1.43955	-1.14832	-1.40846	-1.90122	-1.00022
	s78	-3.37486	-2.41054	-1.44625	-0.441555	0.44703	0.447495	-0.03926	-0.33787	-0.680505	-1.13946	-1.57403	-1.8416	-1.92446	-1.98315	-1.97009	-1.96215	-2.1698	-2.25243	-2.09276	-1.95517	-1.9461	-1.95352	-2.00468	-2.06741	-2.11654	-2.16616	-2.30089	-2.56593	-2.71025	-2.52436	-2.44775	-2.28676	-1.90794	-1.15382	-0.87312	-1.36174	-1.22873	-1.21507	-1.56183	-1.18767	-0.88594	-1.73491	-2.7283	-1.36926	0.20288	-0.265455	-0.911375	-1.04784
	s79	-1.43975	-1.90634	-2.37293	-2.43917	-2.23621	-2.04699	-1.75199	-1.4483	-0.751795	-0.02727	0.56057	0.61747	0.41598	-0.309165	-1.11756	-1.8364	-2.34293	-2.48992	-2.38333	-2.12159	-1.79754	-1.52347	-1.34527	-1.15279	-1.04621	-0.97408	-1.10546	-1.29115	-1.44108	-1.41104	-1.38098	-1.41783	-1.52079	-1.6032	-1.60535	-1.66125	-1.34832	-1.03539	-0.776545	-0.743655	-0.81639	-1.07421	-1.2839	-1.02283	-0.58786	-0.669715	-1.00758	-0.860705
	s80	-3.01755	-3.02481	-3.03207	-2.13965	-1.08131	0.08075	1.29245	1.41681	0.695365	0.1084	-0.392435	-0.96462	-1.6784	-2.31221	-2.44863	-2.53032	-2.00195	-1.40681	-1.102	-0.838425	-0.76709	-0.759885	-0.664935	-0.63416	-0.79833	-0.95989	-0.779485	-0.347735	-0.14419	-0.30537	-0.524245	-0.82237	-0.87286	-0.27169	-0.196345	-0.679815	-0.574445	-0.331375	-0.453765	-0.55375	-0.27992	0.028965	0.01386	-0.143715	-0.174885	-0.04005	0.141925	0.225675
	s81	-1.64334	-1.92698	-2.17966	-1.92746	-1.70122	-1.35722	-1.05818	-1.19247	-1.33698	-1.77706	-2.19306	-2.27653	-2.3343	-2.47035	-2.57248	-2.33461	-1.9884	-1.90153	-2.04754	-2.16838	-2.17528	-2.13503	-1.9395	-1.73392	-1.71659	-1.70007	-1.85311	-2.09255	-1.82973	-1.48411	-1.75134	-2.01623	-1.85396	-1.64926	-1.43497	-1.53586	-2.4122	-2.58804	-0.86694	-0.06535	-2.49201	-4.5769	-2.61921	0.42064	0.621075	-0.72901	-1.45628	-1.47149
	s82	-2.11362	-2.63823	-3.12789	-2.70496	-2.03521	-1.30698	-0.620971	-0.135116	0.0821461	0.00975481	-0.268332	-0.798988	-1.46929	-2.15755	-2.60168	-2.84362	-2.91276	-2.83323	-2.58281	-2.2816	-2.05562	-1.94098	-1.88693	-1.92169	-1.97169	-1.83419	-1.60877	-1.60738	-1.83555	-1.9749	-1.82261	-1.66185	-1.70237	-1.67175	-1.65379	-1.68589	-1.58901	-1.41288	-1.27354	-1.16709	-1.21334	-1.38878	-1.36759	-0.945173	-0.674488	-0.881703	-1.03559	-0.879856
	s83	-1.46942	-2.15788	-2.72074	-2.74768	-2.49722	-1.81211	-0.752615	0.489255	0.64834	0.535305	-0.078995	-0.719245	-1.47666	-2.10575	-2.44652	-2.62695	-2.65543	-2.83516	-2.86619	-2.30161	-1.88654	-2.0713	-2.18495	-2.13713	-2.34631	-2.65936	-2.40666	-2.25319	-2.38044	-1.78841	-0.533595	-0.867955	-2.02858	-1.87312	-1.50652	-1.22636	-1.20591	-1.52097	-1.30021	-0.587325	0.72641	-1.50636	-4.05741	-0.30133	2.45555	-1.51165	-4.01066	-1.54276
Y轴	100%Gait cycle
	s25	-0.19821	-0.175305	-0.15241	-0.04142	0.03289	-0.16636	-0.428185	-0.5225	-0.425955	-0.383025	-0.41653	-0.421755	-0.492205	-0.76604	-1.32822	-1.57818	-1.38619	-1.19031	-1.34499	-1.58713	-1.42798	-0.9777	-0.808055	-0.860905	-0.930165	-1.11579	-1.30496	-1.31242	-1.29784	-1.23051	-1.15934	-1.17403	-1.25111	-1.32	-1.36789	-1.40905	-1.3396	-1.2664	-1.19393	-1.14354	-1.24087	-1.41088	-1.37456	-1.0924	-1.01977	-1.23396	-1.37487	-1.3056
	s49	-0.165525	-0.15718	-0.147132	-0.2404	-0.33329	-0.286625	-0.255785	-0.3744	-0.533075	-0.616225	-0.63994	-0.719215	-1.07897	-1.48359	-1.45713	-1.35285	-1.13496	-0.870565	-1.11407	-1.60338	-1.96839	-1.81537	-1.11448	-1.03416	-1.48026	-1.47017	-1.37695	-1.4326	-1.43533	-1.47631	-1.5373	-1.4656	-1.353	-1.39141	-1.43395	-1.34786	-1.29466	-1.38614	-1.45949	-1.42399	-1.38581	-1.32222	-1.16075	-0.99709	-0.99871	-1.1665	-1.31977	-1.33781
	s52	-0.472515	-0.48681	-0.50111	-0.38888	-0.177625	0.01083	0.03517	0.05951	-0.173385	-0.52571	-0.73959	-0.524295	-0.309	-0.272015	-0.278255	-0.4665	-0.97022	-1.47395	-1.33206	-1.1392	-1.02328	-0.98814	-0.96387	-1.15166	-1.33943	-1.24856	-0.979345	-0.765785	-0.822555	-0.87933	-1.23818	-1.70778	-1.88492	-1.35529	-0.82567	-0.985485	-1.26348	-1.41805	-1.39836	-1.37866	-1.56048	-1.74735	-1.68037	-1.39413	-1.13984	-1.18097	-1.22209	-1.24678
	s56	-1.04899	-0.922135	-0.795295	-0.529825	-0.2136	-0.13551	-0.244555	-0.389365	-0.37742	-0.1548	0.189705	0.405015	0.37557	0.22282	0.038955	-0.083265	-0.134925	-0.275115	-0.559185	-0.792925	-0.903295	-0.9589	-1.00117	-1.04095	-0.951785	-0.86262	-0.694775	-0.52694	-0.59961	-0.72587	-0.659465	-0.443995	-0.339055	-0.41645	-0.53019	-0.802015	-0.908685	-0.649395	-0.501295	-0.69797	-0.88956	-0.83628	-0.851095	-0.97495	-0.91618	-0.82014	-0.83843	-1.04381
	s57	-0.485985	-0.19553	0.070555	-0.21788	-0.48364	-0.35795	-0.178725	-0.08712	-0.11807	-0.0747	0.13817	0.132235	-0.099665	-0.39764	-0.599095	-0.723395	-0.978835	-1.21585	-1.08255	-0.725605	-0.54692	-0.5758	-0.604735	-0.643095	-0.91227	-1.28929	-1.37566	-1.27059	-1.16816	-1.04842	-0.963715	-0.915725	-0.83989	-0.76032	-0.903775	-1.15874	-1.14003	-0.97816	-0.861675	-0.745435	-0.81903	-1.04265	-1.02408	-0.867195	-0.884015	-0.879365	-0.74464	-0.745175
	s58	-0.430845	-0.16804	0.091335	0.182715	0.2389	0.03504	-0.172485	-0.269395	-0.31271	-0.19462	0.02851	0.18048	0.0796	-0.143815	-0.183885	-0.114415	-0.27145	-0.549505	-0.493925	-0.226455	-0.1154	-0.214345	-0.458055	-0.525095	-0.27343	-0.095205	-0.252015	-0.448135	-0.51656	-0.512435	-0.502935	-0.500115	-0.422755	-0.37829	-0.41115	-0.381325	-0.219715	-0.187935	-0.4257	-0.50395	-0.339915	-0.311615	-0.407895	-0.452755	-0.438455	-0.430845	-0.47771	-0.56968
	s59	0.159105	0.036555	-0.085995	-0.119015	-0.150495	-0.08983	-0.00702	0.019595	0.02487	-0.002075	-0.062175	-0.09159	-0.203175	-0.381375	-0.473785	-0.525	-0.50691	-0.500345	-0.51406	-0.489035	-0.43598	-0.466155	-0.47144	-0.342085	-0.330835	-0.410145	-0.30611	-0.22226	-0.2451	-0.313065	-0.372135	-0.417105	-0.42954	-0.407555	-0.410935	-0.43995	-0.414725	-0.37699	-0.51078	-0.65493	-0.71403	-0.78431	-0.77683	-0.605395	-0.490235	-0.540985	-0.57172	-0.54424
	s60	-0.793995	-0.027235	0.73953	0.66414	0.57139	0.303215	0.0188	-0.42693	-0.864815	-0.917435	-0.95426	-0.777715	-0.5832	-0.421975	-0.24927	-0.13734	-0.02072	-0.03801	-0.093645	-0.295985	-0.542535	-0.585145	-0.57284	-0.62256	-0.665005	-0.777995	-0.94559	-1.08762	-1.1953	-1.11963	-1.04703	-1.15024	-1.2757	-1.34953	-1.32694	-1.28261	-1.35979	-1.3796	-1.24656	-1.23822	-1.39321	-1.52804	-1.60296	-1.54937	-1.43506	-1.44971	-1.5691	-1.57521
	s61	-0.655835	-0.32831	-0.00079	0.034045	-0.43287	-0.89978	-0.833375	-0.57649	-0.331315	-0.18567	-0.040015	-0.21956	-0.76043	-1.3013	-1.48314	-1.59766	-1.61399	-1.26208	-0.910165	-0.832265	-0.953645	-1.07502	-1.17333	-1.27036	-1.33969	-1.34899	-1.3583	-1.38418	-1.41771	-1.45384	-1.53669	-1.61954	-1.6427	-1.58379	-1.52487	-1.50934	-1.50537	-1.47612	-1.31201	-1.14791	-1.1544	-1.31441	-1.47443	-1.53138	-1.57621	-1.56868	-1.41454	-1.26042
	s62	-0.57903	-0.53188	-0.45595	-0.21449	-0.170935	-0.597405	-0.95827	-1.23713	-1.21646	-0.989865	-0.62627	-0.21472	-0.507895	-0.8821	-1.07305	-1.34221	-1.95545	-2.17333	-1.60043	-1.38638	-1.55879	-1.67268	-1.75215	-1.66604	-1.53263	-1.62817	-1.71592	-1.47767	-1.34253	-1.56834	-1.73154	-1.78834	-1.79178	-1.74569	-1.77874	-1.85136	-1.82475	-1.77561	-1.6786	-1.59635	-1.64687	-1.64542	-1.49554	-1.48881	-1.69029	-1.72488	-1.62597	-1.57432
	s63	-0.327	-0.379375	-0.431755	-0.31256	-0.190095	-0.47367	-0.788465	-0.890095	-1.10572	-1.4528	-1.62569	-1.90281	-1.90779	-1.58129	-1.29465	-0.900935	-0.770165	-0.559055	-0.401935	-0.889815	-1.28232	-1.38586	-1.51763	-1.59461	-1.66843	-1.81277	-1.95711	-1.85076	-1.72686	-1.77402	-1.88874	-1.80941	-1.67977	-1.7284	-1.75275	-1.61944	-1.57036	-1.84376	-1.99671	-1.78302	-1.62862	-1.6769	-1.58289	-1.14648	-0.87311	-1.09093	-1.27134	-1.34048
	s64	-0.83426	-0.5954	-0.356535	-0.14458	0.03049	-0.097725	-0.40891	-0.54878	-0.39286	-0.27977	-0.34182	-0.41864	-0.49758	-0.58127	-0.73574	-0.985855	-1.23391	-1.2954	-1.33295	-1.3352	-1.21893	-1.16399	-1.30773	-1.46522	-1.41625	-1.29317	-1.11795	-0.938335	-0.974665	-1.23598	-1.47588	-1.59955	-1.69478	-1.65918	-1.6236	-1.44602	-1.26015	-1.24229	-1.28016	-1.35241	-1.46785	-1.53661	-1.4883	-1.47799	-1.53171	-1.54204	-1.4398	-1.33187
	s65	-0.35181	-0.397775	-0.443735	-0.462325	-0.5124	-0.579585	-0.547615	-0.482955	-0.495195	-0.607515	-0.727465	-0.917705	-1.12403	-1.16998	-1.05204	-0.99981	-1.14116	-1.33231	-1.36828	-1.37829	-1.4343	-1.51246	-1.56635	-1.68406	-1.75758	-1.72114	-1.66213	-1.6972	-1.79503	-1.80436	-1.79055	-1.76329	-1.69425	-1.63171	-1.76541	-1.941	-2.06908	-1.91402	-1.82686	-1.77072	-1.53194	-1.28795	-1.33941	-1.48611	-1.6069	-1.70575	-1.80459	-1.61712
	s66	0.14623	-0.10035	-0.346925	-0.57334	-0.75017	-0.927	-0.978835	-0.901205	-0.756205	-0.69015	-0.65204	-0.673025	-0.70503	-0.756875	-0.90968	-1.07333	-1.22749	-1.26578	-1.26628	-1.15542	-1.3452	-1.60606	-1.7895	-1.72286	-1.45334	-1.1854	-1.05964	-1.17189	-1.48154	-1.42684	-1.27718	-1.18101	-1.25852	-1.21799	-1.14233	-1.09407	-1.26761	-1.31757	-1.33849	-1.26971	-1.25263	-1.16878	-1.02666	-0.88508	-0.9148	-0.93233	-0.94469	-0.982895
	s68	-0.482375	-0.315805	-0.149235	-0.01554	0.10904	-0.272365	-0.869815	-1.09807	-1.00106	-0.83893	-0.57202	-0.3262	-0.42543	-0.63303	-0.88503	-1.08058	-1.00304	-0.948425	-0.922365	-0.849595	-0.963515	-1.22851	-1.26289	-1.01149	-0.871725	-0.997275	-1.11749	-1.11513	-1.07256	-1.05232	-1.08383	-1.13002	-1.10541	-0.94439	-0.805005	-0.769295	-0.819845	-1.00723	-1.0271	-0.78544	-0.65597	-0.8462	-1.12234	-1.09577	-0.813415	-0.761895	-1.04612	-1.06248
	s69	0.00274	-0.112865	-0.241995	-0.533435	-0.800345	-0.932355	-1.01052	-0.909195	-0.678615	-0.15723	-0.08043	-0.714955	-0.946765	-0.70873	-0.681935	-0.8362	-0.94679	-1.03008	-1.07943	-1.1137	-1.51533	-2.02716	-1.90639	-1.6706	-1.6948	-1.74066	-1.65577	-1.57242	-1.50754	-1.4467	-1.408	-1.40911	-1.5429	-1.59151	-1.44847	-1.35583	-1.34384	-1.31601	-1.26971	-1.23851	-1.22026	-1.24418	-1.29445	-1.25016	-1.16386	-1.13261	-1.11787	-1.19544
	s70	-0.19113	0.1241	0.439325	0.00366	-0.473965	-0.605705	-0.691185	-0.68258	-0.65871	-0.546025	-0.41536	-0.606545	-0.980255	-1.17712	-1.22748	-1.16906	-0.973435	-0.91838	-1.08637	-1.33262	-1.50835	-1.49394	-1.34849	-1.11248	-0.787	-0.6513	-0.94123	-1.31789	-1.66996	-1.69816	-1.25173	-1.08688	-1.40709	-1.53898	-1.25464	-1.06099	-1.15734	-1.2166	-1.15792	-1.17461	-1.23111	-1.18714	-1.1623	-1.23395	-1.22156	-1.13627	-1.05539	-0.97174
	s71	-0.522065	-0.53418	-0.5463	-0.63412	-0.75848	-0.87576	-0.979825	-1.07554	-0.8203	-0.565055	-0.42761	-0.34121	-0.357565	-0.5473	-0.74508	-1.1077	-1.47033	-1.50513	-1.41303	-1.35085	-1.33444	-1.30536	-1.10743	-0.9095	-0.933925	-1.03478	-1.05505	-0.963395	-0.89288	-1.02849	-1.1641	-1.23877	-1.29498	-1.22832	-1.00647	-0.828	-0.979165	-1.13033	-1.21842	-1.28981	-1.31101	-1.27447	-1.23662	-1.19068	-1.14475	-1.1612	-1.19192	-1.14722
	s72	-0.389742	-0.286156	-0.18862	-0.179352	-0.206446	-0.339331	-0.503752	-0.593918	-0.599156	-0.578681	-0.532475	-0.500143	-0.571661	-0.665908	-0.747693	-0.837294	-0.930098	-0.969604	-0.966094	-1.01678	-1.10457	-1.13523	-1.13657	-1.15774	-1.17779	-1.16783	-1.15668	-1.1456	-1.16615	-1.18276	-1.21166	-1.23291	-1.24312	-1.19382	-1.14651	-1.14742	-1.17619	-1.20294	-1.21145	-1.1705	-1.1497	-1.20226	-1.23074	-1.14361	-1.0834	-1.13122	-1.13989	-1.1474
	s73	0.1926	-0.02302	-0.23864	-0.40554	-0.558515	-0.712515	-0.867325	-1.01107	-1.13268	-1.18226	-0.655605	-0.12895	-0.41471	-0.80202	-1.03219	-1.1838	-1.28955	-1.33797	-1.42755	-1.66114	-1.89472	-1.58862	-1.28251	-1.44688	-1.74569	-1.6762	-1.31208	-1.3101	-2.0324	-2.60801	-2.01018	-1.41234	-1.40155	-1.46413	-1.33068	-1.09919	-1.12861	-1.48416	-1.76263	-1.77132	-1.78001	-1.75733	-1.73465	-1.45146	-1.09384	-1.10504	-1.41128	-1.60368
	s74	-0.5668	-0.71481	-0.862825	-0.31931	0.456035	0.189535	-0.787945	-1.22479	-1.20428	-1.14062	-0.76613	-0.46295	-0.428845	-0.591615	-0.737975	-0.917965	-1.03765	-1.01008	-0.94345	-1.01886	-1.3371	-1.61427	-1.48427	-1.35206	-1.23479	-1.13104	-1.2145	-1.3861	-1.36485	-1.14345	-1.06893	-1.11376	-1.26649	-1.47836	-1.57415	-1.58442	-1.48113	-1.33561	-1.29636	-1.3529	-1.41292	-1.48961	-1.45634	-1.16179	-0.924145	-0.968755	-1.04377	-1.31207
	s75	-1.15742	-0.43111	0.29519	0.54997	-0.00361	-0.55718	-0.642	-0.5594	-0.54864	-1.14848	-1.74833	-1.67057	-0.83991	-0.00924	-0.1434	-0.45845	-0.73841	-0.88672	-1.03503	-1.0565	-0.98572	-0.91494	-1.45511	-2.02922	-2.2649	-1.7673	-1.2697	-0.84612	-0.45671	-0.1166	-0.66388	-1.21116	-1.49913	-1.43055	-1.36196	-1.20054	-1.01436	-0.87333	-0.97315	-1.07298	-1.04043	-0.88875	-0.73707	-1.28772	-1.92099	-2.2611	-1.78035	-1.2996
	s76	-0.32959	-0.14554	0.038515	0.11372	0.189415	0.04044	-0.134465	-0.284765	-0.46445	-0.538065	-0.561545	-0.427155	-0.20156	0.00179	0.167015	0.143645	-0.037525	-0.13885	-0.119945	-0.224205	-0.44203	-0.62046	-0.792855	-0.867435	-0.652895	-0.4901	-0.824925	-1.1103	-0.91254	-0.636635	-0.459625	-0.426735	-0.594595	-0.70456	-0.69629	-0.703955	-0.68145	-0.606715	-0.58255	-0.629335	-0.651605	-0.651455	-0.6039	-0.458465	-0.526665	-0.854005	-0.96746	-0.80895
	s77	0.30752	0.2242	0.14244	0.18595	0.224975	0.16581	0.07741	-0.04695	-0.222855	-0.59987	-0.692675	-0.25341	-0.006015	-0.04895	-0.193345	-0.36558	-0.390965	-0.35102	-0.3749	-0.424465	-0.450765	-0.415115	-0.404975	-0.472155	-0.564655	-0.624495	-0.60123	-0.654305	-0.7187	-0.68322	-0.821395	-1.04682	-1.02052	-0.8385	-0.67963	-0.70143	-0.872305	-0.968465	-0.90563	-0.784665	-0.91621	-1.20045	-1.18061	-0.975075	-0.97632	-1.08381	-1.11107	-0.97357
	s78	-0.540825	-0.495495	-0.450175	-0.372635	-0.264975	-0.364465	-0.61715	-0.77794	-0.7854	-0.72864	-0.64054	-0.59599	-0.61701	-0.669265	-0.731295	-0.729005	-0.904395	-1.07844	-1.02799	-0.95885	-0.919325	-0.90376	-1.16383	-1.45245	-1.52303	-1.50062	-1.50131	-1.53605	-1.52442	-1.44083	-1.41253	-1.43058	-1.37617	-1.20152	-1.20809	-1.5036	-1.57926	-1.5019	-1.49363	-1.41829	-1.36399	-1.57872	-1.88933	-1.70545	-1.3035	-1.21054	-1.45331	-1.66023
	s79	0.24318	-0.044685	-0.33255	-0.13504	0.32028	0.543115	-0.047365	-0.63426	-0.892705	-0.973335	-0.89194	-0.879855	-0.901075	-0.958875	-1.00406	-1.19347	-1.29345	-1.26104	-1.24547	-1.3	-1.35761	-1.35956	-1.41603	-1.46694	-1.53799	-1.61787	-1.58008	-1.45433	-1.36658	-1.3739	-1.38122	-1.28612	-1.1802	-1.11267	-1.09141	-1.06788	-1.10383	-1.13978	-1.24856	-1.37786	-1.46156	-1.337	-1.20876	-1.15725	-1.20527	-1.21923	-1.06018	-1.06088
	s80	-0.60243	-0.476355	-0.350275	-0.4728	-0.64067	-0.55489	-0.352485	-0.302015	-0.383275	-0.43592	-0.430765	-0.434025	-0.567495	-0.698975	-0.723495	-0.757765	-0.80638	-0.82559	-0.91164	-1.06993	-1.05152	-0.915165	-0.819945	-0.83928	-0.963995	-1.02798	-0.892015	-0.732535	-0.81822	-1.26316	-1.56268	-1.25065	-0.820105	-0.798005	-1.13415	-1.36566	-1.29909	-1.17235	-1.02679	-0.98772	-1.11726	-1.19531	-1.14712	-1.05299	-0.953495	-0.90472	-0.967585	-1.07502
	s81	-0.092005	-0.264395	-0.425195	-0.498115	-0.57856	-0.629745	-0.663495	-0.60661	-0.55809	-0.548925	-0.543155	-0.621015	-0.717135	-0.697515	-0.6127	-0.490225	-0.403765	-0.46678	-0.609045	-0.765995	-0.872065	-0.834915	-0.731785	-0.68751	-0.67376	-0.65158	-0.74101	-0.856035	-0.620705	-0.41297	-0.725895	-0.92513	-0.656225	-0.47003	-0.48647	-0.555255	-0.77736	-0.870255	-0.58139	-0.334655	-0.254525	-0.216815	-0.558755	-0.854995	-0.51125	-0.13099	-0.037475	-0.07846
	s82	-1.13553	-0.373635	0.21658	-0.1248	-0.45967	-0.672835	-0.770635	-0.78926	-0.346995	0.27465	-0.013785	-0.377875	-0.788925	-1.18812	-1.30544	-1.41732	-1.40069	-1.38881	-1.43989	-1.50616	-1.53855	-1.56709	-1.54618	-1.47496	-1.47782	-1.52875	-1.57418	-1.63562	-1.67521	-1.64388	-1.73171	-2.01781	-2.08424	-1.67976	-1.22666	-1.0635	-1.25778	-1.84756	-2.34625	-1.84921	-0.749405	-1.1825	-1.84258	-1.19617	-1.06099	-1.4768	-1.05383	-1.40244
	s83	-0.389742	-0.286156	-0.18862	-0.179352	-0.206446	-0.339331	-0.503752	-0.593918	-0.599156	-0.578681	-0.532475	-0.500143	-0.571661	-0.665908	-0.747693	-0.837294	-0.930098	-0.969604	-0.966094	-1.01678	-1.10457	-1.13523	-1.13657	-1.15774	-1.17779	-1.16783	-1.15668	-1.1456	-1.16615	-1.18276	-1.21166	-1.23291	-1.24312	-1.19382	-1.14651	-1.14742	-1.17619	-1.20294	-1.21145	-1.1705	-1.1497	-1.20226	-1.23074	-1.14361	-1.0834	-1.13122	-1.13989	-1.1474
Z轴	100%Gait cycle
	s25	0.001755	0.038735	0.07571	0.164425	0.22432	0.097695	-0.087385	-0.201545	-0.201035	-0.21928	-0.241165	-0.237615	-0.23111	-0.314485	-0.494135	-0.544985	-0.41492	-0.29649	-0.357945	-0.48187	-0.451545	-0.30135	-0.257905	-0.30626	-0.359345	-0.45102	-0.53118	-0.46839	-0.39154	-0.297445	-0.204095	-0.18461	-0.21703	-0.24816	-0.271705	-0.29653	-0.30394	-0.30952	-0.282125	-0.25663	-0.27982	-0.31941	-0.317765	-0.289405	-0.28084	-0.28716	-0.29602	-0.30722
	s49	0.04005	0.11568	0.19152	0.09381	-0.031685	-0.099115	-0.17618	-0.32102	-0.46286	-0.52054	-0.45181	-0.406855	-0.667635	-0.983835	-0.90481	-0.756	-0.58474	-0.39137	-0.580555	-0.942875	-1.18057	-1.08135	-0.65911	-0.60372	-0.865345	-0.90099	-0.908965	-0.80448	-0.60788	-0.567125	-0.58689	-0.574635	-0.556155	-0.628885	-0.61946	-0.493865	-0.519315	-0.63335	-0.658165	-0.619235	-0.58752	-0.562455	-0.444175	-0.29768	-0.307605	-0.46778	-0.575775	-0.52759
	s52	-0.828135	-0.66532	-0.502505	-0.21157	0.17964	0.502865	0.3366	0.17034	-0.27051	-0.838845	-1.16815	-0.75644	-0.344735	-0.06252	0.188305	0.12785	-0.472165	-1.07218	-1.23791	-1.36934	-1.30499	-1.03509	-0.788095	-0.988045	-1.188	-1.21596	-1.13386	-1.07207	-1.10888	-1.14569	-1.38427	-1.69684	-1.76618	-1.24777	-0.72935	-0.868475	-1.12032	-1.22328	-1.11607	-1.00884	-1.13999	-1.2771	-1.2171	-0.98687	-0.803475	-1.05329	-1.3031	-1.32495
	s56	-0.675875	-0.50464	-0.333405	-0.161995	0.029565	0.05302	-0.06945	-0.225065	-0.252225	-0.19257	-0.11695	0.00285	0.094415	0.07701	0.020015	0.0647	0.164865	0.20059	0.174815	0.09122	-0.009665	-0.084145	-0.16445	-0.23896	-0.24481	-0.250665	-0.197875	-0.145075	-0.18154	-0.237035	-0.234415	-0.186165	-0.1482	-0.15591	-0.157545	-0.124325	-0.149295	-0.28998	-0.409935	-0.453895	-0.46832	-0.46099	-0.32652	-0.24077	-0.26386	-0.29746	-0.33001	-0.39253
	s57	-0.04701	0.14651	0.32795	0.254225	0.196825	0.19998	0.19138	0.126465	0.007405	-0.001705	0.114145	0.233275	0.306065	0.33782	0.33182	0.207765	-0.024725	-0.284585	-0.364595	-0.25075	-0.13214	-0.046335	0.017275	0.072225	0.00974	-0.135305	-0.156705	-0.12595	-0.061215	0.02325	-0.0256	-0.11841	-0.10173	-0.043655	-0.070515	-0.13985	-0.08167	0.043905	0.033575	-0.02367	-0.03624	-0.05838	-0.067895	-0.08079	-0.12554	-0.120535	-0.01168	0.06559
	s58	-0.56751	-0.17078	0.22567	0.34388	0.41185	0.151505	-0.11377	-0.2129	-0.245275	-0.12181	0.094575	0.236415	0.12601	-0.074395	-0.088305	-0.03547	-0.166915	-0.3711	-0.30173	-0.059385	0.04932	-0.019295	-0.19846	-0.247115	-0.075455	0.030655	-0.144695	-0.31799	-0.336455	-0.32155	-0.30431	-0.28186	-0.200135	-0.14646	-0.15822	-0.0936	0.12842	0.213335	-0.02195	-0.146715	-0.018725	0.020625	-0.07284	-0.114335	-0.028495	0.039885	-0.005	-0.0832981
	s59	0.36607	0.30585	0.24563	0.241285	0.21928	0.221765	0.215345	0.16543	0.13772	0.102555	0.08611	0.120885	0.10041	0.030635	-0.068255	-0.139015	-0.13393	-0.162725	-0.23943	-0.244725	-0.174375	-0.187155	-0.18537	-0.0793	-0.10928	-0.18021	-0.023465	0.11072	0.095205	0.03504	0.017785	0.00212	-0.01371	-0.00356	-0.02202	-0.07812	-0.121625	-0.144445	-0.202585	-0.2756	-0.302575	-0.29859	-0.257735	-0.185185	-0.18194	-0.25103	-0.25714	-0.18141
	s60	-1.26484	-0.069055	1.12673	1.06804	0.984385	0.568355	0.13169	-0.51702	-1.1582	-1.21066	-1.23393	-0.9839	-0.72114	-0.373315	0.00227	0.193985	0.37732	0.343275	0.25913	-0.017625	-0.33422	-0.406125	-0.429335	-0.50903	-0.57943	-0.654155	-0.75814	-0.90542	-1.04705	-0.93826	-0.816175	-0.849215	-0.868885	-0.84208	-0.78736	-0.764175	-0.82701	-0.83488	-0.669885	-0.67383	-0.914715	-1.02208	-0.98602	-0.87267	-0.766505	-0.86761	-1.01683	-0.987975
	s61	0.11602	0.334145	0.552275	0.51224	0.029625	-0.452985	-0.44346	-0.25817	-0.079495	0.042885	0.165275	0.11321	-0.132695	-0.378595	-0.460965	-0.512675	-0.514135	-0.327175	-0.140215	-0.136185	-0.26519	-0.394195	-0.44929	-0.500275	-0.539985	-0.55527	-0.57055	-0.57916	-0.58469	-0.59213	-0.634	-0.675865	-0.675305	-0.61639	-0.55748	-0.512045	-0.470205	-0.414845	-0.28738	-0.159925	-0.166275	-0.29307	-0.419865	-0.44771	-0.463915	-0.458565	-0.392845	-0.327125
	s62	0.13646	0.483695	0.74714	0.528795	0.157775	-0.57583	-1.00327	-1.04798	-0.873925	-0.54947	-0.104825	0.381885	0.276795	0.10014	-0.01413	-0.16734	-0.49191	-0.6363	-0.420325	-0.41092	-0.62397	-0.79587	-0.94356	-0.87385	-0.742035	-0.797325	-0.844935	-0.609405	-0.442535	-0.515965	-0.547015	-0.506005	-0.49933	-0.524525	-0.525425	-0.514185	-0.625165	-0.763925	-0.691595	-0.61957	-0.61488	-0.610135	-0.60525	-0.60979	-0.62803	-0.714825	-0.856455	-0.70297
	s63	0.03497	0.12412	0.21327	0.33064	0.415105	-0.033905	-0.46054	-0.66567	-0.993125	-1.25616	-1.31878	-1.57698	-1.57579	-1.24395	-1.0066	-0.593195	-0.398675	-0.24321	-0.151885	-0.622465	-0.989095	-1.05337	-1.12251	-1.03182	-0.95047	-1.12285	-1.29524	-1.23661	-1.16387	-1.11339	-1.06338	-1.00127	-1.04138	-1.1562	-1.0725	-0.879235	-0.86717	-0.955475	-0.94487	-0.94798	-0.93045	-0.868995	-0.719615	-0.364255	-0.227205	-0.39277	-0.448985	-0.606965
	s64	-0.69206	-0.320785	0.050495	0.215175	0.299775	0.131895	-0.223575	-0.50063	-0.51158	-0.500015	-0.532875	-0.559755	-0.506715	-0.417335	-0.378205	-0.45193	-0.55399	-0.554775	-0.625145	-0.69014	-0.66642	-0.691525	-0.820985	-0.933375	-0.907245	-0.853255	-0.77671	-0.670815	-0.65974	-0.779985	-0.892995	-0.928565	-0.939365	-0.840715	-0.742065	-0.675315	-0.612615	-0.64854	-0.7216	-0.752675	-0.74306	-0.7683	-0.83421	-0.85772	-0.811125	-0.763825	-0.715495	-0.67051
	s65	-0.120635	-0.20216	-0.28368	-0.300725	-0.319405	-0.3729	-0.418555	-0.42619	-0.46517	-0.57555	-0.69136	-0.85721	-1.03452	-1.01082	-0.823935	-0.707685	-0.83581	-1.04015	-1.09627	-1.09888	-1.20278	-1.36055	-1.46199	-1.54235	-1.58857	-1.47552	-1.30617	-1.25092	-1.37013	-1.44931	-1.44817	-1.41368	-1.34525	-1.25681	-1.17527	-1.17179	-1.18563	-1.24825	-1.32357	-1.35403	-1.16592	-0.973315	-1.11309	-1.36821	-1.51537	-1.35529	-1.19521	-1.02614
	s66	0.43911	0.23098	0.02285	-0.168035	-0.308405	-0.44877	-0.515715	-0.51275	-0.47673	-0.430945	-0.39299	-0.355525	-0.313685	-0.2847	-0.331285	-0.3956	-0.456645	-0.484035	-0.49932	-0.461765	-0.53449	-0.640175	-0.72062	-0.702585	-0.621385	-0.535435	-0.489495	-0.514535	-0.593555	-0.503675	-0.381255	-0.31746	-0.346065	-0.323215	-0.282385	-0.25217	-0.292165	-0.250595	-0.201195	-0.200705	-0.27679	-0.321475	-0.244075	-0.164425	-0.164995	-0.18214	-0.197355	-0.207385
	s68	-0.239855	-0.04941	0.141035	0.2181	0.27059	-0.08563	-0.61108	-0.830445	-0.78246	-0.65877	-0.418395	-0.18313	-0.14611	-0.18585	-0.31186	-0.404325	-0.35525	-0.327655	-0.367825	-0.38426	-0.50674	-0.72297	-0.782995	-0.650425	-0.607555	-0.77678	-0.923245	-0.838885	-0.69948	-0.64376	-0.67422	-0.748885	-0.750395	-0.57431	-0.374	-0.274225	-0.336485	-0.57295	-0.630965	-0.44749	-0.318655	-0.41914	-0.58855	-0.565615	-0.384475	-0.335005	-0.47541	-0.49504
	s69	0.066695	-0.012445	-0.10412	-0.34629	-0.557655	-0.599635	-0.60342	-0.479915	-0.290405	0.047625	0.08541	-0.357195	-0.482515	-0.237675	-0.211895	-0.37388	-0.48792	-0.571985	-0.597295	-0.59649	-0.824025	-1.12006	-1.03423	-0.878975	-0.858495	-0.849245	-0.72125	-0.598205	-0.53464	-0.48174	-0.48753	-0.490585	-0.484555	-0.455095	-0.37296	-0.385655	-0.55009	-0.589195	-0.482085	-0.41825	-0.39149	-0.455435	-0.576055	-0.55454	-0.469845	-0.40699	-0.3507	-0.392475
	s70	-0.10995	0.315795	0.741545	0.157875	-0.482575	-0.73261	-0.929455	-0.876445	-0.780175	-0.56185	-0.31146	-0.40973	-0.69324	-0.845995	-0.891205	-0.848435	-0.68679	-0.64514	-0.80319	-1.04871	-1.24615	-1.24208	-1.09655	-0.837885	-0.422185	-0.265625	-0.56098	-0.76701	-0.700365	-0.62469	-0.75571	-0.960885	-1.07788	-1.04087	-0.78795	-0.60677	-0.63152	-0.654005	-0.654025	-0.698185	-0.73496	-0.714475	-0.727765	-0.79643	-0.74284	-0.62159	-0.556535	-0.48551
	s71	-0.062165	-0.0272	0.007765	-0.12975	-0.35053	-0.52861	-0.62697	-0.717175	-0.464635	-0.212095	-0.08055	-0.00143	0.037885	0.01003	-0.02803	-0.275205	-0.522385	-0.54756	-0.486795	-0.48411	-0.57024	-0.639365	-0.481755	-0.32415	-0.36553	-0.47531	-0.50869	-0.435965	-0.35868	-0.236925	-0.11517	-0.243915	-0.448575	-0.51671	-0.412395	-0.31938	-0.312235	-0.30509	-0.33127	-0.366265	-0.38821	-0.39516	-0.40077	-0.39814	-0.395515	-0.41791	-0.44603	-0.423665
	s72	-0.136961	0.0317689	0.188515	0.143594	0.0607795	-0.115811	-0.318344	-0.437951	-0.464913	-0.439011	-0.375221	-0.292095	-0.272914	-0.25273	-0.22846	-0.237768	-0.294648	-0.350466	-0.383171	-0.457742	-0.548308	-0.578356	-0.580696	-0.588375	-0.586463	-0.582445	-0.591202	-0.573506	-0.545999	-0.516664	-0.533745	-0.571424	-0.576607	-0.533139	-0.470949	-0.447292	-0.477765	-0.507148	-0.494147	-0.47968	-0.480827	-0.479996	-0.485475	-0.476569	-0.461447	-0.466332	-0.459231	-0.447708
	s73	0.774495	0.755205	0.735915	0.3687	-0.09793	-0.45343	-0.72004	-0.92326	-0.999705	-1.00437	-0.434765	0.134845	0.07183	-0.07026	-0.039925	0.076625	0.045565	-0.17001	-0.407745	-0.723045	-1.03835	-0.7716	-0.50485	-0.590845	-0.77763	-0.75912	-0.576385	-0.535895	-0.77989	-0.995545	-0.98444	-0.97334	-0.7763	-0.556015	-0.44563	-0.39018	-0.45531	-0.671155	-0.823055	-0.75113	-0.679205	-0.58956	-0.49991	-0.530715	-0.595945	-0.54089	-0.389605	-0.4074
	s74	-0.140055	-0.0423	0.05545	0.31409	0.68544	0.343095	-0.614405	-1.07531	-0.85555	-0.66443	-0.327415	-0.02502	0.117235	0.095855	0.04906	-0.11313	-0.247185	-0.291725	-0.292705	-0.342085	-0.467065	-0.572925	-0.46399	-0.356535	-0.275075	-0.19696	-0.223765	-0.334825	-0.377905	-0.331595	-0.356015	-0.39907	-0.359525	-0.31186	-0.378585	-0.49424	-0.59041	-0.649465	-0.551005	-0.381355	-0.27753	-0.25667	-0.27949	-0.367435	-0.4035	-0.18053	0.040465	-0.181705
	s75	-0.56203	-0.07052	0.42099	0.59493	0.22446	-0.14601	-0.25183	-0.26313	-0.31166	-0.67659	-1.04151	-1.01065	-0.54002	-0.06939	-0.11221	-0.25131	-0.3688	-0.40528	-0.44177	-0.40939	-0.32693	-0.24447	-0.55169	-0.88055	-1.05317	-0.88727	-0.72137	-0.48042	-0.20483	0.044	-0.18875	-0.4215	-0.54693	-0.5248	-0.50268	-0.41873	-0.31829	-0.2436	-0.30628	-0.36896	-0.35815	-0.2812	-0.20425	-0.40047	-0.62883	-0.74641	-0.55381	-0.36121
	s76	-0.68285	-0.44914	-0.21543	-0.05376	0.117575	-0.05746	-0.27621	-0.47132	-0.71653	-0.74671	-0.67694	-0.4812	-0.190395	0.13446	0.435855	0.46016	0.24303	0.10826	0.14411	0.027805	-0.256205	-0.47743	-0.717895	-0.855795	-0.6137	-0.40902	-0.76772	-1.12397	-1.02722	-0.827775	-0.63878	-0.5525	-0.65169	-0.709105	-0.670905	-0.66592	-0.61797	-0.49437	-0.456745	-0.510205	-0.53834	-0.564015	-0.511085	-0.30373	-0.29653	-0.54692	-0.612225	-0.469695
	s77	0.251865	0.16291	0.07884	0.142935	0.203725	0.185415	0.129835	-0.026725	-0.20899	-0.491395	-0.55991	-0.22228	-0.03231	-0.06074	-0.142205	-0.20759	-0.160445	-0.08669	-0.095275	-0.14606	-0.20745	-0.2441	-0.232305	-0.241015	-0.29151	-0.312735	-0.270405	-0.28648	-0.31393	-0.275075	-0.313525	-0.39811	-0.389045	-0.334755	-0.28687	-0.31397	-0.372515	-0.36589	-0.385925	-0.42103	-0.445335	-0.479885	-0.406215	-0.297045	-0.314475	-0.302345	-0.22771	-0.31827
	s78	0.099385	-0.064865	-0.22911	-0.34776	-0.399465	-0.53225	-0.74934	-0.868985	-0.744035	-0.55017	-0.389995	-0.31356	-0.30564	-0.309259	-0.33781	-0.29511	-0.424025	-0.594095	-0.5605	-0.506445	-0.45525	-0.42283	-0.635035	-0.86903	-0.89107	-0.82269	-0.75806	-0.696825	-0.6331	-0.6135	-0.611315	-0.648555	-0.6753	-0.70512	-0.77833	-0.893235	-0.98522	-0.903955	-0.758365	-0.766525	-0.8017	-0.77508	-0.784415	-0.95898	-0.983625	-0.78762	-0.89112	-1.05348
	s79	0.32397	0.22039	0.11682	0.21783	0.42056	0.50792	0.19501	-0.116655	-0.30685	-0.42768	-0.469955	-0.466135	-0.442505	-0.363025	-0.264585	-0.23693	-0.218065	-0.194565	-0.205115	-0.258465	-0.322425	-0.355535	-0.38889	-0.42521	-0.467675	-0.511245	-0.47033	-0.38763	-0.325605	-0.31584	-0.306075	-0.247215	-0.176395	-0.11558	-0.075155	-0.02786	-0.09571	-0.16356	-0.23125	-0.259895	-0.26132	-0.18866	-0.120195	-0.12879	-0.188585	-0.18449	-0.105115	-0.119835
	s80	0.297695	0.35994	0.422175	0.241255	0.0156	-0.103915	-0.17714	-0.187175	-0.145485	-0.10843	-0.05957	0.00751	0.073245	0.127765	0.148875	0.160285	0.085745	0.0103	-0.048485	-0.12024	-0.111185	-0.063775	-0.036645	-0.033145	-0.039805	-0.025255	-0.003335	-6.5e-05	-0.018245	-0.0702	-0.093245	0.00452	0.102785	0.042975	-0.04575	-0.047785	-0.030445	-0.02099	0.007405	0.029835	0.00103	-0.028255	-0.015295	0.01265	0.028375	0.0295	0.02028	0.012545
	s81	0.0052	-0.067195	-0.135085	-0.20997	-0.28852	-0.32322	-0.340565	-0.2848	-0.23761	-0.201065	-0.16455	-0.19454	-0.233385	-0.204605	-0.15144	-0.07829	-0.038355	-0.12259	-0.246695	-0.357805	-0.433265	-0.421	-0.35709	-0.319375	-0.27901	-0.232225	-0.26133	-0.30018	-0.18679	-0.108255	-0.299305	-0.427375	-0.315205	-0.23346	-0.230595	-0.249735	-0.33114	-0.40072	-0.389965	-0.275965	0.03778	0.25237	-0.139495	-0.610325	-0.506705	-0.24565	-0.11162	-0.06033
	s82	-0.79566	0.01139	0.58198	-0.05773	-0.5481	-0.65995	-0.701155	-0.71459	-0.328475	0.23574	0.13614	-0.010385	-0.251335	-0.49941	-0.511285	-0.56077	-0.60889	-0.654085	-0.73813	-0.771765	-0.767205	-0.799315	-0.791175	-0.72711	-0.716955	-0.687655	-0.648805	-0.68171	-0.673405	-0.582425	-0.61598	-0.76002	-0.87727	-0.858855	-0.653455	-0.57283	-0.702375	-0.70534	-0.345245	-0.30233	-0.661785	-0.73105	-0.713645	-0.56455	-0.46912	-0.598055	-0.59741	-0.499295
	s83	-0.136961	0.0317689	0.188515	0.143594	0.0607795	-0.115811	-0.318344	-0.437951	-0.464913	-0.439011	-0.375221	-0.292095	-0.272914	-0.25273	-0.22846	-0.237768	-0.294648	-0.350466	-0.383171	-0.457742	-0.548308	-0.578356	-0.580696	-0.588375	-0.586463	-0.582445	-0.591202	-0.573506	-0.545999	-0.516664	-0.533745	-0.571424	-0.576607	-0.533139	-0.470949	-0.447292	-0.477765	-0.507148	-0.494147	-0.47968	-0.480827	-0.479996	-0.485475	-0.476569	-0.461447	-0.466332	-0.459231	-0.447708
[truncated: 53 more columns]

## Sheet: s82.83
s82
concrete	c1t7										c1t14
	h			k			a				h			k			a				h			k			a				h			k			a
	-1.20218	-0.04171	0.13141	-0.47995	-0.06283	-0.03946	-0.09106	0.00417	-0.11204		-2.09867	-0.71718	-0.43386	-0.95209	-0.48326	0.07612	-0.05857	-0.068	-0.18633		-1.65043	-0.379445	-0.151225	-0.71602	-0.273045	0.01833	-0.074815	-0.031915	-0.149185		-1.65043	-0.379445	-0.151225	-0.71602	-0.273045	0.01833	-0.074815	-0.031915	-0.149185
	-2.42236	-0.09225	0.31168	-1.11207	-0.03738	-0.02777	-0.27978	-0.04119	-0.12018		-3.3154	-0.33538	0.10498	-1.3559	-0.13938	0.00186	-0.31541	-0.05993	-0.13007		-2.86888	-0.213815	0.20833	-1.23399	-0.08838	-0.012955	-0.297595	-0.05056	-0.125125		-2.86888	-0.213815	0.20833	-1.23399	-0.08838	-0.012955	-0.297595	-0.05056	-0.125125
	-3.23544	-0.12112	0.45658	-1.55634	-0.02725	-0.01076	-0.46268	-0.11266	-0.12031		-4.08592	0.0067	0.54861	-1.61098	0.15106	-0.06012	-0.54262	-0.05195	-0.07627		-3.66068	-0.05721	0.502595	-1.58366	0.061905	-0.03544	-0.50265	-0.082305	-0.09829		-3.66068	-0.05721	0.502595	-1.58366	0.061905	-0.03544	-0.50265	-0.082305	-0.09829
	-2.79809	-0.08339	0.49284	-1.42362	-0.06419	0.02261	-0.62768	-0.26435	-0.09588		-1.36119	0.03763	0.24638	-0.70098	0.0229	-0.02586	-0.53776	-0.0447	-0.04179		-2.07964	-0.02288	0.36961	-1.0623	-0.020645	-0.001625	-0.58272	-0.154525	-0.068835		-2.07964	-0.02288	0.36961	-1.0623	-0.020645	-0.001625	-0.58272	-0.154525	-0.068835
	-1.90994	-0.33977	0.14961	-1.06026	-0.24578	0.10699	-0.7325	-0.34321	-0.09091		0.67757	-0.02678	-0.05711	-0.02098	-0.13121	0.01719	-0.56582	-0.05535	-0.02958		-0.616185	-0.183275	0.04625	-0.54062	-0.188495	0.06209	-0.64916	-0.19928	-0.060245		-0.616185	-0.183275	0.04625	-0.54062	-0.188495	0.06209	-0.64916	-0.19928	-0.060245
	-0.55488	-0.90076	-0.58664	-0.45804	-0.57716	0.2442	-0.77499	-0.34665	-0.1061		0.37256	-0.41691	-0.36494	-0.12683	-0.37398	0.09031	-0.70636	-0.12719	-0.09349		-0.09116	-0.658835	-0.47579	-0.292435	-0.47557	0.167255	-0.740675	-0.23692	-0.099795		-0.09116	-0.658835	-0.47579	-0.292435	-0.47557	0.167255	-0.740675	-0.23692	-0.099795
	0.68941	-0.77829	-0.69276	0.02908	-0.65382	0.2408	-0.80124	-0.29063	-0.12434		0.15741	-0.62296	-0.51217	-0.17964	-0.51014	0.13638	-0.82086	-0.17818	-0.13064		0.42341	-0.700625	-0.602465	-0.07528	-0.58198	0.18859	-0.81105	-0.234405	-0.12749		0.42341	-0.700625	-0.602465	-0.07528	-0.58198	0.18859	-0.81105	-0.234405	-0.12749
	1.89415	-0.41173	-0.57384	0.47508	-0.63952	0.18718	-0.82168	-0.21337	-0.14367		0.11699	-0.47107	-0.34711	-0.12929	-0.43899	0.12986	-0.88471	-0.18864	-0.11574		1.00557	-0.4414	-0.460475	0.172895	-0.539255	0.15852	-0.853195	-0.201005	-0.129705		1.00557	-0.4414	-0.460475	0.172895	-0.539255	0.15852	-0.853195	-0.201005	-0.129705
	0.37749	-0.27746	-0.15064	0.16267	-0.54096	0.17927	-0.824	-0.29479	-0.13343		-0.30591	-0.24743	-0.08738	-0.16456	-0.31205	0.08915	-0.98405	-0.18871	-0.09665		0.03579	-0.262445	-0.11901	-0.000945	-0.426505	0.13421	-0.904025	-0.24175	-0.11504		0.03579	-0.262445	-0.11901	-0.000945	-0.426505	0.13421	-0.904025	-0.24175	-0.11504
	-1.06602	-0.1416	0.22381	-0.15852	-0.40891	0.14442	-0.85697	-0.34722	-0.12343		-1.19097	0.0629	0.28673	-0.3033	-0.11768	0.00713	-1.12628	-0.17625	-0.07248		-1.1285	-0.03935	0.25527	-0.23091	-0.263295	0.075775	-0.991625	-0.261735	-0.097955		-1.1285	-0.03935	0.25527	-0.23091	-0.263295	0.075775	-0.991625	-0.261735	-0.097955
	-2.0975	0.01364	0.41487	-0.46357	-0.16853	0.01563	-0.99477	-0.29193	-0.11606		-1.97801	0.18189	0.47233	-0.45077	-0.02278	-0.05092	-1.22883	-0.14943	-0.08006		-2.03776	0.097765	0.4436	-0.45717	-0.095655	-0.017645	-1.1118	-0.22068	-0.09806		-2.03776	0.097765	0.4436	-0.45717	-0.095655	-0.017645	-1.1118	-0.22068	-0.09806
	-2.95048	-0.08134	0.46179	-0.63431	-0.14742	0.00412	-1.11645	-0.26633	-0.13866		-2.68992	0.15417	0.51339	-0.60493	-0.00414	-0.09059	-1.30098	-0.1116	-0.11197		-2.8202	0.036415	0.48759	-0.61962	-0.07578	-0.043235	-1.20871	-0.188965	-0.125315		-2.8202	0.036415	0.48759	-0.61962	-0.07578	-0.043235	-1.20871	-0.188965	-0.125315
	-3.60515	-0.45433	0.34855	-0.65583	-0.36995	0.12295	-1.22024	-0.27371	-0.19456		-3.16367	-0.1925	0.3036	-0.65952	-0.12931	-0.04024	-1.43636	-0.08106	-0.15108		-3.38441	-0.323415	0.326075	-0.657675	-0.24963	0.041355	-1.3283	-0.177385	-0.17282		-3.38441	-0.323415	0.326075	-0.657675	-0.24963	0.041355	-1.3283	-0.177385	-0.17282
	-3.62521	-0.75009	0.16655	-0.53678	-0.50942	0.21317	-1.31916	-0.29936	-0.21124		-3.52496	-0.68978	-0.02466	-0.6671	-0.32238	0.05264	-1.60159	-0.05396	-0.1936		-3.57509	-0.719935	0.070945	-0.60194	-0.4159	0.132905	-1.46037	-0.17666	-0.20242		-3.57509	-0.719935	0.070945	-0.60194	-0.4159	0.132905	-1.46037	-0.17666	-0.20242
	-3.39762	-1.01571	-0.04229	-0.36288	-0.61648	0.29222	-1.41619	-0.33214	-0.21262		-3.60868	-1.04089	-0.22164	-0.60078	-0.47324	0.14916	-1.68626	-0.06587	-0.20563		-3.50315	-1.0283	-0.131965	-0.48183	-0.54486	0.22069	-1.55123	-0.199005	-0.209125		-3.50315	-1.0283	-0.131965	-0.48183	-0.54486	0.22069	-1.55123	-0.199005	-0.209125
	-3.07615	-0.94638	-0.05643	-0.20279	-0.58078	0.2514	-1.43756	-0.33392	-0.20841		-3.6197	-1.35372	-0.38423	-0.5151	-0.61303	0.24665	-1.74982	-0.08801	-0.20968		-3.34793	-1.15005	-0.22033	-0.358945	-0.596905	0.249025	-1.59369	-0.210965	-0.209045		-3.34793	-1.15005	-0.22033	-0.358945	-0.596905	0.249025	-1.59369	-0.210965	-0.209045
	-2.79331	-0.9003	-0.0736	-0.03976	-0.56195	0.22219	-1.45764	-0.32757	-0.20676		-2.98062	-1.1054	-0.26062	-0.28872	-0.60705	0.21747	-1.769	-0.14109	-0.21302		-2.88697	-1.00285	-0.16711	-0.16424	-0.5845	0.21983	-1.61332	-0.23433	-0.20989		-2.88697	-1.00285	-0.16711	-0.16424	-0.5845	0.21983	-1.61332	-0.23433	-0.20989
	-2.6682	-0.98715	-0.12868	0.13617	-0.62585	0.25285	-1.48326	-0.29498	-0.21544		-2.29013	-0.80685	-0.11199	-0.05171	-0.58526	0.17586	-1.78436	-0.19446	-0.21565		-2.47917	-0.897	-0.120335	0.04223	-0.605555	0.214355	-1.63381	-0.24472	-0.215545		-2.47917	-0.897	-0.120335	0.04223	-0.605555	0.214355	-1.63381	-0.24472	-0.215545
	-2.64031	-1.08041	-0.15835	0.19113	-0.68977	0.29262	-1.5233	-0.30954	-0.23125		-2.44768	-0.93585	-0.21231	-0.02375	-0.53091	0.17392	-1.84191	-0.09526	-0.1857		-2.54399	-1.00813	-0.18533	0.08369	-0.61034	0.23327	-1.6826	-0.2024	-0.208475		-2.54399	-1.00813	-0.18533	0.08369	-0.61034	0.23327	-1.6826	-0.2024	-0.208475
	-2.72836	-1.1813	-0.15771	0.10186	-0.7537	0.34325	-1.58055	-0.38031	-0.25555		-2.58224	-1.05645	-0.30515	0.0052	-0.49033	0.17374	-1.89943	-0.01091	-0.16294		-2.6553	-1.11888	-0.23143	0.05353	-0.622015	0.258495	-1.73999	-0.19561	-0.209245		-2.6553	-1.11888	-0.23143	0.05353	-0.622015	0.258495	-1.73999	-0.19561	-0.209245
	-2.49628	-1.13036	-0.14174	0.17484	-0.74533	0.34041	-1.61837	-0.35807	-0.25203		-2.5658	-1.12189	-0.34884	0.04062	-0.54031	0.18507	-1.9567	-0.02406	-0.18739		-2.53104	-1.12613	-0.24529	0.10773	-0.64282	0.26274	-1.78754	-0.191065	-0.21971		-2.53104	-1.12613	-0.24529	0.10773	-0.64282	0.26274	-1.78754	-0.191065	-0.21971
	-2.12816	-1.01491	-0.11925	0.31677	-0.70623	0.31485	-1.64794	-0.2963	-0.23669		-2.5597	-1.15781	-0.36244	0.08167	-0.5636	0.19028	-2.01381	-0.02467	-0.19875		-2.34393	-1.08636	-0.240845	0.19922	-0.634915	0.252565	-1.83088	-0.160485	-0.21772		-2.34393	-1.08636	-0.240845	0.19922	-0.634915	0.252565	-1.83088	-0.160485	-0.21772
	-1.98932	-1.32746	-0.42123	0.39561	-0.73106	0.34935	-1.69701	-0.2866	-0.23336		-2.58546	-1.10291	-0.28343	0.14006	-0.50478	0.1767	-2.07043	0.01327	-0.16985		-2.28739	-1.21518	-0.35233	0.267835	-0.61792	0.263025	-1.88372	-0.136665	-0.201605		-2.28739	-1.21518	-0.35233	0.267835	-0.61792	0.263025	-1.88372	-0.136665	-0.201605
	-1.83931	-1.51375	-0.61978	0.48277	-0.73359	0.36033	-1.74341	-0.27345	-0.22983		-2.76388	-1.1242	-0.24746	0.22138	-0.46743	0.15903	-2.12334	0.03708	-0.15623		-2.30159	-1.31898	-0.43362	0.352075	-0.60051	0.25968	-1.93338	-0.118185	-0.19303		-2.30159	-1.31898	-0.43362	0.352075	-0.60051	0.25968	-1.93338	-0.118185	-0.19303
	-1.58932	-1.07266	-0.31045	0.61937	-0.62799	0.25903	-1.77411	-0.23374	-0.22274		-3.21548	-1.28183	-0.28851	0.34373	-0.4685	0.13406	-2.16959	0.0356	-0.16997		-2.4024	-1.17725	-0.29948	0.48155	-0.548245	0.196545	-1.97185	-0.09907	-0.196355		-2.4024	-1.17725	-0.29948	0.48155	-0.548245	0.196545	-1.97185	-0.09907	-0.196355
	-1.60293	-0.92528	-0.18292	0.70881	-0.58369	0.21316	-1.81318	-0.21122	-0.22355		-3.3467	-1.36087	-0.31351	0.44947	-0.48019	0.12694	-2.2043	0.04244	-0.18042		-2.47481	-1.14308	-0.248215	0.57914	-0.53194	0.17005	-2.00874	-0.08439	-0.201985		-2.47481	-1.14308	-0.248215	0.57914	-0.53194	0.17005	-2.00874	-0.08439	-0.201985
	-1.95394	-1.15385	-0.28806	0.73791	-0.61785	0.23824	-1.86295	-0.21071	-0.23446		-3.1191	-1.3519	-0.32055	0.5366	-0.50379	0.13983	-2.22609	0.05861	-0.1872		-2.53652	-1.25287	-0.304305	0.637255	-0.56082	0.189035	-2.04452	-0.07605	-0.21083		-2.53652	-1.25287	-0.304305	0.637255	-0.56082	0.189035	-2.04452	-0.07605	-0.21083
	-2.37338	-1.16558	-0.179	0.80576	-0.6303	0.23294	-1.89305	-0.21207	-0.24391		-3.01239	-1.37795	-0.31244	0.60684	-0.52682	0.15764	-2.27385	0.06705	-0.19397		-2.69288	-1.27177	-0.24572	0.7063	-0.57856	0.19529	-2.08345	-0.07251	-0.21894		-2.69288	-1.27177	-0.24572	0.7063	-0.57856	0.19529	-2.08345	-0.07251	-0.21894
	-2.8244	-1.07723	0.02893	0.89151	-0.63274	0.21361	-1.91408	-0.2143	-0.25269		-2.99147	-1.42886	-0.29359	0.6651	-0.54944	0.17893	-2.34003	0.07002	-0.20072		-2.90794	-1.25304	-0.13233	0.778305	-0.59109	0.19627	-2.12705	-0.07214	-0.226705		-2.90794	-1.25304	-0.13233	0.778305	-0.59109	0.19627	-2.12705	-0.07214	-0.226705
	-2.13799	-1.33624	-0.4348	0.90887	-0.63843	0.22566	-1.98202	-0.15917	-0.24973		-3.26905	-1.53249	-0.28738	0.67587	-0.50261	0.17594	-2.37133	0.13084	-0.17654		-2.70352	-1.43436	-0.36109	0.79237	-0.57052	0.2008	-2.17667	-0.014165	-0.213135		-2.70352	-1.43436	-0.36109	0.79237	-0.57052	0.2008	-2.17667	-0.014165	-0.213135
	-1.65439	-1.53235	-0.76738	0.91704	-0.64753	0.23728	-2.04353	-0.11594	-0.25013		-3.6757	-1.65892	-0.28663	0.6661	-0.42574	0.16246	-2.38754	0.21667	-0.13899		-2.66505	-1.59563	-0.527005	0.79157	-0.536635	0.19987	-2.21554	0.050365	-0.19456		-2.66505	-1.59563	-0.527005	0.79157	-0.536635	0.19987	-2.21554	0.050365	-0.19456
	-2.52743	-1.30959	-0.24537	0.90621	-0.67142	0.23573	-2.05819	-0.14893	-0.27053		-2.93358	-1.57058	-0.43302	0.79483	-0.48133	0.17205	-2.42151	0.19796	-0.15547		-2.7305	-1.44009	-0.339195	0.85052	-0.576375	0.20389	-2.23985	0.024515	-0.213		-2.7305	-1.44009	-0.339195	0.85052	-0.576375	0.20389	-2.23985	0.024515	-0.213
	-2.82675	-1.26503	-0.08759	0.96075	-0.69906	0.24608	-2.07799	-0.13334	-0.27643		-1.92429	-1.43229	-0.61363	0.95578	-0.56772	0.18702	-2.4596	0.15494	-0.18452		-2.37552	-1.34866	-0.35061	0.958265	-0.63339	0.21655	-2.26879	0.0108	-0.230475		-2.37552	-1.34866	-0.35061	0.958265	-0.63339	0.21655	-2.26879	0.0108	-0.230475
	-2.33721	-1.46548	-0.43066	1.10519	-0.73186	0.2728	-2.10484	-0.05096	-0.26239		-1.80504	-1.45397	-0.64604	0.92095	-0.61018	0.20427	-2.53615	0.13725	-0.20278		-2.07112	-1.45972	-0.53835	1.01307	-0.67102	0.238535	-2.3205	0.043145	-0.232585		-2.07112	-1.45972	-0.53835	1.01307	-0.67102	0.238535	-2.3205	0.043145	-0.232585
	-1.70624	-1.40529	-0.54498	1.1413	-0.77931	0.28276	-2.1294	-0.06232	-0.2883		-1.79927	-1.49087	-0.65669	0.86855	-0.64496	0.22033	-2.61343	0.12375	-0.21872		-1.75276	-1.44808	-0.600835	1.00493	-0.712135	0.251545	-2.37141	0.030715	-0.25351		-1.75276	-1.44808	-0.600835	1.00493	-0.712135	0.251545	-2.37141	0.030715	-0.25351
	-1.00456	-1.21476	-0.54494	1.12325	-0.8341	0.28434	-2.15281	-0.12055	-0.3342		-2.83459	-1.58253	-0.42121	0.77572	-0.57546	0.20117	-2.62929	0.16431	-0.19752		-1.91958	-1.39864	-0.483075	0.949485	-0.70478	0.242755	-2.39105	0.02188	-0.26586		-1.91958	-1.39864	-0.483075	0.949485	-0.70478	0.242755	-2.39105	0.02188	-0.26586
	-1.62204	-1.24575	-0.39003	1.09113	-0.74552	0.25272	-2.21768	-0.06257	-0.29887		-3.55156	-1.63628	-0.24188	0.71668	-0.52184	0.18669	-2.6447	0.1975	-0.18016		-2.5868	-1.44101	-0.315955	0.903905	-0.63368	0.219705	-2.43119	0.067465	-0.239515		-2.5868	-1.44101	-0.315955	0.903905	-0.63368	0.219705	-2.43119	0.067465	-0.239515
	-2.21615	-1.31669	-0.27527	1.07825	-0.66654	0.22724	-2.27774	-0.00734	-0.26461		-2.4778	-1.47678	-0.37848	0.84774	-0.55753	0.19851	-2.65767	0.18929	-0.18436		-2.34698	-1.39674	-0.326875	0.962995	-0.612035	0.212875	-2.46771	0.090975	-0.224485		-2.34698	-1.39674	-0.326875	0.962995	-0.612035	0.212875	-2.46771	0.090975	-0.224485
	-2.00913	-1.48709	-0.45402	1.1752	-0.71225	0.25149	-2.29089	-0.02633	-0.27772		-1.7093	-1.35317	-0.47281	0.93351	-0.58192	0.20275	-2.67069	0.18118	-0.18879		-1.85922	-1.42013	-0.463415	1.05435	-0.647085	0.22712	-2.48079	0.077425	-0.233255		-1.85922	-1.42013	-0.463415	1.05435	-0.647085	0.22712	-2.48079	0.077425	-0.233255
	-1.73262	-1.55536	-0.55535	1.24893	-0.77676	0.27633	-2.28815	-0.06487	-0.30636		-1.79118	-1.32951	-0.4494	0.89316	-0.57481	0.18588	-2.68384	0.17335	-0.19386		-1.7619	-1.44243	-0.502375	1.07105	-0.675785	0.231105	-2.48599	0.05424	-0.25011		-1.7619	-1.44243	-0.502375	1.07105	-0.675785	0.231105	-2.48599	0.05424	-0.25011
	-1.35338	-1.47265	-0.5422	1.28833	-0.86906	0.30202	-2.26192	-0.13229	-0.35795		-1.82383	-1.34929	-0.45283	0.88127	-0.57815	0.18345	-2.68576	0.17789	-0.19522		-1.58861	-1.41097	-0.497515	1.0848	-0.723605	0.242735	-2.47384	0.0228	-0.276585		-1.58861	-1.41097	-0.497515	1.0848	-0.723605	0.242735	-2.47384	0.0228	-0.276585
	-0.97964	-1.35502	-0.51818	1.32412	-0.86987	0.30648	-2.25059	-0.13942	-0.35482		-1.77526	-1.44075	-0.50053	0.91635	-0.59872	0.20486	-2.66915	0.20285	-0.19045		-1.37745	-1.39789	-0.509355	1.12024	-0.734295	0.25567	-2.45987	0.031715	-0.272635		-1.37745	-1.39789	-0.509355	1.12024	-0.734295	0.25567	-2.45987	0.031715	-0.272635
	-0.60887	-1.2185	-0.48828	1.35797	-0.82122	0.29946	-2.24732	-0.11396	-0.3221		-1.63028	-1.46344	-0.51988	0.93771	-0.60356	0.22096	-2.66242	0.21634	-0.17984		-1.11957	-1.34097	-0.50408	1.14784	-0.71239	0.26021	-2.45487	0.05119	-0.25097		-1.11957	-1.34097	-0.50408	1.14784	-0.71239	0.26021	-2.45487	0.05119	-0.25097
	-0.87578	-1.26012	-0.46255	1.33667	-0.74338	0.27631	-2.29459	-0.07547	-0.28194		-1.38517	-1.41473	-0.5098	0.94482	-0.59208	0.23156	-2.66597	0.21791	-0.16315		-1.13047	-1.33743	-0.486175	1.14074	-0.66773	0.253935	-2.48028	0.07122	-0.222545		-1.13047	-1.33743	-0.486175	1.14074	-0.66773	0.253935	-2.48028	0.07122	-0.222545
	-1.12991	-1.30418	-0.44192	1.31595	-0.67129	0.25415	-2.33835	-0.04154	-0.24516		-1.28529	-1.33785	-0.49573	0.937	-0.55829	0.2064	-2.67256	0.21471	-0.15662		-1.2076	-1.32102	-0.468825	1.12647	-0.61479	0.230275	-2.50545	0.086585	-0.20089		-1.2076	-1.32102	-0.468825	1.12647	-0.61479	0.230275	-2.50545	0.086585	-0.20089
	-0.84629	-1.23477	-0.44956	1.33847	-0.65538	0.24971	-2.3242	-0.0449	-0.2344		-1.28071	-1.24249	-0.47906	0.9194	-0.50988	0.15776	-2.68115	0.20838	-0.15675		-1.0635	-1.23863	-0.46431	1.12894	-0.58263	0.203735	-2.50267	0.08174	-0.195575		-1.0635	-1.23863	-0.46431	1.12894	-0.58263	0.203735	-2.50267	0.08174	-0.195575
	-0.63746	-1.18786	-0.45617	1.34965	-0.64509	0.24369	-2.31565	-0.05632	-0.23104		-1.10638	-1.20564	-0.48643	0.92503	-0.48992	0.14538	-2.68417	0.19667	-0.15418		-0.87192	-1.19675	-0.4713	1.13734	-0.567505	0.194535	-2.49991	0.070175	-0.19261		-0.87192	-1.19675	-0.4713	1.13734	-0.567505	0.194535	-2.49991	0.070175	-0.19261
	-0.54764	-1.17676	-0.46116	1.34278	-0.64377	0.23517	-2.316	-0.08054	-0.23942		-0.86504	-1.1919	-0.5033	0.93982	-0.4812	0.14731	-2.68499	0.18284	-0.15053		-0.70634	-1.18433	-0.48223	1.1413	-0.562485	0.19124	-2.50049	0.05115	-0.194975		-0.70634	-1.18433	-0.48223	1.1413	-0.562485	0.19124	-2.50049	0.05115	-0.194975
	-0.70747	-1.1362	-0.40063	1.31026	-0.62114	0.21713	-2.31017	-0.08894	-0.23824		-1.64159	-1.06968	-0.25831	0.79003	-0.42095	0.11597	-2.66412	0.16483	-0.14731		-1.17453	-1.10294	-0.32947	1.05015	-0.521045	0.16655	-2.48714	0.037945	-0.192775		-1.17453	-1.10294	-0.32947	1.05015	-0.521045	0.16655	-2.48714	0.037945	-0.192775
	-1.01295	-1.07846	-0.30187	1.26279	-0.58607	0.19353	-2.30073	-0.08812	-0.23148		-2.62634	-0.92528	0.04024	0.60657	-0.35016	0.07782	-2.63881	0.14596	-0.14418		-1.81964	-1.00187	-0.130815	0.93468	-0.468115	0.135675	-2.46977	0.02892	-0.18783		-1.81964	-1.00187	-0.130815	0.93468	-0.468115	0.135675	-2.46977	0.02892	-0.18783
	-0.65728	-1.25288	-0.44268	1.28951	-0.59902	0.23314	-2.32712	-0.07528	-0.21199		-1.02957	-1.03142	-0.3126	0.85514	-0.41503	0.12989	-2.60092	0.14878	-0.12934		-0.843425	-1.14215	-0.37764	1.07232	-0.507025	0.181515	-2.46402	0.03675	-0.170665		-0.843425	-1.14215	-0.37764	1.07232	-0.507025	0.181515	-2.46402	0.03675	-0.170665
	-0.24783	-1.38998	-0.57408	1.32118	-0.61138	0.26859	-2.34333	-0.06945	-0.19483		0.5601	-1.1503	-0.67446	1.09294	-0.48149	0.18232	-2.56465	0.14999	-0.11533		0.156135	-1.27014	-0.62427	1.20706	-0.546435	0.225455	-2.45399	0.04027	-0.15508		0.156135	-1.27014	-0.62427	1.20706	-0.546435	0.225455	-2.45399	0.04027	-0.15508
	-0.11532	-1.02831	-0.39874	1.31407	-0.57149	0.2111	-2.251	-0.12575	-0.20704		-0.55019	-1.23101	-0.53524	0.71925	-0.43894	0.15049	-2.56806	0.10289	-0.12696		-0.332755	-1.12966	-0.46699	1.01666	-0.505215	0.180795	-2.40953	-0.01143	-0.167		-0.332755	-1.12966	-0.46699	1.01666	-0.505215	0.180795	-2.40953	-0.01143	-0.167
	-0.02444	-0.91994	-0.33303	1.31929	-0.57393	0.20051	-2.194	-0.16175	-0.21518		-1.36172	-1.26204	-0.42114	0.44384	-0.39726	0.11843	-2.55827	0.06883	-0.13489		-0.69308	-1.09099	-0.377085	0.881565	-0.485595	0.15947	-2.37614	-0.04646	-0.175035		-0.69308	-1.09099	-0.377085	0.881565	-0.485595	0.15947	-2.37614	-0.04646	-0.175035
	-0.00491	-1.24577	-0.45526	1.34567	-0.64893	0.27032	-2.19759	-0.16298	-0.21635		-0.71266	-1.05017	-0.42981	0.64892	-0.35979	0.08527	-2.48396	0.09855	-0.12466		-0.358785	-1.14797	-0.442535	0.997295	-0.50436	0.177795	-2.34077	-0.032215	-0.170505		-0.358785	-1.14797	-0.442535	0.997295	-0.50436	0.177795	-2.34077	-0.032215	-0.170505
	-0.13603	-1.22414	-0.44225	1.25036	-0.59986	0.24245	-2.16936	-0.16491	-0.19986		-0.17466	-0.81195	-0.40336	0.7818	-0.31496	0.05413	-2.42235	0.11687	-0.11136		-0.155345	-1.01805	-0.422805	1.01608	-0.45741	0.14829	-2.29585	-0.02402	-0.15561		-0.155345	-1.01805	-0.422805	1.01608	-0.45741	0.14829	-2.29585	-0.02402	-0.15561
	-0.36184	-0.9841	-0.34425	1.07856	-0.4728	0.15317	-2.12114	-0.16729	-0.17226		0.08197	-0.50699	-0.28792	0.73175	-0.25145	0.02809	-2.39288	0.10628	-0.09026		-0.139935	-0.745545	-0.316085	0.905155	-0.362125	0.09063	-2.25701	-0.030505	-0.13126		-0.139935	-0.745545	-0.316085	0.905155	-0.362125	0.09063	-2.25701	-0.030505	-0.13126
	0.09341	-0.8227	-0.34013	1.14454	-0.43252	0.13471	-2.08279	-0.13744	-0.14844		0.19645	-0.43605	-0.26016	0.68209	-0.23895	0.02573	-2.34258	0.0842	-0.08286		0.14493	-0.629375	-0.300145	0.913315	-0.335735	0.08022	-2.21269	-0.02662	-0.11565		0.14493	-0.629375	-0.300145	0.913315	-0.335735	0.08022	-2.21269	-0.02662	-0.11565
	0.58991	-0.71416	-0.35317	1.2305	-0.41839	0.13483	-2.04354	-0.11014	-0.12953		0.09434	-0.72173	-0.366	0.63303	-0.30418	0.05944	-2.2605	0.04461	-0.09635		0.342125	-0.717945	-0.359585	0.931765	-0.361285	0.097135	-2.15202	-0.032765	-0.11294		0.342125	-0.717945	-0.359585	0.931765	-0.361285	0.097135	-2.15202	-0.032765	-0.11294
	0.49185	-0.94586	-0.38187	1.15625	-0.50625	0.19459	-1.98293	-0.14928	-0.14714		-0.00937	-0.86301	-0.40261	0.55211	-0.3299	0.07756	-2.21077	0.01909	-0.09986		0.24124	-0.904435	-0.39224	0.85418	-0.418075	0.136075	-2.09685	-0.065095	-0.1235		0.24124	-0.904435	-0.39224	0.85418	-0.418075	0.136075	-2.09685	-0.065095	-0.1235
	0.44087	-0.9611	-0.35941	1.10339	-0.51956	0.20323	-1.92372	-0.17825	-0.14856		-0.1146	-0.86524	-0.37254	0.44051	-0.31756	0.08066	-2.19217	0.00713	-0.09375		0.163135	-0.91317	-0.365975	0.77195	-0.41856	0.141945	-2.05795	-0.08556	-0.121155		0.163135	-0.91317	-0.365975	0.77195	-0.41856	0.141945	-2.05795	-0.08556	-0.121155
	0.47699	-0.57587	-0.24232	1.0901	-0.39496	0.1173	-1.86711	-0.18841	-0.12002		-0.00779	-0.66367	-0.29793	0.44876	-0.28171	0.05553	-2.11403	-0.01524	-0.09108		0.2346	-0.61977	-0.270125	0.76943	-0.338335	0.086415	-1.99057	-0.101825	-0.10555		0.2346	-0.61977	-0.270125	0.76943	-0.338335	0.086415	-1.99057	-0.101825	-0.10555
	0.58765	-0.57709	-0.23907	1.07025	-0.41219	0.1189	-1.81183	-0.2014	-0.1263		0.22754	-0.33858	-0.19634	0.52963	-0.23163	0.01328	-1.9998	-0.04393	-0.09049		0.407595	-0.457835	-0.217705	0.79994	-0.32191	0.06609	-1.90582	-0.122665	-0.108395		0.407595	-0.457835	-0.217705	0.79994	-0.32191	0.06609	-1.90582	-0.122665	-0.108395
	0.74872	-0.83974	-0.31283	1.04595	-0.52536	0.17969	-1.75745	-0.21631	-0.15614		0.41995	-0.54536	-0.2783	0.53014	-0.33161	0.04312	-1.91038	-0.08919	-0.12014		0.584335	-0.69255	-0.295565	0.788045	-0.428485	0.111405	-1.83391	-0.15275	-0.13814		0.584335	-0.69255	-0.295565	0.788045	-0.428485	0.111405	-1.83391	-0.15275	-0.13814
	0.75353	-0.67357	-0.26168	0.99883	-0.4697	0.14515	-1.68078	-0.22655	-0.14259		0.59695	-0.94306	-0.42614	0.50181	-0.48548	0.09883	-1.82988	-0.1404	-0.16064		0.67524	-0.808315	-0.34391	0.75032	-0.47759	0.12199	-1.75533	-0.183475	-0.151615		0.67524	-0.808315	-0.34391	0.75032	-0.47759	0.12199	-1.75533	-0.183475	-0.151615
	0.71827	-0.4569	-0.1945	0.94614	-0.39033	0.0977	-1.60095	-0.23614	-0.12278		0.48539	-0.5879	-0.27272	0.42731	-0.37657	0.06756	-1.76208	-0.14195	-0.12673		0.60183	-0.5224	-0.23361	0.686725	-0.38345	0.08263	-1.68152	-0.189045	-0.124755		0.60183	-0.5224	-0.23361	0.686725	-0.38345	0.08263	-1.68152	-0.189045	-0.124755
	0.57099	-0.55117	-0.20415	0.87997	-0.39373	0.1018	-1.53176	-0.24807	-0.1225		0.32254	-0.09891	-0.06574	0.3446	-0.22094	0.02083	-1.69654	-0.13468	-0.07958		0.446765	-0.32504	-0.134945	0.612285	-0.307335	0.061315	-1.61415	-0.191375	-0.10104		0.446765	-0.32504	-0.134945	0.612285	-0.307335	0.061315	-1.61415	-0.191375	-0.10104
	0.53647	-0.57951	-0.19526	0.8327	-0.39361	0.10732	-1.46604	-0.25817	-0.11815		0.10921	-0.17644	-0.08972	0.26983	-0.18381	0.0042	-1.58774	-0.15951	-0.07649		0.32284	-0.377975	-0.14249	0.551265	-0.28871	0.05576	-1.52689	-0.20884	-0.09732		0.32284	-0.377975	-0.14249	0.551265	-0.28871	0.05576	-1.52689	-0.20884	-0.09732
	0.72745	-0.47595	-0.14929	0.82326	-0.38644	0.11566	-1.40725	-0.26462	-0.10568		-0.06715	-0.28889	-0.12598	0.20332	-0.16239	-0.00624	-1.47989	-0.18474	-0.07632		0.33015	-0.38242	-0.137635	0.51329	-0.274415	0.05471	-1.44357	-0.22468	-0.091		0.33015	-0.38242	-0.137635	0.51329	-0.274415	0.05471	-1.44357	-0.22468	-0.091
	0.79293	-0.43269	-0.10703	0.77735	-0.35712	0.1323	-1.34016	-0.25519	-0.07424		0.23373	-0.557	-0.20176	0.23416	-0.2767	0.04461	-1.40452	-0.19955	-0.09077		0.51333	-0.494845	-0.154395	0.505755	-0.31691	0.088455	-1.37234	-0.22737	-0.082505		0.51333	-0.494845	-0.154395	0.505755	-0.31691	0.088455	-1.37234	-0.22737	-0.082505
	0.76714	-0.43327	-0.06748	0.70492	-0.31169	0.15499	-1.26705	-0.23422	-0.02901		0.43733	-0.70085	-0.24546	0.24426	-0.34671	0.07061	-1.32268	-0.21592	-0.10401		0.602235	-0.56706	-0.15647	0.47459	-0.3292	0.1128	-1.29486	-0.22507	-0.06651		0.602235	-0.56706	-0.15647	0.47459	-0.3292	0.1128	-1.29486	-0.22507	-0.06651
	0.62648	-0.49741	-0.1017	0.63576	-0.33911	0.12339	-1.17426	-0.27205	-0.07019		0.22261	-0.31036	-0.15121	0.1652	-0.22632	-0.01023	-1.21307	-0.23899	-0.112		0.424545	-0.403885	-0.126455	0.40048	-0.282715	0.05658	-1.19366	-0.25552	-0.091095		0.424545	-0.403885	-0.126455	0.40048	-0.282715	0.05658	-1.19366	-0.25552	-0.091095
	0.4785	-0.56101	-0.14409	0.56875	-0.37617	0.08398	-1.0798	-0.31784	-0.12329		0.12877	-0.09099	-0.08433	0.10822	-0.16586	-0.04562	-1.11247	-0.2506	-0.11165		0.303635	-0.326	-0.11421	0.338485	-0.271015	0.01918	-1.09614	-0.28422	-0.11747		0.303635	-0.326	-0.11421	0.338485	-0.271015	0.01918	-1.09614	-0.28422	-0.11747
	0.55749	-0.43841	-0.08683	0.52097	-0.33563	0.09422	-1.01873	-0.30338	-0.09094		0.31445	-0.26734	-0.08076	0.10231	-0.24403	0.02411	-1.03272	-0.23571	-0.092		0.43597	-0.352875	-0.083795	0.31164	-0.28983	0.059165	-1.02572	-0.269545	-0.09147		0.43597	-0.352875	-0.083795	0.31164	-0.28983	0.059165	-1.02572	-0.269545	-0.09147
	0.59783	-0.40244	-0.05891	0.47188	-0.34905	0.10127	-0.94356	-0.31773	-0.09261		0.37961	-0.40524	-0.08728	0.07727	-0.27892	0.06409	-0.96827	-0.22233	-0.07535		0.48872	-0.40384	-0.073095	0.274575	-0.313985	0.08268	-0.955915	-0.27003	-0.08398		0.48872	-0.40384	-0.073095	0.274575	-0.313985	0.08268	-0.955915	-0.27003	-0.08398
	0.55439	-0.55421	-0.09455	0.41997	-0.47938	0.10143	-0.83786	-0.3945	-0.168		0.27495	-0.48898	-0.10802	0.02526	-0.25281	0.06215	-0.92537	-0.21106	-0.06292		0.41467	-0.521595	-0.101285	0.222615	-0.366095	0.08179	-0.881615	-0.30278	-0.11546		0.41467	-0.521595	-0.101285	0.222615	-0.366095	0.08179	-0.881615	-0.30278	-0.11546
	0.48636	-0.57611	-0.08592	0.35813	-0.48399	0.10546	-0.75201	-0.39787	-0.16712		0.24224	-0.46418	-0.11255	0.00402	-0.23664	0.04464	-0.84613	-0.21928	-0.06814		0.3643	-0.520145	-0.099235	0.181075	-0.360315	0.07505	-0.79907	-0.308575	-0.11763		0.3643	-0.520145	-0.099235	0.181075	-0.360315	0.07505	-0.79907	-0.308575	-0.11763
	0.39911	-0.49656	-0.04269	0.28855	-0.39037	0.1125	-0.68167	-0.3439	-0.10667		0.27378	-0.34248	-0.10263	0.01025	-0.22934	0.01321	-0.73443	-0.24489	-0.08911		0.336445	-0.41952	-0.07266	0.1494	-0.309855	0.062855	-0.70805	-0.294395	-0.09789		0.336445	-0.41952	-0.07266	0.1494	-0.309855	0.062855	-0.70805	-0.294395	-0.09789
	0.40565	-0.43869	-0.01784	0.24229	-0.3942	0.11217	-0.64273	-0.32507	-0.10806		0.21032	-0.12349	-0.05372	0.00342	-0.17689	-0.00554	-0.62371	-0.23116	-0.08038		0.307985	-0.28109	-0.03578	0.122855	-0.285545	0.053315	-0.63322	-0.278115	-0.09422		0.307985	-0.28109	-0.03578	0.122855	-0.285545	0.053315	-0.63322	-0.278115	-0.09422
	0.43276	-0.38271	0.00209	0.20349	-0.41695	0.10895	-0.60893	-0.31468	-0.12267		0.09378	0.14986	0.01697	-0.0107	-0.09921	-0.0172	-0.51352	-0.19543	-0.05504		0.26327	-0.116425	0.00953	0.096395	-0.25808	0.045875	-0.561225	-0.255055	-0.088855		0.26327	-0.116425	0.00953	0.096395	-0.25808	0.045875	-0.561225	-0.255055	-0.088855
	0.42638	-0.26715	0.01243	0.19876	-0.36079	0.08544	-0.53226	-0.30489	-0.10923		0.18423	-0.17039	-0.02893	-0.0076	-0.20773	0.01557	-0.46673	-0.20473	-0.07212		0.305305	-0.21877	-0.00825	0.09558	-0.28426	0.050505	-0.499495	-0.25481	-0.090675		0.305305	-0.21877	-0.00825	0.09558	-0.28426	0.050505	-0.499495	-0.25481	-0.090675
	0.48304	-0.23362	0.02372	0.19558	-0.32866	0.07985	-0.45485	-0.28692	-0.09392		0.34194	-0.68358	-0.11272	0.00109	-0.37677	0.06277	-0.44055	-0.22866	-0.10297		0.41249	-0.4586	-0.0445	0.098335	-0.352715	0.07131	-0.4477	-0.25779	-0.098445		0.41249	-0.4586	-0.0445	0.098335	-0.352715	0.07131	-0.4477	-0.25779	-0.098445
	0.68802	-0.39308	0.03724	0.19601	-0.35303	0.11641	-0.37572	-0.24974	-0.0742		0.31077	-0.30281	-0.0535	-0.00611	-0.28002	0.03008	-0.39016	-0.21753	-0.09071		0.499395	-0.347945	-0.00813	0.09495	-0.316525	0.073245	-0.38294	-0.233635	-0.082455		0.499395	-0.347945	-0.00813	0.09495	-0.316525	0.073245	-0.38294	-0.233635	-0.082455
	0.71113	-0.30594	0.0471	0.1574	-0.31941	0.10504	-0.32006	-0.23238	-0.06746		0.25085	0.214	0.0275	-0.01572	-0.14284	-0.01476	-0.3361	-0.20107	-0.07189		0.48099	-0.04597	0.0373	0.07084	-0.231125	0.04514	-0.32808	-0.216725	-0.069675		0.48099	-0.04597	0.0373	0.07084	-0.231125	0.04514	-0.32808	-0.216725	-0.069675
	0.58171	-0.01198	0.05388	0.08603	-0.23716	0.05347	-0.28408	-0.23165	-0.07162		0.39134	0.07217	0.00739	0.02523	-0.1863	-0.0083	-0.27075	-0.19984	-0.08068		0.486525	0.030095	0.030635	0.05563	-0.21173	0.022585	-0.277415	-0.215745	-0.07615		0.486525	0.030095	0.030635	0.05563	-0.21173	0.022585	-0.277415	-0.215745	-0.07615
	0.66927	0.05905	0.0476	0.09745	-0.21129	0.02939	-0.23053	-0.22631	-0.07862		0.51585	-0.06604	-0.01196	0.0579	-0.2241	-0.00158	-0.20915	-0.19578	-0.08735		0.59256	-0.003495	0.01782	0.077675	-0.217695	0.013905	-0.21984	-0.211045	-0.082985		0.59256	-0.003495	0.01782	0.077675	-0.217695	0.013905	-0.21984	-0.211045	-0.082985
	0.81691	0.06197	0.03833	0.13065	-0.20208	0.01396	-0.17367	-0.21933	-0.08599		0.45005	-0.04798	-0.00543	0.00179	-0.1742	-0.0018	-0.18553	-0.1618	-0.06852		0.63348	0.006995	0.01645	0.06622	-0.18814	0.00608	-0.1796	-0.190565	-0.077255		0.63348	0.006995	0.01645	0.06622	-0.18814	0.00608	-0.1796	-0.190565	-0.077255
	1.02563	-0.17311	0.04292	0.15596	-0.23724	0.03483	-0.15469	-0.20116	-0.08237		0.43343	-0.01411	0.00238	-0.03929	-0.13596	-0.00439	-0.16451	-0.13775	-0.0564		0.72953	-0.09361	0.02265	0.058335	-0.1866	0.01522	-0.1596	-0.169455	-0.069385		0.72953	-0.09361	0.02265	0.058335	-0.1866	0.01522	-0.1596	-0.169455	-0.069385
	1.11803	-0.21688	0.04231	0.14129	-0.21485	0.03402	-0.14637	-0.17576	-0.07241		0.60466	0.08015	0.01503	-0.02298	-0.14224	-0.01601	-0.15341	-0.15159	-0.06987		0.861345	-0.068365	0.02867	0.059155	-0.178545	0.009005	-0.14989	-0.163675	-0.07114		0.861345	-0.068365	0.02867	0.059155	-0.178545	0.009005	-0.14989	-0.163675	-0.07114
	0.91233	0.22958	0.0284	0.02418	-0.04499	-0.02235	-0.16539	-0.13183	-0.04616		0.78138	0.07444	0.0178	0.01276	-0.15716	-0.02387	-0.12405	-0.15709	-0.08209		0.846855	0.15201	0.0231	0.01847	-0.101075	-0.02311	-0.14472	-0.14446	-0.064125		0.846855	0.15201	0.0231	0.01847	-0.101075	-0.02311	-0.14472	-0.14446	-0.064125
	0.91109	0.16658	0.03039	-0.00481	-0.05292	-0.01948	-0.16695	-0.11913	-0.04631		0.96974	-0.14298	-0.0003308	0.08963	-0.19038	-0.02375	-0.05604	-0.14495	-0.09164		0.940415	0.0118	0.0150296	0.04241	-0.12165	-0.021615	-0.111495	-0.13204	-0.068975		0.940415	0.0118	0.0150296	0.04241	-0.12165	-0.021615	-0.111495	-0.13204	-0.068975
	1.09385	-0.35495	0.04667	0.04551	-0.22086	0.03668	-0.1528	-0.13453	-0.07022		1.09311	-0.05945	0.00635	0.14038	-0.12939	-0.02743	-0.0077	-0.10552	-0.07315		1.09348	-0.2072	0.02651	0.092945	-0.175125	0.004625	-0.08025	-0.120025	-0.071685		1.09348	-0.2072	0.02651	0.092945	-0.175125	0.004625	-0.08025	-0.120025	-0.071685
	1.06305	-0.12116	0.02733	0.0891	-0.09829	0.00888	-0.07562	-0.07496	-0.04004		1.13171	0.41663	0.04541	0.15706	0.05447	-0.03607	0.01497	-0.03051	-0.01809		1.09738	0.147735	0.03637	0.12308	-0.02191	-0.013595	-0.030325	-0.052735	-0.029065		1.09738	0.147735	0.03637	0.12308	-0.02191	-0.013595	-0.030325	-0.052735	-0.029065
	0.9722	0.32504	-0.00187	0.13008	0.10582	-0.04251	0.0184	0.00532	0.0053		1.11069	0.58201	0.05192	0.14546	0.15067	-0.04159	0.0167	0.00703	0.00944		1.04144	0.453525	0.025025	0.13777	0.128245	-0.04205	0.01755	0.006175	0.00737		1.04144	0.453525	0.025025	0.13777	0.128245	-0.04205	0.01755	0.006175	0.00737
	1.05231	0.16891	0.00554	0.13656	0.06877	-0.02532	0.01362	0.00488	0.00462		1.04033	0.49025	0.03151	0.11044	0.17432	-0.04454	0.0011	0.01355	0.01419		1.04632	0.32958	0.018525	0.1235	0.121545	-0.03493	0.00736	0.009215	0.009405		1.04632	0.32958	0.018525	0.1235	0.121545	-0.03493	0.00736	0.009215	0.009405
	1.10099	0.12367	0.00726	0.14141	0.0536	-0.0182	0.00948	0.00509	0.00454		0.96259	0.24266	0.02066	0.07243	0.10754	-0.02905	-0.00109	0.00695	0.0072		1.03179	0.183165	0.01396	0.10692	0.08057	-0.023625	0.004195	0.00602	0.00587		1.03179	0.183165	0.01396	0.10692	0.08057	-0.023625	0.004195	0.00602	0.00587
	1.06167	0.38895	-0.00694	0.14168	0.0997	-0.03926	0.00714	0.00711	0.00613		0.88106	-0.08509	0.01473	0.03288	-0.00574	-0.00408	0.00362	-0.0064	-0.00583		0.971365	0.15193	0.003895	0.08728	0.04698	-0.02167	0.00538	0.000355	0.00015		0.971365	0.15193	0.003895	0.08728	0.04698	-0.02167	0.00538	0.000355	0.00015
	0.99557	0.39015	-0.00607	0.08361	0.08708	-0.03639	0.00957	0.00379	0.00311		0.71329	-0.16541	0.00878	-0.03557	-0.03539	0.00239	0.00852	-0.00979	-0.00882		0.85443	0.11237	0.001355	0.02402	0.025845	-0.017	0.009045	-0.003	-0.002855		0.85443	0.11237	0.001355	0.02402	0.025845	-0.017	0.009045	-0.003	-0.002855
	0.90361	0.13638	0.00934	-0.03079	0.01776	-0.01042	0.01661	-0.00469	-0.00437		0.52027	-0.17331	0.00281	-0.11248	-0.04056	0.00344	0.01348	-0.01027	-0.00888		0.71194	-0.018465	0.006075	-0.071635	-0.0114	-0.00349	0.015045	-0.00748	-0.006625		0.71194	-0.018465	0.006075	-0.071635	-0.0114	-0.00349	0.015045	-0.00748	-0.006625
	0.9237	0.07121	0.01901	-0.02537	-0.00107	0.00081355	0.0187	-0.00396	-0.00382		0.60021	0.00052426	0.00030606	-0.0635	0.02654	-0.01154	0.01738	-0.00164	-0.00195		0.761955	0.0358671	0.00965803	-0.044435	0.012735	-0.00536323	0.01804	-0.0028	-0.002885		0.761955	0.0358671	0.00965803	-0.044435	0.012735	-0.00536323	0.01804	-0.0028	-0.002885
	0.98027	0.06745	0.02681	0.01906	-0.00345	0.00725	0.01917	-0.000234	-0.000662		0.71498	0.19756	-0.00176	0.00154	0.10287	-0.02858	0.02114	0.00816	0.00587		0.847625	0.132505	0.012525	0.0103	0.04971	-0.010665	0.020155	0.003963	0.002604		0.847625	0.132505	0.012525	0.0103	0.04971	-0.010665	0.020155	0.003963	0.002604
grass	c4t31										c4t35
	h			k			a				h			k			a				h			k			a				h			k			a
	-3.12045	-0.5537	0.11074	-1.24495	-0.2581	0.11691	-0.11373	-0.06006	-0.08982		-3.4577	-0.84406	-0.3957	-1.33526	-0.22708	0.11308	-0.13182	-0.0332	-0.10613		-3.28907	-0.69888	-0.14248	-1.29011	-0.24259	0.114995	-0.122775	-0.04663	-0.097975		-3.28907	-0.69888	-0.14248	-1.29011	-0.24259	0.114995	-0.122775	-0.04663	-0.097975
	-3.36467	-0.31112	0.32531	-1.4251	-0.07583	0.05066	-0.38043	0.0253	-0.08835		-3.38144	-0.29304	0.11381	-1.26638	0.0764	-0.0086	-0.3396	0.03407	-0.05691		-3.37305	-0.30208	0.21956	-1.34574	0.000285	0.02103	-0.360015	0.029685	-0.07263		-3.37305	-0.30208	0.21956	-1.34574	0.000285	0.02103	-0.360015	0.029685	-0.07263
	-3.43457	-0.10997	0.48008	-1.52975	0.07883	-0.00684	-0.63388	0.10595	-0.08467		-3.30518	0.25798	0.62332	-1.19751	0.37987	-0.13027	-0.54738	0.10135	-0.00769		-3.36987	0.074005	0.5517	-1.36363	0.22935	-0.068555	-0.59063	0.10365	-0.04618		-3.36987	0.074005	0.5517	-1.36363	0.22935	-0.068555	-0.59063	0.10365	-0.04618
	-1.41274	-0.40601	-0.08283	-0.72842	-0.09779	0.04088	-0.72839	0.13024	-0.05451		-1.95829	0.01855	0.22529	-0.69138	0.19273	-0.07441	-0.57486	0.1793	-0.01639		-1.68552	-0.19373	0.07123	-0.7099	0.04747	-0.016765	-0.651625	0.15477	-0.03545		-1.68552	-0.19373	0.07123	-0.7099	0.04747	-0.016765	-0.651625	0.15477	-0.03545
	0.38799	-0.64684	-0.55836	-0.01991	-0.27367	0.08662	-0.8118	0.15096	-0.03554		-0.55733	-0.25452	-0.21136	-0.16665	-0.01528	-0.011	-0.59468	0.2577	-0.02756		-0.08467	-0.45068	-0.38486	-0.09328	-0.144475	0.03781	-0.70324	0.20433	-0.03155		-0.08467	-0.45068	-0.38486	-0.09328	-0.144475	0.03781	-0.70324	0.20433	-0.03155
	0.97263	-0.58397	-0.55336	0.178	-0.44547	0.12158	-0.83425	0.15206	-0.07813		-0.55502	-0.64394	-0.51321	-0.06691	-0.26276	0.08927	-0.71178	0.24674	-0.06953		0.208805	-0.613955	-0.533285	0.055545	-0.354115	0.105425	-0.773015	0.1994	-0.07383		0.208805	-0.613955	-0.533285	0.055545	-0.354115	0.105425	-0.773015	0.1994	-0.07383
	1.34257	-0.49825	-0.51983	0.33335	-0.54788	0.13572	-0.85695	0.15975	-0.10962		-0.67703	-1.04369	-0.80308	-0.00495	-0.51374	0.19281	-0.83753	0.22784	-0.11423		0.33277	-0.77097	-0.661455	0.1642	-0.53081	0.164265	-0.84724	0.193795	-0.111925		0.33277	-0.77097	-0.661455	0.1642	-0.53081	0.164265	-0.84724	0.193795	-0.111925
	0.99681	-0.33641	-0.3912	0.34678	-0.41901	0.08052	-0.8805	0.18943	-0.10414		-0.3487	-0.67935	-0.52166	0.17283	-0.41014	0.13132	-0.86946	0.2465	-0.09559		0.324055	-0.50788	-0.45643	0.259805	-0.414575	0.10592	-0.87498	0.217965	-0.099865		0.324055	-0.50788	-0.45643	0.259805	-0.414575	0.10592	-0.87498	0.217965	-0.099865
	0.36407	-0.15853	-0.18959	0.26639	-0.28577	0.02642	-0.93845	0.20022	-0.09776		0.04246	-0.20839	-0.16054	0.36677	-0.25707	0.04682	-0.88829	0.27039	-0.06812		0.203265	-0.18346	-0.175065	0.31658	-0.27142	0.03662	-0.91337	0.235305	-0.08294		0.203265	-0.18346	-0.175065	0.31658	-0.27142	0.03662	-0.91337	0.235305	-0.08294
	-0.9144	0.05545	0.17626	-0.02514	-0.14268	-0.02518	-1.0738	0.1685	-0.08935		-0.76741	-0.24853	-0.12635	0.19339	-0.18059	0.01016	-0.97939	0.31452	-0.07132		-0.840905	-0.09654	0.024955	0.084125	-0.161635	-0.00751	-1.02659	0.24151	-0.080335		-0.840905	-0.09654	0.024955	0.084125	-0.161635	-0.00751	-1.02659	0.24151	-0.080335
	-1.92561	-0.02225	0.26121	-0.23601	-0.09762	-0.03107	-1.19456	0.188	-0.09033		-1.81163	-0.3884	-0.15596	-0.05166	-0.11905	-0.01717	-1.08459	0.3626	-0.0805		-1.86862	-0.205325	0.052625	-0.143835	-0.108335	-0.02412	-1.13958	0.2753	-0.085415		-1.86862	-0.205325	0.052625	-0.143835	-0.108335	-0.02412	-1.13958	0.2753	-0.085415
	-2.50922	-0.56664	-0.1033	-0.31783	-0.2094	0.03616	-1.29199	0.28943	-0.10632		-2.29915	-0.75467	-0.36312	-0.15102	-0.22409	0.05545	-1.17646	0.40643	-0.09356		-2.40419	-0.660655	-0.23321	-0.234425	-0.216745	0.045805	-1.23422	0.34793	-0.09994		-2.40419	-0.660655	-0.23321	-0.234425	-0.216745	0.045805	-1.23422	0.34793	-0.09994
	-3.05774	-0.9962	-0.3263	-0.37972	-0.31763	0.11347	-1.42022	0.33552	-0.11672		-2.64393	-1.17899	-0.61581	-0.21302	-0.37185	0.15369	-1.26492	0.44919	-0.1076		-2.85084	-1.0876	-0.471055	-0.29637	-0.34474	0.13358	-1.34257	0.392355	-0.11216		-2.85084	-1.0876	-0.471055	-0.29637	-0.34474	0.13358	-1.34257	0.392355	-0.11216
	-3.56534	-1.29178	-0.3842	-0.41837	-0.42174	0.20253	-1.58438	0.31704	-0.12059		-2.84344	-1.2078	-0.56384	-0.10114	-0.41167	0.17445	-1.34684	0.45537	-0.10557		-3.20439	-1.24979	-0.47402	-0.259755	-0.416705	0.18849	-1.46561	0.386205	-0.11308		-3.20439	-1.24979	-0.47402	-0.259755	-0.416705	0.18849	-1.46561	0.386205	-0.11308
	-3.64356	-1.34188	-0.35661	-0.29944	-0.458	0.22786	-1.73272	0.33417	-0.1177		-2.99584	-1.10834	-0.41307	0.06714	-0.41649	0.17008	-1.42664	0.4497	-0.09833		-3.3197	-1.22511	-0.38484	-0.11615	-0.437245	0.19897	-1.57968	0.391935	-0.108015		-3.3197	-1.22511	-0.38484	-0.11615	-0.437245	0.19897	-1.57968	0.391935	-0.108015
	-3.35374	-1.18156	-0.25574	-0.04547	-0.43612	0.19856	-1.86751	0.3818	-0.10901		-2.55473	-0.99105	-0.43099	0.2327	-0.36024	0.12121	-1.50783	0.47415	-0.08909		-2.95424	-1.08631	-0.343365	0.093615	-0.39818	0.159885	-1.68767	0.427975	-0.09905		-2.95424	-1.08631	-0.343365	0.093615	-0.39818	0.159885	-1.68767	0.427975	-0.09905
	-2.95185	-1.25226	-0.35764	0.2183	-0.47654	0.21594	-1.95969	0.39209	-0.10643		-1.87621	-0.86664	-0.5164	0.39718	-0.27956	0.05454	-1.58956	0.51064	-0.07906		-2.41403	-1.05945	-0.43702	0.30774	-0.37805	0.13524	-1.77462	0.451365	-0.092745		-2.41403	-1.05945	-0.43702	0.30774	-0.37805	0.13524	-1.77462	0.451365	-0.092745
	-2.47991	-1.46734	-0.58628	0.48818	-0.55589	0.26248	-2.02524	0.37904	-0.10766		-1.70904	-0.83075	-0.5161	0.53302	-0.27947	0.04917	-1.6716	0.53068	-0.07168		-2.09448	-1.14905	-0.55119	0.5106	-0.41768	0.155825	-1.84842	0.45486	-0.08967		-2.09448	-1.14905	-0.55119	0.5106	-0.41768	0.155825	-1.84842	0.45486	-0.08967
	-2.61589	-1.62621	-0.65626	0.61112	-0.55561	0.28451	-2.06405	0.38887	-0.0911		-1.78979	-0.83777	-0.47425	0.65498	-0.31844	0.07353	-1.75378	0.54273	-0.06559		-2.20284	-1.23199	-0.565255	0.63305	-0.437025	0.17902	-1.90891	0.4658	-0.078345		-2.20284	-1.23199	-0.565255	0.63305	-0.437025	0.17902	-1.90891	0.4658	-0.078345
	-3.02205	-1.76008	-0.65574	0.66876	-0.51992	0.29563	-2.09097	0.40886	-0.06664		-2.03592	-1.04859	-0.5849	0.715	-0.36287	0.11535	-1.81672	0.56015	-0.05736		-2.52899	-1.40434	-0.62032	0.69188	-0.441395	0.20549	-1.95385	0.484505	-0.062		-2.52899	-1.40434	-0.62032	0.69188	-0.441395	0.20549	-1.95385	0.484505	-0.062
	-2.88756	-1.67586	-0.60649	0.71062	-0.49092	0.28211	-2.16957	0.41349	-0.06136		-2.37809	-1.37773	-0.78412	0.73906	-0.41045	0.16731	-1.86849	0.58068	-0.0479		-2.63282	-1.52679	-0.695305	0.72484	-0.450685	0.22471	-2.01903	0.497085	-0.05463		-2.63282	-1.52679	-0.695305	0.72484	-0.450685	0.22471	-2.01903	0.497085	-0.05463
	-2.59087	-1.5262	-0.54263	0.74773	-0.46394	0.2612	-2.26368	0.4135	-0.06183		-2.73092	-1.46936	-0.7817	0.78208	-0.38767	0.1683	-1.91521	0.61611	-0.03095		-2.6609	-1.49778	-0.662165	0.764905	-0.425805	0.21475	-2.08944	0.514805	-0.04639		-2.6609	-1.49778	-0.662165	0.764905	-0.425805	0.21475	-2.08944	0.514805	-0.04639
	-2.6575	-1.53349	-0.4939	0.81376	-0.45413	0.27173	-2.28912	0.42086	-0.04891		-3.09111	-1.39718	-0.64022	0.83817	-0.31635	0.13415	-1.95845	0.66182	-0.00884		-2.87431	-1.46534	-0.56706	0.825965	-0.38524	0.20294	-2.12378	0.54134	-0.028875		-2.87431	-1.46534	-0.56706	0.825965	-0.38524	0.20294	-2.12378	0.54134	-0.028875
	-2.79019	-1.56931	-0.44793	0.88504	-0.44744	0.28799	-2.30207	0.42955	-0.03356		-3.21082	-1.41706	-0.60343	0.89562	-0.30107	0.13054	-2.01972	0.66389	-0.00313		-3.0005	-1.49318	-0.52568	0.89033	-0.374255	0.209265	-2.1609	0.54672	-0.018345		-3.0005	-1.49318	-0.52568	0.89033	-0.374255	0.209265	-2.1609	0.54672	-0.018345
	-2.93177	-1.73024	-0.54696	0.97554	-0.44442	0.28778	-2.38867	0.44015	-0.03395		-3.13459	-1.51196	-0.65196	0.95419	-0.33144	0.15183	-2.0957	0.63041	-0.01079		-3.03318	-1.6211	-0.59946	0.964865	-0.38793	0.219805	-2.24219	0.53528	-0.02237		-3.03318	-1.6211	-0.59946	0.964865	-0.38793	0.219805	-2.24219	0.53528	-0.02237
	-3.0741	-1.90159	-0.65807	1.06764	-0.4417	0.28621	-2.48141	0.45092	-0.03566		-3.12585	-1.61032	-0.70641	1.03641	-0.33254	0.15535	-2.15026	0.61706	-0.013		-3.09998	-1.75595	-0.68224	1.05202	-0.38712	0.22078	-2.31583	0.53399	-0.02433		-3.09998	-1.75595	-0.68224	1.05202	-0.38712	0.22078	-2.31583	0.53399	-0.02433
	-2.71313	-1.85799	-0.66721	1.18282	-0.45716	0.29949	-2.501	0.45783	-0.039		-3.18191	-1.71201	-0.76655	1.14134	-0.30553	0.14182	-2.18426	0.62303	-0.00998		-2.94752	-1.785	-0.71688	1.16208	-0.381345	0.220655	-2.34263	0.54043	-0.02449		-2.94752	-1.785	-0.71688	1.16208	-0.381345	0.220655	-2.34263	0.54043	-0.02449
	-2.38278	-1.82804	-0.68024	1.29496	-0.47034	0.31273	-2.5205	0.4645	-0.04104		-3.45007	-1.85557	-0.77817	1.16116	-0.28615	0.15888	-2.23904	0.65062	0.00511		-2.91642	-1.8418	-0.729205	1.22806	-0.378245	0.235805	-2.37977	0.55756	-0.017965		-2.91642	-1.8418	-0.729205	1.22806	-0.378245	0.235805	-2.37977	0.55756	-0.017965
	-2.41982	-1.96206	-0.74	1.37065	-0.45614	0.32554	-2.53887	0.46821	-0.02745		-3.95798	-2.04646	-0.73496	1.08478	-0.27539	0.21051	-2.3173	0.70264	0.03383		-3.1889	-2.00426	-0.73748	1.22771	-0.365765	0.268025	-2.42808	0.585425	0.00319		-3.1889	-2.00426	-0.73748	1.22771	-0.365765	0.268025	-2.42808	0.585425	0.00319
	-2.57033	-2.15097	-0.81399	1.42692	-0.44789	0.34368	-2.55981	0.46828	-0.01542		-3.19899	-1.91358	-0.76983	1.14139	-0.26813	0.21812	-2.35442	0.73037	0.04656		-2.88466	-2.03227	-0.79191	1.28415	-0.35801	0.2809	-2.45711	0.599325	0.01557		-2.88466	-2.03227	-0.79191	1.28415	-0.35801	0.2809	-2.45711	0.599325	0.01557
	-3.3449	-2.64178	-0.96627	1.37637	-0.47235	0.39115	-2.5949	0.44828	-0.012		-0.75078	-1.34902	-0.9088	1.3753	-0.26554	0.16706	-2.33667	0.72572	0.03796		-2.04784	-1.9954	-0.937535	1.37583	-0.368945	0.279105	-2.46578	0.587	0.01298		-2.04784	-1.9954	-0.937535	1.37583	-0.368945	0.279105	-2.46578	0.587	0.01298
	-3.47201	-2.63357	-0.90484	1.3968	-0.47246	0.40039	-2.62605	0.44656	-0.00304		0.19701	-0.9115	-0.75912	1.49488	-0.24699	0.13107	-2.34891	0.73291	0.03714		-1.6375	-1.77253	-0.83198	1.44584	-0.359725	0.26573	-2.48748	0.589735	0.01705		-1.6375	-1.77253	-0.83198	1.44584	-0.359725	0.26573	-2.48748	0.589735	0.01705
	-1.44092	-0.96198	-0.13099	1.65387	-0.39142	0.28223	-2.64408	0.50578	0.02435		-1.22429	-0.67458	-0.15367	1.43391	-0.20327	0.11889	-2.40852	0.75879	0.0486		-1.33261	-0.81828	-0.14233	1.54389	-0.297345	0.20056	-2.5263	0.632285	0.036475		-1.33261	-0.81828	-0.14233	1.54389	-0.297345	0.20056	-2.5263	0.632285	0.036475
	-0.01322	-0.00789	0.23473	1.82327	-0.35357	0.21348	-2.67134	0.54465	0.03556		-2.46058	-0.82127	0.07788	1.30789	-0.19736	0.14566	-2.44938	0.77347	0.05909		-1.2369	-0.41458	0.156305	1.56558	-0.275465	0.17957	-2.56036	0.65906	0.047325		-1.2369	-0.41458	0.156305	1.56558	-0.275465	0.17957	-2.56036	0.65906	0.047325
	0.05683	-0.66817	-0.3178	1.79542	-0.41291	0.2559	-2.71941	0.53776	0.01035		-3.34861	-1.69006	-0.39437	1.05942	-0.26261	0.24576	-2.45497	0.76704	0.06775		-1.64589	-1.17911	-0.356085	1.42742	-0.33776	0.25083	-2.58719	0.6524	0.03905		-1.64589	-1.17911	-0.356085	1.42742	-0.33776	0.25083	-2.58719	0.6524	0.03905
	-1.17656	-1.5535	-0.60862	1.66778	-0.44707	0.31756	-2.7339	0.53769	0.00351		-2.93416	-1.89238	-0.66615	1.0569	-0.29715	0.27448	-2.46185	0.77246	0.07247		-2.05536	-1.72294	-0.637385	1.36234	-0.37211	0.29602	-2.59788	0.655075	0.03799		-2.05536	-1.72294	-0.637385	1.36234	-0.37211	0.29602	-2.59788	0.655075	0.03799
	-4.49547	-2.7989	-0.48068	1.3805	-0.44096	0.41004	-2.69469	0.54854	0.02605		0.43258	-0.58404	-0.48354	1.61186	-0.26207	0.14139	-2.47163	0.80472	0.06826		-2.03145	-1.69147	-0.48211	1.49618	-0.351515	0.275715	-2.58316	0.67663	0.047155		-2.03145	-1.69147	-0.48211	1.49618	-0.351515	0.275715	-2.58316	0.67663	0.047155
	-4.51022	-2.85233	-0.50476	1.43978	-0.46464	0.41596	-2.66785	0.5713	0.02823		1.77659	-0.09187	-0.42457	1.82844	-0.25296	0.08812	-2.48178	0.81983	0.06638		-1.36681	-1.4721	-0.464665	1.63411	-0.3588	0.25204	-2.57482	0.695565	0.047305		-1.36681	-1.4721	-0.464665	1.63411	-0.3588	0.25204	-2.57482	0.695565	0.047305
	-0.67011	-1.51512	-0.70621	1.9034	-0.52308	0.32091	-2.65542	0.60796	0.00667		-2.48081	-1.85986	-0.708	1.10799	-0.31577	0.25586	-2.49297	0.78746	0.07094		-1.57546	-1.68749	-0.707105	1.5057	-0.419425	0.288385	-2.5742	0.69771	0.038805		-1.57546	-1.68749	-0.707105	1.5057	-0.419425	0.288385	-2.5742	0.69771	0.038805
	0.3465	-1.17593	-0.78867	2.02773	-0.54221	0.29167	-2.63489	0.62895	0.00736		-4.75101	-2.81604	-0.87009	0.70525	-0.34976	0.34588	-2.49252	0.76885	0.07444		-2.20226	-1.99598	-0.82938	1.36649	-0.445985	0.318775	-2.56371	0.6989	0.0409		-2.20226	-1.99598	-0.82938	1.36649	-0.445985	0.318775	-2.56371	0.6989	0.0409
	-1.05702	-1.69218	-0.76914	1.86125	-0.52767	0.31885	-2.60744	0.63651	0.02714		-0.15637	-0.96774	-0.61302	1.40003	-0.28422	0.16738	-2.45186	0.79777	0.07428		-0.606695	-1.32996	-0.69108	1.63064	-0.405945	0.243115	-2.52965	0.71714	0.05071		-0.606695	-1.32996	-0.69108	1.63064	-0.405945	0.243115	-2.52965	0.71714	0.05071
	-1.50467	-1.68891	-0.59282	1.78319	-0.49832	0.32614	-2.60402	0.65207	0.04343		2.87813	0.23825	-0.44704	1.87787	-0.25201	0.05055	-2.41935	0.80955	0.07101		0.68673	-0.72533	-0.51993	1.83053	-0.375165	0.188345	-2.51168	0.73081	0.05722		0.68673	-0.72533	-0.51993	1.83053	-0.375165	0.188345	-2.51168	0.73081	0.05722
	-1.35492	-1.36095	-0.31852	1.76039	-0.45972	0.321	-2.61563	0.67264	0.05754		-1.0213	-1.41041	-0.68592	1.39159	-0.36795	0.20783	-2.42308	0.74516	0.05398		-1.18811	-1.38568	-0.50222	1.57599	-0.413835	0.264415	-2.51936	0.7089	0.05576		-1.18811	-1.38568	-0.50222	1.57599	-0.413835	0.264415	-2.51936	0.7089	0.05576
	-1.0828	-1.27733	-0.30771	1.79515	-0.44821	0.31727	-2.59559	0.66399	0.06514		-4.08383	-2.71413	-0.86658	0.99143	-0.45467	0.33597	-2.42409	0.6936	0.043		-2.58331	-1.99573	-0.587145	1.39329	-0.45144	0.32662	-2.50984	0.678795	0.05407		-2.58331	-1.99573	-0.587145	1.39329	-0.45144	0.32662	-2.50984	0.678795	0.05407
	-0.7563	-1.30232	-0.41402	1.85549	-0.44874	0.31415	-2.56149	0.64237	0.06986		-2.1249	-1.94823	-0.69795	1.10806	-0.36609	0.28931	-2.40873	0.71899	0.06836		-1.4406	-1.62528	-0.555985	1.48178	-0.407415	0.30173	-2.48511	0.68068	0.06911		-1.4406	-1.62528	-0.555985	1.48178	-0.407415	0.30173	-2.48511	0.68068	0.06911
	-1.0301	-1.39128	-0.4424	1.82941	-0.4279	0.29592	-2.52571	0.62185	0.07173		-0.383	-1.20572	-0.51557	1.21673	-0.27732	0.23826	-2.39245	0.74108	0.091		-0.70655	-1.2985	-0.478985	1.52307	-0.35261	0.26709	-2.45908	0.681465	0.081365		-0.70655	-1.2985	-0.478985	1.52307	-0.35261	0.26709	-2.45908	0.681465	0.081365
	-1.48398	-1.49942	-0.4474	1.77742	-0.40065	0.27316	-2.48944	0.60166	0.07275		-0.55092	-0.66903	-0.21212	1.25532	-0.18677	0.14861	-2.36813	0.73414	0.08966		-1.01745	-1.08422	-0.32976	1.51637	-0.29371	0.210885	-2.42878	0.6679	0.081205		-1.01745	-1.08422	-0.32976	1.51637	-0.29371	0.210885	-2.42878	0.6679	0.081205
	0.07297	-1.13247	-0.56869	1.95497	-0.43526	0.27791	-2.45334	0.581	0.06657		-0.70716	-0.19299	0.05633	1.28628	-0.10326	0.06662	-2.34473	0.72614	0.08828		-0.317095	-0.66273	-0.25618	1.62062	-0.26926	0.172265	-2.39904	0.65357	0.077425		-0.317095	-0.66273	-0.25618	1.62062	-0.26926	0.172265	-2.39904	0.65357	0.077425
	1.99552	-0.67915	-0.71112	2.17427	-0.48113	0.28767	-2.41727	0.56025	0.05907		-0.68436	-0.64692	-0.21205	1.20019	-0.12763	0.10203	-2.33542	0.70195	0.08632		0.65558	-0.663035	-0.461585	1.68723	-0.30438	0.19485	-2.37635	0.6311	0.072695		0.65558	-0.663035	-0.461585	1.68723	-0.30438	0.19485	-2.37635	0.6311	0.072695
	-0.5462	-1.2834	-0.40446	1.86053	-0.39441	0.30769	-2.39349	0.48542	0.06918		-0.66433	-1.09602	-0.47595	1.11465	-0.15201	0.13749	-2.32512	0.67764	0.0845		-0.605265	-1.18971	-0.440205	1.48759	-0.27321	0.22259	-2.3593	0.58153	0.07684		-0.605265	-1.18971	-0.440205	1.48759	-0.27321	0.22259	-2.3593	0.58153	0.07684
	-3.45995	-1.97579	-0.06037	1.50237	-0.29665	0.32857	-2.37074	0.40608	0.08075		-0.77717	-1.31326	-0.52529	1.05524	-0.17666	0.17525	-2.26771	0.64729	0.0897		-2.11856	-1.64453	-0.29283	1.2788	-0.236655	0.25191	-2.31922	0.526685	0.085225		-2.11856	-1.64453	-0.29283	1.2788	-0.236655	0.25191	-2.31922	0.526685	0.085225
	-2.11381	-2.28108	-0.43335	1.60937	-0.3997	0.43347	-2.28649	0.40126	0.07209		-0.89002	-1.53049	-0.57464	0.99583	-0.20131	0.21302	-2.21031	0.61694	0.09491		-1.50191	-1.90579	-0.503995	1.3026	-0.300505	0.323245	-2.2484	0.5091	0.0835		-1.50191	-1.90579	-0.503995	1.3026	-0.300505	0.323245	-2.2484	0.5091	0.0835
	-0.84064	-2.47412	-0.75183	1.71959	-0.47756	0.51092	-2.2058	0.39685	0.06533		-0.53999	-1.49962	-0.61863	1.04279	-0.18567	0.19469	-2.15444	0.59675	0.0936		-0.690315	-1.98687	-0.68523	1.38119	-0.331615	0.352805	-2.18012	0.4968	0.079465		-0.690315	-1.98687	-0.68523	1.38119	-0.331615	0.352805	-2.18012	0.4968	0.079465
	-0.44321	-1.32024	-0.41642	1.86831	-0.25295	0.25892	-2.16793	0.39723	0.08125		-0.18031	-1.46358	-0.66251	1.09197	-0.1692	0.1752	-2.0986	0.57677	0.09214		-0.31176	-1.39191	-0.539465	1.48014	-0.211075	0.21706	-2.13327	0.487	0.086695		-0.31176	-1.39191	-0.539465	1.48014	-0.211075	0.21706	-2.13327	0.487	0.086695
	-0.11405	-0.47704	-0.17482	1.97094	-0.09527	0.0771	-2.12132	0.39294	0.09104		-0.3456	-0.68144	-0.26548	1.03256	-0.06494	0.08475	-2.04647	0.53268	0.07938		-0.229825	-0.57924	-0.22015	1.50175	-0.080105	0.080925	-2.0839	0.46281	0.08521		-0.229825	-0.57924	-0.22015	1.50175	-0.080105	0.080925	-2.0839	0.46281	0.08521
	-0.16043	-1.34255	-0.44918	1.82	-0.30567	0.28128	-2.02667	0.36294	0.06705		-0.54513	0.14937	0.16031	0.96607	0.04504	-0.01033	-1.99459	0.48701	0.06588		-0.35278	-0.59659	-0.144435	1.39304	-0.130315	0.135475	-2.01063	0.424975	0.066465		-0.35278	-0.59659	-0.144435	1.39304	-0.130315	0.135475	-2.01063	0.424975	0.066465
	-0.23822	-1.85459	-0.60041	1.70656	-0.4147	0.39977	-1.93058	0.34706	0.05958		-0.37443	-0.58074	-0.18518	0.89877	-0.04132	0.073	-1.91264	0.48131	0.08005		-0.306325	-1.21766	-0.392795	1.30266	-0.22801	0.236385	-1.92161	0.414185	0.069815		-0.306325	-1.21766	-0.392795	1.30266	-0.22801	0.236385	-1.92161	0.414185	0.069815
	-0.42073	-1.18837	-0.34121	1.71812	-0.18578	0.23261	-1.82967	0.37823	0.10721		-0.16165	-1.48823	-0.61831	0.83138	-0.14999	0.1766	-1.82727	0.48015	0.09737		-0.29119	-1.3383	-0.47976	1.27475	-0.167885	0.204605	-1.82847	0.42919	0.10229		-0.29119	-1.3383	-0.47976	1.27475	-0.167885	0.204605	-1.82847	0.42919	0.10229
	-0.32907	-0.74656	-0.19645	1.7281	-0.05854	0.13219	-1.74684	0.38456	0.13076		0.1272	-1.22922	-0.53348	0.89386	-0.11264	0.14416	-1.75308	0.46031	0.09545		-0.100935	-0.98789	-0.364965	1.31098	-0.08559	0.138175	-1.74996	0.422435	0.113105		-0.100935	-0.98789	-0.364965	1.31098	-0.08559	0.138175	-1.74996	0.422435	0.113105
	0.37946	-0.80968	-0.30921	1.73453	-0.16008	0.18194	-1.70467	0.33497	0.10011		0.42872	-0.7758	-0.36233	0.97799	-0.05096	0.08905	-1.68075	0.43735	0.09033		0.40409	-0.79274	-0.33577	1.35626	-0.10552	0.135495	-1.69271	0.38616	0.09522		0.40409	-0.79274	-0.33577	1.35626	-0.10552	0.135495	-1.69271	0.38616	0.09522
	0.59718	-0.8717	-0.35841	1.69659	-0.19846	0.20299	-1.64571	0.30374	0.08884		0.21221	-0.65166	-0.2961	0.86829	-0.02557	0.05951	-1.60949	0.39969	0.07552		0.404695	-0.76168	-0.327255	1.28244	-0.112015	0.13125	-1.6276	0.351715	0.08218		0.404695	-0.76168	-0.327255	1.28244	-0.112015	0.13125	-1.6276	0.351715	0.08218
	0.0296	-0.93194	-0.30595	1.58764	-0.13577	0.17812	-1.55986	0.30188	0.10854		-0.12086	-0.60161	-0.25349	0.71498	-0.00834	0.03572	-1.53847	0.35872	0.05854		-0.04563	-0.766775	-0.27972	1.15131	-0.072055	0.10692	-1.54916	0.3303	0.08354		-0.04563	-0.766775	-0.27972	1.15131	-0.072055	0.10692	-1.54916	0.3303	0.08354
	-0.19283	-0.9137	-0.2507	1.4685	-0.12943	0.16887	-1.48662	0.27134	0.1006		-0.05188	-0.43556	-0.20261	0.71324	0.0499	0.00894	-1.47153	0.34056	0.06742		-0.122355	-0.67463	-0.226655	1.09087	-0.039765	0.088905	-1.47907	0.30595	0.08401		-0.122355	-0.67463	-0.226655	1.09087	-0.039765	0.088905	-1.47907	0.30595	0.08401
	-0.01259	-0.80391	-0.19222	1.33748	-0.18885	0.17786	-1.4281	0.20732	0.0604		0.13348	-0.23593	-0.14934	0.75537	0.12	-0.0187	-1.40577	0.329	0.08377		0.060445	-0.51992	-0.17078	1.04642	-0.034425	0.07958	-1.41694	0.26816	0.072085		0.060445	-0.51992	-0.17078	1.04642	-0.034425	0.07958	-1.41694	0.26816	0.072085
	0.07977	-0.91303	-0.23252	1.27959	-0.23347	0.18775	-1.37044	0.17063	0.03817		0.15799	-0.3692	-0.17826	0.6919	0.03932	0.00913	-1.32696	0.30673	0.06221		0.11888	-0.641115	-0.20539	0.985745	-0.097075	0.09844	-1.3487	0.23868	0.05019		0.11888	-0.641115	-0.20539	0.985745	-0.097075	0.09844	-1.3487	0.23868	0.05019
	0.09679	-1.20979	-0.35748	1.28439	-0.2654	0.19842	-1.31353	0.15736	0.03134		0.12441	-0.62269	-0.23686	0.59028	-0.09581	0.05699	-1.24344	0.28059	0.02695		0.1106	-0.91624	-0.29717	0.937335	-0.180605	0.127705	-1.27849	0.218975	0.029145		0.1106	-0.91624	-0.29717	0.937335	-0.180605	0.127705	-1.27849	0.218975	0.029145
	0.23996	-0.97901	-0.28275	1.24595	-0.24781	0.19193	-1.22182	0.15438	0.04042		0.28666	-0.56925	-0.21637	0.6038	-0.08263	0.05986	-1.15766	0.27154	0.03759		0.26331	-0.77413	-0.24956	0.924875	-0.16522	0.125895	-1.18974	0.21296	0.039005		0.26331	-0.77413	-0.24956	0.924875	-0.16522	0.125895	-1.18974	0.21296	0.039005
	0.46197	-0.41852	-0.08322	1.18049	-0.19927	0.1747	-1.10837	0.15783	0.05944		0.5353	-0.3804	-0.161	0.66813	-0.00401	0.04287	-1.0709	0.27003	0.06849		0.498635	-0.39946	-0.12211	0.92431	-0.10164	0.108785	-1.08963	0.21393	0.063965		0.498635	-0.39946	-0.12211	0.92431	-0.10164	0.108785	-1.08963	0.21393	0.063965
	0.52343	-0.26997	-0.05171	1.1826	-0.19496	0.14493	-0.99013	0.11161	0.04213		0.5034	-0.29794	-0.13362	0.64833	-0.02003	0.02792	-0.97257	0.21961	0.04816		0.513415	-0.283955	-0.092665	0.915465	-0.107495	0.086425	-0.98135	0.16561	0.045145		0.513415	-0.283955	-0.092665	0.915465	-0.107495	0.086425	-0.98135	0.16561	0.045145
	0.51354	-0.30452	-0.09487	1.21475	-0.21031	0.10957	-0.86975	0.04331	0.00867		0.32247	-0.27201	-0.12112	0.58383	-0.08633	0.01404	-0.86809	0.14321	0.00061751		0.418005	-0.288265	-0.107995	0.89929	-0.14832	0.061805	-0.86892	0.09326	0.00464376		0.418005	-0.288265	-0.107995	0.89929	-0.14832	0.061805	-0.86892	0.09326	0.00464376
	0.28321	-0.40186	-0.12873	1.0186	-0.14209	0.08006	-0.83632	0.06344	0.0213		0.24548	-0.26392	-0.10932	0.51617	-0.07671	0.01214	-0.79528	0.12417	-0.0001096		0.264345	-0.33289	-0.119025	0.767385	-0.1094	0.0461	-0.8158	0.093805	0.0105952		0.264345	-0.33289	-0.119025	0.767385	-0.1094	0.0461	-0.8158	0.093805	0.0105952
	-0.01325	-0.51805	-0.15978	0.75397	-0.0488	0.0523	-0.82897	0.11009	0.04774		0.23433	-0.26714	-0.09796	0.44651	-0.01903	0.01782	-0.74251	0.14146	0.02881		0.11054	-0.392595	-0.12887	0.60024	-0.033915	0.03506	-0.78574	0.125775	0.038275		0.11054	-0.392595	-0.12887	0.60024	-0.033915	0.03506	-0.78574	0.125775	0.038275
	0.3279	-0.21549	-0.05587	0.75957	-0.05789	0.07081	-0.72058	0.10786	0.05527		0.25299	-0.13526	-0.06173	0.39855	0.03879	0.00358	-0.67895	0.13277	0.04023		0.290445	-0.175375	-0.0588	0.57906	-0.00955	0.037195	-0.699765	0.120315	0.04775		0.290445	-0.175375	-0.0588	0.57906	-0.00955	0.037195	-0.699765	0.120315	0.04775
	0.78498	0.16319	0.07258	0.81431	-0.0856	0.09773	-0.59382	0.09673	0.05937		0.29401	0.09794	-0.00685	0.36687	0.0967	-0.0256	-0.60727	0.10458	0.03851		0.539495	0.130565	0.032865	0.59059	0.00555	0.036065	-0.600545	0.100655	0.04894		0.539495	0.130565	0.032865	0.59059	0.00555	0.036065	-0.600545	0.100655	0.04894
	0.48083	-0.20426	-0.01165	0.77879	-0.10808	0.09365	-0.51575	0.05628	0.04069		0.26554	0.12948	0.01035	0.3186	0.12214	-0.0229	-0.55441	0.10623	0.04969		0.373185	-0.03739	-0.00065	0.548695	0.00703	0.035375	-0.53508	0.081255	0.04519		0.373185	-0.03739	-0.00065	0.548695	0.00703	0.035375	-0.53508	0.081255	0.04519
	0.11324	-0.63388	-0.11361	0.73574	-0.13013	0.08699	-0.44175	0.01339	0.02012		0.1756	-0.01739	-0.00579	0.25565	0.11884	0.00802	-0.51819	0.13429	0.0723		0.14442	-0.325635	-0.0597	0.495695	-0.005645	0.047505	-0.47997	0.07384	0.04621		0.14442	-0.325635	-0.0597	0.495695	-0.005645	0.047505	-0.47997	0.07384	0.04621
	0.26347	-0.36092	-0.05404	0.62338	-0.10137	0.06078	-0.4138	-0.00201	0.01192		0.13879	-0.1577	-0.02274	0.22551	0.06253	0.03314	-0.45306	0.1262	0.06898		0.20113	-0.25931	-0.03839	0.424445	-0.01942	0.04696	-0.43343	0.062095	0.04045		0.20113	-0.25931	-0.03839	0.424445	-0.01942	0.04696	-0.43343	0.062095	0.04045
	0.40665	-0.10115	0.000274	0.51808	-0.06836	0.03431	-0.38571	-0.01346	0.00584		0.15735	-0.29118	-0.04054	0.22955	-0.04901	0.05222	-0.35783	0.08046	0.03867		0.282	-0.196165	-0.020133	0.373815	-0.058685	0.043265	-0.37177	0.0335	0.022255		0.282	-0.196165	-0.020133	0.373815	-0.058685	0.043265	-0.37177	0.0335	0.022255
	0.46526	0.00024268	-0.00851	0.49767	0.01561	0.00469	-0.35583	0.02235	0.0251		0.19687	-0.29486	-0.03708	0.21737	-0.09961	0.05235	-0.29858	0.04748	0.01635		0.331065	-0.147309	-0.022795	0.35752	-0.042	0.02852	-0.327205	0.034915	0.020725		0.331065	-0.147309	-0.022795	0.35752	-0.042	0.02852	-0.327205	0.034915	0.020725
	0.53374	0.10019	-0.00758	0.47525	0.07149	-0.0143	-0.32012	0.04905	0.03811		0.26213	-0.13926	-0.00753	0.18531	-0.07542	0.02921	-0.2835	0.03015	0.00384		0.397935	-0.019535	-0.007555	0.33028	-0.001965	0.007455	-0.30181	0.0396	0.020975		0.397935	-0.019535	-0.007555	0.33028	-0.001965	0.007455	-0.30181	0.0396	0.020975
	0.65651	0.19219	0.04684	0.44175	-0.02718	0.02515	-0.25232	0.02555	0.01672		0.22537	-0.13026	-0.011	0.15048	-0.0382	0.01632	-0.2614	0.03233	0.00552		0.44094	0.030965	0.01792	0.296115	-0.03269	0.020735	-0.25686	0.02894	0.01112		0.44094	0.030965	0.01792	0.296115	-0.03269	0.020735	-0.25686	0.02894	0.01112
	0.75584	0.25447	0.07989	0.40697	-0.09221	0.04822	-0.19666	0.00512	-0.00064488		0.04072	-0.33382	-0.06234	0.11164	0.01791	0.01827	-0.22911	0.06279	0.02779		0.39828	-0.039675	0.008775	0.259305	-0.03715	0.033245	-0.212885	0.033955	0.0135726		0.39828	-0.039675	0.008775	0.259305	-0.03715	0.033245	-0.212885	0.033955	0.0135726
	0.77705	0.21765	0.04173	0.36788	-0.04512	0.01665	-0.18143	-0.00511	-0.0046		0.0691	-0.18159	-0.03643	0.0857	0.05462	0.01515	-0.20007	0.07643	0.03756		0.423075	0.01803	0.00265	0.22679	0.00475	0.0159	-0.19075	0.03566	0.01648		0.423075	0.01803	0.00265	0.22679	0.00475	0.0159	-0.19075	0.03566	0.01648
	0.79058	0.14698	0.01142	0.32835	-0.00776	-0.00194	-0.16302	-0.01102	-0.00262		0.46439	0.58342	0.12255	0.08195	0.05795	0.00326	-0.17664	0.06109	0.0258		0.627485	0.3652	0.066985	0.20515	0.025095	0.00066	-0.16983	0.025035	0.01159		0.627485	0.3652	0.066985	0.20515	0.025095	0.00066	-0.16983	0.025035	0.01159
	0.78681	0.00016484	-0.00117	0.28781	0.00771	0.00865	-0.13744	-0.00722	0.01268		0.62126	0.80897	0.17427	0.09431	0.04673	-0.00256	-0.14543	0.04499	0.01538		0.704035	0.404567	0.08655	0.19106	0.02722	0.003045	-0.141435	0.018885	0.01403		0.704035	0.404567	0.08655	0.19106	0.02722	0.003045	-0.141435	0.018885	0.01403
	0.80864	0.02027	-0.00275	0.27562	0.0143	0.00366	-0.10411	-0.01328	0.00983		0.2864	-0.0781	0.00475	0.13987	0.00549	0.00416	-0.09814	0.02736	0.00773		0.54752	-0.028915	0.001	0.207745	0.009895	0.00391	-0.101125	0.00704	0.00878		0.54752	-0.028915	0.001	0.207745	0.009895	0.00391	-0.101125	0.00704	0.00878
	0.87145	0.30744	0.01331	0.30878	0.00671	-0.02628	-0.05838	-0.03514	-0.02206		0.17159	-0.42866	-0.06814	0.16798	-0.01148	0.0061	-0.05365	0.01401	0.00283		0.52152	-0.06061	-0.027415	0.23838	-0.002385	-0.01009	-0.056015	-0.010565	-0.009615		0.52152	-0.06061	-0.027415	0.23838	-0.002385	-0.01009	-0.056015	-0.010565	-0.009615
	0.85857	0.41198	0.02566	0.26227	0.00879	-0.03314	-0.04851	-0.04442	-0.02903		0.60691	0.56207	0.10058	0.15242	0.03219	-0.00385	-0.01612	0.01137	0.00482		0.73274	0.487025	0.06312	0.207345	0.02049	-0.018495	-0.032315	-0.016525	-0.012105		0.73274	0.487025	0.06312	0.207345	0.02049	-0.018495	-0.032315	-0.016525	-0.012105
	0.75738	0.30345	0.03366	0.12283	0.02215	-0.01307	-0.08045	-0.03905	-0.00692		0.86422	1.1402	0.20131	0.11892	0.06565	-0.01139	0.00676	0.00785	0.00578		0.8108	0.721825	0.117485	0.120875	0.0439	-0.01223	-0.036845	-0.0156	-0.00057		0.8108	0.721825	0.117485	0.120875	0.0439	-0.01223	-0.036845	-0.0156	-0.00057
	0.74311	0.22807	0.03055	0.08528	0.02708	-0.00684	-0.07046	-0.03127	-0.0002432		0.57264	0.44613	0.09241	0.0301	0.06763	-0.01147	-0.01554	0.00164	0.00358		0.657875	0.3371	0.06148	0.05769	0.047355	-0.009155	-0.043	-0.014815	0.0016684		0.657875	0.3371	0.06148	0.05769	0.047355	-0.009155	-0.043	-0.014815	0.0016684
	0.80335	0.1811	0.01792	0.13507	0.02479	-0.01246	-0.02453	-0.02142	-0.00679		0.43154	-0.02887	0.01663	-0.02337	0.06981	-0.01141	-0.02799	-0.0001079	0.00233		0.617445	0.076115	0.017275	0.05585	0.0473	-0.011935	-0.02626	-0.0107639	-0.00223		0.617445	0.076115	0.017275	0.05585	0.0473	-0.011935	-0.02626	-0.0107639	-0.00223
	0.78152	0.11617	0.00754	0.13149	0.04865	-0.01308	-0.007	-0.00654	0.0028		0.87728	0.35052	0.06998	0.06103	0.07277	-0.0108	-0.002	0.01559	0.00482		0.8294	0.233345	0.03876	0.09626	0.06071	-0.01194	-0.0045	0.004525	0.00381		0.8294	0.233345	0.03876	0.09626	0.06071	-0.01194	-0.0045	0.004525	0.00381
	0.70839	0.04002	-0.00143	0.09457	0.08885	-0.01056	-0.00723	0.01148	0.02247		1.22143	0.62053	0.10503	0.12466	0.07288	-0.01297	0.01793	0.02331	0.00386		0.96491	0.330275	0.0518	0.109615	0.080865	-0.011765	0.00535	0.017395	0.013165		0.96491	0.330275	0.0518	0.109615	0.080865	-0.011765	0.00535	0.017395	0.013165
	0.7802	0.10171	-0.01112	0.08744	0.10952	-0.02085	0.00163	0.01358	0.02104		1.045	0.33004	0.04626	0.08185	0.05838	-0.02937	0.00677	-0.0099	-0.01481		0.9126	0.215875	0.01757	0.084645	0.08395	-0.02511	0.0042	0.00184	0.003115		0.9126	0.215875	0.01757	0.084645	0.08395	-0.02511	0.0042	0.00184	0.003115
	0.91643	0.22467	-0.02114	0.09357	0.12151	-0.03683	0.01452	0.00862	0.01024		0.87793	0.06113	-0.00408	0.03983	0.04244	-0.04104	-0.00268	-0.03679	-0.02936		0.89718	0.1429	-0.01261	0.0667	0.081975	-0.038935	0.00592	-0.014085	-0.00956		0.89718	0.1429	-0.01261	0.0667	0.081975	-0.038935	0.00592	-0.014085	-0.00956
	0.88892	0.30592	-0.01375	0.07523	0.10052	-0.03379	0.01357	0.00384	0.0045		0.77791	-0.05313	0.00587	0.00354	0.01612	-0.01873	0.00013965	-0.01842	-0.01444		0.833415	0.126395	-0.00394	0.039385	0.05832	-0.02626	0.00685483	-0.00729	-0.00497		0.833415	0.126395	-0.00394	0.039385	0.05832	-0.02626	0.00685483	-0.00729	-0.00497
	0.81229	0.37467	-0.00113	0.04955	0.06964	-0.02504	0.00846	-0.00088596	0.00027352		0.6903	-0.12108	0.01424	-0.02694	0.00329	-0.00083776	0.0034	-0.00128	-0.00045452		0.751295	0.126795	0.006555	0.011305	0.036465	-0.0129389	0.00593	-0.00108298	-9.05e-05		0.751295	0.126795	0.006555	0.011305	0.036465	-0.0129389	0.00593	-0.00108298	-9.05e-05
	1.02324	0.26702	-0.01012	0.09934	0.07453	-0.02445	0.01306	0.00466	0.00358		0.74235	0.33182	0.00484	0.00787	0.14206	-0.0327	0.01156	0.00189	0.00314		0.882795	0.29942	-0.00264	0.053605	0.108295	-0.028575	0.01231	0.003275	0.00336		0.882795	0.29942	-0.00264	0.053605	0.108295	-0.028575	0.01231	0.003275	0.00336
	1.28648	0.1273	-0.02304	0.16286	0.08593	-0.02534	0.01943	0.01208	0.00827		0.78673	0.74275	-0.00413	0.0391	0.26857	-0.06193	0.0194	0.00458	0.0063		1.0366	0.435025	-0.013585	0.10098	0.17725	-0.043635	0.019415	0.00833	0.007285		1.0366	0.435025	-0.013585	0.10098	0.17725	-0.043635	0.019415	0.00833	0.007285
	1.18945	0.15047	-0.01622	0.122	0.05755	-0.01881	0.02258	0.00571	0.00383		0.65084	0.16731	-0.00263	-0.01362	0.10699	-0.02942	0.01992	-0.004	-0.00089117		0.920145	0.15889	-0.009425	0.05419	0.08227	-0.024115	0.02125	0.000855	0.00146941		0.920145	0.15889	-0.009425	0.05419	0.08227	-0.024115	0.02125	0.000855	0.00146941
	1.0624	0.18721	-0.00776	0.07244	0.02586	-0.01165	0.02547	-0.00181	-0.00136		0.51495	-0.40813	-0.00114	-0.06635	-0.05459	0.00308	0.02044	-0.01259	-0.00808		0.788675	-0.11046	-0.00445	0.003045	-0.014365	-0.004285	0.022955	-0.0072	-0.00472		0.788675	-0.11046	-0.00445	0.003045	-0.014365	-0.004285	0.022955	-0.0072	-0.00472
rubber	c2t3										c2t12
	h			k			a				h			k			a				h			k			a				h			k			a
	-1.29084	-1.65107	-1.40446	-0.64575	-1.08356	0.31163	0.03874	-0.10529	-0.23019		-3.92231	-0.61999	-0.18686	-1.65569	-0.24013	0.02181	-0.28956	-0.07365	-0.13448		-2.60657	-1.13553	-0.79566	-1.15072	-0.661845	0.16672	-0.12541	-0.08947	-0.182335		-2.60657	-1.13553	-0.79566	-1.15072	-0.661845	0.16672	-0.12541	-0.08947	-0.182335
	-3.01605	-0.90373	-0.38427	-1.28902	-0.39827	0.10826	-0.36886	-0.04684	-0.13759		-2.35655	0.15646	0.40705	-1.21083	0.06098	-0.04862	-0.57093	-0.04229	-0.07251		-2.6863	-0.373635	0.01139	-1.24992	-0.168645	0.02982	-0.469895	-0.044565	-0.10505		-2.6863	-0.373635	0.01139	-1.24992	-0.168645	0.02982	-0.469895	-0.044565	-0.10505
	-3.83834	-0.24532	0.39688	-1.58158	0.13733	-0.05488	-0.68691	0.00704	-0.0574		-0.89232	0.67848	0.76708	-0.74987	0.26778	-0.09499	-0.82033	-0.00934	-0.02148		-2.36533	0.21658	0.58198	-1.16572	0.202555	-0.074935	-0.75362	-0.00115	-0.03944		-2.36533	0.21658	0.58198	-1.16572	0.202555	-0.074935	-0.75362	-0.00115	-0.03944
	-0.59754	0.01292	0.10231	-0.29593	-0.0007253	-0.03695	-0.60196	0.04032	-0.03305		-0.01188	-0.26252	-0.21777	-0.19637	-0.06764	-0.00302	-0.8859	0.03275	-0.03345		-0.30471	-0.1248	-0.05773	-0.24615	-0.0341827	-0.019985	-0.74393	0.036535	-0.03325		-0.30471	-0.1248	-0.05773	-0.24615	-0.0341827	-0.019985	-0.74393	0.036535	-0.03325
	1.08469	-0.06877	-0.26859	0.32996	-0.16369	0.00452	-0.64255	0.0759	-0.04271		0.55757	-0.85057	-0.82761	0.0936	-0.35028	0.06569	-0.96595	0.07473	-0.06843		0.82113	-0.45967	-0.5481	0.21178	-0.256985	0.035105	-0.80425	0.075315	-0.05557		0.82113	-0.45967	-0.5481	0.21178	-0.256985	0.035105	-0.80425	0.075315	-0.05557
	0.03941	-0.7453	-0.77307	-0.19873	-0.37027	0.0872	-0.90285	0.11552	-0.11186		0.3884	-0.60037	-0.54683	-0.24232	-0.50755	0.07915	-1.08042	0.11648	-0.15809		0.213905	-0.672835	-0.65995	-0.220525	-0.43891	0.083175	-0.991635	0.116	-0.134975		0.213905	-0.672835	-0.65995	-0.220525	-0.43891	0.083175	-0.991635	0.116	-0.134975
	-0.59039	-1.10961	-0.98702	-0.33101	-0.49383	0.15758	-0.98537	0.11676	-0.14026		0.58294	-0.43166	-0.41529	-0.22269	-0.56119	0.08398	-1.13442	0.1453	-0.18498		-0.003725	-0.770635	-0.701155	-0.27685	-0.52751	0.12078	-1.0599	0.13103	-0.16262		-0.003725	-0.770635	-0.701155	-0.27685	-0.52751	0.12078	-1.0599	0.13103	-0.16262
	-0.87395	-1.21372	-0.95889	-0.13296	-0.54823	0.21771	-0.91973	0.08602	-0.13471		1.2321	-0.3648	-0.47029	0.24137	-0.48528	0.07802	-1.11281	0.15797	-0.13343		0.179075	-0.78926	-0.71459	0.054205	-0.516755	0.147865	-1.01627	0.121995	-0.13407		0.179075	-0.78926	-0.71459	0.054205	-0.516755	0.147865	-1.01627	0.121995	-0.13407
	-0.43273	-0.4379	-0.31259	0.08628	-0.34997	0.08507	-0.99847	0.13529	-0.11943		0.5678	-0.25609	-0.34436	0.2658	-0.32428	0.02558	-1.14864	0.21943	-0.10375		0.067535	-0.346995	-0.328475	0.17604	-0.337125	0.055325	-1.07356	0.17736	-0.11159		0.067535	-0.346995	-0.328475	0.17604	-0.337125	0.055325	-1.07356	0.17736	-0.11159
	0.2803	0.66789	0.56552	0.31346	-0.05697	-0.11985	-1.13134	0.21458	-0.10048		-0.9995	-0.11859	-0.09404	-0.01203	-0.10478	-0.05881	-1.22396	0.31444	-0.0891		-0.3596	0.27465	0.23574	0.150715	-0.080875	-0.08933	-1.17765	0.26451	-0.09479		-0.3596	0.27465	0.23574	0.150715	-0.080875	-0.08933	-1.17765	0.26451	-0.09479
	-0.83175	0.0296	0.13273	0.0322	-0.16406	-0.03575	-1.19175	0.24487	-0.11485		-2.39586	-0.05717	0.13955	-0.39208	-0.03066	-0.10307	-1.34833	0.34087	-0.12073		-1.6138	-0.013785	0.13614	-0.17994	-0.09736	-0.06941	-1.27004	0.29287	-0.11779		-1.6138	-0.013785	0.13614	-0.17994	-0.09736	-0.06941	-1.27004	0.29287	-0.11779
	-2.06456	-0.73337	-0.38805	-0.27194	-0.30306	0.07096	-1.25109	0.27181	-0.13233		-3.73239	-0.02238	0.36728	-0.80789	-0.00742	-0.13327	-1.48987	0.34329	-0.16856		-2.89847	-0.377875	-0.010385	-0.539915	-0.15524	-0.031155	-1.37048	0.30755	-0.150445		-2.89847	-0.377875	-0.010385	-0.539915	-0.15524	-0.031155	-1.37048	0.30755	-0.150445
	-2.67998	-0.99909	-0.47785	-0.29645	-0.36105	0.11477	-1.37219	0.31432	-0.14759		-3.91538	-0.57876	-0.02482	-0.69655	-0.12563	-0.05123	-1.61257	0.39689	-0.15987		-3.29768	-0.788925	-0.251335	-0.4965	-0.24334	0.03177	-1.49238	0.355605	-0.15373		-3.29768	-0.788925	-0.251335	-0.4965	-0.24334	0.03177	-1.49238	0.355605	-0.15373
	-3.04966	-1.1802	-0.51743	-0.24904	-0.41807	0.16064	-1.48688	0.3545	-0.15399		-3.93837	-1.19604	-0.48139	-0.516	-0.26497	0.04616	-1.73192	0.45451	-0.14516		-3.49402	-1.18812	-0.49941	-0.38252	-0.34152	0.1034	-1.6094	0.404505	-0.149575		-3.49402	-1.18812	-0.49941	-0.38252	-0.34152	0.1034	-1.6094	0.404505	-0.149575
	-2.76407	-1.13567	-0.42314	-0.00981	-0.4725	0.21199	-1.58446	0.38845	-0.13676		-3.55037	-1.47521	-0.59943	-0.24934	-0.49429	0.17784	-1.82553	0.45019	-0.15724		-3.15722	-1.30544	-0.511285	-0.129575	-0.483395	0.194915	-1.705	0.41932	-0.147		-3.15722	-1.30544	-0.511285	-0.129575	-0.483395	0.194915	-1.705	0.41932	-0.147
	-2.57185	-1.15648	-0.43313	0.21502	-0.50239	0.23542	-1.65975	0.39343	-0.12634		-3.15712	-1.67815	-0.68841	0.00957	-0.66598	0.27775	-1.90993	0.45084	-0.16202		-2.86449	-1.41732	-0.56077	0.112295	-0.584185	0.256585	-1.78484	0.422135	-0.14418		-2.86449	-1.41732	-0.56077	0.112295	-0.584185	0.256585	-1.78484	0.422135	-0.14418
	-2.49166	-1.2557	-0.56826	0.42258	-0.50283	0.22534	-1.70827	0.36365	-0.12409		-2.74083	-1.54568	-0.64952	0.23441	-0.58416	0.23791	-1.95379	0.47331	-0.13465		-2.61625	-1.40069	-0.60889	0.328495	-0.543495	0.231625	-1.83103	0.41848	-0.12937		-2.61625	-1.40069	-0.60889	0.328495	-0.543495	0.231625	-1.83103	0.41848	-0.12937
	-2.27903	-1.28008	-0.64081	0.55918	-0.49356	0.2177	-1.72721	0.34964	-0.12184		-2.40993	-1.49755	-0.66736	0.4006	-0.53343	0.21254	-1.98246	0.47334	-0.11901		-2.34448	-1.38881	-0.654085	0.47989	-0.513495	0.21512	-1.85484	0.41149	-0.120425		-2.34448	-1.38881	-0.654085	0.47989	-0.513495	0.21512	-1.85484	0.41149	-0.120425
	-1.9907	-1.26169	-0.67758	0.65522	-0.47873	0.21146	-1.72923	0.34464	-0.11959		-2.24978	-1.61808	-0.79868	0.4495	-0.54487	0.21611	-1.98073	0.42848	-0.12681		-2.12024	-1.43989	-0.73813	0.55236	-0.5118	0.213785	-1.85498	0.38656	-0.1232		-2.12024	-1.43989	-0.73813	0.55236	-0.5118	0.213785	-1.85498	0.38656	-0.1232
	-2.28166	-1.36087	-0.67671	0.6728	-0.482	0.21639	-1.78507	0.35495	-0.12723		-2.08891	-1.65145	-0.86682	0.51307	-0.53297	0.20498	-1.99689	0.42138	-0.12911		-2.18528	-1.50616	-0.771765	0.592935	-0.507485	0.210685	-1.89098	0.388165	-0.12817		-2.18528	-1.50616	-0.771765	0.592935	-0.507485	0.210685	-1.89098	0.388165	-0.12817
	-2.70135	-1.48616	-0.66748	0.67294	-0.4893	0.22379	-1.85286	0.36866	-0.13706		-1.92725	-1.59095	-0.86693	0.59247	-0.49594	0.17803	-2.03233	0.45492	-0.12549		-2.3143	-1.53855	-0.767205	0.632705	-0.49262	0.20091	-1.9426	0.41179	-0.131275		-2.3143	-1.53855	-0.767205	0.632705	-0.49262	0.20091	-1.9426	0.41179	-0.131275
	-2.68031	-1.65562	-0.78258	0.78108	-0.49596	0.25658	-1.87528	0.36562	-0.12237		-1.73337	-1.47857	-0.81605	0.70911	-0.47605	0.15701	-2.06166	0.47283	-0.12449		-2.20684	-1.56709	-0.799315	0.745095	-0.486005	0.206795	-1.96847	0.419225	-0.12343		-2.20684	-1.56709	-0.799315	0.745095	-0.486005	0.206795	-1.96847	0.419225	-0.12343
	-2.63361	-1.7567	-0.84718	0.89681	-0.49095	0.27463	-1.9021	0.36772	-0.10829		-1.52053	-1.33567	-0.73517	0.84766	-0.46626	0.13948	-2.08739	0.48155	-0.12502		-2.07707	-1.54618	-0.791175	0.872235	-0.478605	0.207055	-1.99474	0.424635	-0.116655		-2.07707	-1.54618	-0.791175	0.872235	-0.478605	0.207055	-1.99474	0.424635	-0.116655
	-2.47146	-1.55012	-0.68449	1.04669	-0.4334	0.22641	-1.94868	0.39295	-0.09701		-1.61279	-1.39979	-0.76973	0.95353	-0.45112	0.12613	-2.12803	0.4783	-0.12274		-2.04212	-1.47496	-0.72711	1.00011	-0.44226	0.17627	-2.03836	0.435625	-0.109875		-2.04212	-1.47496	-0.72711	1.00011	-0.44226	0.17627	-2.03836	0.435625	-0.109875
	-2.32137	-1.43261	-0.59664	1.16857	-0.39827	0.19935	-1.99055	0.40752	-0.0906		-1.79222	-1.52304	-0.83727	1.05007	-0.43444	0.11396	-2.17292	0.47162	-0.11966		-2.0568	-1.47782	-0.716955	1.10932	-0.416355	0.156655	-2.08174	0.43957	-0.10513		-2.0568	-1.47782	-0.716955	1.10932	-0.416355	0.156655	-2.08174	0.43957	-0.10513
	-2.19237	-1.47099	-0.63979	1.24145	-0.40238	0.20932	-2.02414	0.40341	-0.09269		-2.21851	-1.58651	-0.73552	1.10715	-0.45769	0.13209	-2.20127	0.46312	-0.12348		-2.20544	-1.52875	-0.687655	1.1743	-0.430035	0.170705	-2.11271	0.433265	-0.108085		-2.20544	-1.52875	-0.687655	1.1743	-0.430035	0.170705	-2.11271	0.433265	-0.108085
	-2.11226	-1.5	-0.6647	1.31936	-0.39668	0.21672	-2.06978	0.42089	-0.08772		-2.62448	-1.64837	-0.63291	1.16261	-0.48227	0.15429	-2.22785	0.45991	-0.12518		-2.36837	-1.57418	-0.648805	1.24099	-0.439475	0.185505	-2.14881	0.4404	-0.10645		-2.36837	-1.57418	-0.648805	1.24099	-0.439475	0.185505	-2.14881	0.4404	-0.10645
	-2.07291	-1.52121	-0.67442	1.40146	-0.3828	0.22199	-2.12546	0.45635	-0.07686		-2.52966	-1.75003	-0.689	1.23735	-0.48361	0.19717	-2.24897	0.52478	-0.09347		-2.30129	-1.63562	-0.68171	1.3194	-0.433205	0.20958	-2.18722	0.490565	-0.085165		-2.30129	-1.63562	-0.68171	1.3194	-0.433205	0.20958	-2.18722	0.490565	-0.085165
	-2.15207	-1.53886	-0.64475	1.47297	-0.36561	0.2297	-2.18263	0.50135	-0.05827		-2.49819	-1.81155	-0.70206	1.30116	-0.47431	0.22432	-2.2807	0.58118	-0.06739		-2.32513	-1.67521	-0.673405	1.38706	-0.41996	0.22701	-2.23167	0.541265	-0.06283		-2.32513	-1.67521	-0.673405	1.38706	-0.41996	0.22701	-2.23167	0.541265	-0.06283
	-2.27566	-1.55518	-0.60031	1.54051	-0.34719	0.23833	-2.24035	0.54993	-0.03676		-2.68849	-1.73258	-0.56454	1.32671	-0.42776	0.19643	-2.34955	0.60798	-0.06103		-2.48208	-1.64388	-0.582425	1.43361	-0.387475	0.21738	-2.29495	0.578955	-0.048895		-2.48208	-1.64388	-0.582425	1.43361	-0.387475	0.21738	-2.29495	0.578955	-0.048895
	-2.03135	-1.59399	-0.68723	1.57762	-0.35015	0.24508	-2.27059	0.54892	-0.03503		-3.04527	-1.86943	-0.54473	1.3113	-0.41943	0.20324	-2.40274	0.61888	-0.05855		-2.53831	-1.73171	-0.61598	1.44446	-0.38479	0.22416	-2.33666	0.5839	-0.04679		-2.53831	-1.73171	-0.61598	1.44446	-0.38479	0.22416	-2.33666	0.5839	-0.04679
	-1.80469	-1.66245	-0.79501	1.60117	-0.3562	0.25539	-2.29763	0.54653	-0.03395		-3.68505	-2.37317	-0.72503	1.22624	-0.47608	0.26904	-2.42933	0.60277	-0.06267		-2.74487	-2.01781	-0.76002	1.4137	-0.41614	0.262215	-2.36348	0.57465	-0.04831		-2.74487	-2.01781	-0.76002	1.4137	-0.41614	0.262215	-2.36348	0.57465	-0.04831
	-2.12241	-2.00486	-0.97998	1.51954	-0.37187	0.30314	-2.32007	0.57987	-0.01961		-2.97351	-2.16361	-0.77456	1.31361	-0.49211	0.25839	-2.45681	0.62721	-0.06441		-2.54796	-2.08424	-0.87727	1.41657	-0.43199	0.280765	-2.38844	0.60354	-0.04201		-2.54796	-2.08424	-0.87727	1.41657	-0.43199	0.280765	-2.38844	0.60354	-0.04201
	-2.19709	-2.0678	-1.01505	1.51092	-0.38438	0.31833	-2.33966	0.60474	-0.00952		-1.0072	-1.29171	-0.70266	1.5611	-0.47044	0.17677	-2.48512	0.68931	-0.06393		-1.60214	-1.67976	-0.858855	1.53601	-0.42741	0.24755	-2.41239	0.647025	-0.036725		-1.60214	-1.67976	-0.858855	1.53601	-0.42741	0.24755	-2.41239	0.647025	-0.036725
	-1.62368	-1.38547	-0.65036	1.69703	-0.38851	0.24668	-2.35166	0.60698	-0.01074		-0.62218	-1.06786	-0.65655	1.5909	-0.45645	0.15373	-2.51083	0.69938	-0.06024		-1.12293	-1.22666	-0.653455	1.64396	-0.42248	0.200205	-2.43125	0.65318	-0.03549		-1.12293	-1.22666	-0.653455	1.64396	-0.42248	0.200205	-2.43125	0.65318	-0.03549
	-0.83272	-0.95897	-0.52234	1.868	-0.38825	0.213	-2.36536	0.63627	-0.00171		-1.0278	-1.16804	-0.62332	1.51186	-0.44631	0.15999	-2.53523	0.68343	-0.05493		-0.93026	-1.0635	-0.57283	1.68993	-0.41728	0.186495	-2.4503	0.65985	-0.02832		-0.93026	-1.0635	-0.57283	1.68993	-0.41728	0.186495	-2.4503	0.65985	-0.02832
	0.21928	-0.83945	-0.67833	2.02081	-0.38274	0.22488	-2.38109	0.69802	0.01964		-1.57532	-1.6761	-0.72642	1.47137	-0.4699	0.2267	-2.54373	0.66684	-0.05324		-0.67802	-1.25778	-0.702375	1.74609	-0.42632	0.22579	-2.46241	0.68243	-0.0168		-0.67802	-1.25778	-0.702375	1.74609	-0.42632	0.22579	-2.46241	0.68243	-0.0168
	-1.70334	-1.41827	-0.55018	1.76683	-0.34286	0.25316	-2.41596	0.69279	0.02975		-2.15508	-2.27685	-0.8605	1.43964	-0.50115	0.30715	-2.54862	0.65011	-0.05236		-1.92921	-1.84756	-0.70534	1.60323	-0.422005	0.280155	-2.48229	0.67145	-0.011305		-1.92921	-1.84756	-0.70534	1.60323	-0.422005	0.280155	-2.48229	0.67145	-0.011305
	-5.32574	-2.39615	-0.25965	1.28038	-0.28335	0.29083	-2.46176	0.6493	0.03345		-3.73891	-2.29635	-0.43084	1.25757	-0.40636	0.28008	-2.60066	0.67019	-0.03061		-4.53233	-2.34625	-0.345245	1.26897	-0.344855	0.285455	-2.53121	0.659745	0.00142		-4.53233	-2.34625	-0.345245	1.26897	-0.344855	0.285455	-2.53121	0.659745	0.00142
	-1.96505	-1.50367	-0.54045	1.78501	-0.28087	0.22182	-2.44997	0.69104	0.05605		-4.80577	-2.19475	-0.06421	1.12978	-0.32672	0.24718	-2.64574	0.68972	-0.01292		-3.38541	-1.84921	-0.30233	1.45739	-0.303795	0.2345	-2.54786	0.69038	0.021565		-3.38541	-1.84921	-0.30233	1.45739	-0.303795	0.2345	-2.54786	0.69038	0.021565
	2.94744	-0.19556	-0.94822	2.50988	-0.29105	0.12911	-2.42538	0.75173	0.08286		-1.42787	-1.30325	-0.37535	1.48255	-0.40712	0.2007	-2.62067	0.69355	-0.0341		0.759785	-0.749405	-0.661785	1.99622	-0.349085	0.164905	-2.52303	0.72264	0.02438		0.759785	-0.749405	-0.661785	1.99622	-0.349085	0.164905	-2.52303	0.72264	0.02438
	-0.94401	-1.59733	-0.82386	1.87999	-0.33182	0.31665	-2.44748	0.7378	0.08893		0.87345	-0.76766	-0.63824	1.69052	-0.47306	0.17854	-2.59638	0.69412	-0.04853		-0.03528	-1.1825	-0.73105	1.78526	-0.40244	0.247595	-2.52193	0.71596	0.0202		-0.03528	-1.1825	-0.73105	1.78526	-0.40244	0.247595	-2.52193	0.71596	0.0202
	-3.52328	-2.43621	-0.66398	1.4621	-0.3516	0.43197	-2.45942	0.72086	0.08967		0.09887	-1.24896	-0.76331	1.48478	-0.4977	0.22586	-2.57428	0.68538	-0.0437		-1.7122	-1.84258	-0.713645	1.47344	-0.42465	0.328915	-2.51685	0.70312	0.022985		-1.7122	-1.84258	-0.713645	1.47344	-0.42465	0.328915	-2.51685	0.70312	0.022985
	-0.19778	-0.74205	-0.34423	1.99824	-0.27694	0.22237	-2.42558	0.69036	0.06642		-0.96684	-1.65029	-0.78487	1.35917	-0.47541	0.23676	-2.54649	0.69909	-0.0286		-0.58231	-1.19617	-0.56455	1.6787	-0.376175	0.229565	-2.48604	0.694725	0.01891		-0.58231	-1.19617	-0.56455	1.6787	-0.376175	0.229565	-2.48604	0.694725	0.01891
	1.07609	-0.18666	-0.28237	2.20653	-0.24554	0.14621	-2.41106	0.66112	0.05721		-2.45601	-1.93532	-0.65587	1.35009	-0.38486	0.19469	-2.5104	0.74543	0.00145		-0.68996	-1.06099	-0.46912	1.77831	-0.3152	0.17045	-2.46073	0.703275	0.02933		-0.68996	-1.06099	-0.46912	1.77831	-0.3152	0.17045	-2.46073	0.703275	0.02933
	-1.2404	-1.6241	-0.67181	1.84107	-0.28985	0.30357	-2.43034	0.63407	0.07258		-1.03159	-1.32951	-0.5243	1.45309	-0.34722	0.17896	-2.48958	0.75395	0.015		-1.136	-1.4768	-0.598055	1.64708	-0.318535	0.241265	-2.45996	0.69401	0.04379		-1.136	-1.4768	-0.598055	1.64708	-0.318535	0.241265	-2.45996	0.69401	0.04379
	-1.78048	-2.09663	-0.80414	1.76419	-0.28693	0.35715	-2.45046	0.61026	0.07736		2.72368	-0.01103	-0.39068	1.64574	-0.35192	0.1843	-2.48097	0.73221	0.01537		0.4716	-1.05383	-0.59741	1.70497	-0.319425	0.270725	-2.46571	0.671235	0.046365		0.4716	-1.05383	-0.59741	1.70497	-0.319425	0.270725	-2.46571	0.671235	0.046365
	-0.84022	-1.76508	-0.72222	1.92778	-0.24465	0.32425	-2.4713	0.58917	0.07331		-0.20899	-1.03979	-0.27637	1.25133	-0.37769	0.25752	-2.45993	0.66446	0.00461		-0.524605	-1.40244	-0.499295	1.58956	-0.31117	0.290885	-2.46562	0.626815	0.03896		-0.524605	-1.40244	-0.499295	1.58956	-0.31117	0.290885	-2.46562	0.626815	0.03896
	-2.17635	-1.97281	-0.58998	1.70338	-0.21031	0.30071	-2.44333	0.54936	0.07324		-5.95763	-3.05685	-0.17019	0.60973	-0.41234	0.35932	-2.43364	0.57735	-0.01084		-4.06699	-2.51483	-0.380085	1.15655	-0.311325	0.330015	-2.43849	0.563355	0.0312		-4.06699	-2.51483	-0.380085	1.15655	-0.311325	0.330015	-2.43849	0.563355	0.0312
	-4.36613	-2.38278	-0.43886	1.33349	-0.17894	0.28068	-2.39705	0.50253	0.07468		-2.6353	-2.09205	-0.46298	1.09597	-0.36125	0.25427	-2.37151	0.63256	0.01642		-3.50072	-2.23741	-0.45092	1.21473	-0.270095	0.267475	-2.38428	0.567545	0.04555		-3.50072	-2.23741	-0.45092	1.21473	-0.270095	0.267475	-2.38428	0.567545	0.04555
	0.64263	-0.05782	-0.17702	2.09938	-0.07889	0.07545	-2.34458	0.54511	0.09941		2.26459	-0.60867	-0.82515	1.77835	-0.29525	0.11324	-2.30315	0.71253	0.0511		1.45361	-0.333245	-0.501085	1.93887	-0.18707	0.094345	-2.32387	0.62882	0.075255		1.45361	-0.333245	-0.501085	1.93887	-0.18707	0.094345	-2.32387	0.62882	0.075255
	5.36886	1.99196	-0.00020465	2.81329	-0.00142	-0.09511	-2.29667	0.58656	0.12202		1.98503	-0.52167	-0.70433	1.57533	-0.32096	0.12225	-2.3086	0.65547	0.02721		3.67694	0.735145	-0.352267	2.19431	-0.16119	0.01357	-2.30263	0.621015	0.074615		3.67694	0.735145	-0.352267	2.19431	-0.16119	0.01357	-2.30263	0.621015	0.074615
	0.07129	-1.44494	-0.78439	1.87168	-0.21841	0.26643	-2.30051	0.52724	0.10001		1.39787	-0.46736	-0.53063	1.36432	-0.32818	0.12685	-2.3042	0.59546	0.00619		0.73458	-0.95615	-0.65751	1.618	-0.273295	0.19664	-2.30235	0.56135	0.0531		0.73458	-0.95615	-0.65751	1.618	-0.273295	0.19664	-2.30235	0.56135	0.0531
	-3.15539	-3.43914	-1.1691	1.28125	-0.32084	0.48079	-2.30729	0.48787	0.093		-0.95795	-0.60104	-0.05284	1.10733	-0.22908	0.10612	-2.24308	0.51855	0.0016		-2.05667	-2.02009	-0.61097	1.19429	-0.27496	0.293455	-2.27519	0.50321	0.0473		-2.05667	-2.02009	-0.61097	1.19429	-0.27496	0.293455	-2.27519	0.50321	0.0473
	-0.85967	-1.58612	-0.48856	1.62732	-0.11779	0.30269	-2.32194	0.50172	0.12596		-2.35651	-1.01107	0.1133	0.93414	-0.20601	0.13547	-2.18858	0.46239	0.000465		-1.60809	-1.29859	-0.18763	1.28073	-0.1619	0.21908	-2.25526	0.482055	0.0632125		-1.60809	-1.29859	-0.18763	1.28073	-0.1619	0.21908	-2.25526	0.482055	0.0632125
	0.01432	-0.8836	-0.28907	1.80515	-0.00956	0.18427	-2.27897	0.48583	0.13419		-1.4816	-2.07745	-0.46069	0.95998	-0.36352	0.28375	-2.14978	0.45549	0.00751		-0.73364	-1.48053	-0.37488	1.38257	-0.18654	0.23401	-2.21437	0.47066	0.07085		-0.73364	-1.48053	-0.37488	1.38257	-0.18654	0.23401	-2.21437	0.47066	0.07085
	-0.81777	-1.56168	-0.66684	1.78107	-0.0151	0.13748	-2.16685	0.43427	0.11273		-0.73609	-2.20696	-0.66934	1.00976	-0.37026	0.2917	-2.08316	0.44696	0.01345		-0.77693	-1.88432	-0.66809	1.39542	-0.19268	0.21459	-2.125	0.440615	0.06309		-0.77693	-1.88432	-0.66809	1.39542	-0.19268	0.21459	-2.125	0.440615	0.06309
	-0.08018	-0.88543	-0.36419	1.79483	-0.0597	0.16805	-2.09682	0.41175	0.11002		-0.15232	-1.1654	-0.42134	1.08948	-0.18853	0.12423	-1.98175	0.4364	0.01799		-0.11625	-1.02541	-0.392765	1.44216	-0.124115	0.14614	-2.03929	0.424075	0.064005		-0.11625	-1.02541	-0.392765	1.44216	-0.124115	0.14614	-2.03929	0.424075	0.064005
	1.55437	0.56472	0.32728	1.83021	-0.12662	0.24283	-2.05082	0.40583	0.11803		0.09915	-0.86398	-0.33855	1.09775	-0.1573	0.09395	-1.90861	0.41304	0.02329		0.82676	-0.14963	-0.005635	1.46398	-0.14196	0.16839	-1.97971	0.409435	0.07066		0.82676	-0.14963	-0.005635	1.46398	-0.14196	0.16839	-1.97971	0.409435	0.07066
	0.26207	-0.57584	-0.19014	1.64528	-0.08354	0.16544	-2.00561	0.37079	0.09133		0.12216	-1.07141	-0.36934	1.05691	-0.22955	0.158	-1.85491	0.38089	0.0291		0.192115	-0.823625	-0.27974	1.35109	-0.156545	0.16172	-1.93026	0.37584	0.060215		0.192115	-0.823625	-0.27974	1.35109	-0.156545	0.16172	-1.93026	0.37584	0.060215
	-1.68063	-2.29211	-0.9762	1.41139	-0.016	0.05423	-1.96057	0.32927	0.05693		0.19728	-0.84584	-0.28871	1.03177	-0.18092	0.13796	-1.78033	0.38865	0.0446		-0.741675	-1.56898	-0.632455	1.22158	-0.09846	0.096095	-1.87045	0.35896	0.050765		-0.741675	-1.56898	-0.632455	1.22158	-0.09846	0.096095	-1.87045	0.35896	0.050765
	-0.17355	-1.78207	-0.73688	1.59375	-0.12745	0.21632	-1.8956	0.35602	0.10043		0.29062	-0.46871	-0.16908	1.01212	-0.09	0.08849	-1.69845	0.41038	0.06349		0.058535	-1.12539	-0.45298	1.30293	-0.108725	0.152405	-1.79703	0.3832	0.08196		0.058535	-1.12539	-0.45298	1.30293	-0.108725	0.152405	-1.79703	0.3832	0.08196
	1.02344	-1.19151	-0.47631	1.72572	-0.19494	0.3188	-1.82519	0.36804	0.13161		0.195	-0.67771	-0.20852	0.91082	-0.14724	0.11896	-1.63928	0.35497	0.05144		0.60922	-0.93461	-0.342415	1.31827	-0.17109	0.21888	-1.73223	0.361505	0.091525		0.60922	-0.93461	-0.342415	1.31827	-0.17109	0.21888	-1.73223	0.361505	0.091525
	0.82503	-0.23861	-0.12007	1.6309	-0.06459	0.15305	-1.73034	0.31375	0.10737		0.08289	-0.94585	-0.26642	0.80358	-0.21748	0.15578	-1.58168	0.29206	0.03613		0.45396	-0.59223	-0.193245	1.21724	-0.141035	0.154415	-1.65601	0.302905	0.07175		0.45396	-0.59223	-0.193245	1.21724	-0.141035	0.154415	-1.65601	0.302905	0.07175
	0.65086	0.0885	0.0089	1.53911	-0.01999	0.07568	-1.65451	0.2709	0.08467		0.15615	-0.84695	-0.28737	0.80748	-0.14376	0.09805	-1.49091	0.28493	0.03668		0.403505	-0.379225	-0.139235	1.17329	-0.081875	0.086865	-1.57271	0.277915	0.060675		0.403505	-0.379225	-0.139235	1.17329	-0.081875	0.086865	-1.57271	0.277915	0.060675
	0.51913	-0.67952	-0.25983	1.45263	-0.12545	0.15296	-1.61197	0.24808	0.06467		0.22475	-0.75102	-0.29274	0.81058	-0.08754	0.05486	-1.40266	0.27771	0.03817		0.37194	-0.71527	-0.276285	1.1316	-0.106495	0.10391	-1.50731	0.262895	0.05142		0.37194	-0.71527	-0.276285	1.1316	-0.106495	0.10391	-1.50731	0.262895	0.05142
	0.39566	-0.84742	-0.30977	1.37536	-0.11088	0.15665	-1.5446	0.24236	0.07552		0.27287	-0.6681	-0.22958	0.81012	-0.10828	0.07564	-1.32556	0.27011	0.04381		0.334265	-0.75776	-0.269675	1.09274	-0.10958	0.116145	-1.43508	0.256235	0.059665		0.334265	-0.75776	-0.269675	1.09274	-0.10958	0.116145	-1.43508	0.256235	0.059665
	0.27905	-0.51522	-0.17739	1.30577	0.00373	0.09902	-1.45654	0.25088	0.11208		0.27622	-0.57191	-0.17793	0.75475	-0.10182	0.07754	-1.24699	0.25037	0.04632		0.277635	-0.543565	-0.17766	1.03026	-0.049045	0.08828	-1.35177	0.250625	0.0792		0.277635	-0.543565	-0.17766	1.03026	-0.049045	0.08828	-1.35177	0.250625	0.0792
	0.52569	-0.59066	-0.20644	1.27116	-0.02009	0.117	-1.37026	0.2342	0.11133		0.19002	-0.44915	-0.1493	0.58954	-0.04095	0.04166	-1.16547	0.20635	0.04257		0.357855	-0.519905	-0.17787	0.93035	-0.03052	0.07933	-1.26787	0.220275	0.07695		0.357855	-0.519905	-0.17787	0.93035	-0.03052	0.07933	-1.26787	0.220275	0.07695
	0.90855	-0.81897	-0.29604	1.24966	-0.09582	0.16335	-1.28464	0.20807	0.09658		0.2406	-0.40786	-0.1305	0.53347	-0.03528	0.04092	-1.08521	0.18025	0.04219		0.574575	-0.613415	-0.21327	0.891565	-0.06555	0.102135	-1.18493	0.19416	0.069385		0.574575	-0.613415	-0.21327	0.891565	-0.06555	0.102135	-1.18493	0.19416	0.069385
	0.79001	-0.44176	-0.20156	1.20683	0.05916	0.07443	-1.19431	0.21351	0.12853		0.43849	-0.4543	-0.12227	0.59495	-0.08906	0.07802	-1.00631	0.17345	0.04543		0.61425	-0.44803	-0.161915	0.90089	-0.01495	0.076225	-1.10031	0.19348	0.08698		0.61425	-0.44803	-0.161915	0.90089	-0.01495	0.076225	-1.10031	0.19348	0.08698
	0.62961	-0.08023	-0.10356	1.15692	0.20339	-0.0103	-1.10425	0.21528	0.15687		0.46045	-0.37563	-0.11552	0.57562	-0.05577	0.05745	-0.93813	0.15547	0.04528		0.54503	-0.22793	-0.10954	0.86627	0.07381	0.023575	-1.02119	0.185375	0.101075		0.54503	-0.22793	-0.10954	0.86627	0.07381	0.023575	-1.02119	0.185375	0.101075
	0.55193	-0.48102	-0.1544	1.05747	0.00935	0.08226	-1.02153	0.14869	0.10227		0.37892	-0.22336	-0.10964	0.50876	0.02874	0.00294	-0.87627	0.1309	0.04314		0.465425	-0.35219	-0.13202	0.783115	0.019045	0.0426	-0.9489	0.139795	0.072705		0.465425	-0.35219	-0.13202	0.783115	0.019045	0.0426	-0.9489	0.139795	0.072705
	0.62647	-0.53889	-0.13448	0.96628	-0.10766	0.13263	-0.93646	0.09929	0.0641		0.22086	-0.03365	-0.05254	0.42799	0.07335	-0.012	-0.80101	0.12657	0.05023		0.423665	-0.28627	-0.09351	0.697135	-0.017155	0.060315	-0.868735	0.11293	0.057165		0.423665	-0.28627	-0.09351	0.697135	-0.017155	0.060315	-0.868735	0.11293	0.057165
	1.10691	0.31774	0.07411	0.8971	-0.01927	0.07052	-0.84507	0.09573	0.06971		0.04093	0.16676	0.0192	0.34325	0.10656	-0.01564	-0.72191	0.12802	0.05996		0.57392	0.24225	0.046655	0.620175	0.043645	0.02744	-0.78349	0.111875	0.064835		0.57392	0.24225	0.046655	0.620175	0.043645	0.02744	-0.78349	0.111875	0.064835
	0.9941	0.24901	0.06348	0.79068	-0.01366	0.04824	-0.76735	0.07995	0.05536		0.20088	-0.24987	-0.02817	0.34495	-0.01247	0.05335	-0.64104	0.12152	0.0587		0.59749	-0.00043	0.017655	0.567815	-0.013065	0.050795	-0.704195	0.100735	0.05703		0.59749	-0.00043	0.017655	0.567815	-0.013065	0.050795	-0.704195	0.100735	0.05703
	0.16938	-0.93015	-0.21022	0.63959	-0.10739	0.07377	-0.706	0.04951	0.01704		0.37163	-0.64968	-0.07745	0.34977	-0.12693	0.11786	-0.56097	0.11275	0.05582		0.270505	-0.789915	-0.143835	0.49468	-0.11716	0.095815	-0.633485	0.08113	0.03643		0.270505	-0.789915	-0.143835	0.49468	-0.11716	0.095815	-0.633485	0.08113	0.03643
	0.05315	-0.96726	-0.20477	0.53571	-0.11762	0.07422	-0.66442	0.04283	0.01012		0.33738	-0.22236	-0.03134	0.3071	-0.03214	0.0539	-0.49275	0.08358	0.04368		0.195265	-0.59481	-0.118055	0.421405	-0.07488	0.06406	-0.578585	0.063205	0.0269		0.195265	-0.59481	-0.118055	0.421405	-0.07488	0.06406	-0.578585	0.063205	0.0269
	0.34175	-0.35177	-0.03982	0.45879	-0.08014	0.06034	-0.63411	0.04972	0.02115		0.31129	0.15326	0.0109	0.2769	0.06587	0.00131	-0.43241	0.07035	0.04265		0.32652	-0.099255	-0.01446	0.367845	-0.007135	0.030825	-0.53326	0.060035	0.0319		0.32652	-0.099255	-0.01446	0.367845	-0.007135	0.030825	-0.53326	0.060035	0.0319
	0.42989	0.03405	0.03008	0.45775	-0.0266	0.03743	-0.5419	0.05123	0.0325		0.31375	0.34789	0.0396	0.29035	0.17514	-0.0115	-0.39968	0.11297	0.08053		0.37182	0.19097	0.03484	0.37405	0.07427	0.012965	-0.47079	0.0821	0.056515		0.37182	0.19097	0.03484	0.37405	0.07427	0.012965	-0.47079	0.0821	0.056515
	0.47347	0.36884	0.07887	0.47357	0.0305	0.01251	-0.43592	0.05155	0.04394		0.36466	0.36328	0.05122	0.27921	0.18167	-0.00339	-0.35908	0.12448	0.08968		0.419065	0.36606	0.065045	0.37639	0.106085	0.00456	-0.3975	0.088015	0.06681		0.419065	0.36606	0.065045	0.37639	0.106085	0.00456	-0.3975	0.088015	0.06681
	0.52204	0.18113	0.01896	0.43755	0.04584	-0.0001503	-0.38569	0.04704	0.04007		0.49794	0.07393	0.0338	0.22627	0.01357	0.04028	-0.30513	0.08313	0.04998		0.50999	0.12753	0.02638	0.33191	0.029705	0.0200648	-0.34541	0.065085	0.045025		0.50999	0.12753	0.02638	0.33191	0.029705	0.0200648	-0.34541	0.065085	0.045025
	0.5712	0.03135	-0.02464	0.39944	0.06436	-0.0065	-0.33752	0.04823	0.04276		0.53477	0.03017	0.01466	0.21447	-0.0134	0.03455	-0.25064	0.06134	0.02993		0.552985	0.03076	-0.00499	0.306955	0.02548	0.014025	-0.29408	0.054785	0.036345		0.552985	0.03076	-0.00499	0.306955	0.02548	0.014025	-0.29408	0.054785	0.036345
	0.62304	0.05222	0.00513	0.35188	0.09721	0.01555	-0.29863	0.07504	0.07498		0.48205	0.21446	-0.00609	0.24089	0.09071	-0.01702	-0.19565	0.05771	0.02813		0.552545	0.13334	-0.00048	0.296385	0.09396	-0.000735	-0.24714	0.066375	0.051555		0.552545	0.13334	-0.00048	0.296385	0.09396	-0.000735	-0.24714	0.066375	0.051555
	0.67048	0.10095	0.02669	0.3037	0.08242	0.0249	-0.25598	0.07289	0.07252		0.56518	0.29116	-0.00727	0.21752	0.10548	-0.02561	-0.16115	0.04769	0.0251		0.61783	0.196055	0.00971	0.26061	0.09395	-0.000355	-0.208565	0.06029	0.04881		0.61783	0.196055	0.00971	0.26061	0.09395	-0.000355	-0.208565	0.06029	0.04881
	0.71023	0.19843	0.03388	0.25445	-0.01573	0.01201	-0.20676	0.02007	0.00937		0.71625	0.31406	0.00135	0.16926	0.07558	-0.0127	-0.13689	0.03448	0.02147		0.71324	0.256245	0.017615	0.211855	0.029925	-0.000345	-0.171825	0.027275	0.01542		0.71324	0.256245	0.017615	0.211855	0.029925	-0.000345	-0.171825	0.027275	0.01542
	0.77966	0.19034	0.02319	0.22134	-0.03613	-0.00184	-0.14985	2.91e-05	-0.01567		0.86418	0.08389	-0.00231	0.1722	0.01104	0.01305	-0.10674	0.02526	0.01899		0.82192	0.137115	0.01044	0.19677	-0.012545	0.005605	-0.128295	0.0126445	0.00166		0.82192	0.137115	0.01044	0.19677	-0.012545	0.005605	-0.128295	0.0126445	0.00166
	0.87383	0.09427	-0.00239	0.20167	0.00828	-0.0165	-0.08652	0.0073	-0.00896		1.0114	-0.2038	-0.00876	0.18678	-0.06137	0.04171	-0.07524	0.01696	0.01678		0.942615	-0.054765	-0.005575	0.194225	-0.026545	0.012605	-0.08088	0.01213	0.00391		0.942615	-0.054765	-0.005575	0.194225	-0.026545	0.012605	-0.08088	0.01213	0.00391
	0.90191	0.41568	-0.00942	0.17558	0.13198	-0.0576	-0.07534	0.01078	0.00656		1.07899	0.20803	-0.01956	0.17341	0.05973	-0.00459	-0.07644	0.01375	0.01805		0.99045	0.311855	-0.01449	0.174495	0.095855	-0.031095	-0.07589	0.012265	0.012305		0.99045	0.311855	-0.01449	0.174495	0.095855	-0.031095	-0.07589	0.012265	0.012305
	0.9052	0.89364	-0.00948	0.14708	0.28542	-0.10862	-0.08371	0.01284	0.02539		1.12779	0.57878	-0.02871	0.15433	0.16954	-0.04635	-0.08102	0.01123	0.01935		1.01649	0.73621	-0.019095	0.150705	0.22748	-0.077485	-0.082365	0.012035	0.02237		1.01649	0.73621	-0.019095	0.150705	0.22748	-0.077485	-0.082365	0.012035	0.02237
	1.09294	0.21321	0.0133	0.14502	0.01973	-0.02724	-0.07496	-0.000357	-0.01673		1.05071	0.40563	-0.02325	0.09817	0.1294	-0.0288	-0.10259	0.01255	0.01989		1.07183	0.30942	-0.004975	0.121595	0.074565	-0.02802	-0.088775	0.0060965	0.00158		1.07183	0.30942	-0.004975	0.121595	0.074565	-0.02802	-0.088775	0.0060965	0.00158
	1.25716	-0.48174	0.03462	0.13872	-0.24532	0.05508	-0.0638	-0.01261	-0.05784		1.00614	0.22243	-0.01818	0.06519	0.08759	-0.01121	-0.10574	0.01474	0.02022		1.13165	-0.129655	0.00822	0.101955	-0.078865	0.021935	-0.08477	0.001065	-0.01881		1.13165	-0.129655	0.00822	0.101955	-0.078865	0.021935	-0.08477	0.001065	-0.01881
	1.00173	-0.1636	0.01859	0.06371	-0.08496	0.01437	-0.04552	-0.000158	-0.02791		1.05444	0.01053	-0.01422	0.09849	0.04098	0.00646	-0.05629	0.01941	0.01995		1.02808	-0.076535	0.002185	0.0811	-0.02199	0.010415	-0.050905	0.009626	-0.00398		1.02808	-0.076535	0.002185	0.0811	-0.02199	0.010415	-0.050905	0.009626	-0.00398
	0.8726	0.08473	0.00545	0.02663	0.03804	-0.01678	-0.02374	0.00772	-0.00486		1.08087	-0.07847	-0.01558	0.12355	0.0166	0.01215	-0.01779	0.01786	0.01604		0.976735	0.00313	-0.005065	0.07509	0.02732	-0.002315	-0.020765	0.01279	0.00559		0.976735	0.00313	-0.005065	0.07509	0.02732	-0.002315	-0.020765	0.01279	0.00559
	1.08031	0.14692	2.98e-05	0.0907	0.06142	-0.02241	0.00735	0.00341	-0.0001578		1.07551	0.01129	-0.02468	0.13664	0.02455	0.00039464	0.00477	0.00726	0.00683		1.07791	0.079105	-0.0123251	0.11367	0.042985	-0.0110077	0.00606	0.005335	0.0033361		1.07791	0.079105	-0.0123251	0.11367	0.042985	-0.0110077	0.00606	0.005335	0.0033361
	1.18161	0.22278	-0.00144	0.12936	0.07594	-0.02231	0.02108	0.00912	0.00634		1.04182	0.05699	-0.02709	0.14359	0.03082	-0.00536	0.01336	0.00257	0.00273		1.11172	0.139885	-0.014265	0.136475	0.05338	-0.013835	0.01722	0.005845	0.004535		1.11172	0.139885	-0.014265	0.136475	0.05338	-0.013835	0.01722	0.005845	0.004535
	1.15524	0.31504	0.00182	0.13753	0.07984	-0.01533	0.01395	0.02684	0.01498		0.98547	0.06744	-0.02414	0.14563	0.03574	-0.00632	0.01076	0.0026	0.00271		1.07035	0.19124	-0.01116	0.14158	0.05779	-0.010825	0.012355	0.01472	0.008845		1.07035	0.19124	-0.01116	0.14158	0.05779	-0.010825	0.012355	0.01472	0.008845
	1.08197	0.17836	-0.00025925	0.09136	0.06145	-0.00992	0.01216	0.02307	0.01305		0.96185	0.03913	-0.01811	0.09555	0.02295	-0.00244	0.00954	0.00141	0.00156		1.02191	0.108745	-0.00918463	0.093455	0.0422	-0.00618	0.01085	0.01224	0.007305		1.02191	0.108745	-0.00918463	0.093455	0.0422	-0.00618	0.01085	0.01224	0.007305
	0.98189	-0.08913	-0.00539	0.01414	0.03032	-0.00542	0.01342	0.00702	0.00507		0.95201	-0.00549	-0.01078	0.02353	0.00271	0.00348	0.00889	-0.00028288	-7.072e-05		0.96695	-0.04731	-0.008085	0.018835	0.016515	-0.00097	0.011155	0.00336856	0.00249964		0.96695	-0.04731	-0.008085	0.018835	0.016515	-0.00097	0.011155	0.00336856	0.00249964
	0.94601	-0.11798	0.02133	-0.03808	-0.04917	0.0217	0.01972	-0.00446	-0.00359		0.94825	0.06051	-0.01083	0.02771	-0.00383	0.00434	0.01356	-0.00326	-0.00213		0.94713	-0.028735	0.00525	-0.005185	-0.0265	0.01302	0.01664	-0.00386	-0.00286		0.94713	-0.028735	0.00525	-0.005185	-0.0265	0.01302	0.01664	-0.00386	-0.00286
	0.9244	-0.09378	0.05514	-0.08474	-0.13942	0.05385	0.02715	-0.01493	-0.01239		0.94553	0.14574	-0.01215	0.04514	-0.00799	0.00432	0.01917	-0.00646	-0.00427		0.934965	0.02598	0.021495	-0.0198	-0.073705	0.029085	0.02316	-0.010695	-0.00833		0.934965	0.02598	0.021495	-0.0198	-0.073705	0.029085	0.02316	-0.010695	-0.00833
s83
concrete	c4t3										c4t5
	h			k			a				h			k			a
	-1.57845	0.05749	0.2569	-0.76884	0.12188	0.05699	-0.14117	-0.05641	0.00704
	-1.80823	0.20009	0.41223	-0.78986	0.20235	0.0123	-0.08922	0.0136	-0.01579
	-2.19186	0.27518	0.51786	-0.90837	0.24557	-0.01306	-0.08507	0.06303	-0.04053
	-2.97936	0.17304	0.49306	-1.28277	0.191	0.01235	-0.20637	0.05845	-0.07027
	-3.77123	0.06344	0.44044	-1.49553	0.08027	0.02218	-0.38017	0.09388	-0.12154
	-4.56665	-0.05222	0.36523	-1.57698	-0.07609	0.01936	-0.59662	0.16182	-0.19033
	-3.32084	-0.67569	-0.49246	-1.06581	-0.54613	0.03657	-0.69744	0.19081	-0.3107
	-1.74931	-1.32542	-1.38217	-0.46768	-1.01946	0.07095	-0.76216	0.20112	-0.41058
	-1.04046	-1.28583	-1.13649	-0.18592	-0.95507	0.21811	-0.72293	0.11995	-0.23973
	-0.99838	-1.1509	-0.82944	-0.11189	-0.8637	0.29721	-0.69523	0.08403	-0.13861
	-2.04737	-0.85995	-0.42196	-0.37777	-0.72821	0.26494	-0.68644	0.12214	-0.1516
	-2.66999	-0.78895	-0.2904	-0.51484	-0.63649	0.25307	-0.72464	0.13311	-0.14837
	-3.0682	-0.83372	-0.30406	-0.58411	-0.5678	0.25194	-0.78756	0.12978	-0.1366
	-2.74977	-0.49332	-0.04271	-0.44471	-0.4493	0.16827	-0.90515	0.21851	-0.1392
	-2.5435	-0.22937	0.16186	-0.32222	-0.36169	0.09953	-1.01667	0.28893	-0.14713
	-2.97065	-0.36787	0.07074	-0.32379	-0.40667	0.11142	-1.08942	0.26301	-0.17138
	-3.0925	-0.4692	-0.01635	-0.27699	-0.44955	0.11625	-1.18817	0.28065	-0.19306
	-2.88726	-0.53069	-0.09911	-0.17837	-0.49019	0.11353	-1.31476	0.34496	-0.21196
	-3.18481	-0.86114	-0.36585	0.09553	-0.62733	0.16794	-1.39529	0.35182	-0.21158
	-3.60236	-1.25805	-0.67965	0.41742	-0.78745	0.2368	-1.46142	0.34319	-0.20471
	-2.90073	-1.11941	-0.67237	0.52176	-0.73146	0.20129	-1.53513	0.41238	-0.18776
	-2.59222	-1.13768	-0.72634	0.62327	-0.72575	0.19922	-1.61323	0.46037	-0.17832
	-3.15728	-1.50467	-0.91646	0.71849	-0.83181	0.27144	-1.70108	0.46125	-0.18558
	-3.6402	-1.62208	-0.8207	0.79654	-0.8805	0.31595	-1.76775	0.46932	-0.18679
	-4.06513	-1.56332	-0.52316	0.86246	-0.88871	0.34089	-1.81946	0.48244	-0.18373
	-4.15474	-1.54821	-0.38024	0.90721	-0.87319	0.3536	-1.89959	0.49933	-0.17809
	-4.10499	-1.52442	-0.27752	0.95946	-0.85243	0.35814	-1.98365	0.51467	-0.17346
	-3.51964	-1.40273	-0.27138	1.07985	-0.82264	0.3239	-2.06381	0.51664	-0.17779
	-3.11875	-1.40193	-0.33634	1.19137	-0.81579	0.31686	-2.1332	0.53149	-0.17626
	-2.97916	-1.57237	-0.502	1.29032	-0.84143	0.34834	-2.18735	0.56461	-0.16645
	-2.57436	-1.48972	-0.49625	1.38626	-0.83313	0.3362	-2.26784	0.57543	-0.163
	-2.05022	-1.29318	-0.41336	1.48084	-0.80956	0.30443	-2.36019	0.57621	-0.16241
	-2.79924	-1.63286	-0.50157	1.35839	-0.87031	0.36504	-2.42698	0.57679	-0.17701
	-2.98541	-1.83795	-0.62766	1.32781	-0.90782	0.3955	-2.48577	0.58718	-0.18241
	-1.25968	-1.55988	-0.85359	1.61036	-0.86283	0.32082	-2.52234	0.62843	-0.1572
	-1.3033	-1.7475	-1.03177	1.58883	-0.90291	0.35028	-2.56916	0.65702	-0.1541
	-2.9983	-2.36976	-1.16539	1.28348	-1.02239	0.47694	-2.62555	0.67381	-0.17165
	-0.08776	-0.85132	-0.68989	1.76323	-0.89145	0.21745	-2.65552	0.71601	-0.17459
	3.36117	0.93255	-0.11137	2.35367	-0.71786	-0.09271	-2.67936	0.75825	-0.17298
	-2.14131	-1.23906	-0.28699	1.67341	-0.85038	0.27291	-2.71364	0.71151	-0.16146
	-5.76071	-2.70104	-0.41552	1.22326	-0.9372	0.51335	-2.75319	0.69621	-0.15453
	-5.80228	-2.81471	-0.45454	1.21031	-0.93719	0.51594	-2.80274	0.74067	-0.1563
	-3.20154	-1.92568	-0.4951	1.48058	-0.92779	0.35984	-2.82848	0.76413	-0.18026
	1.01396	-0.42387	-0.53659	1.92395	-0.91266	0.10677	-2.83965	0.77475	-0.21779
	0.15074	-0.76482	-0.63669	1.80998	-0.96746	0.15988	-2.86937	0.80184	-0.21605
	-1.07055	-1.22699	-0.70964	1.65064	-1.01437	0.23624	-2.88798	0.83065	-0.2075
	-1.19773	-1.25043	-0.61985	1.58216	-0.9847	0.25457	-2.843	0.85868	-0.18797
	-1.12778	-1.32732	-0.62005	1.57175	-0.98549	0.27118	-2.80823	0.86313	-0.18033
	-0.8152	-1.46998	-0.73101	1.63278	-1.02377	0.28565	-2.78602	0.83859	-0.18729
	-0.71829	-1.30507	-0.65089	1.66927	-0.90294	0.21943	-2.76792	0.82517	-0.16413
	-0.70354	-1.023	-0.49797	1.69641	-0.7215	0.12248	-2.75139	0.81597	-0.1295
	-1.20413	-1.38314	-0.52923	1.531	-0.77262	0.20005	-2.73259	0.76412	-0.14591
	-1.78956	-1.6815	-0.53183	1.32551	-0.80824	0.26511	-2.71051	0.70525	-0.16092
	-2.59767	-1.81769	-0.45921	1.0148	-0.80318	0.29735	-2.67984	0.62795	-0.17222
	-1.64204	-1.63068	-0.48481	1.17657	-0.80795	0.26654	-2.62841	0.60425	-0.16967
	0.74662	-1.18107	-0.59021	1.72223	-0.8207	0.1845	-2.5601	0.62409	-0.15588
	0.46745	-1.19273	-0.57727	1.56447	-0.78618	0.16919	-2.4781	0.57844	-0.15645
	-0.21505	-1.2712	-0.53763	1.30251	-0.74636	0.16732	-2.39006	0.52444	-0.15872
	0.42395	-1.09579	-0.48026	1.40746	-0.74595	0.16145	-2.27433	0.51622	-0.14972
	0.48891	-0.96002	-0.40221	1.37715	-0.71435	0.14976	-2.17793	0.49129	-0.14337
	-0.38544	-0.88912	-0.29032	1.1255	-0.63173	0.12858	-2.11317	0.43902	-0.14136
	-0.54402	-0.90554	-0.27425	1.02321	-0.61259	0.12019	-2.04368	0.41493	-0.14797
	-0.32589	-0.96794	-0.30861	0.99953	-0.62686	0.11854	-1.97169	0.40566	-0.15911
	-0.38999	-0.85076	-0.26896	0.94822	-0.58341	0.09364	-1.9053	0.37129	-0.15429
	-0.42554	-0.72433	-0.22353	0.89997	-0.53891	0.07275	-1.82218	0.3378	-0.14525
	-0.27153	-0.61348	-0.17696	0.87131	-0.50676	0.07382	-1.6733	0.31482	-0.12455
	-0.09998	-0.65575	-0.1852	0.8446	-0.52697	0.08305	-1.57197	0.28942	-0.12504
	0.09038	-0.86206	-0.25217	0.82	-0.60329	0.10101	-1.52158	0.26142	-0.14824
	-0.01978	-0.69326	-0.21427	0.68922	-0.50415	0.06578	-1.43332	0.23688	-0.13554
	-0.20835	-0.41954	-0.1472	0.53098	-0.35552	0.01515	-1.33369	0.21281	-0.11292
	0.08461	-0.5503	-0.19758	0.55003	-0.38466	0.00762	-1.25283	0.17098	-0.13259
	0.25513	-0.60807	-0.22246	0.53668	-0.4093	-0.00237	-1.15399	0.12584	-0.15452
	0.15358	-0.50361	-0.19071	0.45134	-0.42392	-0.01781	-1.01518	0.07331	-0.18147
	0.05209	-0.41736	-0.14801	0.3717	-0.37006	-0.01534	-0.93094	0.07399	-0.15911
	-0.04935	-0.34398	-0.09758	0.29608	-0.26785	-0.000233	-0.8852	0.11223	-0.10194
	-0.01858	-0.47643	-0.10259	0.25833	-0.26083	0.01844	-0.80347	0.09328	-0.08438
	0.02498	-0.55487	-0.10554	0.22395	-0.25168	0.02747	-0.72165	0.06988	-0.07461
	0.01623	-0.08992	-0.0402	0.17287	-0.13408	-0.02729	-0.67528	0.07583	-0.07399
	0.00608	0.13253	-0.01188	0.13652	-0.06609	-0.05604	-0.62209	0.07472	-0.07164
	-0.00602	0.01144	-0.036	0.12106	-0.06837	-0.04793	-0.55922	0.06362	-0.06682
	-0.01083	-0.12205	-0.05702	0.08584	-0.07237	-0.03739	-0.50575	0.05239	-0.06075
	-0.01236	-0.26112	-0.07664	0.04173	-0.07713	-0.02576	-0.45651	0.04112	-0.05411
	0.29355	0.01849	-0.05682	0.08686	-0.00511	-0.06505	-0.41272	0.02874	-0.05542
	0.43672	0.15747	-0.04392	0.09359	0.02096	-0.08151	-0.36793	0.01913	-0.05669
	0.03395	-0.19249	-0.05724	-0.0304	-0.10599	-0.02048	-0.31944	0.01833	-0.05692
	-0.00315	-0.2834	-0.06776	-0.0752	-0.08944	-0.0135	-0.2829	0.03694	-0.04789
	0.30106	-0.13251	-0.07567	-0.04608	0.06103	-0.05694	-0.25749	0.07366	-0.03021
	0.28617	0.05478	-0.0512	-0.07285	0.10948	-0.05796	-0.22663	0.08825	-0.01496
	0.1884	0.22985	-0.02279	-0.11394	0.12368	-0.04955	-0.19542	0.09123	-0.0045
	0.09573	0.11181	-0.05533	-0.15161	0.03486	-0.06317	-0.17868	0.0155	-0.05021
	0.08817	0.11493	-0.0694	-0.17612	0.00278	-0.07829	-0.16714	-0.03054	-0.07789
	0.24233	0.34826	-0.04841	-0.17567	0.07851	-0.09626	-0.16549	-0.02016	-0.07131
	0.17947	0.00914	-0.05044	-0.19647	0.01171	-0.07339	-0.15552	-0.01718	-0.07468
	-0.01601	-0.67981	-0.06655	-0.23027	-0.1422	-0.02557	-0.14046	-0.01872	-0.08412
	0.25757	-0.51101	-0.01777	-0.03187	-0.04955	-0.00785	-0.05633	-0.00145	-0.03385
	0.57968	-0.19628	0.03014	0.15777	0.06963	-0.00232	0.0194	0.01491	0.01367
	0.87497	0.34389	0.03798	0.17678	0.1796	-0.03864	0.01658	0.01654	0.01499
	0.92344	0.49222	0.03498	0.14725	0.20818	-0.04768	0.01769	0.01657	0.01553
	0.66813	0.1583	0.01864	0.058	0.13658	-0.02313	0.02364	0.01466	0.01511
	0.6851	0.08449	0.01367	0.06902	0.09947	-0.01542	0.03193	0.00844	0.01152
	0.80579	0.10977	0.01302	0.11825	0.07549	-0.01411	0.04112	0.000582	0.00673
grass	c1t5										c1t7
	h			k			a				h			k			a				h			k			a				h			k			a
	-2.06846	-0.04375	0.1851	-0.71057	0.05373	0.04862	-0.08251	-0.01147	-0.00439		-1.7628	0.36077	0.65761	-0.70268	0.30182	-0.02575	-0.03021	0.03222	0.00892		-1.91563	0.15851	0.421355	-0.706625	0.177775	0.011435	-0.05636	0.010375	0.002265		-1.91563	0.15851	0.421355	-0.706625	0.177775	0.011435	-0.05636	0.010375	0.002265
	-2.34558	0.10186	0.35607	-0.85125	0.13795	0.02721	-0.10442	-0.03235	-0.00895		-2.34932	0.02599	0.37626	-0.90012	0.19542	0.01737	-0.0708	0.03138	-0.01276		-2.34745	0.063925	0.366165	-0.875685	0.166685	0.02229	-0.08761	-0.000485	-0.010855		-2.34745	0.063925	0.366165	-0.875685	0.166685	0.02229	-0.08761	-0.000485	-0.010855
	-2.66705	0.21375	0.50322	-1.00745	0.19086	0.01763	-0.1546	-0.03984	-0.01667		-2.90629	-0.2587	0.14929	-1.08591	0.09644	0.05656	-0.13243	0.03515	-0.03423		-2.78667	-0.022475	0.326255	-1.04668	0.14365	0.037095	-0.143515	-0.002345	-0.02545		-2.78667	-0.022475	0.326255	-1.04668	0.14365	0.037095	-0.143515	-0.002345	-0.02545
	-3.15118	0.20207	0.56304	-1.22051	0.12895	0.05146	-0.30847	0.00171	-0.03598		-3.23187	-0.15104	0.34832	-1.18033	0.05555	0.06512	-0.35893	0.07501	-0.05396		-3.19152	0.025515	0.45568	-1.20042	0.09225	0.05829	-0.3337	0.03836	-0.04497		-3.19152	0.025515	0.45568	-1.20042	0.09225	0.05829	-0.3337	0.03836	-0.04497
	-3.0693	-0.17704	0.17891	-1.10245	-0.10319	0.11999	-0.48504	0.06459	-0.05991		-3.17626	-0.24687	0.28941	-1.09929	-0.08935	0.09609	-0.56401	0.12003	-0.07647		-3.12278	-0.211955	0.23416	-1.10087	-0.09627	0.10804	-0.524525	0.09231	-0.06819		-3.12278	-0.211955	0.23416	-1.10087	-0.09627	0.10804	-0.524525	0.09231	-0.06819
	-2.23275	-1.04604	-0.79715	-0.5429	-0.5623	0.23479	-0.69189	0.1559	-0.08999		-1.81831	-1.038	-0.65083	-0.41873	-0.58968	0.20368	-0.69592	0.18266	-0.10845		-2.02553	-1.04202	-0.72399	-0.480815	-0.57599	0.219235	-0.693905	0.16928	-0.09922		-2.02553	-1.04202	-0.72399	-0.480815	-0.57599	0.219235	-0.693905	0.16928	-0.09922
	-1.15183	-1.36507	-1.17228	0.00474	-0.81786	0.28278	-0.78554	0.17866	-0.09883		-0.62722	-1.51829	-1.2532	0.16938	-0.92154	0.27028	-0.76765	0.22769	-0.1225		-0.889525	-1.44168	-1.21274	0.08706	-0.8697	0.27653	-0.776595	0.203175	-0.110665		-0.889525	-1.44168	-1.21274	0.08706	-0.8697	0.27653	-0.776595	0.203175	-0.110665
	0.06483	-1.37854	-1.21356	0.54576	-0.96035	0.29364	-0.81629	0.16334	-0.09585		0.23944	-1.39416	-1.1986	0.57773	-0.92582	0.2572	-0.7224	0.23848	-0.10168		0.152135	-1.38635	-1.20608	0.561745	-0.943085	0.27542	-0.769345	0.20091	-0.098765		0.152135	-1.38635	-1.20608	0.561745	-0.943085	0.27542	-0.769345	0.20091	-0.098765
	0.24728	-1.12427	-0.92214	0.58196	-0.92329	0.27746	-0.77379	0.13621	-0.09399		0.40002	-1.20707	-1.00896	0.70071	-0.87708	0.24322	-0.70491	0.25007	-0.0887		0.32365	-1.16567	-0.96555	0.641335	-0.900185	0.26034	-0.73935	0.19314	-0.091345		0.32365	-1.16567	-0.96555	0.641335	-0.900185	0.26034	-0.73935	0.19314	-0.091345
	0.14735	-0.8502	-0.59602	0.50722	-0.85281	0.2599	-0.72741	0.11104	-0.09167		-0.2926	-0.94391	-0.65614	0.47888	-0.76427	0.22815	-0.72097	0.26262	-0.08518		-0.072625	-0.897055	-0.62608	0.49305	-0.80854	0.244025	-0.72419	0.18683	-0.088425		-0.072625	-0.897055	-0.62608	0.49305	-0.80854	0.244025	-0.72419	0.18683	-0.088425
	-1.38274	-0.8989	-0.53956	0.08406	-0.73681	0.2831	-0.78924	0.13692	-0.08073		-0.83987	-0.52857	-0.19979	0.25919	-0.62733	0.18722	-0.79356	0.25574	-0.08846		-1.1113	-0.713735	-0.369675	0.171625	-0.68207	0.23516	-0.7914	0.19633	-0.084595		-1.1113	-0.713735	-0.369675	0.171625	-0.68207	0.23516	-0.7914	0.19633	-0.084595
	-2.18462	-0.64442	-0.25352	-0.15167	-0.60733	0.25482	-0.86828	0.15504	-0.07882		-1.27571	0.00345	0.33592	0.04115	-0.47188	0.12645	-0.9095	0.23398	-0.09694		-1.73016	-0.320485	0.0412	-0.05526	-0.539605	0.190635	-0.88889	0.19451	-0.08788		-1.73016	-0.320485	0.0412	-0.05526	-0.539605	0.190635	-0.88889	0.19451	-0.08788
	-1.16597	0.36796	0.60647	0.08116	-0.44415	0.09787	-0.99031	0.15374	-0.09944		-1.58341	-0.00123	0.37351	0.0016	-0.48599	0.14316	-1.01004	0.23494	-0.10147		-1.37469	0.183365	0.48999	0.04138	-0.46507	0.120515	-1.00018	0.19434	-0.100455		-1.37469	0.183365	0.48999	0.04138	-0.46507	0.120515	-1.00018	0.19434	-0.100455
	-1.08723	0.53174	0.76276	0.18156	-0.41952	0.07215	-1.12817	0.17234	-0.10422		-1.83059	-0.25935	0.17588	0.04635	-0.58017	0.19645	-1.10331	0.24662	-0.10413		-1.45891	0.136195	0.46932	0.113955	-0.499845	0.1343	-1.11574	0.20948	-0.104175		-1.45891	0.136195	0.46932	0.113955	-0.499845	0.1343	-1.11574	0.20948	-0.104175
	-1.94839	-0.1531	0.21533	0.14954	-0.53345	0.17767	-1.28187	0.21083	-0.09317		-2.28533	-0.69234	-0.14033	0.04944	-0.7028	0.25748	-1.26145	0.27285	-0.13126		-2.11686	-0.42272	0.0375	0.09949	-0.618125	0.217575	-1.27166	0.24184	-0.112215		-2.11686	-0.42272	0.0375	0.09949	-0.618125	0.217575	-1.27166	0.24184	-0.112215
	-2.42418	-0.67625	-0.17109	0.16215	-0.67378	0.27035	-1.41366	0.25257	-0.10578		-2.79443	-1.17112	-0.4876	0.04162	-0.83289	0.32055	-1.43659	0.30289	-0.16479		-2.6093	-0.923685	-0.329345	0.101885	-0.753335	0.29545	-1.42512	0.27773	-0.135285		-2.6093	-0.923685	-0.329345	0.101885	-0.753335	0.29545	-1.42512	0.27773	-0.135285
	-2.74582	-1.13473	-0.49312	0.19261	-0.82466	0.35789	-1.5367	0.2956	-0.12787		-2.73192	-1.23505	-0.54398	0.2232	-0.85486	0.31576	-1.58527	0.31255	-0.1697		-2.73887	-1.18489	-0.51855	0.207905	-0.83976	0.336825	-1.56099	0.304075	-0.148785		-2.73887	-1.18489	-0.51855	0.207905	-0.83976	0.336825	-1.56099	0.304075	-0.148785
	-2.1242	-1.04383	-0.51246	0.60672	-0.80829	0.30914	-1.57943	0.31465	-0.1079		-2.6086	-1.25815	-0.5729	0.426	-0.86627	0.30436	-1.72946	0.32029	-0.1714		-2.3664	-1.15099	-0.54268	0.51636	-0.83728	0.30675	-1.65444	0.31747	-0.13965		-2.3664	-1.15099	-0.54268	0.51636	-0.83728	0.30675	-1.65444	0.31747	-0.13965
	-1.60601	-0.98641	-0.54778	0.98859	-0.79876	0.26645	-1.62453	0.32558	-0.09205		-2.41982	-1.40543	-0.74935	0.70638	-0.91381	0.31615	-1.78357	0.33907	-0.16089		-2.01292	-1.19592	-0.648565	0.847485	-0.856285	0.2913	-1.70405	0.332325	-0.12647		-2.01292	-1.19592	-0.648565	0.847485	-0.856285	0.2913	-1.70405	0.332325	-0.12647
	-2.14377	-1.38347	-0.81862	0.99998	-0.90749	0.32308	-1.72087	0.29889	-0.12026		-2.25094	-1.53003	-0.90075	0.96673	-0.95267	0.32398	-1.83799	0.35313	-0.15108		-2.19735	-1.45675	-0.859685	0.983355	-0.93008	0.32353	-1.77943	0.32601	-0.13567		-2.19735	-1.45675	-0.859685	0.983355	-0.93008	0.32353	-1.77943	0.32601	-0.13567
	-2.51413	-1.65603	-0.97864	1.03839	-0.97774	0.36862	-1.81194	0.30805	-0.13094		-2.21285	-1.5057	-0.88756	1.09541	-0.93447	0.30572	-1.89435	0.33613	-0.14582		-2.36349	-1.58086	-0.9331	1.0669	-0.956105	0.33717	-1.85315	0.32209	-0.13838		-2.36349	-1.58086	-0.9331	1.0669	-0.956105	0.33717	-1.85315	0.32209	-0.13838
	-2.58315	-1.70449	-0.93919	1.12543	-0.9787	0.39419	-1.89355	0.38175	-0.11005		-2.2616	-1.5394	-0.89809	1.18294	-0.92632	0.30186	-1.96178	0.34467	-0.14042		-2.42238	-1.62194	-0.91864	1.15419	-0.95251	0.348025	-1.92766	0.36321	-0.125235		-2.42238	-1.62194	-0.91864	1.15419	-0.95251	0.348025	-1.92766	0.36321	-0.125235
	-3.09076	-1.74556	-0.82922	1.15591	-0.96557	0.4006	-1.95781	0.43194	-0.10264		-2.57756	-1.75171	-0.9816	1.14381	-0.9491	0.34228	-2.06328	0.43176	-0.1346		-2.83416	-1.74863	-0.90541	1.14986	-0.957335	0.37144	-2.01055	0.43185	-0.11862		-2.83416	-1.74863	-0.90541	1.14986	-0.957335	0.37144	-2.01055	0.43185	-0.11862
	-3.9273	-1.78109	-0.66636	1.14398	-0.94187	0.39265	-2.00906	0.4645	-0.10534		-2.87943	-1.81581	-0.94128	1.16623	-0.94467	0.35202	-2.14081	0.49916	-0.12714		-3.40336	-1.79845	-0.80382	1.15511	-0.94327	0.372335	-2.07493	0.48183	-0.11624		-3.40336	-1.79845	-0.80382	1.15511	-0.94327	0.372335	-2.07493	0.48183	-0.11624
	-3.75609	-1.63539	-0.50739	1.21002	-0.94093	0.38576	-2.07239	0.44236	-0.11123		-3.15607	-1.61468	-0.67937	1.29875	-0.89154	0.30686	-2.17547	0.53131	-0.11676		-3.45608	-1.62504	-0.59338	1.25439	-0.916235	0.34631	-2.12393	0.486835	-0.113995		-3.45608	-1.62504	-0.59338	1.25439	-0.916235	0.34631	-2.12393	0.486835	-0.113995
	-3.31003	-1.44026	-0.34948	1.29732	-0.94621	0.37915	-2.13902	0.40531	-0.11799		-3.11533	-1.49289	-0.51419	1.36783	-0.87716	0.29427	-2.25003	0.54245	-0.11901		-3.21268	-1.46657	-0.431835	1.33258	-0.911685	0.33671	-2.19453	0.47388	-0.1185		-3.21268	-1.46657	-0.431835	1.33258	-0.911685	0.33671	-2.19453	0.47388	-0.1185
	-2.51597	-1.4017	-0.43238	1.39059	-0.93676	0.37245	-2.20012	0.44093	-0.11758		-2.71914	-1.45993	-0.45734	1.36588	-0.90619	0.31816	-2.36928	0.53005	-0.13538		-2.61755	-1.43081	-0.44486	1.37824	-0.921475	0.345305	-2.2847	0.48549	-0.12648		-2.61755	-1.43081	-0.44486	1.37824	-0.921475	0.345305	-2.2847	0.48549	-0.12648
	-2.07662	-1.49892	-0.56646	1.4363	-0.93588	0.38307	-2.25977	0.47934	-0.11366		-3.10644	-1.89519	-0.67817	1.27985	-0.95128	0.38644	-2.44119	0.52619	-0.13636		-2.59153	-1.69705	-0.622315	1.35807	-0.94358	0.384755	-2.35048	0.502765	-0.12501		-2.59153	-1.69705	-0.622315	1.35807	-0.94358	0.384755	-2.35048	0.502765	-0.12501
	-2.93787	-2.09397	-0.88819	1.30764	-0.96638	0.45722	-2.31411	0.52801	-0.0969		-4.04977	-2.66272	-1.09608	1.13416	-1.00777	0.48623	-2.47951	0.52838	-0.12641		-3.49382	-2.37834	-0.992135	1.2209	-0.987075	0.471725	-2.39681	0.528195	-0.111655		-3.49382	-2.37834	-0.992135	1.2209	-0.987075	0.471725	-2.39681	0.528195	-0.111655
	-2.46178	-1.98201	-0.91481	1.36559	-0.95594	0.43245	-2.37064	0.56413	-0.095		-2.53354	-1.87187	-0.80653	1.34161	-0.9339	0.37939	-2.51929	0.55221	-0.12616		-2.49766	-1.92694	-0.86067	1.3536	-0.94492	0.40592	-2.44496	0.55817	-0.11058		-2.49766	-1.92694	-0.86067	1.3536	-0.94492	0.40592	-2.44496	0.55817	-0.11058
	-0.20256	-0.92738	-0.54797	1.67237	-0.8909	0.27579	-2.43007	0.58349	-0.11292		0.04629	-0.40712	-0.21105	1.70178	-0.80364	0.1832	-2.5597	0.58539	-0.1301		-0.078135	-0.66725	-0.37951	1.68708	-0.84727	0.229495	-2.49489	0.58444	-0.12151		-0.078135	-0.66725	-0.37951	1.68708	-0.84727	0.229495	-2.49489	0.58444	-0.12151
	-0.59429	-0.95298	-0.55919	1.56184	-0.90545	0.28056	-2.47953	0.5911	-0.1155		-0.68189	-0.7897	-0.35463	1.58351	-0.78968	0.23387	-2.58347	0.65177	-0.0965		-0.63809	-0.87134	-0.45691	1.57268	-0.847565	0.257215	-2.5315	0.621435	-0.106		-0.63809	-0.87134	-0.45691	1.57268	-0.847565	0.257215	-2.5315	0.621435	-0.106
	-2.45876	-1.57871	-0.78044	1.21948	-0.9642	0.37501	-2.52344	0.59219	-0.10956		-2.17938	-1.60189	-0.67008	1.35397	-0.80275	0.34195	-2.60337	0.72588	-0.05417		-2.31907	-1.5903	-0.72526	1.28672	-0.883475	0.35848	-2.5634	0.659035	-0.081865		-2.31907	-1.5903	-0.72526	1.28672	-0.883475	0.35848	-2.5634	0.659035	-0.081865
	2.4707	-0.60311	-1.18356	1.93317	-0.98549	0.23029	-2.57647	0.58981	-0.11292		-1.58473	-1.34491	-0.54829	1.43627	-0.8353	0.30658	-2.66776	0.65838	-0.0938		0.442985	-0.97401	-0.865925	1.68472	-0.910395	0.268435	-2.62211	0.624095	-0.10336		0.442985	-0.97401	-0.865925	1.68472	-0.910395	0.268435	-2.62211	0.624095	-0.10336
	7.66338	0.41995	-1.58637	2.69558	-1.00039	0.07661	-2.63377	0.58336	-0.11749		-0.85749	-1.03374	-0.41447	1.53478	-0.87143	0.26428	-2.73329	0.58292	-0.13788		3.40294	-0.306895	-1.00042	2.11518	-0.93591	0.170445	-2.68353	0.58314	-0.127685		3.40294	-0.306895	-1.00042	2.11518	-0.93591	0.170445	-2.68353	0.58314	-0.127685
	1.55778	-1.40949	-1.59087	1.8032	-1.01352	0.32466	-2.72669	0.53162	-0.1176		-1.10428	-1.56669	-0.88414	1.3979	-0.95805	0.34409	-2.7355	0.59902	-0.12487		0.22675	-1.48809	-1.23751	1.60055	-0.985785	0.334375	-2.73109	0.56532	-0.121235		0.22675	-1.48809	-1.23751	1.60055	-0.985785	0.334375	-2.73109	0.56532	-0.121235
	-2.30812	-2.48024	-1.45669	1.32982	-0.99963	0.47878	-2.78918	0.46363	-0.11959		-0.77425	-1.68408	-1.13723	1.3622	-0.99575	0.36593	-2.74849	0.614	-0.11677		-1.54119	-2.08216	-1.29696	1.34601	-0.99769	0.422355	-2.76884	0.538815	-0.11818		-1.54119	-2.08216	-1.29696	1.34601	-0.99769	0.422355	-2.76884	0.538815	-0.11818
	-0.57477	-1.6543	-0.97582	1.90396	-0.9182	0.39808	-2.77562	0.35502	-0.12625		2.80034	0.53601	-0.17206	1.89562	-0.75822	0.06168	-2.82204	0.62269	-0.13628		1.11278	-0.559145	-0.57394	1.89979	-0.83821	0.22988	-2.79883	0.488855	-0.131265		1.11278	-0.559145	-0.57394	1.89979	-0.83821	0.22988	-2.79883	0.488855	-0.131265
	-0.02132	-1.25451	-0.69914	2.14745	-0.8189	0.35254	-2.79507	0.26038	-0.12448		3.28716	1.13719	0.30225	2.00878	-0.67359	-0.02179	-2.8737	0.59612	-0.15018		1.63292	-0.05866	-0.198445	2.07811	-0.746245	0.165375	-2.83439	0.42825	-0.13733		1.63292	-0.05866	-0.198445	2.07811	-0.746245	0.165375	-2.83439	0.42825	-0.13733
	-0.64775	-1.28088	-0.62664	2.0603	-0.70173	0.34214	-2.84752	0.17971	-0.11427		-4.82766	-2.77145	-0.59088	0.95123	-1.01491	0.50979	-2.86434	0.47132	-0.14846		-2.73771	-2.02617	-0.60876	1.50577	-0.85832	0.425965	-2.85593	0.325515	-0.131365		-2.73771	-2.02617	-0.60876	1.50577	-0.85832	0.425965	-2.85593	0.325515	-0.131365
	-0.81751	-1.29023	-0.57386	2.07493	-0.60869	0.35148	-2.88181	0.09788	-0.1046		-8.10749	-4.4727	-1.0113	0.5307	-1.14661	0.73458	-2.86371	0.41277	-0.14514		-4.4625	-2.88146	-0.79258	1.30282	-0.87765	0.54303	-2.87276	0.255325	-0.12487		-4.4625	-2.88146	-0.79258	1.30282	-0.87765	0.54303	-2.87276	0.255325	-0.12487
	-0.80458	-1.29278	-0.52897	2.13027	-0.5253	0.36872	-2.90882	0.01558	-0.09513		-3.40958	-2.53171	-0.65172	1.16125	-0.93245	0.45315	-2.87746	0.46352	-0.13914		-2.10708	-1.91224	-0.590345	1.64576	-0.728875	0.410935	-2.89314	0.23955	-0.117135		-2.10708	-1.91224	-0.590345	1.64576	-0.728875	0.410935	-2.89314	0.23955	-0.117135
	-0.85581	-1.36618	-0.62131	2.17635	-0.5006	0.38345	-2.92399	-0.12405	-0.12167		-0.66305	-1.31452	-0.47751	1.45306	-0.81069	0.27857	-2.89692	0.50144	-0.13011		-0.75943	-1.34035	-0.54941	1.81471	-0.655645	0.33101	-2.91045	0.188695	-0.12589		-0.75943	-1.34035	-0.54941	1.81471	-0.655645	0.33101	-2.91045	0.188695	-0.12589
	-0.55333	-1.40731	-0.74747	2.2346	-0.46193	0.38816	-2.93505	-0.26018	-0.14672		0.05706	-0.84895	-0.49579	1.39311	-0.78489	0.21493	-2.9223	0.52602	-0.11792		-0.248135	-1.12813	-0.62163	1.81385	-0.62341	0.301545	-2.92868	0.13292	-0.13232		-0.248135	-1.12813	-0.62163	1.81385	-0.62341	0.301545	-2.92868	0.13292	-0.13232
	1.901	-1.22211	-1.01322	2.3701	-0.31229	0.33397	-2.92692	-0.34894	-0.14625		0.30247	-0.81793	-0.58384	1.3298	-0.82198	0.2165	-2.89381	0.55397	-0.11754		1.10173	-1.02002	-0.79853	1.84995	-0.567135	0.275235	-2.91037	0.102515	-0.131895		1.10173	-1.02002	-0.79853	1.84995	-0.567135	0.275235	-2.91037	0.102515	-0.131895
	2.79297	-1.10666	-1.06148	2.47743	-0.15355	0.29981	-2.88027	-0.44066	-0.14326		0.23636	-1.07208	-0.71768	1.26429	-0.90034	0.26086	-2.82996	0.58413	-0.12491		1.51466	-1.08937	-0.88958	1.87086	-0.526945	0.280335	-2.85512	0.071735	-0.134085		1.51466	-1.08937	-0.88958	1.87086	-0.526945	0.280335	-2.85512	0.071735	-0.134085
	0.8727	-1.11675	-0.71827	2.53409	0.02159	0.30171	-2.76427	-0.53772	-0.13573		-0.1325	-1.13832	-0.6622	1.21176	-0.92519	0.27148	-2.81	0.5877	-0.13609		0.3701	-1.12753	-0.690235	1.87292	-0.4518	0.286595	-2.78714	0.02499	-0.13591		0.3701	-1.12753	-0.690235	1.87292	-0.4518	0.286595	-2.78714	0.02499	-0.13591
	0.1766	-1.06227	-0.4672	2.66338	0.19661	0.30363	-2.69704	-0.65861	-0.14966		-0.62086	-1.13038	-0.532	1.16436	-0.92893	0.26877	-2.80737	0.58077	-0.14878		-0.22213	-1.09632	-0.4996	1.91387	-0.36616	0.2862	-2.75221	-0.03892	-0.14922		-0.22213	-1.09632	-0.4996	1.91387	-0.36616	0.2862	-2.75221	-0.03892	-0.14922
	0.39863	-0.95937	-0.28525	2.84715	0.37153	0.30559	-2.66639	-0.79736	-0.17969		-0.51704	-0.91811	-0.42112	1.22603	-0.83228	0.20851	-2.74546	0.55059	-0.13498		-0.059205	-0.93874	-0.353185	2.03659	-0.230375	0.25705	-2.70593	-0.123385	-0.157335		-0.059205	-0.93874	-0.353185	2.03659	-0.230375	0.25705	-2.70593	-0.123385	-0.157335
	-1.56471	-1.70601	-0.34314	2.33052	0.04472	0.54711	-2.63084	-0.86149	-0.19914		-0.29209	-0.66404	-0.31419	1.31002	-0.71509	0.13649	-2.67143	0.51565	-0.11578		-0.9284	-1.18502	-0.328665	1.82027	-0.335185	0.3418	-2.65114	-0.17292	-0.15746		-0.9284	-1.18502	-0.328665	1.82027	-0.335185	0.3418	-2.65114	-0.17292	-0.15746
	-4.12407	-2.68434	-0.46645	1.62288	-0.41892	0.85397	-2.59395	-0.90525	-0.21572		-0.42696	-1.02789	-0.44726	1.25866	-0.8137	0.19679	-2.63879	0.49926	-0.13386		-2.27551	-1.85611	-0.456855	1.44077	-0.61631	0.52538	-2.61637	-0.202995	-0.17479		-2.27551	-1.85611	-0.456855	1.44077	-0.61631	0.52538	-2.61637	-0.202995	-0.17479
	0.548	-1.02608	-0.32338	2.54024	0.72304	0.30789	-2.46633	-0.94563	-0.17039		-0.61832	-1.40198	-0.57706	1.18646	-0.91442	0.26126	-2.6078	0.48398	-0.15243		-0.03516	-1.21403	-0.45022	1.86335	-0.09569	0.284575	-2.53707	-0.230825	-0.16141		-0.03516	-1.21403	-0.45022	1.86335	-0.09569	0.284575	-2.53707	-0.230825	-0.16141
	3.12722	-0.10912	-0.23837	3.01944	1.35659	0.01204	-2.35771	-0.98651	-0.14832		-1.39156	-1.3289	-0.41209	0.90226	-0.83432	0.26307	-2.56305	0.4687	-0.1418		0.86783	-0.71901	-0.32523	1.96085	0.261135	0.137555	-2.46038	-0.258905	-0.14506		0.86783	-0.71901	-0.32523	1.96085	0.261135	0.137555	-2.46038	-0.258905	-0.14506
	-1.96733	-1.91028	-0.36622	1.892	0.12601	0.63368	-2.31879	-1.0292	-0.21153		-1.7949	-1.28482	-0.31476	0.73108	-0.77052	0.25838	-2.50968	0.45489	-0.13133		-1.88112	-1.59755	-0.34049	1.31154	-0.322255	0.44603	-2.41424	-0.287155	-0.17143		-1.88112	-1.59755	-0.34049	1.31154	-0.322255	0.44603	-2.41424	-0.287155	-0.17143
	-2.00165	-1.81526	-0.30003	1.86618	0.25095	0.6219	-2.23781	-1.05565	-0.22577		-0.38984	-1.38245	-0.54808	1.11247	-0.78644	0.22197	-2.41412	0.44829	-0.1216		-1.19575	-1.59885	-0.424055	1.48933	-0.267745	0.421935	-2.32597	-0.30368	-0.173685		-1.19575	-1.59885	-0.424055	1.48933	-0.267745	0.421935	-2.32597	-0.30368	-0.173685
	4.71098	0.80799	0.02488	3.3092	2.18323	-0.23445	-2.10075	-1.06043	-0.1747		0.45474	-1.31256	-0.63462	1.30786	-0.75974	0.17828	-2.33119	0.4325	-0.11617		2.58286	-0.252285	-0.30487	2.30853	0.711745	-0.028085	-2.21597	-0.313965	-0.145435		2.58286	-0.252285	-0.30487	2.30853	0.711745	-0.028085	-2.21597	-0.313965	-0.145435
	3.66873	0.13272	-0.12661	3.04544	1.81768	-0.03312	-2.00773	-1.06637	-0.19356		-0.12057	-0.8183	-0.34932	1.03206	-0.6251	0.11615	-2.28023	0.39343	-0.12162		1.77408	-0.34279	-0.237965	2.03875	0.59629	0.041515	-2.14398	-0.33647	-0.15759		1.77408	-0.34279	-0.237965	2.03875	0.59629	0.041515	-2.14398	-0.33647	-0.15759
	-1.68179	-2.37506	-0.54277	1.83346	0.17556	0.75582	-1.93918	-1.07294	-0.25126		-0.28148	-0.60104	-0.2145	0.88774	-0.57314	0.09447	-2.22489	0.36773	-0.12338		-0.981635	-1.48805	-0.378635	1.3606	-0.19879	0.425145	-2.08203	-0.352605	-0.18732		-0.981635	-1.48805	-0.378635	1.3606	-0.19879	0.425145	-2.08203	-0.352605	-0.18732
	-1.2359	-1.83774	-0.3442	1.79606	0.43912	0.64336	-1.84121	-1.0202	-0.19386		0.18907	-0.80589	-0.30899	0.94377	-0.64716	0.1344	-2.16289	0.3624	-0.11952		-0.523415	-1.32181	-0.326595	1.36991	-0.10402	0.38888	-2.00205	-0.3289	-0.15669		-0.523415	-1.32181	-0.326595	1.36991	-0.10402	0.38888	-2.00205	-0.3289	-0.15669
	0.08591	-0.85981	-0.06568	1.93878	0.97955	0.39515	-1.74016	-0.96287	-0.12475		0.43499	-0.84951	-0.32602	0.9609	-0.68399	0.14579	-2.08328	0.32397	-0.12429		0.26045	-0.85466	-0.19585	1.44984	0.14778	0.27047	-1.91172	-0.31945	-0.12452		0.26045	-0.85466	-0.19585	1.44984	0.14778	0.27047	-1.91172	-0.31945	-0.12452
	0.236	-0.75153	-0.07968	1.87833	0.99038	0.33547	-1.66277	-0.9745	-0.15296		0.46461	-0.73789	-0.26847	0.94059	-0.68502	0.12968	-1.98674	0.25367	-0.13736		0.350305	-0.74471	-0.174075	1.40946	0.15268	0.232575	-1.82475	-0.360415	-0.14516		0.350305	-0.74471	-0.174075	1.40946	0.15268	0.232575	-1.82475	-0.360415	-0.14516
	0.33315	-0.76306	-0.11944	1.83025	0.97689	0.31544	-1.56723	-0.97199	-0.17362		0.3498	-0.69551	-0.22653	0.88178	-0.66343	0.12864	-1.89343	0.22427	-0.13199		0.341475	-0.729285	-0.172985	1.35601	0.15673	0.22204	-1.73033	-0.37386	-0.152805		0.341475	-0.729285	-0.172985	1.35601	0.15673	0.22204	-1.73033	-0.37386	-0.152805
	0.29796	-1.07409	-0.22358	1.81309	0.90261	0.39454	-1.42633	-0.93417	-0.17542		0.14744	-0.69511	-0.19404	0.79966	-0.62813	0.13674	-1.80208	0.21965	-0.11545		0.2227	-0.8846	-0.20881	1.30638	0.13724	0.26564	-1.6142	-0.35726	-0.145435		0.2227	-0.8846	-0.20881	1.30638	0.13724	0.26564	-1.6142	-0.35726	-0.145435
	0.28082	-1.05388	-0.21512	1.72661	0.87421	0.39167	-1.31389	-0.89563	-0.16855		0.12522	-0.63535	-0.16351	0.76205	-0.58362	0.12387	-1.72803	0.19559	-0.10712		0.20302	-0.844615	-0.189315	1.24433	0.145295	0.25777	-1.52096	-0.35002	-0.137835		0.20302	-0.844615	-0.189315	1.24433	0.145295	0.25777	-1.52096	-0.35002	-0.137835
	0.28173	-0.70244	-0.09405	1.57079	0.89169	0.30684	-1.22993	-0.8564	-0.153		0.16766	-0.55428	-0.13369	0.74043	-0.53581	0.10346	-1.66018	0.16456	-0.10173		0.224695	-0.62836	-0.11387	1.15561	0.17794	0.20515	-1.44505	-0.34592	-0.127365		0.224695	-0.62836	-0.11387	1.15561	0.17794	0.20515	-1.44505	-0.34592	-0.127365
	0.25878	-0.61713	-0.07198	1.46467	0.86589	0.28026	-1.13985	-0.81311	-0.14327		-0.00178	-0.67462	-0.15933	0.66227	-0.52838	0.11592	-1.55559	0.14284	-0.09341		0.1285	-0.645875	-0.115655	1.06347	0.168755	0.19809	-1.34772	-0.335135	-0.11834		0.1285	-0.645875	-0.115655	1.06347	0.168755	0.19809	-1.34772	-0.335135	-0.11834
	0.22628	-0.63827	-0.0895	1.37843	0.82278	0.27697	-1.04734	-0.7682	-0.13586		-0.2089	-0.83077	-0.19483	0.57406	-0.52813	0.13422	-1.44447	0.12279	-0.08458		0.00869	-0.73452	-0.142165	0.976245	0.147325	0.205595	-1.24591	-0.322705	-0.11022		0.00869	-0.73452	-0.142165	0.976245	0.147325	0.205595	-1.24591	-0.322705	-0.11022
	0.22184	-0.7519	-0.12529	1.30357	0.74514	0.3006	-0.94526	-0.72448	-0.13185		-0.10353	-0.62156	-0.11822	0.57023	-0.46395	0.11787	-1.35805	0.11362	-0.06655		0.059155	-0.68673	-0.121755	0.9369	0.140595	0.209235	-1.15166	-0.30543	-0.0992		0.059155	-0.68673	-0.121755	0.9369	0.140595	0.209235	-1.15166	-0.30543	-0.0992
	0.22131	-0.82262	-0.15	1.22195	0.67696	0.31037	-0.84298	-0.67968	-0.1271		0.00016124	-0.42534	-0.04759	0.56465	-0.40193	0.10134	-1.27231	0.10458	-0.04972		0.110736	-0.62398	-0.098795	0.8933	0.137515	0.205855	-1.05764	-0.28755	-0.08841		0.110736	-0.62398	-0.098795	0.8933	0.137515	0.205855	-1.05764	-0.28755	-0.08841
	0.23119	-0.59319	-0.09977	1.09449	0.68155	0.22456	-0.74384	-0.62782	-0.11631		-0.06667	-0.56375	-0.10393	0.49711	-0.39692	0.0992	-1.18298	0.09178	-0.05199		0.08226	-0.57847	-0.10185	0.7958	0.142315	0.16188	-0.96341	-0.26802	-0.08415		0.08226	-0.57847	-0.10185	0.7958	0.142315	0.16188	-0.96341	-0.26802	-0.08415
	0.26716	-0.38203	-0.03515	0.97578	0.68268	0.16632	-0.66619	-0.57145	-0.09599		-0.09425	-0.61222	-0.13125	0.44108	-0.3832	0.09203	-1.09568	0.0757	-0.05382		0.086455	-0.497125	-0.0832	0.70843	0.14974	0.129175	-0.880935	-0.247875	-0.074905		0.086455	-0.497125	-0.0832	0.70843	0.14974	0.129175	-0.880935	-0.247875	-0.074905
	0.35009	-0.20379	0.05535	0.87282	0.67755	0.15768	-0.6272	-0.50694	-0.05848		0.04693	-0.27399	-0.03383	0.43458	-0.33197	0.0632	-1.01711	0.04554	-0.05382		0.19851	-0.23889	0.01076	0.6537	0.17279	0.11044	-0.822155	-0.2307	-0.05615		0.19851	-0.23889	0.01076	0.6537	0.17279	0.11044	-0.822155	-0.2307	-0.05615
	0.4183	-0.19907	0.05992	0.79139	0.6199	0.15582	-0.56794	-0.46585	-0.05		0.17738	-0.03568	0.03292	0.42216	-0.26718	0.04119	-0.93577	0.04258	-0.04306		0.29784	-0.117375	0.04642	0.606775	0.17636	0.098505	-0.751855	-0.211635	-0.04653		0.29784	-0.117375	0.04642	0.606775	0.17636	0.098505	-0.751855	-0.211635	-0.04653
	0.47547	-0.3245	4.34e-05	0.72613	0.52285	0.15905	-0.49348	-0.44234	-0.0633		0.28299	-0.02845	0.02876	0.39609	-0.17104	0.03496	-0.84802	0.10253	-0.00747		0.37923	-0.176475	0.0144017	0.56111	0.175905	0.097005	-0.67075	-0.169905	-0.035385		0.37923	-0.176475	0.0144017	0.56111	0.175905	0.097005	-0.67075	-0.169905	-0.035385
	0.57399	-0.42555	-0.03622	0.70471	0.48753	0.16755	-0.41063	-0.4028	-0.0646		0.38741	-0.18141	-0.00363	0.37451	-0.18671	0.04914	-0.77213	0.10947	0.00033124		0.4807	-0.30348	-0.019925	0.53961	0.15041	0.108345	-0.59138	-0.146665	-0.0321344		0.4807	-0.30348	-0.019925	0.53961	0.15041	0.108345	-0.59138	-0.146665	-0.0321344
	0.6838	-0.51996	-0.06604	0.69525	0.46906	0.17749	-0.32549	-0.35889	-0.06263		0.49012	-0.56007	-0.07582	0.35927	-0.35996	0.09207	-0.71295	0.0417	-0.03105		0.58696	-0.540015	-0.07093	0.52726	0.05455	0.13478	-0.51922	-0.158595	-0.04684		0.58696	-0.540015	-0.07093	0.52726	0.05455	0.13478	-0.51922	-0.158595	-0.04684
	0.63204	-0.26647	-0.03769	0.51841	0.46963	0.08978	-0.34422	-0.32872	-0.02506		0.55861	-0.62028	-0.08053	0.35827	-0.41471	0.09962	-0.65049	-0.00706	-0.04491		0.595325	-0.443375	-0.05911	0.43834	0.02746	0.0947	-0.497355	-0.16789	-0.034985		0.595325	-0.443375	-0.05911	0.43834	0.02746	0.0947	-0.497355	-0.16789	-0.034985
	0.61835	-0.05737	-0.01751	0.38924	0.46893	0.01476	-0.33739	-0.29951	-0.00577		0.59654	-0.39616	-0.02501	0.37	-0.36365	0.07559	-0.5851	-0.03887	-0.04312		0.607445	-0.226765	-0.02126	0.37962	0.05264	0.045175	-0.461245	-0.16919	-0.024445		0.607445	-0.226765	-0.02126	0.37962	0.05264	0.045175	-0.461245	-0.16919	-0.024445
	0.74425	-0.01104	-0.02729	0.4349	0.46356	-0.01373	-0.23686	-0.27381	-0.05355		0.56944	-0.11548	0.01148	0.32401	-0.2136	0.02612	-0.54401	-0.02555	-0.03353		0.656845	-0.06326	-0.007905	0.379455	0.12498	0.006195	-0.390435	-0.14968	-0.04354		0.656845	-0.06326	-0.007905	0.379455	0.12498	0.006195	-0.390435	-0.14968	-0.04354
	0.73003	-0.04559	-0.0507	0.40368	0.4178	-0.02209	-0.18932	-0.24778	-0.06309		0.506	0.19679	0.03734	0.24577	-0.00823	-0.03756	-0.51651	0.01298	-0.01957		0.618015	0.0756	-0.00668	0.324725	0.204785	-0.029825	-0.352915	-0.1174	-0.04133		0.618015	0.0756	-0.00668	0.324725	0.204785	-0.029825	-0.352915	-0.1174	-0.04133
	0.52898	-0.18797	-0.09225	0.26994	0.31819	-0.00363	-0.21243	-0.2213	-0.02165		0.54189	-0.08147	-0.01684	0.23459	-0.089	-0.02553	-0.45165	-0.01902	-0.0389		0.535435	-0.13472	-0.054545	0.252265	0.114595	-0.01458	-0.33204	-0.12016	-0.030275		0.535435	-0.13472	-0.054545	0.252265	0.114595	-0.01458	-0.33204	-0.12016	-0.030275
	0.49231	-0.16215	-0.0733	0.23549	0.28336	0.00308	-0.171	-0.1801	-0.01403		0.61006	-0.55165	-0.09704	0.2452	-0.26278	0.0111	-0.37465	-0.07395	-0.06904		0.551185	-0.3569	-0.08517	0.240345	0.01029	0.00709	-0.272825	-0.127025	-0.041535		0.551185	-0.3569	-0.08517	0.240345	0.01029	0.00709	-0.272825	-0.127025	-0.041535
	0.54696	-0.04287	-0.02074	0.2562	0.28452	0.00327	-0.09372	-0.13074	-0.02521		0.75631	-0.17503	-0.00308	0.30402	-0.12306	0.00302	-0.32512	-0.03063	-0.02422		0.651635	-0.10895	-0.01191	0.28011	0.08073	0.003145	-0.20942	-0.080685	-0.024715		0.651635	-0.10895	-0.01191	0.28011	0.08073	0.003145	-0.20942	-0.080685	-0.024715
	0.46759	-0.19065	-0.03945	0.24802	0.20674	0.03908	-0.07064	-0.12395	-0.03078		0.91444	0.33044	0.11738	0.37018	0.06437	-0.01186	-0.27977	0.02764	0.03201		0.691015	0.069895	0.038965	0.3091	0.135555	0.01361	-0.175205	-0.048155	0.000615		0.691015	0.069895	0.038965	0.3091	0.135555	0.01361	-0.175205	-0.048155	0.000615
	0.37257	-0.35871	-0.06999	0.23217	0.12398	0.07196	-0.05664	-0.12246	-0.03636		0.77704	-0.06092	0.03715	0.299	-0.02067	0.00107	-0.24212	-0.00642	0.00955		0.574805	-0.209815	-0.01642	0.265585	0.051655	0.036515	-0.14938	-0.06444	-0.013405		0.574805	-0.209815	-0.01642	0.265585	0.051655	0.036515	-0.14938	-0.06444	-0.013405
	0.36443	-0.21179	-0.0999	0.17905	0.14749	-0.01043	-0.04332	-0.09757	-0.05419		0.6279	-0.38612	-0.03307	0.22552	-0.09035	0.01082	-0.20723	-0.03624	-0.01087		0.496165	-0.298955	-0.066485	0.202285	0.02857	0.000195	-0.125275	-0.066905	-0.03253		0.496165	-0.298955	-0.066485	0.202285	0.02857	0.000195	-0.125275	-0.066905	-0.03253
	0.36792	0.03	-0.09499	0.10683	0.18517	-0.09863	-0.03563	-0.07205	-0.05803		0.42067	0.08933	0.02985	0.15529	0.03775	-0.01502	-0.19738	-0.00843	0.00279		0.394295	0.059665	-0.03257	0.13106	0.11146	-0.056825	-0.116505	-0.04024	-0.02762		0.394295	0.059665	-0.03257	0.13106	0.11146	-0.056825	-0.116505	-0.04024	-0.02762
	0.40048	0.50897	-0.00302	-0.01314	0.25827	-0.20135	-0.04201	-0.04493	-0.02693		0.2826	0.35691	0.06863	0.10371	0.10164	-0.02778	-0.18262	0.00733	0.00911		0.34154	0.43294	0.032805	0.045285	0.179955	-0.114565	-0.112315	-0.0188	-0.00891		0.34154	0.43294	0.032805	0.045285	0.179955	-0.114565	-0.112315	-0.0188	-0.00891
	0.48261	0.35606	0.01571	0.028	0.2263	-0.13412	-0.03591	-0.03597	-0.01754		0.40855	-0.16924	0.01521	0.12336	-0.07961	0.00935	-0.14909	-0.02293	-0.0126		0.44558	0.09341	0.01546	0.07568	0.073345	-0.062385	-0.0925	-0.02945	-0.01507		0.44558	0.09341	0.01546	0.07568	0.073345	-0.062385	-0.0925	-0.02945	-0.01507
	0.61431	-0.42874	-0.03879	0.23026	0.08924	0.10304	-0.01735	-0.04518	-0.02987		0.479	-0.51464	-0.02284	0.1397	-0.17552	0.03049	-0.12063	-0.03646	-0.02246		0.546655	-0.47169	-0.030815	0.18498	-0.04314	0.066765	-0.06899	-0.04082	-0.026165		0.546655	-0.47169	-0.030815	0.18498	-0.04314	0.066765	-0.06899	-0.04082	-0.026165
	0.488	-0.26779	-0.01731	0.16282	0.10296	0.06535	-0.01319	-0.01623	-0.00836		0.43192	-0.47729	-0.02831	0.14904	-0.09073	0.01777	-0.10293	-0.01454	-0.00725		0.45996	-0.37254	-0.02281	0.15593	0.006115	0.04156	-0.05806	-0.015385	-0.007805		0.45996	-0.37254	-0.02281	0.15593	0.006115	0.04156	-0.05806	-0.015385	-0.007805
	0.25847	0.27146	0.03457	-0.0125	0.17699	-0.08226	-0.0148	0.02798	0.02669		0.4955	-0.23165	-0.00737	0.14165	-0.02502	-0.00238	-0.08169	-0.01421	-0.00609		0.376985	0.019905	0.0136	0.064575	0.075985	-0.04232	-0.048245	0.006885	0.0103		0.376985	0.019905	0.0136	0.064575	0.075985	-0.04232	-0.048245	0.006885	0.0103
	0.55438	0.06479	-0.02874	-0.00389	0.13463	-0.06074	-0.00383	0.02169	0.01629		0.70342	0.28569	0.04804	0.11242	0.0158	-0.03225	-0.05583	-0.04206	-0.02327		0.6289	0.17524	0.00965	0.054265	0.075215	-0.046495	-0.02983	-0.010185	-0.00349		0.6289	0.17524	0.00965	0.054265	0.075215	-0.046495	-0.02983	-0.010185	-0.00349
	0.80199	-0.11927	-0.07531	0.01039	0.08557	-0.03288	0.00703	0.01322	0.00422		0.781	0.42847	0.06481	0.10254	0.07722	-0.0384	-0.03913	-0.03036	-0.01134		0.791495	0.1546	-0.00525	0.056465	0.081395	-0.03564	-0.01605	-0.00857	-0.00356		0.791495	0.1546	-0.00525	0.056465	0.081395	-0.03564	-0.01605	-0.00857	-0.00356
	0.51727	0.17659	0.03179	-0.02625	0.05004	-0.04506	0.01143	0.01496	0.00309		0.75069	0.26126	0.0496	0.10866	0.15569	-0.02494	-0.03	0.01406	0.02468		0.63398	0.218925	0.040695	0.041205	0.102865	-0.035	-0.009285	0.01451	0.013885		0.63398	0.218925	0.040695	0.041205	0.102865	-0.035	-0.009285	0.01451	0.013885
	0.34703	0.3492	0.07832	-0.05334	0.04235	-0.06303	0.01382	0.01734	0.00397		0.79415	0.09166	0.0357	0.13703	0.12596	-0.0153	-0.01279	0.02126	0.02545		0.57059	0.22043	0.05701	0.041845	0.084155	-0.039165	0.000515	0.0193	0.01471		0.57059	0.22043	0.05701	0.041845	0.084155	-0.039165	0.000515	0.0193	0.01471
	0.38282	0.29996	0.01585	-0.06321	0.08481	-0.09142	0.01259	0.02086	0.00846		0.87556	-0.07916	0.02247	0.17684	0.04058	-0.00763	0.00858	0.0093	0.0081		0.62919	0.1104	0.01916	0.056815	0.062695	-0.049525	0.010585	0.01508	0.00828		0.62919	0.1104	0.01916	0.056815	0.062695	-0.049525	0.010585	0.01508	0.00828
	0.43051	0.19836	-0.01342	-0.04069	0.10362	-0.08038	0.01383	0.02241	0.00952		0.79337	0.09086	0.03303	0.14385	0.05215	-0.01323	0.01288	0.00504	0.00338		0.61194	0.14461	0.009805	0.05158	0.077885	-0.046805	0.013355	0.013725	0.00645		0.61194	0.14461	0.009805	0.05158	0.077885	-0.046805	0.013355	0.013725	0.00645
	0.48712	0.05749	-0.01778	0.00613	0.10469	-0.03977	0.01691	0.02248	0.00803		0.6633	0.36063	0.05055	0.08956	0.0921	-0.02272	0.01218	0.00303	0.00237		0.57521	0.20906	0.016385	0.047845	0.098395	-0.031245	0.014545	0.012755	0.0052		0.57521	0.20906	0.016385	0.047845	0.098395	-0.031245	0.014545	0.012755	0.0052
	0.49575	0.07652	0.0012	0.00677	0.09055	-0.03114	0.01909	0.02289	0.00668		0.67242	0.15301	0.03378	0.08275	0.0601	-0.01129	0.01502	0.00493	0.00419		0.584085	0.114765	0.01749	0.04476	0.075325	-0.021215	0.017055	0.01391	0.005435		0.584085	0.114765	0.01749	0.04476	0.075325	-0.021215	0.017055	0.01391	0.005435
	0.49129	0.13917	0.02654	-0.00517	0.07225	-0.03122	0.02102	0.0234	0.00538		0.69931	-0.11554	0.01262	0.08201	0.01891	0.00281	0.01831	0.00733	0.00636		0.5953	0.011815	0.01958	0.03842	0.04558	-0.014205	0.019665	0.015365	0.00587		0.5953	0.011815	0.01958	0.03842	0.04558	-0.014205	0.019665	0.015365	0.00587
rubber	c3t1										c3t4
	h			k			a				h			k			a				h			k			a				h			k			a
	-2.0437	-0.04058	0.30332	-0.71048	-0.04571	0.09083	-0.10304	-0.02747	-0.02933		-0.89514	-0.03149	0.07393	-0.42179	-0.04143	0.0346	-0.01257	-0.01947	-0.03026		-1.46942	-0.036035	0.188625	-0.566135	-0.04357	0.062715	-0.057805	-0.02347	-0.029795		-1.46942	-0.036035	0.188625	-0.566135	-0.04357	0.062715	-0.057805	-0.02347	-0.029795
	-2.70724	-0.07467	0.28777	-1.04335	-0.01605	0.08156	-0.27264	0.04807	-0.06701		-1.60851	0.01353	0.16571	-0.58888	0.04456	0.03184	-0.05281	0.01766	-0.028		-2.15788	-0.03057	0.22674	-0.816115	0.014255	0.0567	-0.162725	0.032865	-0.047505		-2.15788	-0.03057	0.22674	-0.816115	0.014255	0.0567	-0.162725	0.032865	-0.047505
	-3.18977	-0.15047	0.22611	-1.28211	-0.03019	0.08635	-0.44759	0.10547	-0.09655		-2.25172	0.0429	0.24332	-0.78133	0.09917	0.0348	-0.11303	0.0424	-0.03228		-2.72074	-0.053785	0.234715	-1.03172	0.03449	0.060575	-0.28031	0.073935	-0.064415		-2.72074	-0.053785	0.234715	-1.03172	0.03449	0.060575	-0.28031	0.073935	-0.064415
	-2.85773	-0.41393	-0.04308	-1.09742	-0.24142	0.15436	-0.64664	0.08121	-0.08946		-2.63762	0.01492	0.26894	-1.06673	0.03868	0.05873	-0.24651	0.02172	-0.06054		-2.74768	-0.199505	0.11293	-1.08207	-0.10137	0.106545	-0.446575	0.051465	-0.075		-2.74768	-0.199505	0.11293	-1.08207	-0.10137	0.106545	-0.446575	0.051465	-0.075
	-2.21465	-0.63169	-0.31435	-0.78949	-0.4161	0.19563	-0.78534	0.06676	-0.08198		-2.77979	-0.1147	0.16988	-1.1454	-0.07312	0.09604	-0.43736	0.0259	-0.07316		-2.49722	-0.373195	-0.072235	-0.967445	-0.24461	0.145835	-0.61135	0.04633	-0.07757		-2.49722	-0.373195	-0.072235	-0.967445	-0.24461	0.145835	-0.61135	0.04633	-0.07757
	-1.02724	-0.76948	-0.58927	-0.26592	-0.52684	0.19008	-0.81843	0.06949	-0.07383		-2.59697	-0.37983	-0.09544	-0.94843	-0.25333	0.15121	-0.70468	0.06326	-0.06491		-1.81211	-0.574655	-0.342355	-0.607175	-0.390085	0.170645	-0.761555	0.066375	-0.06937		-1.81211	-0.574655	-0.342355	-0.607175	-0.390085	0.170645	-0.761555	0.066375	-0.06937
	-0.02416	-0.80353	-0.74499	0.13655	-0.58931	0.17056	-0.84919	0.10079	-0.0792		-1.48107	-0.69559	-0.50184	-0.42514	-0.46293	0.1876	-0.81964	0.12382	-0.06291		-0.752615	-0.74956	-0.623415	-0.144295	-0.52612	0.17908	-0.834415	0.112305	-0.071055		-0.752615	-0.74956	-0.623415	-0.144295	-0.52612	0.17908	-0.834415	0.112305	-0.071055
	0.82531	-0.75114	-0.80136	0.43811	-0.61155	0.13942	-0.87801	0.15591	-0.09585		0.1532	-1.03947	-0.98663	0.27943	-0.68884	0.21357	-0.84996	0.19726	-0.06437		0.489255	-0.895305	-0.893995	0.35877	-0.650195	0.176495	-0.863985	0.176585	-0.08011		0.489255	-0.895305	-0.893995	0.35877	-0.650195	0.176495	-0.863985	0.176585	-0.08011
	0.9562	-0.67235	-0.75487	0.54433	-0.61041	0.12081	-0.88742	0.16686	-0.11085		0.34048	-1.11391	-1.07862	0.40766	-0.75109	0.22155	-0.91891	0.20811	-0.09148		0.64834	-0.89313	-0.916745	0.475995	-0.68075	0.17118	-0.903165	0.187485	-0.101165		0.64834	-0.89313	-0.916745	0.475995	-0.68075	0.17118	-0.903165	0.187485	-0.101165
	0.81762	-0.58366	-0.66981	0.57729	-0.60051	0.10691	-0.88955	0.16123	-0.12522		0.25299	-1.10496	-1.06043	0.4242	-0.76847	0.22168	-0.98782	0.20794	-0.11945		0.535305	-0.84431	-0.86512	0.500745	-0.68449	0.164295	-0.938685	0.184585	-0.122335		0.535305	-0.84431	-0.86512	0.500745	-0.68449	0.164295	-0.938685	0.184585	-0.122335
	0.11324	-0.03848	0.00482	0.36635	-0.36169	0.03873	-0.97559	0.16282	-0.09054		-0.27123	-0.59573	-0.46095	0.23756	-0.55734	0.15889	-0.97253	0.20005	-0.10308		-0.078995	-0.317105	-0.228065	0.301955	-0.459515	0.09881	-0.97406	0.181435	-0.09681		-0.078995	-0.317105	-0.228065	0.301955	-0.459515	0.09881	-0.97406	0.181435	-0.09681
	-0.68052	0.45398	0.63857	0.13344	-0.14011	-0.01809	-1.07662	0.17094	-0.05813		-0.75797	-0.20518	0.00719	0.09253	-0.40923	0.11773	-0.96103	0.19507	-0.09061		-0.719245	0.1244	0.32288	0.112985	-0.27467	0.04982	-1.01883	0.183005	-0.07437		-0.719245	0.1244	0.32288	0.112985	-0.27467	0.04982	-1.01883	0.183005	-0.07437
	-1.80233	-0.03725	0.27394	-0.07512	-0.31972	0.0929	-1.24366	0.23719	-0.09758		-1.15099	-0.11129	0.14699	0.05153	-0.41871	0.13064	-0.95903	0.19738	-0.08792		-1.47666	-0.07427	0.210465	-0.011795	-0.369215	0.11177	-1.10135	0.217285	-0.09275		-1.47666	-0.07427	0.210465	-0.011795	-0.369215	0.11177	-1.10135	0.217285	-0.09275
	-2.73215	-0.45779	-0.0274	-0.21037	-0.48029	0.18973	-1.39987	0.29054	-0.13062		-1.47934	-0.08661	0.18105	0.0501	-0.41806	0.13006	-1.01652	0.20408	-0.08963		-2.10575	-0.2722	0.076825	-0.080135	-0.449175	0.159895	-1.20819	0.24731	-0.110125		-2.10575	-0.2722	0.076825	-0.080135	-0.449175	0.159895	-1.20819	0.24731	-0.110125
	-3.15	-0.68981	-0.15997	-0.15011	-0.59006	0.24879	-1.52719	0.30953	-0.14655		-1.74304	-0.13112	0.10938	0.08825	-0.40727	0.11598	-1.13349	0.21517	-0.09574		-2.44652	-0.410465	-0.025295	-0.03093	-0.498665	0.182385	-1.33034	0.26235	-0.121145		-2.44652	-0.410465	-0.025295	-0.03093	-0.498665	0.182385	-1.33034	0.26235	-0.121145
	-3.34835	-0.96992	-0.36138	-0.07749	-0.71742	0.31971	-1.65921	0.33574	-0.16187		-1.90554	-0.15817	0.08561	0.19608	-0.39626	0.10896	-1.26262	0.26372	-0.08694		-2.62695	-0.564045	-0.137885	0.059295	-0.55684	0.214335	-1.46091	0.29973	-0.124405		-2.62695	-0.564045	-0.137885	0.059295	-0.55684	0.214335	-1.46091	0.29973	-0.124405
	-3.2833	-1.30774	-0.64541	0.00998	-0.86588	0.40488	-1.79688	0.37061	-0.17646		-2.02756	-0.17824	0.08101	0.33178	-0.38515	0.10478	-1.39662	0.32726	-0.07217		-2.65543	-0.74299	-0.2822	0.17088	-0.625515	0.25483	-1.59675	0.348935	-0.124315		-2.65543	-0.74299	-0.2822	0.17088	-0.625515	0.25483	-1.59675	0.348935	-0.124315
	-2.97585	-1.43692	-0.79465	0.2368	-0.94684	0.4223	-1.92445	0.37947	-0.18206		-2.69448	-0.81255	-0.4038	0.2534	-0.61747	0.26224	-1.56538	0.36265	-0.11176		-2.83516	-1.12474	-0.599225	0.2451	-0.782155	0.34227	-1.74491	0.37106	-0.14691		-2.83516	-1.12474	-0.599225	0.2451	-0.782155	0.34227	-1.74491	0.37106	-0.14691
	-2.52989	-1.44688	-0.86686	0.54325	-0.98923	0.401	-2.04624	0.37346	-0.18254		-3.20248	-1.35879	-0.83125	0.23276	-0.8228	0.39399	-1.72129	0.39841	-0.14617		-2.86619	-1.40284	-0.849055	0.388005	-0.906015	0.397495	-1.88376	0.385935	-0.164355		-2.86619	-1.40284	-0.849055	0.388005	-0.906015	0.397495	-1.88376	0.385935	-0.164355
	-2.09774	-1.41551	-0.88616	0.76842	-1.00581	0.38154	-2.12711	0.38273	-0.18095		-2.50548	-1.09308	-0.69291	0.65734	-0.75385	0.29686	-1.78407	0.44939	-0.12438		-2.30161	-1.25429	-0.789535	0.71288	-0.87983	0.3392	-1.95559	0.41606	-0.152665		-2.30161	-1.25429	-0.789535	0.71288	-0.87983	0.3392	-1.95559	0.41606	-0.152665
	-1.66865	-1.37496	-0.8937	0.97553	-1.01666	0.36248	-2.19888	0.39538	-0.17892		-2.10442	-1.0157	-0.67561	0.97342	-0.72969	0.25488	-1.85837	0.48645	-0.10478		-1.88654	-1.19533	-0.784655	0.974475	-0.873175	0.30868	-2.02862	0.440915	-0.14185		-1.88654	-1.19533	-0.784655	0.974475	-0.873175	0.30868	-2.02862	0.440915	-0.14185
	-1.90656	-1.42681	-0.85375	0.97024	-1.02548	0.38166	-2.28558	0.41929	-0.17811		-2.23603	-1.27735	-0.87616	1.09419	-0.78616	0.31216	-1.9534	0.49843	-0.08911		-2.0713	-1.35208	-0.864955	1.03222	-0.90582	0.34691	-2.11949	0.45886	-0.13361		-2.0713	-1.35208	-0.864955	1.03222	-0.90582	0.34691	-2.11949	0.45886	-0.13361
	-2.08678	-1.47255	-0.83097	0.97093	-1.02425	0.39121	-2.37067	0.44088	-0.17697		-2.28313	-1.4326	-0.99476	1.20759	-0.82436	0.33913	-2.01594	0.4965	-0.08787		-2.18495	-1.45257	-0.912865	1.08926	-0.924305	0.36517	-2.19331	0.46869	-0.13242		-2.18495	-1.45257	-0.912865	1.08926	-0.924305	0.36517	-2.19331	0.46869	-0.13242
	-2.00741	-1.49073	-0.88547	0.99848	-0.97777	0.35745	-2.44847	0.45209	-0.17434		-2.26685	-1.50804	-1.05192	1.31548	-0.84885	0.34337	-2.05411	0.48414	-0.09745		-2.13713	-1.49938	-0.968695	1.15698	-0.91331	0.35041	-2.25129	0.468115	-0.135895		-2.13713	-1.49938	-0.968695	1.15698	-0.91331	0.35041	-2.25129	0.468115	-0.135895
	-1.97377	-1.52061	-0.90483	1.04786	-0.96607	0.34643	-2.52242	0.46259	-0.17468		-2.71885	-1.40201	-0.78627	1.3967	-0.83478	0.33336	-2.11867	0.49339	-0.09739		-2.34631	-1.46131	-0.84555	1.22228	-0.900425	0.339895	-2.32055	0.47799	-0.136035		-2.34631	-1.46131	-0.84555	1.22228	-0.900425	0.339895	-2.32055	0.47799	-0.136035
	-2.02015	-1.57094	-0.86265	1.13543	-1.01525	0.37521	-2.58962	0.47184	-0.18021		-3.29856	-1.24649	-0.4326	1.47064	-0.8102	0.31946	-2.19042	0.50855	-0.0947		-2.65936	-1.40871	-0.647625	1.30303	-0.912725	0.347335	-2.39002	0.490195	-0.137455		-2.65936	-1.40871	-0.647625	1.30303	-0.912725	0.347335	-2.39002	0.490195	-0.137455
	-2.03151	-1.54008	-0.78415	1.23185	-1.00448	0.36869	-2.67304	0.48819	-0.17451		-2.7818	-1.10584	-0.39313	1.52941	-0.73289	0.27689	-2.28592	0.58562	-0.07881		-2.40666	-1.32296	-0.58864	1.38063	-0.868685	0.32279	-2.47948	0.536905	-0.12666		-2.40666	-1.32296	-0.58864	1.38063	-0.868685	0.32279	-2.47948	0.536905	-0.12666
	-2.01369	-1.44156	-0.67538	1.33562	-0.94375	0.33276	-2.76998	0.51044	-0.15944		-2.49268	-1.08648	-0.42607	1.59547	-0.68818	0.25467	-2.37569	0.63755	-0.06928		-2.25319	-1.26402	-0.550725	1.46555	-0.815965	0.293715	-2.57283	0.573995	-0.11436		-2.25319	-1.26402	-0.550725	1.46555	-0.815965	0.293715	-2.57283	0.573995	-0.11436
	-1.7227	-1.49585	-0.75978	1.42929	-0.94864	0.34304	-2.81142	0.5398	-0.15377		-3.03819	-1.51181	-0.72446	1.68821	-0.76306	0.30706	-2.44445	0.59734	-0.08311		-2.38044	-1.50383	-0.74212	1.55875	-0.85585	0.32505	-2.62793	0.56857	-0.11844		-2.38044	-1.50383	-0.74212	1.55875	-0.85585	0.32505	-2.62793	0.56857	-0.11844
	-1.32928	-1.60744	-0.91661	1.51916	-0.97813	0.37066	-2.83205	0.57181	-0.15162		-2.24754	-1.46203	-0.73751	1.76273	-0.81521	0.35025	-2.51274	0.57636	-0.09226		-1.78841	-1.53473	-0.82706	1.64095	-0.89667	0.360455	-2.67239	0.574085	-0.12194		-1.78841	-1.53473	-0.82706	1.64095	-0.89667	0.360455	-2.67239	0.574085	-0.12194
	-1.39184	-1.55816	-0.828	1.54259	-0.97313	0.36933	-2.9104	0.57459	-0.15374		0.32465	-0.77876	-0.37012	1.81294	-0.83706	0.38117	-2.5804	0.58104	-0.09516		-0.533595	-1.16846	-0.59906	1.67776	-0.905095	0.37525	-2.7454	0.577815	-0.12445		-0.533595	-1.16846	-0.59906	1.67776	-0.905095	0.37525	-2.7454	0.577815	-0.12445
	-1.49069	-1.50361	-0.72454	1.56118	-0.96662	0.36796	-2.98985	0.57308	-0.15529		-0.24522	-1.00081	-0.49351	1.85012	-0.8393	0.38469	-2.64354	0.58504	-0.09259		-0.867955	-1.25221	-0.609025	1.70565	-0.90296	0.376325	-2.8167	0.57906	-0.12394		-0.867955	-1.25221	-0.609025	1.70565	-0.90296	0.376325	-2.8167	0.57906	-0.12394
	-1.49647	-1.55718	-0.71805	1.59789	-0.97949	0.39512	-3.0226	0.55787	-0.14685		-2.56069	-1.7258	-0.88956	1.88005	-0.83064	0.37299	-2.70417	0.58868	-0.08698		-2.02858	-1.64149	-0.803805	1.73897	-0.905065	0.384055	-2.86339	0.573275	-0.116915		-2.02858	-1.64149	-0.803805	1.73897	-0.905065	0.384055	-2.86339	0.573275	-0.116915
	-1.50374	-1.59915	-0.7118	1.64688	-0.99073	0.41518	-3.0556	0.55011	-0.1395		-2.24249	-1.54458	-0.7644	1.90471	-0.82369	0.35583	-2.79646	0.60208	-0.09124		-1.87312	-1.57187	-0.7381	1.7758	-0.90721	0.385505	-2.92603	0.576095	-0.11537		-1.87312	-1.57187	-0.7381	1.7758	-0.90721	0.385505	-2.92603	0.576095	-0.11537
	-1.51499	-1.6102	-0.7062	1.72862	-0.99763	0.41633	-3.08931	0.56221	-0.13501		-1.49804	-1.24424	-0.5772	1.93315	-0.82146	0.34229	-2.88936	0.61526	-0.09668		-1.50652	-1.42722	-0.6417	1.83089	-0.909545	0.37931	-2.98934	0.588735	-0.115845		-1.50652	-1.42722	-0.6417	1.83089	-0.909545	0.37931	-2.98934	0.588735	-0.115845
	-1.53403	-1.65311	-0.75192	1.80087	-1.00039	0.41456	-3.11675	0.59567	-0.12706		-0.91868	-1.35875	-0.71282	2.02228	-0.87673	0.38763	-2.92145	0.60441	-0.09589		-1.22636	-1.50593	-0.73237	1.91158	-0.93856	0.401095	-3.0191	0.60004	-0.111475		-1.22636	-1.50593	-0.73237	1.91158	-0.93856	0.401095	-3.0191	0.60004	-0.111475
	-1.56243	-1.73427	-0.85923	1.86173	-0.99819	0.40931	-3.13666	0.65475	-0.11495		-0.84939	-1.6141	-0.88321	2.07139	-0.93851	0.44341	-2.95757	0.60161	-0.09699		-1.20591	-1.67419	-0.87122	1.96656	-0.96835	0.42636	-3.04711	0.62818	-0.10597		-1.20591	-1.67419	-0.87122	1.96656	-0.96835	0.42636	-3.04711	0.62818	-0.10597
	-0.98667	-1.64213	-0.97081	1.91764	-1.03493	0.4091	-3.16849	0.65394	-0.11844		-2.05527	-2.22154	-1.14054	2.02045	-1.01656	0.52531	-3.00377	0.61895	-0.10279		-1.52097	-1.93183	-1.05567	1.96904	-1.02574	0.467205	-3.08613	0.636445	-0.110615		-1.52097	-1.93183	-1.05567	1.96904	-1.02574	0.467205	-3.08613	0.636445	-0.110615
	-0.06569	-1.45097	-1.08482	1.97072	-1.09392	0.41176	-3.20714	0.61892	-0.13086		-2.53474	-2.16666	-1.01489	1.98794	-1.01982	0.50739	-3.03261	0.65223	-0.10731		-1.30021	-1.80882	-1.04985	1.97933	-1.05687	0.459575	-3.11987	0.635575	-0.119085		-1.30021	-1.80882	-1.04985	1.97933	-1.05687	0.459575	-3.11987	0.635575	-0.119085
	1.11315	-1.50416	-1.35298	2.2438	-1.12845	0.399	-3.22497	0.6204	-0.13264		-2.2878	-1.44945	-0.50627	1.97386	-0.94829	0.38966	-3.0441	0.70143	-0.11053		-0.587325	-1.4768	-0.929625	2.10883	-1.03837	0.39433	-3.13454	0.660915	-0.121585		-0.587325	-1.4768	-0.929625	2.10883	-1.03837	0.39433	-3.13454	0.660915	-0.121585
	2.3493	-1.61165	-1.65539	2.56576	-1.15755	0.38282	-3.23818	0.62999	-0.13206		-0.89648	-0.95637	-0.40572	2.13708	-0.97163	0.31665	-3.07761	0.76077	-0.10967		0.72641	-1.28401	-1.03056	2.35142	-1.06459	0.349735	-3.15789	0.69538	-0.120865		0.72641	-1.28401	-1.03056	2.35142	-1.06459	0.349735	-3.15789	0.69538	-0.120865
	-3.96529	-3.20858	-1.34809	1.70318	-1.26287	0.67792	-3.23558	0.5647	-0.14924		0.95258	-0.55296	-0.4684	2.37122	-1.0329	0.26151	-3.11992	0.82416	-0.10718		-1.50636	-1.88077	-0.908245	2.0372	-1.14789	0.469715	-3.17775	0.69443	-0.12821		-1.50636	-1.88077	-0.908245	2.0372	-1.14789	0.469715	-3.17775	0.69443	-0.12821
	-7.57366	-3.63183	-0.7613	1.20119	-1.26453	0.78356	-3.23167	0.51945	-0.16425		-0.54116	-1.29597	-0.8587	2.15615	-1.13248	0.37174	-3.09417	0.84158	-0.12159		-4.05741	-2.4639	-0.81	1.67867	-1.1985	0.57765	-3.16292	0.680515	-0.14292		-4.05741	-2.4639	-0.81	1.67867	-1.1985	0.57765	-3.16292	0.680515	-0.14292
	0.99599	1.22649	1.08321	2.3218	-0.79966	0.03658	-3.22184	0.5643	-0.16952		-1.59865	-1.73985	-1.08296	2.01366	-1.19202	0.43169	-3.06804	0.85651	-0.13232		-0.30133	-0.25668	0.000125	2.16773	-0.99584	0.234135	-3.14494	0.710405	-0.15092		-0.30133	-0.25668	0.000125	2.16773	-0.99584	0.234135	-3.14494	0.710405	-0.15092
	3.40687	2.49757	1.55161	2.67296	-0.67228	-0.1629	-3.21223	0.59053	-0.16171		1.50423	0.14016	-0.15972	2.51397	-0.99354	0.11364	-3.07109	0.87776	-0.11314		2.45555	1.31886	0.695945	2.59347	-0.83291	-0.02463	-3.14166	0.734145	-0.137425		2.45555	1.31886	0.695945	2.59347	-0.83291	-0.02463	-3.14166	0.734145	-0.137425
	-4.96011	-2.50905	-0.38818	1.67756	-1.13549	0.59572	-3.20302	0.58417	-0.13103		1.9368	0.48668	0.09922	2.62029	-0.92685	0.05622	-3.06856	0.86404	-0.10142		-1.51165	-1.01119	-0.14448	2.14893	-1.03117	0.32597	-3.13579	0.724105	-0.116225		-1.51165	-1.01119	-0.14448	2.14893	-1.03117	0.32597	-3.13579	0.724105	-0.116225
	-5.58414	-3.86243	-1.25536	1.63586	-1.26923	0.76733	-3.17231	0.59597	-0.11678		-2.43718	-1.92707	-0.83759	2.01742	-1.09737	0.46794	-3.05597	0.78738	-0.10313		-4.01066	-2.89475	-1.04648	1.82664	-1.1833	0.617635	-3.11414	0.691675	-0.109955		-4.01066	-2.89475	-1.04648	1.82664	-1.1833	0.617635	-3.11414	0.691675	-0.109955
	0.24429	-2.17145	-1.22868	2.3889	-1.12843	0.44977	-3.12368	0.62293	-0.11622		-3.3298	-2.52919	-1.04856	1.93848	-1.11809	0.56054	-3.04953	0.76244	-0.10521		-1.54276	-2.35032	-1.13862	2.16369	-1.12326	0.505155	-3.08661	0.692685	-0.110715		-1.54276	-2.35032	-1.13862	2.16369	-1.12326	0.505155	-3.08661	0.692685	-0.110715
	0.45262	-2.07379	-1.26879	2.22855	-1.13641	0.44046	-3.09818	0.6496	-0.11575		-1.61141	-1.77258	-0.71515	2.25251	-1.02647	0.4138	-3.04772	0.77629	-0.10757		-0.579395	-1.92318	-0.99197	2.24053	-1.08144	0.42713	-3.07295	0.712945	-0.11166		-0.579395	-1.92318	-0.99197	2.24053	-1.08144	0.42713	-3.07295	0.712945	-0.11166
	-1.44657	-2.57362	-1.33393	1.72568	-1.20018	0.54675	-3.08137	0.67616	-0.1153		-1.15683	-1.6716	-0.7173	2.26906	-0.98252	0.3926	-3.0324	0.77069	-0.08834		-1.3017	-2.12261	-1.02561	1.99737	-1.09135	0.469675	-3.05688	0.723425	-0.10182		-1.3017	-2.12261	-1.02561	1.99737	-1.09135	0.469675	-3.05688	0.723425	-0.10182
	0.29841	-1.40489	-0.87981	2.04185	-1.11241	0.36419	-3.02555	0.66679	-0.11925		-1.04692	-1.74944	-0.81097	2.20449	-0.95156	0.40564	-3.01339	0.75979	-0.06324		-0.374255	-1.57716	-0.84539	2.12317	-1.03198	0.384915	-3.01947	0.71329	-0.091245		-0.374255	-1.57716	-0.84539	2.12317	-1.03198	0.384915	-3.01947	0.71329	-0.091245
	2.10443	-0.25244	-0.43918	2.37455	-1.02316	0.17814	-2.96742	0.64738	-0.12659		-0.21611	-0.99916	-0.48925	2.40306	-0.80106	0.22826	-2.94336	0.71376	-0.06368		0.94416	-0.6258	-0.464215	2.38881	-0.91211	0.2032	-2.95539	0.68057	-0.095135		0.94416	-0.6258	-0.464215	2.38881	-0.91211	0.2032	-2.95539	0.68057	-0.095135
	0.87661	-0.93139	-0.65277	2.05352	-1.07079	0.24611	-2.92503	0.56359	-0.16329		0.30988	-0.61353	-0.32179	2.52193	-0.721	0.13244	-2.87262	0.66914	-0.06612		0.593245	-0.77246	-0.48728	2.28773	-0.895895	0.189275	-2.89882	0.616365	-0.114705		0.593245	-0.77246	-0.48728	2.28773	-0.895895	0.189275	-2.89882	0.616365	-0.114705
	0.0335	-1.36556	-0.74885	1.84048	-1.09036	0.29421	-2.87385	0.49948	-0.18352		-0.28186	-1.56496	-0.71995	2.34858	-0.89923	0.33561	-2.79933	0.62973	-0.07587		-0.12418	-1.46526	-0.7344	2.09453	-0.994795	0.31491	-2.83659	0.564605	-0.129695		-0.12418	-1.46526	-0.7344	2.09453	-0.994795	0.31491	-2.83659	0.564605	-0.129695
	0.21629	-1.14699	-0.53161	1.91543	-1.03516	0.28934	-2.79921	0.48781	-0.15982		-0.66005	-1.72917	-0.75964	2.17211	-0.8996	0.367	-2.75338	0.58878	-0.08222		-0.22188	-1.43808	-0.645625	2.04377	-0.96738	0.32817	-2.7763	0.538295	-0.12102		-0.22188	-1.43808	-0.645625	2.04377	-0.96738	0.32817	-2.7763	0.538295	-0.12102
	-0.30292	-1.17011	-0.39554	1.76518	-0.98546	0.31212	-2.73992	0.47427	-0.14423		-0.75351	-0.84375	-0.32136	1.99149	-0.66283	0.16933	-2.74387	0.54579	-0.08402		-0.528215	-1.00693	-0.35845	1.87834	-0.824145	0.240725	-2.74189	0.51003	-0.114125		-0.528215	-1.00693	-0.35845	1.87834	-0.824145	0.240725	-2.74189	0.51003	-0.114125
	-1.66452	-1.48326	-0.35689	1.3447	-0.94238	0.36807	-2.69905	0.45846	-0.13838		0.55222	-1.06606	-0.47091	2.26475	-0.78712	0.21122	-2.66035	0.50128	-0.10051		-0.55615	-1.27466	-0.4139	1.80472	-0.86475	0.289645	-2.6797	0.47987	-0.119445		-0.55615	-1.27466	-0.4139	1.80472	-0.86475	0.289645	-2.6797	0.47987	-0.119445
	-1.04851	-1.4379	-0.42908	1.46206	-0.88663	0.31023	-2.62646	0.42281	-0.13372		2.63527	-1.90378	-0.94704	2.79017	-1.11201	0.38621	-2.5357	0.45593	-0.12517		0.79338	-1.67084	-0.68806	2.12611	-0.99932	0.34822	-2.58108	0.43937	-0.129445		0.79338	-1.67084	-0.68806	2.12611	-0.99932	0.34822	-2.58108	0.43937	-0.129445
	0.69757	-1.18766	-0.56462	1.88676	-0.82364	0.18737	-2.53574	0.37581	-0.12974		0.1215	-1.13969	-0.4339	2.05392	-0.80095	0.27006	-2.46454	0.43228	-0.10079		0.409535	-1.16368	-0.49926	1.97034	-0.812295	0.228715	-2.50014	0.404045	-0.115265		0.409535	-1.16368	-0.49926	1.97034	-0.812295	0.228715	-2.50014	0.404045	-0.115265
	0.54104	-1.37652	-0.59079	1.80111	-0.89217	0.24068	-2.42597	0.34907	-0.13477		-2.77604	-0.22189	0.16998	1.20826	-0.4279	0.12232	-2.40231	0.41262	-0.07128		-1.1175	-0.799205	-0.210405	1.50469	-0.660035	0.1815	-2.41414	0.380845	-0.103025		-1.1175	-0.799205	-0.210405	1.50469	-0.660035	0.1815	-2.41414	0.380845	-0.103025
	-0.03828	-1.66296	-0.59265	1.60206	-0.98994	0.33315	-2.31198	0.32682	-0.14181		-0.7028	-0.7763	-0.18999	1.67389	-0.62684	0.19468	-2.34047	0.39776	-0.08122		-0.37054	-1.21963	-0.39132	1.63797	-0.80839	0.263915	-2.32622	0.36229	-0.111515		-0.37054	-1.21963	-0.39132	1.63797	-0.80839	0.263915	-2.32622	0.36229	-0.111515
	-0.11379	-1.14516	-0.37794	1.46353	-0.79098	0.23934	-2.22958	0.31577	-0.10864		0.93189	-1.20429	-0.46072	2.04811	-0.76934	0.24703	-2.2618	0.38795	-0.08008		0.40905	-1.17473	-0.41933	1.75582	-0.78016	0.243185	-2.24569	0.35186	-0.09436		0.40905	-1.17473	-0.41933	1.75582	-0.78016	0.243185	-2.24569	0.35186	-0.09436
	-0.01215	-0.80632	-0.238	1.38571	-0.66295	0.17934	-2.14198	0.30466	-0.08292		1.47019	-1.31623	-0.50837	2.19381	-0.77074	0.24931	-2.14107	0.39078	-0.05124		0.72902	-1.06127	-0.373185	1.78976	-0.716845	0.214325	-2.14153	0.34772	-0.06708		0.72902	-1.06127	-0.373185	1.78976	-0.716845	0.214325	-2.14153	0.34772	-0.06708
	0.88669	-1.27278	-0.43452	1.58107	-0.85412	0.27151	-2.03089	0.29328	-0.09078		1.20687	-1.20197	-0.44478	2.05593	-0.73265	0.22558	-2.04395	0.34732	-0.05544		1.04678	-1.23737	-0.43965	1.8185	-0.793385	0.248545	-2.03742	0.3203	-0.07311		1.04678	-1.23737	-0.43965	1.8185	-0.793385	0.248545	-2.03742	0.3203	-0.07311
	1.06314	-1.26314	-0.43821	1.5488	-0.84797	0.27342	-1.93467	0.26249	-0.08598		0.14193	-0.86151	-0.26994	1.63447	-0.65507	0.17582	-1.97043	0.25756	-0.09266		0.602535	-1.06232	-0.354075	1.59163	-0.75152	0.22462	-1.95255	0.260025	-0.08932		0.602535	-1.06232	-0.354075	1.59163	-0.75152	0.22462	-1.95255	0.260025	-0.08932
	-0.02462	-0.42032	-0.10444	1.11817	-0.49653	0.1174	-1.86448	0.19775	-0.05902		0.07945	-0.71438	-0.20768	1.55111	-0.58726	0.14865	-1.88042	0.24074	-0.078		0.027415	-0.56735	-0.15606	1.33464	-0.541895	0.133025	-1.87245	0.219245	-0.06851		0.027415	-0.56735	-0.15606	1.33464	-0.541895	0.133025	-1.87245	0.219245	-0.06851
	-0.25867	-0.26398	-0.02178	0.97317	-0.42251	0.08669	-1.75838	0.1578	-0.05747		0.41796	-0.64458	-0.19046	1.60301	-0.52336	0.13052	-1.78381	0.25308	-0.04258		0.079645	-0.45428	-0.10612	1.28809	-0.472935	0.108605	-1.7711	0.20544	-0.050025		0.079645	-0.45428	-0.10612	1.28809	-0.472935	0.108605	-1.7711	0.20544	-0.050025
	0.21868	-0.67972	-0.14836	1.06619	-0.57968	0.1604	-1.62234	0.13851	-0.07711		0.47646	-0.5758	-0.15637	1.48884	-0.50042	0.12286	-1.67037	0.23115	-0.04189		0.34757	-0.62776	-0.152365	1.27751	-0.54005	0.14163	-1.64636	0.18483	-0.0595		0.34757	-0.62776	-0.152365	1.27751	-0.54005	0.14163	-1.64636	0.18483	-0.0595
	0.31113	-0.75027	-0.17377	1.02698	-0.58382	0.15868	-1.48915	0.10515	-0.08314		0.52779	-0.49538	-0.11682	1.37393	-0.47412	0.11451	-1.55943	0.21057	-0.04047		0.41946	-0.622825	-0.145295	1.20046	-0.52897	0.136595	-1.52429	0.15786	-0.061805		0.41946	-0.622825	-0.145295	1.20046	-0.52897	0.136595	-1.52429	0.15786	-0.061805
	0.25925	-0.69139	-0.16124	0.93818	-0.53057	0.12868	-1.35702	0.06652	-0.08408		0.66527	-0.34461	-0.0523	1.33118	-0.40873	0.0971	-1.47127	0.2139	-0.01874		0.46226	-0.518	-0.10677	1.13468	-0.46965	0.11289	-1.41414	0.14021	-0.05141		0.46226	-0.518	-0.10677	1.13468	-0.46965	0.11289	-1.41414	0.14021	-0.05141
	0.32687	-0.54528	-0.10327	0.8782	-0.46432	0.11283	-1.29468	0.04979	-0.06591		0.74603	-0.31444	-0.02844	1.2694	-0.37567	0.09136	-1.38105	0.20439	-0.00905		0.53645	-0.42986	-0.065855	1.0738	-0.419995	0.102095	-1.33787	0.12709	-0.03748		0.53645	-0.42986	-0.065855	1.0738	-0.419995	0.102095	-1.33787	0.12709	-0.03748
	0.40103	-0.41066	-0.0484	0.81904	-0.39925	0.09943	-1.23368	0.0368	-0.0464		0.72469	-0.50136	-0.0778	1.17336	-0.40079	0.10663	-1.2871	0.1718	-0.02101		0.56286	-0.45601	-0.0631	0.9962	-0.40002	0.10303	-1.26039	0.1043	-0.033705		0.56286	-0.45601	-0.0631	0.9962	-0.40002	0.10303	-1.26039	0.1043	-0.033705
	0.42104	-0.47809	-0.07005	0.7392	-0.35894	0.09637	-1.1163	0.03929	-0.0327		0.69922	-0.43874	-0.05721	1.07094	-0.37442	0.09358	-1.17882	0.13614	-0.02761		0.56013	-0.458415	-0.06363	0.90507	-0.36668	0.094975	-1.14756	0.087715	-0.030155		0.56013	-0.458415	-0.06363	0.90507	-0.36668	0.094975	-1.14756	0.087715	-0.030155
	0.43132	-0.42072	-0.06298	0.65946	-0.28072	0.07793	-1.00161	0.04051	-0.01432		0.67066	-0.18896	0.01583	0.96371	-0.30943	0.05929	-1.0598	0.09819	-0.0302		0.55099	-0.30484	-0.023575	0.811585	-0.295075	0.06861	-1.0307	0.06935	-0.02226		0.55099	-0.30484	-0.023575	0.811585	-0.295075	0.06861	-1.0307	0.06935	-0.02226
	0.41567	-0.03057	0.02067	0.58004	-0.10142	0.01846	-0.89414	0.03837	0.01656		0.67307	-0.21773	0.02476	0.8809	-0.25361	0.06959	-0.98272	0.09858	0.00146		0.54437	-0.12415	0.022715	0.73047	-0.177515	0.044025	-0.93843	0.068475	0.00901		0.54437	-0.12415	0.022715	0.73047	-0.177515	0.044025	-0.93843	0.068475	0.00901
	0.50126	-0.05563	0.02883	0.53682	-0.12207	0.0238	-0.80184	0.01529	0.01064		0.68392	-0.32248	0.0162	0.80474	-0.20029	0.09206	-0.91709	0.10943	0.04248		0.59259	-0.189055	0.022515	0.67078	-0.16118	0.05793	-0.859465	0.06236	0.02656		0.59259	-0.189055	0.022515	0.67078	-0.16118	0.05793	-0.859465	0.06236	0.02656
	0.70833	-0.57893	-0.0536	0.53705	-0.38266	0.10693	-0.72776	-0.03292	-0.03944		0.61543	-0.14707	0.03832	0.74809	-0.08986	0.05649	-0.80675	0.11328	0.06441		0.66188	-0.363	-0.00764	0.64257	-0.23626	0.08171	-0.767255	0.04018	0.012485		0.66188	-0.363	-0.00764	0.64257	-0.23626	0.08171	-0.767255	0.04018	0.012485
	0.72221	-0.47371	-0.0409	0.48712	-0.31577	0.08469	-0.66296	-0.027	-0.03442		0.59343	-0.06758	0.04835	0.70566	-0.02932	0.03557	-0.70074	0.10935	0.07349		0.65782	-0.270645	0.003725	0.59639	-0.172545	0.06013	-0.68185	0.041175	0.019535		0.65782	-0.270645	0.003725	0.59639	-0.172545	0.06013	-0.68185	0.041175	0.019535
	0.62569	-0.00932	0.02616	0.40851	-0.06174	0.00225	-0.60346	0.00984	0.00208		0.74193	-0.3398	0.01408	0.71539	-0.15172	0.06831	-0.61064	0.07684	0.03541		0.68381	-0.17456	0.02012	0.56195	-0.10673	0.03528	-0.60705	0.04334	0.018745		0.68381	-0.17456	0.02012	0.56195	-0.10673	0.03528	-0.60705	0.04334	0.018745
	0.47754	-0.07724	0.01067	0.3401	-0.06915	0.00474	-0.54488	-0.00588	-0.00243		0.75376	-0.38742	0.01454	0.67818	-0.16366	0.07728	-0.52332	0.06422	0.03001		0.61565	-0.23233	0.012605	0.50914	-0.116405	0.04101	-0.5341	0.02917	0.01379		0.61565	-0.23233	0.012605	0.50914	-0.116405	0.04101	-0.5341	0.02917	0.01379
	0.31791	-0.26344	-0.02316	0.27395	-0.13467	0.0261	-0.48651	-0.03329	-0.01605		0.58335	-0.13557	0.06131	0.57838	-0.02832	0.05458	-0.43971	0.0781	0.06819		0.45063	-0.199505	0.019075	0.426165	-0.081495	0.04034	-0.46311	0.022405	0.02607		0.45063	-0.199505	0.019075	0.426165	-0.081495	0.04034	-0.46311	0.022405	0.02607
	0.36451	-0.05728	0.04695	0.22575	-0.00349	0.03573	-0.46714	0.03113	0.04289		0.52426	-0.10163	0.05603	0.50896	-0.01369	0.03798	-0.40869	0.06823	0.05672		0.444385	-0.079455	0.05149	0.367355	-0.00859	0.036855	-0.437915	0.04968	0.049805		0.444385	-0.079455	0.05149	0.367355	-0.00859	0.036855	-0.437915	0.04968	0.049805
	0.39158	0.09158	0.09467	0.18634	0.08809	0.0394	-0.43728	0.07279	0.08086		0.52702	-0.18874	0.02185	0.45641	-0.0661	0.02476	-0.4069	0.04517	0.01766		0.4593	-0.04858	0.05826	0.321375	0.010995	0.03208	-0.42209	0.05898	0.04926		0.4593	-0.04858	0.05826	0.321375	0.010995	0.03208	-0.42209	0.05898	0.04926
	0.33071	-0.01744	0.04166	0.18651	0.0015	0.0162	-0.36024	0.01203	0.02445		0.4223	-0.23257	0.01403	0.39868	-0.09821	0.02792	-0.35878	0.01349	0.00184		0.376505	-0.125005	0.027845	0.292595	-0.048355	0.02206	-0.35951	0.01276	0.013145		0.376505	-0.125005	0.027845	0.292595	-0.048355	0.02206	-0.35951	0.01276	0.013145
	0.37151	-0.06044	0.01033	0.20727	-0.03325	-0.00482	-0.29797	-0.02113	-0.00899		0.3205	-0.25091	0.01237	0.34644	-0.11727	0.03105	-0.3017	-0.01611	-0.00803		0.346005	-0.155675	0.01135	0.276855	-0.07526	0.013115	-0.299835	-0.01862	-0.00851		0.346005	-0.155675	0.01135	0.276855	-0.07526	0.013115	-0.299835	-0.01862	-0.00851
	0.59025	0.01212	0.01696	0.26407	0.02273	-0.022	-0.26155	-0.00597	-0.00223		0.48972	-0.03155	0.03365	0.37685	-0.01066	-0.00157	-0.22847	-0.000158	0.00922		0.539985	-0.009715	0.025305	0.32046	0.006035	-0.011785	-0.24501	-0.003064	0.003495		0.539985	-0.009715	0.025305	0.32046	0.006035	-0.011785	-0.24501	-0.003064	0.003495
	0.60139	0.17153	0.0353	0.24125	0.08073	-0.03298	-0.20239	0.00173	0.0072		0.59203	0.10233	0.04511	0.37768	0.05977	-0.02197	-0.17294	0.01418	0.02043		0.59671	0.13693	0.040205	0.309465	0.07025	-0.027475	-0.187665	0.007955	0.013815		0.59671	0.13693	0.040205	0.309465	0.07025	-0.027475	-0.187665	0.007955	0.013815
	0.43954	0.40332	0.06339	0.15206	0.1404	-0.03879	-0.12428	0.00322	0.01887		0.52707	0.02255	0.03203	0.30458	0.03975	-0.01182	-0.16162	0.02449	0.0165		0.483305	0.212935	0.04771	0.22832	0.090075	-0.025305	-0.14295	0.013855	0.017685		0.483305	0.212935	0.04771	0.22832	0.090075	-0.025305	-0.14295	0.013855	0.017685
	0.54356	0.05602	0.0391	0.16604	0.01428	-0.00278	-0.08922	-0.00709	0.01057		0.53152	0.0414	0.01856	0.2579	0.04519	-0.02216	-0.14485	0.01979	0.00605		0.53754	0.04871	0.02883	0.21197	0.029735	-0.01247	-0.117035	0.00635	0.00831		0.53754	0.04871	0.02883	0.21197	0.029735	-0.01247	-0.117035	0.00635	0.00831
	0.7473	-0.50845	-0.00483	0.2187	-0.18151	0.0489	-0.07032	-0.02182	-0.00523		0.60538	0.15887	0.00472	0.23764	0.07609	-0.05299	-0.12262	6.168e-05	-0.01093		0.67634	-0.17479	-5.5e-05	0.22817	-0.05271	-0.002045	-0.09647	-0.0108792	-0.00808		0.67634	-0.17479	-5.5e-05	0.22817	-0.05271	-0.002045	-0.09647	-0.0108792	-0.00808
	0.82591	-0.09332	0.02224	0.19246	0.00402	0.00316	-0.07679	-0.00459	0.01019		0.69653	0.04987	0.0001874	0.22721	0.02763	-0.04254	-0.09354	-0.01262	-0.01992		0.76122	-0.021725	0.0112137	0.209835	0.015825	-0.01969	-0.085165	-0.008605	-0.004865		0.76122	-0.021725	0.0112137	0.209835	0.015825	-0.01969	-0.085165	-0.008605	-0.004865
	0.86246	0.34571	0.05011	0.15889	0.19472	-0.04525	-0.08259	0.0108	0.02478		0.79461	-0.14972	-0.00061564	0.22071	-0.05257	-0.01556	-0.06172	-0.02249	-0.0257		0.828535	0.097995	0.0247472	0.1898	0.071075	-0.030405	-0.072155	-0.005845	-0.00046		0.828535	0.097995	0.0247472	0.1898	0.071075	-0.030405	-0.072155	-0.005845	-0.00046
	0.60344	0.04412	0.01493	0.13099	0.05585	-0.02294	-0.05617	-0.02421	-0.0002318		0.97519	-0.069	-0.00252	0.24713	-0.01038	-0.03557	-0.05684	-0.02969	-0.02904		0.789315	-0.01244	0.006205	0.18906	0.022735	-0.029255	-0.056505	-0.02695	-0.0146359		0.789315	-0.01244	0.006205	0.18906	0.022735	-0.029255	-0.056505	-0.02695	-0.0146359
	0.50594	-0.06469	0.00176	0.11858	-0.02075	-0.01333	-0.03409	-0.04571	-0.01738		1.12249	0.01544	-0.00185	0.26854	0.03364	-0.0528	-0.05066	-0.03264	-0.02923		0.814215	-0.024625	-4.5e-05	0.19356	0.006445	-0.033065	-0.042375	-0.039175	-0.023305		0.814215	-0.024625	-4.5e-05	0.19356	0.006445	-0.033065	-0.042375	-0.039175	-0.023305
	0.83913	0.34054	0.0473	0.14745	0.06871	-0.03756	-0.02362	-0.0312	-0.01357		1.03198	-0.00713	0.01475	0.24468	0.03213	-0.03167	-0.02433	-0.01132	-0.01168		0.935555	0.166705	0.031025	0.196065	0.05042	-0.034615	-0.023975	-0.02126	-0.012625		0.935555	0.166705	0.031025	0.196065	0.05042	-0.034615	-0.023975	-0.02126	-0.012625
	0.96653	0.35516	0.05497	0.15082	0.11419	-0.04184	-0.01002	-0.01318	-0.00504		0.91953	0.03983	0.02954	0.20885	0.06721	-0.01903	-0.00899	0.01301	0.00939		0.94303	0.197495	0.042255	0.179835	0.0907	-0.030435	-0.009505	-8.5e-05	0.002175		0.94303	0.197495	0.042255	0.179835	0.0907	-0.030435	-0.009505	-8.5e-05	0.002175
	0.84695	-0.09894	0.01721	0.12358	0.10688	-0.02217	0.00731	0.00905	0.00917		0.76762	0.21193	0.04106	0.1515	0.16815	-0.02164	-0.01342	0.04273	0.0368		0.807285	0.056495	0.029135	0.13754	0.137515	-0.021905	-0.003055	0.02589	0.022985		0.807285	0.056495	0.029135	0.13754	0.137515	-0.021905	-0.003055	0.02589	0.022985
	0.67514	-0.09757	0.01192	0.08684	0.12288	-0.01975	0.02018	0.01649	0.01407		0.81316	0.25765	0.03762	0.17325	0.21259	-0.03351	0.00305	0.04268	0.03744		0.74415	0.08004	0.02477	0.130045	0.167735	-0.02663	0.011615	0.029585	0.025755		0.74415	0.08004	0.02477	0.130045	0.167735	-0.02663	0.011615	0.029585	0.025755
	0.47347	0.16406	0.02519	0.04466	0.15221	-0.02719	0.03051	0.01548	0.01364		1.00678	0.20858	0.02295	0.25435	0.21467	-0.05233	0.0352	0.02031	0.01803		0.740125	0.18632	0.02407	0.149505	0.18344	-0.03976	0.032855	0.017895	0.015835		0.740125	0.18632	0.02407	0.149505	0.18344	-0.03976	0.032855	0.017895	0.015835
	0.52898	0.17781	0.01998	0.06655	0.14975	-0.02758	0.03828	0.01515	0.01337		0.84037	0.15854	0.01547	0.16647	0.16084	-0.04096	0.04492	0.00758	0.00985		0.684675	0.168175	0.017725	0.11651	0.155295	-0.03427	0.0416	0.011365	0.01161		0.684675	0.168175	0.017725	0.11651	0.155295	-0.03427	0.0416	0.011365	0.01161
	0.64165	0.13647	0.01067	0.10269	0.14022	-0.0264	0.04548	0.01498	0.01314		0.57577	0.10822	0.00995	0.03252	0.09177	-0.02134	0.04852	-0.00252	0.00475		0.60871	0.122345	0.01031	0.067605	0.115995	-0.02387	0.047	0.00623	0.008945		0.60871	0.122345	0.01031	0.067605	0.115995	-0.02387	0.047	0.00623	0.008945

## Sheet: s78.79.80.81
s78
concrete	c1t20										c1t22
	h			k			a				h			k			a				h			k			a				h			k			a
	-3.4391	-0.39194	0.38046	-1.38121	0.16819	-0.04411	-0.36256	0.03531	-0.07089		-0.50608	0.45139	0.72196	-0.24163	0.50877	-0.08377	0.0094	0.02403	0.06341		-1.97259	0.029725	0.55121	-0.81142	0.33848	-0.06394	-0.17658	0.02967	-0.00374		-1.97259	0.029725	0.55121	-0.81142	0.33848	-0.06394	-0.17658	0.02967	-0.00374
	-2.71975	-0.26064	0.28969	-1.08911	0.11701	-0.08828	-0.42932	0.10555	-0.11792		-0.52388	0.26188	0.46375	-0.32434	0.18563	-0.05726	0.01668	-0.04448	-0.01838		-1.62182	0.00062	0.37672	-0.706725	0.15132	-0.07277	-0.20632	0.030535	-0.06815		-1.62182	0.00062	0.37672	-0.706725	0.15132	-0.07277	-0.20632	0.030535	-0.06815
	-2.00039	-0.12933	0.19891	-0.79702	0.06582	-0.13245	-0.49607	0.17579	-0.16494		-0.54168	0.07236	0.20554	-0.40705	-0.13752	-0.03074	0.02397	-0.113	-0.10018		-1.27103	-0.028485	0.202225	-0.602035	-0.03585	-0.081595	-0.23605	0.031395	-0.13256		-1.27103	-0.028485	0.202225	-0.602035	-0.03585	-0.081595	-0.23605	0.031395	-0.13256
	-1.33908	-0.31016	-0.23169	-0.4794	-0.09272	-0.08843	-0.54962	0.2039	-0.16999		-1.78544	0.13256	0.51381	-0.83155	0.16306	-0.10662	-0.16328	-0.0302	-0.09293		-1.56226	-0.0888	0.14106	-0.655475	0.03517	-0.097525	-0.35645	0.08685	-0.13146		-1.56226	-0.0888	0.14106	-0.655475	0.03517	-0.097525	-0.35645	0.08685	-0.13146
	-0.69435	-0.58016	-0.75939	-0.15448	-0.28192	-0.01922	-0.59939	0.21996	-0.16305		-3.20861	0.22929	0.90499	-1.30607	0.55492	-0.19747	-0.379	0.07476	-0.07266		-1.95148	-0.175435	0.0728	-0.730275	0.1365	-0.108345	-0.489195	0.14736	-0.117855		-1.95148	-0.175435	0.0728	-0.730275	0.1365	-0.108345	-0.489195	0.14736	-0.117855
	-0.19916	-0.64876	-0.92929	0.08076	-0.39128	0.03923	-0.65318	0.20374	-0.13964		-3.44011	-0.07718	0.47066	-1.28372	0.40308	-0.2014	-0.48299	0.14989	-0.13743		-1.81963	-0.36297	-0.229315	-0.60148	0.0059	-0.081085	-0.568085	0.176815	-0.138535		-1.81963	-0.36297	-0.229315	-0.60148	0.0059	-0.081085	-0.568085	0.176815	-0.138535
	0.17639	-0.55623	-0.81296	0.24427	-0.43678	0.08906	-0.71018	0.16169	-0.10306		-3.26304	-0.52189	-0.24669	-1.09102	0.06484	-0.17552	-0.54868	0.2148	-0.23137		-1.54333	-0.53906	-0.529825	-0.423375	-0.18597	-0.04323	-0.62943	0.188245	-0.167215		-1.54333	-0.53906	-0.529825	-0.423375	-0.18597	-0.04323	-0.62943	0.188245	-0.167215
	0.27057	-0.46881	-0.67386	0.31689	-0.42469	0.10626	-0.77446	0.13982	-0.07582		-2.4128	-0.64083	-0.61578	-0.78867	-0.13245	-0.14451	-0.61946	0.25781	-0.25885		-1.07112	-0.55482	-0.64482	-0.23589	-0.27857	-0.019125	-0.69696	0.198815	-0.167335		-1.07112	-0.55482	-0.64482	-0.23589	-0.27857	-0.019125	-0.69696	0.198815	-0.167335
	-0.19802	-0.39162	-0.48925	0.20771	-0.29744	0.0582	-0.85331	0.15834	-0.06724		-1.14473	-0.55757	-0.76871	-0.41826	-0.24225	-0.11031	-0.69338	0.28723	-0.24508		-0.671375	-0.474595	-0.62898	-0.105275	-0.269845	-0.026055	-0.773345	0.222785	-0.15616		-0.671375	-0.474595	-0.62898	-0.105275	-0.269845	-0.026055	-0.773345	0.222785	-0.15616
	-0.71415	-0.32985	-0.31303	0.10565	-0.17748	0.00901	-0.93303	0.1763	-0.06233		-0.50104	-0.57197	-0.87523	-0.19067	-0.37468	-0.052	-0.74859	0.29386	-0.23389		-0.607595	-0.45091	-0.59413	-0.04251	-0.27608	-0.021495	-0.84081	0.23508	-0.14811		-0.607595	-0.45091	-0.59413	-0.04251	-0.27608	-0.021495	-0.84081	0.23508	-0.14811
	-1.61051	-0.39151	-0.20391	0.06055	-0.1159	-0.04931	-1.01984	0.18971	-0.08673		-0.5089	-0.68826	-0.93335	-0.11212	-0.53071	0.03148	-0.78425	0.27669	-0.22541		-1.0597	-0.539885	-0.56863	-0.025785	-0.323305	-0.008915	-0.902045	0.2332	-0.15607		-1.0597	-0.539885	-0.56863	-0.025785	-0.323305	-0.008915	-0.902045	0.2332	-0.15607
	-2.50687	-0.45316	-0.09479	0.01546	-0.05433	-0.10763	-1.10664	0.20313	-0.11112		-0.6009	-0.69073	-0.86083	-0.07004	-0.57842	0.06916	-0.8219	0.24997	-0.21115		-1.55388	-0.571945	-0.47781	-0.02729	-0.316375	-0.019235	-0.96427	0.22655	-0.161135		-1.55388	-0.571945	-0.47781	-0.02729	-0.316375	-0.019235	-0.96427	0.22655	-0.161135
	-2.82827	-0.73473	-0.33101	-0.14835	-0.1711	-0.06355	-1.22724	0.19696	-0.16328		-0.84139	-0.49236	-0.55777	-0.09234	-0.43495	0.02604	-0.86306	0.20639	-0.18672		-1.83483	-0.613545	-0.44439	-0.120345	-0.303025	-0.018755	-1.04515	0.201675	-0.175		-1.83483	-0.613545	-0.44439	-0.120345	-0.303025	-0.018755	-1.04515	0.201675	-0.175
	-3.07781	-1.0438	-0.61039	-0.327	-0.31017	-0.00667	-1.35206	0.18835	-0.21891		-1.13932	-0.2781	-0.24533	-0.12795	-0.26913	-0.03937	-0.91647	0.18363	-0.16844		-2.10857	-0.66095	-0.42786	-0.227475	-0.28965	-0.02302	-1.13427	0.18599	-0.193675		-2.10857	-0.66095	-0.42786	-0.227475	-0.28965	-0.02302	-1.13427	0.18599	-0.193675
	-3.30388	-1.05615	-0.54087	-0.37927	-0.30551	-0.02362	-1.47018	0.19277	-0.24017		-1.62524	-0.01188	0.09786	-0.20717	-0.03016	-0.17775	-1.00998	0.22899	-0.17028		-2.46456	-0.534015	-0.221505	-0.29322	-0.167835	-0.100685	-1.24008	0.21088	-0.205225		-2.46456	-0.534015	-0.221505	-0.29322	-0.167835	-0.100685	-1.24008	0.21088	-0.205225
	-3.51822	-0.92015	-0.29689	-0.36834	-0.22896	-0.07749	-1.58496	0.20372	-0.24424		-2.12584	0.18172	0.36735	-0.29191	0.16346	-0.29536	-1.10163	0.26878	-0.18005		-2.82203	-0.369215	0.03523	-0.330125	-0.03275	-0.186425	-1.34329	0.23625	-0.212145		-2.82203	-0.369215	0.03523	-0.330125	-0.03275	-0.186425	-1.34329	0.23625	-0.212145
	-3.61948	-0.77231	-0.0892	-0.29563	-0.16121	-0.13187	-1.68593	0.22361	-0.24364		-2.7498	-0.23471	0.01771	-0.42308	-0.02382	-0.23859	-1.17763	0.26177	-0.25642		-3.18464	-0.50351	-0.035745	-0.359355	-0.092515	-0.18523	-1.43178	0.24269	-0.25003		-3.18464	-0.50351	-0.035745	-0.359355	-0.092515	-0.18523	-1.43178	0.24269	-0.25003
	-3.57941	-0.60967	0.07311	-0.14569	-0.10442	-0.1869	-1.76965	0.25468	-0.23721		-3.37376	-0.65114	-0.33193	-0.55424	-0.2111	-0.18182	-1.25363	0.25476	-0.3328		-3.47659	-0.630405	-0.12941	-0.349965	-0.15776	-0.18436	-1.51164	0.25472	-0.285005		-3.47659	-0.630405	-0.12941	-0.349965	-0.15776	-0.18436	-1.51164	0.25472	-0.285005
	-3.48537	-0.55374	0.09508	0.01727	-0.09121	-0.21419	-1.84471	0.28052	-0.23528		-3.63703	-0.75029	-0.34236	-0.57809	-0.25679	-0.17083	-1.34006	0.25779	-0.35773		-3.5612	-0.652015	-0.12364	-0.28041	-0.174	-0.19251	-1.59238	0.269155	-0.296505		-3.5612	-0.652015	-0.12364	-0.28041	-0.174	-0.19251	-1.59238	0.269155	-0.296505
	-3.20249	-0.87131	-0.37415	0.22583	-0.2305	-0.14441	-1.88952	0.28804	-0.24912		-3.89246	-0.84255	-0.34541	-0.5996	-0.2994	-0.16083	-1.42672	0.26105	-0.38155		-3.54747	-0.85693	-0.35978	-0.186885	-0.26495	-0.15262	-1.65812	0.274545	-0.315335		-3.54747	-0.85693	-0.35978	-0.186885	-0.26495	-0.15262	-1.65812	0.274545	-0.315335
	-2.91961	-1.18889	-0.84338	0.43439	-0.3698	-0.07463	-1.93432	0.29555	-0.26296		-3.96172	-0.82105	-0.31932	-0.48619	-0.2273	-0.20273	-1.4877	0.30762	-0.35639		-3.44067	-1.00497	-0.58135	-0.0259	-0.29855	-0.13868	-1.71101	0.301585	-0.309675		-3.44067	-1.00497	-0.58135	-0.0259	-0.29855	-0.13868	-1.71101	0.301585	-0.309675
	-2.59342	-1.21607	-0.95358	0.56836	-0.39219	-0.06474	-2.02419	0.29025	-0.26155		-3.9984	-0.77963	-0.28814	-0.34918	-0.13513	-0.25371	-1.5442	0.36177	-0.32267		-3.29591	-0.99785	-0.62086	0.10959	-0.26366	-0.159225	-1.78419	0.32601	-0.29211		-3.29591	-0.99785	-0.62086	0.10959	-0.26366	-0.159225	-1.78419	0.32601	-0.29211
	-2.26723	-1.24326	-1.06379	0.70233	-0.41458	-0.05484	-2.11407	0.28496	-0.26014		-3.79321	-0.93378	-0.51688	-0.11257	-0.18885	-0.23469	-1.62494	0.35173	-0.32375		-3.03022	-1.08852	-0.790335	0.29488	-0.301715	-0.144765	-1.8695	0.318345	-0.291945		-3.03022	-1.08852	-0.790335	0.29488	-0.301715	-0.144765	-1.8695	0.318345	-0.291945
	-2.38352	-1.21042	-0.97006	0.74469	-0.40625	-0.06412	-2.20406	0.30383	-0.25853		-3.49554	-1.16271	-0.845	0.16213	-0.29835	-0.18891	-1.71496	0.31714	-0.33812		-2.93953	-1.18657	-0.90753	0.45341	-0.3523	-0.126515	-1.95951	0.310485	-0.298325		-2.93953	-1.18657	-0.90753	0.45341	-0.3523	-0.126515	-1.95951	0.310485	-0.298325
	-2.62624	-1.16044	-0.81807	0.76086	-0.38914	-0.07888	-2.29408	0.32961	-0.25686		-3.16335	-1.21778	-0.96277	0.38171	-0.35565	-0.16763	-1.79053	0.30748	-0.34393		-2.89479	-1.18911	-0.89042	0.571285	-0.372395	-0.123255	-2.0423	0.318545	-0.300395		-2.89479	-1.18911	-0.89042	0.571285	-0.372395	-0.123255	-2.0423	0.318545	-0.300395
	-2.84071	-1.11713	-0.66937	0.78248	-0.37729	-0.07712	-2.36525	0.3494	-0.24421		-2.80775	-1.1549	-0.9378	0.5639	-0.37754	-0.16296	-1.8563	0.31473	-0.34393		-2.82423	-1.13601	-0.803585	0.67319	-0.377415	-0.12004	-2.11077	0.332065	-0.29407		-2.82423	-1.13601	-0.803585	0.67319	-0.377415	-0.12004	-2.11077	0.332065	-0.29407
	-3.03257	-1.07915	-0.52332	0.80844	-0.36965	-0.06214	-2.42135	0.3644	-0.22277		-2.95449	-1.20416	-0.87615	0.66542	-0.40746	-0.14114	-1.92165	0.31824	-0.34317		-2.99353	-1.14166	-0.699735	0.73693	-0.388555	-0.10164	-2.1715	0.34132	-0.28297		-2.99353	-1.14166	-0.699735	0.73693	-0.388555	-0.10164	-2.1715	0.34132	-0.28297
	-3.18118	-1.0517	-0.40535	0.83227	-0.37592	-0.04858	-2.47175	0.38007	-0.21221		-3.67206	-1.38086	-0.77282	0.67528	-0.44651	-0.09982	-1.98652	0.31751	-0.34155		-3.42662	-1.21628	-0.589085	0.753775	-0.411215	-0.0742	-2.22913	0.34879	-0.27688		-3.42662	-1.21628	-0.589085	0.753775	-0.411215	-0.0742	-2.22913	0.34879	-0.27688
	-3.24327	-1.04529	-0.34356	0.85182	-0.41002	-0.03785	-2.51074	0.39712	-0.22342		-4.09577	-1.5166	-0.74024	0.69395	-0.46885	-0.06691	-2.05303	0.32837	-0.33311		-3.66952	-1.28095	-0.5419	0.772885	-0.439435	-0.05238	-2.28188	0.362745	-0.278265		-3.66952	-1.28095	-0.5419	0.772885	-0.439435	-0.05238	-2.28188	0.362745	-0.278265
	-3.28641	-1.05202	-0.30436	0.87139	-0.44142	-0.0259	-2.55091	0.41448	-0.23188		-3.95011	-1.57296	-0.84475	0.72968	-0.45884	-0.0503	-2.12272	0.36167	-0.31148		-3.61826	-1.31249	-0.574555	0.800535	-0.45013	-0.0381	-2.33682	0.388075	-0.27168		-3.61826	-1.31249	-0.574555	0.800535	-0.45013	-0.0381	-2.33682	0.388075	-0.27168
	-3.17784	-1.16386	-0.44588	0.89111	-0.45128	-0.00413	-2.60055	0.43434	-0.21832		-3.81903	-1.56153	-0.8678	0.77375	-0.4411	-0.04753	-2.18858	0.3941	-0.29139		-3.49844	-1.36269	-0.65684	0.83243	-0.44619	-0.02583	-2.39457	0.41422	-0.254855		-3.49844	-1.36269	-0.65684	0.83243	-0.44619	-0.02583	-2.39457	0.41422	-0.254855
	-3.06928	-1.27569	-0.5874	0.91083	-0.46113	0.01764	-2.6502	0.4542	-0.20476		-3.74192	-1.29924	-0.58941	0.84869	-0.3947	-0.096	-2.24032	0.42331	-0.27701		-3.4056	-1.28747	-0.588405	0.87976	-0.427915	-0.03918	-2.44526	0.438755	-0.240885		-3.4056	-1.28747	-0.588405	0.87976	-0.427915	-0.03918	-2.44526	0.438755	-0.240885
	-2.436	-1.18524	-0.66241	1.05356	-0.51246	0.03369	-2.66022	0.45044	-0.20146		-3.63352	-1.0531	-0.33742	0.92147	-0.35347	-0.13904	-2.29194	0.4528	-0.26276		-3.03476	-1.11917	-0.499915	0.987515	-0.432965	-0.052675	-2.47608	0.45162	-0.23211		-3.03476	-1.11917	-0.499915	0.987515	-0.432965	-0.052675	-2.47608	0.45162	-0.23211
	-1.73712	-1.06951	-0.7291	1.21167	-0.56897	0.04903	-2.66528	0.44374	-0.19943		-3.18887	-0.98057	-0.36926	0.97093	-0.36779	-0.12371	-2.34242	0.48541	-0.24978		-2.46299	-1.02504	-0.54918	1.0913	-0.46838	-0.03734	-2.50385	0.464575	-0.224605		-2.46299	-1.02504	-0.54918	1.0913	-0.46838	-0.03734	-2.50385	0.464575	-0.224605
	-1.53256	-1.03491	-0.73059	1.24702	-0.59974	0.06078	-2.69022	0.43994	-0.2008		-2.74423	-0.90804	-0.4011	1.0204	-0.38211	-0.10838	-2.39289	0.51802	-0.2368		-2.1384	-0.971475	-0.565845	1.13371	-0.490925	-0.0238	-2.54155	0.47898	-0.2188		-2.1384	-0.971475	-0.565845	1.13371	-0.490925	-0.0238	-2.54155	0.47898	-0.2188
	-1.57515	-1.04088	-0.69948	1.22099	-0.61764	0.07073	-2.72508	0.43759	-0.20386		-2.90545	-1.04171	-0.4626	1.1079	-0.4322	-0.08347	-2.41815	0.50903	-0.23894		-2.2403	-1.0413	-0.58104	1.16444	-0.52492	-0.00637	-2.57161	0.47331	-0.2214		-2.2403	-1.0413	-0.58104	1.16444	-0.52492	-0.00637	-2.57161	0.47331	-0.2214
	-1.64494	-1.09715	-0.71506	1.21122	-0.63136	0.08478	-2.75853	0.44185	-0.1999		-3.09361	-1.18455	-0.52541	1.19708	-0.48387	-0.05814	-2.44228	0.49819	-0.24175		-2.36928	-1.14085	-0.620235	1.20415	-0.557615	0.01332	-2.6004	0.47002	-0.220825		-2.36928	-1.14085	-0.620235	1.20415	-0.557615	0.01332	-2.6004	0.47002	-0.220825
	-1.74872	-1.21629	-0.78902	1.22177	-0.63988	0.10397	-2.7902	0.45436	-0.18715		-2.36646	-1.24012	-0.76071	1.30032	-0.58529	0.01287	-2.48972	0.51	-0.24269		-2.05759	-1.2282	-0.774865	1.26104	-0.612585	0.05842	-2.63996	0.48218	-0.21492		-2.05759	-1.2282	-0.774865	1.26104	-0.612585	0.05842	-2.63996	0.48218	-0.21492
	-1.75391	-1.28251	-0.83485	1.23955	-0.65233	0.1187	-2.81945	0.46005	-0.17953		-1.45155	-1.2778	-1.03138	1.40645	-0.6969	0.09325	-2.54193	0.52644	-0.24325		-1.60273	-1.28015	-0.933115	1.323	-0.674615	0.105975	-2.68069	0.493245	-0.21139		-1.60273	-1.28015	-0.933115	1.323	-0.674615	0.105975	-2.68069	0.493245	-0.21139
	-1.41404	-1.16349	-0.78223	1.28264	-0.67855	0.11786	-2.84025	0.44189	-0.18984		-1.29235	-1.12695	-0.91178	1.45247	-0.66758	0.07787	-2.58381	0.57131	-0.21999		-1.35319	-1.14522	-0.847005	1.36756	-0.673065	0.097865	-2.71203	0.5066	-0.204915		-1.35319	-1.14522	-0.847005	1.36756	-0.673065	0.097865	-2.71203	0.5066	-0.204915
	-1.07418	-1.04448	-0.72961	1.32573	-0.70478	0.11703	-2.86104	0.42372	-0.20015		-1.45375	-0.89613	-0.62659	1.473	-0.57848	0.02187	-2.6213	0.62823	-0.18663		-1.26397	-0.970305	-0.6781	1.39936	-0.64163	0.06945	-2.74117	0.525975	-0.19339		-1.26397	-0.970305	-0.6781	1.39936	-0.64163	0.06945	-2.74117	0.525975	-0.19339
	-1.58891	-1.26978	-0.76904	1.25108	-0.69353	0.14349	-2.87837	0.40915	-0.18974		-1.79162	-1.05357	-0.64825	1.45354	-0.59179	0.04737	-2.6563	0.63524	-0.18051		-1.69026	-1.16168	-0.708645	1.35231	-0.64266	0.09543	-2.76734	0.522195	-0.185125		-1.69026	-1.16168	-0.708645	1.35231	-0.64266	0.09543	-2.76734	0.522195	-0.185125
	-2.10365	-1.49508	-0.80848	1.17643	-0.68228	0.16996	-2.8957	0.39458	-0.17934		-2.2602	-1.49861	-0.8972	1.40444	-0.68097	0.13324	-2.68944	0.60529	-0.19459		-2.18193	-1.49684	-0.85284	1.29043	-0.681625	0.1516	-2.79257	0.499935	-0.186965		-2.18193	-1.49684	-0.85284	1.29043	-0.681625	0.1516	-2.79257	0.499935	-0.186965
	-2.2628	-1.78618	-1.00732	1.13175	-0.72442	0.21609	-2.89809	0.38365	-0.17831		-2.13023	-1.55923	-0.98199	1.48051	-0.71229	0.1472	-2.71066	0.587	-0.19766		-2.19652	-1.67271	-0.994655	1.30613	-0.718355	0.181645	-2.80437	0.485325	-0.187985		-2.19652	-1.67271	-0.994655	1.30613	-0.718355	0.181645	-2.80437	0.485325	-0.187985
	-2.32035	-2.09608	-1.2517	1.09564	-0.78182	0.26785	-2.89622	0.37377	-0.17995		-1.2592	-1.1439	-0.86351	1.71155	-0.67196	0.0721	-2.71713	0.58316	-0.18711		-1.78977	-1.61999	-1.0576	1.40359	-0.72689	0.169975	-2.80667	0.478465	-0.18353		-1.78977	-1.61999	-1.0576	1.40359	-0.72689	0.169975	-2.80667	0.478465	-0.18353
	-1.87853	-1.56016	-0.8762	1.15535	-0.71867	0.2036	-2.89879	0.37535	-0.17462		-1.12309	-0.99882	-0.7501	1.80303	-0.63501	0.04109	-2.73344	0.57877	-0.17485		-1.50081	-1.27949	-0.81315	1.47919	-0.67684	0.122345	-2.81611	0.47706	-0.174735		-1.50081	-1.27949	-0.81315	1.47919	-0.67684	0.122345	-2.81611	0.47706	-0.174735
	-1.03722	-0.34758	-0.00479	1.29171	-0.55908	0.04653	-2.90493	0.38611	-0.16372		-2.55479	-1.43029	-0.64749	1.59682	-0.60529	0.10413	-2.77072	0.57325	-0.15894		-1.79601	-0.888935	-0.32614	1.44426	-0.582185	0.07533	-2.83783	0.47968	-0.16133		-1.79601	-0.888935	-0.32614	1.44426	-0.582185	0.07533	-2.83783	0.47968	-0.16133
	-0.65751	0.13818	0.34251	1.32339	-0.49731	-0.01563	-2.89481	0.3742	-0.16088		-3.55573	-1.78496	-0.60962	1.45052	-0.59454	0.16279	-2.80148	0.56206	-0.14756		-2.10662	-0.82339	-0.133555	1.38695	-0.545925	0.07358	-2.84815	0.46813	-0.15422		-2.10662	-0.82339	-0.133555	1.38695	-0.545925	0.07358	-2.84815	0.46813	-0.15422
	-1.201	-0.82971	-0.35844	1.14568	-0.63117	0.11202	-2.8522	0.31696	-0.17417		-2.73785	-1.81537	-0.84513	1.55721	-0.66389	0.20303	-2.80465	0.52693	-0.15532		-1.96942	-1.32254	-0.601785	1.35145	-0.64753	0.157525	-2.82843	0.421945	-0.164745		-1.96942	-1.32254	-0.601785	1.35145	-0.64753	0.157525	-2.82843	0.421945	-0.164745
	-1.63297	-1.67008	-0.97386	1.00212	-0.74861	0.22437	-2.80901	0.2649	-0.18367		-1.94765	-1.81456	-1.04721	1.65979	-0.72527	0.23614	-2.80794	0.49353	-0.16225		-1.79031	-1.74232	-1.01053	1.33096	-0.73694	0.230255	-2.80848	0.379215	-0.17296		-1.79031	-1.74232	-1.01053	1.33096	-0.73694	0.230255	-2.80848	0.379215	-0.17296
	-1.17285	-1.49034	-0.90505	1.1317	-0.73461	0.21433	-2.76122	0.25425	-0.16287		-1.56338	-1.35583	-0.75891	1.7022	-0.66985	0.16487	-2.81292	0.48558	-0.1569		-1.36811	-1.42308	-0.83198	1.41695	-0.70223	0.1896	-2.78707	0.369915	-0.159885		-1.36811	-1.42308	-0.83198	1.41695	-0.70223	0.1896	-2.78707	0.369915	-0.159885
	-0.71273	-1.3106	-0.83623	1.26128	-0.72061	0.2043	-2.71342	0.2436	-0.14207		-1.17912	-0.8971	-0.47061	1.74461	-0.61442	0.09361	-2.81791	0.47762	-0.15154		-0.945925	-1.10385	-0.65342	1.50294	-0.667515	0.148955	-2.76566	0.36061	-0.146805		-0.945925	-1.10385	-0.65342	1.50294	-0.667515	0.148955	-2.76566	0.36061	-0.146805
	-0.56927	-1.17322	-0.75748	1.25383	-0.71434	0.17818	-2.70732	0.21039	-0.15452		-1.14648	-1.06442	-0.57318	1.75809	-0.6437	0.14626	-2.82358	0.47164	-0.13267		-0.857875	-1.11882	-0.66533	1.50596	-0.67902	0.16222	-2.76545	0.341015	-0.143595		-0.857875	-1.11882	-0.66533	1.50596	-0.67902	0.16222	-2.76545	0.341015	-0.143595
	-0.4654	-1.04112	-0.6775	1.22925	-0.70903	0.15005	-2.70643	0.17435	-0.17112		-1.13782	-1.27442	-0.7024	1.76959	-0.67877	0.20737	-2.82931	0.4658	-0.11288		-0.80161	-1.15777	-0.68995	1.49942	-0.6939	0.17871	-2.76787	0.320075	-0.142		-0.80161	-1.15777	-0.68995	1.49942	-0.6939	0.17871	-2.76787	0.320075	-0.142
	-0.28903	-0.90531	-0.60829	1.2334	-0.67358	0.12571	-2.67189	0.16121	-0.16573		-1.0712	-1.31581	-0.75464	1.70605	-0.6886	0.20529	-2.81711	0.44219	-0.1276		-0.680115	-1.11056	-0.681465	1.46972	-0.68109	0.1655	-2.7445	0.3017	-0.146665		-0.680115	-1.11056	-0.681465	1.46972	-0.68109	0.1655	-2.7445	0.3017	-0.146665
	-0.0764	-0.76765	-0.54449	1.2519	-0.62304	0.10325	-2.62054	0.15951	-0.14934		-0.99087	-1.31727	-0.78864	1.62474	-0.69246	0.18823	-2.80066	0.41438	-0.15051		-0.533635	-1.04246	-0.666565	1.43832	-0.65775	0.14574	-2.7106	0.286945	-0.149925		-0.533635	-1.04246	-0.666565	1.43832	-0.65775	0.14574	-2.7106	0.286945	-0.149925
	-0.28606	-0.82304	-0.52413	1.14561	-0.59393	0.11253	-2.56217	0.14716	-0.13679		-0.98167	-1.37581	-0.81829	1.63873	-0.71607	0.19847	-2.79196	0.40429	-0.15522		-0.633865	-1.09943	-0.67121	1.39217	-0.655	0.1555	-2.67706	0.275725	-0.146005		-0.633865	-1.09943	-0.67121	1.39217	-0.655	0.1555	-2.67706	0.275725	-0.146005
	-1.02356	-1.11977	-0.55811	0.88332	-0.5916	0.16148	-2.49501	0.12149	-0.12904		-1.00583	-1.4611	-0.84589	1.6974	-0.74894	0.2215	-2.78688	0.40251	-0.15141		-1.01469	-1.29043	-0.702	1.29036	-0.67027	0.19149	-2.64094	0.262	-0.140225		-1.01469	-1.29043	-0.702	1.29036	-0.67027	0.19149	-2.64094	0.262	-0.140225
	-1.40274	-1.29064	-0.58002	0.72378	-0.58883	0.19104	-2.43597	0.10044	-0.12219		-0.97346	-1.32332	-0.72681	1.68429	-0.70763	0.20535	-2.76552	0.4105	-0.1328		-1.1881	-1.30698	-0.653415	1.20403	-0.64823	0.198195	-2.60074	0.25547	-0.127495		-1.1881	-1.30698	-0.653415	1.20403	-0.64823	0.198195	-2.60074	0.25547	-0.127495
	-0.52781	-1.02101	-0.55976	0.92386	-0.58453	0.15273	-2.40534	0.09552	-0.11852		-0.89542	-1.00538	-0.48925	1.61319	-0.60641	0.15756	-2.73102	0.42638	-0.10224		-0.711615	-1.0132	-0.524505	1.26852	-0.59547	0.155145	-2.56818	0.26095	-0.11038		-0.711615	-1.0132	-0.524505	1.26852	-0.59547	0.155145	-2.56818	0.26095	-0.11038
	0.34712	-0.75138	-0.53949	1.12394	-0.58022	0.11443	-2.37471	0.0906	-0.11485		-0.81715	-0.90471	-0.41353	1.5663	-0.57063	0.14639	-2.70124	0.42572	-0.08715		-0.235015	-0.828045	-0.47651	1.34512	-0.575425	0.13041	-2.53797	0.25816	-0.101		-0.235015	-0.828045	-0.47651	1.34512	-0.575425	0.13041	-2.53797	0.25816	-0.101
	0.34015	-0.90511	-0.59075	1.07566	-0.66564	0.16062	-2.30828	0.06278	-0.12375		-0.73857	-1.09737	-0.55629	1.55208	-0.62322	0.18469	-2.67783	0.40272	-0.09295		-0.19921	-1.00124	-0.57352	1.31387	-0.64443	0.172655	-2.49306	0.23275	-0.10835		-0.19921	-1.00124	-0.57352	1.31387	-0.64443	0.172655	-2.49306	0.23275	-0.10835
	0.33317	-1.05884	-0.642	1.02738	-0.75106	0.20681	-2.24185	0.03495	-0.13265		-0.59966	-1.20465	-0.65326	1.53159	-0.65794	0.207	-2.64821	0.37402	-0.0989		-0.133245	-1.13175	-0.64763	1.27948	-0.7045	0.206905	-2.44503	0.204485	-0.115775		-0.133245	-1.13175	-0.64763	1.27948	-0.7045	0.206905	-2.44503	0.204485	-0.115775
	0.23601	-0.99487	-0.56175	0.95151	-0.72457	0.20497	-2.14959	0.01827	-0.12444		-0.31855	-1.11066	-0.64228	1.49636	-0.6505	0.19163	-2.60396	0.33185	-0.10522		-0.04127	-1.05276	-0.602015	1.22393	-0.687535	0.1983	-2.37677	0.17506	-0.11483		-0.04127	-1.05276	-0.602015	1.22393	-0.687535	0.1983	-2.37677	0.17506	-0.11483
	0.11308	-0.8687	-0.44393	0.86776	-0.6661	0.1894	-2.04996	0.00478	-0.11134		-0.12022	-1.04209	-0.63141	1.45615	-0.64077	0.17777	-2.5664	0.28909	-0.11046		-0.00357	-0.955395	-0.53767	1.16196	-0.653435	0.183585	-2.30818	0.146935	-0.1109		-0.00357	-0.955395	-0.53767	1.16196	-0.653435	0.183585	-2.30818	0.146935	-0.1109
	0.05522	-0.76174	-0.37763	0.78669	-0.60396	0.15921	-1.96667	-0.02079	-0.1078		-0.32539	-1.09741	-0.62107	1.39166	-0.61984	0.17127	-2.56148	0.24337	-0.11038		-0.135085	-0.929575	-0.49935	1.08918	-0.6119	0.16524	-2.26408	0.11129	-0.10909		-0.135085	-0.929575	-0.49935	1.08918	-0.6119	0.16524	-2.26408	0.11129	-0.10909
	0.04943	-0.67015	-0.35254	0.70776	-0.53889	0.11732	-1.89645	-0.05603	-0.1119		-0.50284	-1.15217	-0.61249	1.33158	-0.60305	0.16731	-2.55226	0.19932	-0.11037		-0.226705	-0.91116	-0.482515	1.01967	-0.57097	0.142315	-2.22436	0.071645	-0.111135		-0.226705	-0.91116	-0.482515	1.01967	-0.57097	0.142315	-2.22436	0.071645	-0.111135
	0.0957	-0.64811	-0.35517	0.6551	-0.50679	0.09983	-1.8248	-0.07993	-0.11002		-0.05664	-1.19458	-0.64379	1.3707	-0.67952	0.2205	-2.44613	0.19272	-0.11166		0.01953	-0.921345	-0.49948	1.0129	-0.593155	0.160165	-2.13546	0.056395	-0.11084		0.01953	-0.921345	-0.49948	1.0129	-0.593155	0.160165	-2.13546	0.056395	-0.11084
	0.24609	-0.76515	-0.41322	0.65499	-0.54064	0.13113	-1.75026	-0.08117	-0.09616		0.38956	-1.23699	-0.6751	1.40982	-0.75598	0.2737	-2.34	0.18611	-0.11295		0.317825	-1.00107	-0.54416	1.03241	-0.64831	0.202415	-2.04513	0.05247	-0.104555		0.317825	-1.00107	-0.54416	1.03241	-0.64831	0.202415	-2.04513	0.05247	-0.104555
	0.36672	-0.84603	-0.45091	0.646	-0.56481	0.15465	-1.67366	-0.08474	-0.08504		0.04641	-1.1653	-0.57746	1.30655	-0.65516	0.24121	-2.27548	0.16613	-0.08443		0.206565	-1.00567	-0.514185	0.976275	-0.609985	0.19793	-1.97457	0.040695	-0.084735		0.206565	-1.00567	-0.514185	0.976275	-0.609985	0.19793	-1.97457	0.040695	-0.084735
	0.24918	-0.63768	-0.32573	0.56604	-0.51148	0.11585	-1.58055	-0.10703	-0.09583		-0.37018	-1.08299	-0.46783	1.19005	-0.53784	0.20075	-2.21483	0.1449	-0.05313		-0.0605	-0.860335	-0.39678	0.878045	-0.52466	0.1583	-1.89769	0.018935	-0.07448		-0.0605	-0.860335	-0.39678	0.878045	-0.52466	0.1583	-1.89769	0.018935	-0.07448
	0.13165	-0.42933	-0.20055	0.48608	-0.45816	0.07705	-1.48744	-0.12932	-0.10662		-0.19331	-1.02836	-0.45481	1.1594	-0.56112	0.18971	-2.1258	0.09456	-0.07595		-0.03083	-0.728845	-0.32768	0.82274	-0.50964	0.13338	-1.80662	-0.01738	-0.091285		-0.03083	-0.728845	-0.32768	0.82274	-0.50964	0.13338	-1.80662	-0.01738	-0.091285
	0.33559	-0.47424	-0.22994	0.48926	-0.45463	0.0891	-1.39119	-0.11057	-0.09004		0.14394	-0.98121	-0.46791	1.15195	-0.6224	0.18662	-2.0291	0.03634	-0.11341		0.239765	-0.727725	-0.348925	0.820605	-0.538515	0.13786	-1.71015	-0.037115	-0.101725		0.239765	-0.727725	-0.348925	0.820605	-0.538515	0.13786	-1.71015	-0.037115	-0.101725
	0.57972	-0.55081	-0.27865	0.50282	-0.45732	0.10751	-1.29455	-0.08667	-0.07004		0.29644	-0.98443	-0.48358	1.11589	-0.65986	0.18503	-1.9552	-0.01649	-0.13654		0.43808	-0.76762	-0.381115	0.809355	-0.55859	0.14627	-1.62488	-0.05158	-0.10329		0.43808	-0.76762	-0.381115	0.809355	-0.55859	0.14627	-1.62488	-0.05158	-0.10329
	0.3751	-0.49285	-0.23271	0.40536	-0.4328	0.09626	-1.21147	-0.10018	-0.07388		0.35358	-1.01363	-0.50058	1.06507	-0.68504	0.1842	-1.89307	-0.06654	-0.15229		0.36434	-0.75324	-0.366645	0.735215	-0.55892	0.14023	-1.55227	-0.08336	-0.113085		0.36434	-0.75324	-0.366645	0.735215	-0.55892	0.14023	-1.55227	-0.08336	-0.113085
	-0.05389	-0.36761	-0.13945	0.25239	-0.39467	0.07017	-1.13518	-0.13239	-0.08963		0.30321	-0.96673	-0.46492	1.0101	-0.63615	0.1722	-1.81956	-0.07868	-0.1338		0.12466	-0.66717	-0.302185	0.631245	-0.51541	0.121185	-1.47737	-0.105535	-0.111715		0.12466	-0.66717	-0.302185	0.631245	-0.51541	0.121185	-1.47737	-0.105535	-0.111715
	-0.19422	-0.29345	-0.09668	0.15845	-0.36233	0.05395	-1.05383	-0.14464	-0.09344		0.15823	-0.85284	-0.38293	0.95147	-0.52208	0.15037	-1.73603	-0.05747	-0.08519		-0.017995	-0.573145	-0.239805	0.55496	-0.442205	0.10216	-1.39493	-0.101055	-0.089315		-0.017995	-0.573145	-0.239805	0.55496	-0.442205	0.10216	-1.39493	-0.101055	-0.089315
	0.02626	-0.28312	-0.11701	0.1383	-0.33721	0.05005	-0.96617	-0.13196	-0.08231		0.15761	-0.7849	-0.33667	0.89563	-0.48864	0.13846	-1.66239	-0.06655	-0.07528		0.091935	-0.53401	-0.22684	0.516965	-0.412925	0.094255	-1.31428	-0.099255	-0.078795		0.091935	-0.53401	-0.22684	0.516965	-0.412925	0.094255	-1.31428	-0.099255	-0.078795
	0.17121	-0.24562	-0.1242	0.12199	-0.30139	0.03955	-0.88042	-0.11996	-0.07256		0.36972	-0.78466	-0.34305	0.84391	-0.57401	0.14116	-1.60333	-0.12026	-0.12241		0.270465	-0.51514	-0.233625	0.48295	-0.4377	0.090355	-1.24188	-0.12011	-0.097485		0.270465	-0.51514	-0.233625	0.48295	-0.4377	0.090355	-1.24188	-0.12011	-0.097485
	0.05177	-0.11299	-0.08542	0.11915	-0.22812	0.00597	-0.80135	-0.1104	-0.06765		0.53458	-0.6713	-0.2911	0.79565	-0.60242	0.13429	-1.52709	-0.1507	-0.14517		0.293175	-0.392145	-0.18826	0.4574	-0.41527	0.07013	-1.16422	-0.13055	-0.10641		0.293175	-0.392145	-0.18826	0.4574	-0.41527	0.07013	-1.16422	-0.13055	-0.10641
	-0.06768	0.01964	-0.04664	0.11631	-0.15484	-0.02762	-0.72228	-0.10083	-0.06274		0.57588	-0.26206	-0.08658	0.75649	-0.48183	0.10239	-1.40594	-0.12027	-0.1042		0.2541	-0.12121	-0.06661	0.4364	-0.318335	0.037385	-1.06411	-0.11055	-0.08347		0.2541	-0.12121	-0.06661	0.4364	-0.318335	0.037385	-1.06411	-0.11055	-0.08347
	-0.16732	-0.11008	-0.08676	-0.00577	-0.293	-0.01409	-0.67298	-0.12703	-0.11702		0.58823	0.01195	0.05597	0.71074	-0.38341	0.0811	-1.29052	-0.09678	-0.06693		0.210455	-0.049065	-0.015395	0.352485	-0.338205	0.033505	-0.98175	-0.111905	-0.091975		0.210455	-0.049065	-0.015395	0.352485	-0.338205	0.033505	-0.98175	-0.111905	-0.091975
	-0.26696	-0.2398	-0.12687	-0.12785	-0.43115	-0.0005587	-0.62368	-0.15322	-0.1713		0.4351	-0.48672	-0.15554	0.62733	-0.41168	0.12048	-1.20788	-0.11297	-0.0508		0.08407	-0.36326	-0.141205	0.24974	-0.421415	0.0599606	-0.91578	-0.133095	-0.11105		0.08407	-0.36326	-0.141205	0.24974	-0.421415	0.0599606	-0.91578	-0.133095	-0.11105
	0.10072	-0.20471	-0.12483	-0.12326	-0.39518	-0.00938	-0.57639	-0.14716	-0.16708		0.2876	-0.96633	-0.35983	0.54512	-0.43836	0.15774	-1.12549	-0.12927	-0.03553		0.19416	-0.58552	-0.24233	0.21093	-0.41677	0.07418	-0.85094	-0.138215	-0.101305		0.19416	-0.58552	-0.24233	0.21093	-0.41677	0.07418	-0.85094	-0.138215	-0.101305
	0.60191	-0.12252	-0.11075	-0.08248	-0.30946	-0.02458	-0.52967	-0.13187	-0.14613		0.39915	-0.56942	-0.23246	0.51748	-0.39167	0.09724	-1.05488	-0.1508	-0.05969		0.50053	-0.34597	-0.171605	0.2175	-0.350565	0.03633	-0.792275	-0.141335	-0.10291		0.50053	-0.34597	-0.171605	0.2175	-0.350565	0.03633	-0.792275	-0.141335	-0.10291
	0.76927	-0.13825	-0.13201	-0.09728	-0.30879	-0.04198	-0.47768	-0.15474	-0.1611		0.5107	-0.17251	-0.1051	0.48985	-0.34498	0.03675	-0.98426	-0.17234	-0.08385		0.639985	-0.15538	-0.118555	0.196285	-0.326885	-0.002615	-0.73097	-0.16354	-0.122475		0.639985	-0.15538	-0.118555	0.196285	-0.326885	-0.002615	-0.73097	-0.16354	-0.122475
	0.66956	-0.2323	-0.18154	-0.15656	-0.37617	-0.06114	-0.42149	-0.20814	-0.2048		-0.07706	-0.26756	-0.08302	0.27514	-0.33682	0.06087	-0.88181	-0.15134	-0.07317		0.29625	-0.24993	-0.13228	0.05929	-0.356495	-0.000135	-0.65165	-0.17974	-0.138985		0.29625	-0.24993	-0.13228	0.05929	-0.356495	-0.000135	-0.65165	-0.17974	-0.138985
	0.50852	-0.29877	-0.20001	-0.23134	-0.40097	-0.06339	-0.37591	-0.22365	-0.21823		-0.74808	-0.42118	-0.07347	0.03815	-0.33324	0.09507	-0.77557	-0.12528	-0.05833		-0.11978	-0.359975	-0.13674	-0.096595	-0.367105	0.01584	-0.57574	-0.174465	-0.13828		-0.11978	-0.359975	-0.13674	-0.096595	-0.367105	0.01584	-0.57574	-0.174465	-0.13828
	0.22481	-0.31006	-0.15635	-0.33709	-0.34062	-0.03183	-0.35155	-0.16337	-0.17112		-0.31626	-0.06212	0.02892	0.08966	-0.25147	0.05385	-0.69968	-0.11973	-0.05479		-0.045725	-0.18609	-0.063715	-0.123715	-0.296045	0.01101	-0.525615	-0.14155	-0.112955		-0.045725	-0.18609	-0.063715	-0.123715	-0.296045	0.01101	-0.525615	-0.14155	-0.112955
	-0.04322	-0.3065	-0.11433	-0.43092	-0.27876	-0.00654	-0.32615	-0.10694	-0.12888		0.45254	0.45359	0.15968	0.22933	-0.14581	-0.01042	-0.63307	-0.12046	-0.05469		0.20466	0.073545	0.022675	-0.100795	-0.212285	-0.00848	-0.47961	-0.1137	-0.091785		0.20466	0.073545	0.022675	-0.100795	-0.212285	-0.00848	-0.47961	-0.1137	-0.091785
	-0.18581	-0.18404	-0.08546	-0.42931	-0.20489	-0.03142	-0.29246	-0.08134	-0.12557		0.78221	0.36757	0.12938	0.23863	-0.18921	-0.0004667	-0.56484	-0.13922	-0.06326		0.2982	0.091765	0.02196	-0.09534	-0.19705	-0.0159433	-0.42865	-0.11028	-0.094415		0.2982	0.091765	0.02196	-0.09534	-0.19705	-0.0159433	-0.42865	-0.11028	-0.094415
	-0.3284	-0.06159	-0.05659	-0.4277	-0.13101	-0.0563	-0.25877	-0.05573	-0.12225		0.86303	-0.05944	0.00781	0.17406	-0.31709	0.05154	-0.49569	-0.1682	-0.07675		0.267315	-0.060515	-0.02439	-0.12682	-0.22405	-0.00238	-0.37723	-0.111965	-0.0995		0.267315	-0.060515	-0.02439	-0.12682	-0.22405	-0.00238	-0.37723	-0.111965	-0.0995
	-0.39107	-0.14032	-0.10177	-0.46677	-0.15415	-0.06946	-0.241	-0.09634	-0.13869		0.88706	-0.31057	-0.07818	0.1197	-0.36726	0.06689	-0.44262	-0.1686	-0.08724		0.247995	-0.225445	-0.089975	-0.173535	-0.260705	-0.001285	-0.34181	-0.13247	-0.112965		0.247995	-0.225445	-0.089975	-0.173535	-0.260705	-0.001285	-0.34181	-0.13247	-0.112965
	-0.44376	-0.2442	-0.15621	-0.51093	-0.18941	-0.08116	-0.22521	-0.14523	-0.15759		0.85668	-0.39317	-0.13008	0.07512	-0.34297	0.04711	-0.40495	-0.14162	-0.09487		0.20646	-0.318685	-0.143145	-0.217905	-0.26619	-0.017025	-0.31508	-0.143425	-0.12623		0.20646	-0.318685	-0.143145	-0.217905	-0.26619	-0.017025	-0.31508	-0.143425	-0.12623
	-0.48207	-0.18231	-0.14004	-0.53038	-0.15466	-0.09082	-0.21013	-0.14484	-0.15497		0.71635	-0.33311	-0.12793	0.00143	-0.28423	0.0209	-0.36923	-0.1106	-0.09786		0.11714	-0.25771	-0.133985	-0.264475	-0.219445	-0.03496	-0.28968	-0.12772	-0.126415		0.11714	-0.25771	-0.133985	-0.264475	-0.219445	-0.03496	-0.28968	-0.12772	-0.126415
	-0.5132	-0.03754	-0.08856	-0.53748	-0.0849	-0.09945	-0.19541	-0.11982	-0.14159		0.39887	-0.04322	-0.03869	-0.1192	-0.17	-0.01566	-0.33663	-0.07306	-0.09337		-0.057165	-0.04038	-0.063625	-0.32834	-0.12745	-0.057555	-0.26602	-0.09644	-0.11748		-0.057165	-0.04038	-0.063625	-0.32834	-0.12745	-0.057555	-0.26602	-0.09644	-0.11748
	-0.38596	0.02984	-0.05151	-0.4677	-0.03127	-0.08529	-0.15058	-0.08613	-0.10895		0.09236	0.1174	0.01178	-0.23516	-0.09461	-0.0412	-0.30615	-0.04765	-0.09249		-0.1468	0.07362	-0.019865	-0.35143	-0.06294	-0.063245	-0.228365	-0.06689	-0.10072		-0.1468	0.07362	-0.019865	-0.35143	-0.06294	-0.063245	-0.228365	-0.06689	-0.10072
	-0.06077	0.00050075	-0.03249	-0.30184	0.0022	-0.04265	-0.06813	-0.04161	-0.05223		-0.18216	-0.099	-0.05085	-0.33754	-0.13251	-0.03462	-0.28184	-0.05759	-0.10214		-0.121465	-0.0492496	-0.04167	-0.31969	-0.065155	-0.038635	-0.174985	-0.0496	-0.077185		-0.121465	-0.0492496	-0.04167	-0.31969	-0.065155	-0.038635	-0.174985	-0.0496	-0.077185
	0.21027	-0.04677	-0.02542	-0.1706	0.02397	-0.00812	-0.00389	-0.00652	-0.00788		-0.42264	-0.26197	-0.10119	-0.43246	-0.1559	-0.03391	-0.25878	-0.06617	-0.11181		-0.106185	-0.15437	-0.063305	-0.30153	-0.065965	-0.021015	-0.131335	-0.036345	-0.059845		-0.106185	-0.15437	-0.063305	-0.30153	-0.065965	-0.021015	-0.131335	-0.036345	-0.059845
	0.29173	-0.1568	-0.06012	-0.16053	0.00483	-0.002	-0.00336	-0.00447	-0.00685		-0.43051	-0.0598	-0.0676	-0.47647	-0.08014	-0.07334	-0.24428	-0.06546	-0.1215		-0.06939	-0.1083	-0.06386	-0.3185	-0.037655	-0.03767	-0.12382	-0.034965	-0.064175		-0.06939	-0.1083	-0.06386	-0.3185	-0.037655	-0.03767	-0.12382	-0.034965	-0.064175
	0.3732	-0.26682	-0.09482	-0.15046	-0.01432	0.00411	-0.00283	-0.00241	-0.00582		-0.43839	0.14237	-0.03402	-0.52048	-0.00438	-0.11278	-0.22979	-0.06475	-0.1312		-0.032595	-0.062225	-0.06442	-0.33547	-0.00935	-0.054335	-0.11631	-0.03358	-0.06851		-0.032595	-0.062225	-0.06442	-0.33547	-0.00935	-0.054335	-0.11631	-0.03358	-0.06851
grass	c4t2										c4t4
	h			k			a				h			k			a				h			k			a				h			k			a
	-2.26459	-0.54336	-0.00957	-0.9287	-0.04401	-0.00855	-0.15201	-0.01035	-0.0814		-1.42161	-0.1507	0.23737	-0.84108	0.00322	0.0005	-0.02228	-0.0225	-0.05075		-1.8431	-0.34703	0.1139	-0.88489	-0.020395	-0.004025	-0.087145	-0.016425	-0.066075		-1.8431	-0.34703	0.1139	-0.88489	-0.020395	-0.004025	-0.087145	-0.016425	-0.066075
	-1.93069	-0.50583	-0.0508	-0.73181	-0.04575	0.00336	-0.25153	-0.01724	-0.06187		-1.91104	-0.1891	0.27991	-0.93482	0.10262	-0.03447	-0.24657	0.03565	-0.0553		-1.92087	-0.347465	0.114555	-0.833315	0.028435	-0.015555	-0.24905	0.009205	-0.058585		-1.92087	-0.347465	0.114555	-0.833315	0.028435	-0.015555	-0.24905	0.009205	-0.058585
	-1.59679	-0.46829	-0.09202	-0.53492	-0.0475	0.01527	-0.35106	-0.02412	-0.04234		-2.40048	-0.2275	0.32245	-1.02856	0.20203	-0.06943	-0.47086	0.09381	-0.05984		-1.99863	-0.347895	0.115215	-0.78174	0.077265	-0.02708	-0.41096	0.034845	-0.05109		-1.99863	-0.347895	0.115215	-0.78174	0.077265	-0.02708	-0.41096	0.034845	-0.05109
	-1.16944	-0.41813	-0.14425	-0.29998	-0.08555	0.03248	-0.41081	-0.02504	-0.03396		-1.95452	-0.1983	0.25032	-0.79681	0.15355	-0.05983	-0.51285	0.07851	-0.05646		-1.56198	-0.308215	0.053035	-0.548395	0.034	-0.013675	-0.46183	0.026735	-0.04521		-1.56198	-0.308215	0.053035	-0.548395	0.034	-0.013675	-0.46183	0.026735	-0.04521
	-0.66896	-0.3581	-0.20509	-0.03527	-0.15201	0.05383	-0.43944	-0.02129	-0.03432		-1.31163	-0.15488	0.15405	-0.49653	0.07394	-0.04085	-0.51646	0.04775	-0.05141		-0.990295	-0.25649	-0.02552	-0.2659	-0.039035	0.00649	-0.47795	0.01323	-0.042865		-0.990295	-0.25649	-0.02552	-0.2659	-0.039035	0.00649	-0.47795	0.01323	-0.042865
	-0.18536	-0.29482	-0.26184	0.2105	-0.20549	0.07111	-0.47564	-0.01552	-0.03272		-0.74704	-0.16875	-0.0511	-0.17631	-0.00671	-0.01832	-0.57484	0.05026	-0.03892		-0.4662	-0.231785	-0.15647	0.017095	-0.1061	0.026395	-0.52524	0.01737	-0.03582		-0.4662	-0.231785	-0.15647	0.017095	-0.1061	0.026395	-0.52524	0.01737	-0.03582
	0.17674	-0.2082	-0.28921	0.31989	-0.16549	0.05915	-0.56633	0.00478	-0.01702		-0.22421	-0.21319	-0.31431	0.15455	-0.08791	0.0061	-0.66243	0.07052	-0.02246		-0.023735	-0.210695	-0.30176	0.23722	-0.1267	0.032625	-0.61438	0.03765	-0.01974		-0.023735	-0.210695	-0.30176	0.23722	-0.1267	0.032625	-0.61438	0.03765	-0.01974
	0.53883	-0.12159	-0.31658	0.42928	-0.12549	0.0472	-0.65701	0.02508	-0.00132		0.21673	-0.13706	-0.34001	0.37306	-0.13984	0.0116	-0.75023	0.07335	-0.02068		0.37778	-0.129325	-0.328295	0.40117	-0.132665	0.0294	-0.70362	0.049215	-0.011		0.37778	-0.129325	-0.328295	0.40117	-0.132665	0.0294	-0.70362	0.049215	-0.011
	0.46568	-0.10293	-0.30705	0.44198	-0.09605	0.02481	-0.74964	0.05096	-0.00396		0.56834	0.07062	-0.10659	0.46899	-0.15985	-0.00354	-0.83826	0.05717	-0.03494		0.51701	-0.016155	-0.20682	0.455485	-0.12795	0.010635	-0.79395	0.054065	-0.01945		0.51701	-0.016155	-0.20682	0.455485	-0.12795	0.010635	-0.79395	0.054065	-0.01945
	0.19045	-0.11583	-0.28038	0.40978	-0.07153	-0.00242	-0.84316	0.07943	-0.01512		0.63862	0.13908	-0.01965	0.50097	-0.17678	-0.00924	-0.92199	0.05671	-0.04479		0.414535	0.011625	-0.150015	0.455375	-0.124155	-0.00583	-0.882575	0.06807	-0.029955		0.414535	0.011625	-0.150015	0.455375	-0.124155	-0.00583	-0.882575	0.06807	-0.029955
	-0.06545	-0.12887	-0.2469	0.37696	-0.05116	-0.02334	-0.93169	0.09759	-0.02315		0.06585	-0.11066	-0.26748	0.38674	-0.18668	0.00665	-0.99587	0.09218	-0.04459		0.0002	-0.119765	-0.25719	0.38185	-0.11892	-0.008345	-0.96378	0.094885	-0.03387		0.0002	-0.119765	-0.25719	0.38185	-0.11892	-0.008345	-0.96378	0.094885	-0.03387
	-0.26141	-0.14233	-0.19232	0.3422	-0.0437	-0.02466	-1.00476	0.08379	-0.02147		-0.5471	-0.35598	-0.48855	0.2679	-0.19476	0.02202	-1.07279	0.12033	-0.04508		-0.404255	-0.249155	-0.340435	0.30505	-0.11923	-0.00132	-1.03878	0.10206	-0.033275		-0.404255	-0.249155	-0.340435	0.30505	-0.11923	-0.00132	-1.03878	0.10206	-0.033275
	-0.45737	-0.1558	-0.13774	0.30745	-0.03625	-0.02598	-1.07783	0.06999	-0.0198		-1.42797	-0.57182	-0.53124	0.11824	-0.19074	0.034	-1.16999	0.09961	-0.05021		-0.94267	-0.36381	-0.33449	0.212845	-0.113495	0.00401	-1.12391	0.0848	-0.035005		-0.94267	-0.36381	-0.33449	0.212845	-0.113495	0.00401	-1.12391	0.0848	-0.035005
	-0.63767	-0.29455	-0.25698	0.31517	-0.06786	-0.0086	-1.17886	0.06878	-0.02377		-2.30883	-0.78765	-0.57393	-0.03141	-0.18671	0.04598	-1.26718	0.07889	-0.05534		-1.47325	-0.5411	-0.415455	0.14188	-0.127285	0.01869	-1.22302	0.073835	-0.039555		-1.47325	-0.5411	-0.415455	0.14188	-0.127285	0.01869	-1.22302	0.073835	-0.039555
	-0.81417	-0.46368	-0.41836	0.33319	-0.10895	0.01332	-1.28668	0.07063	-0.02911		-1.77479	-0.58056	-0.29223	0.14188	-0.20948	0.06327	-1.37528	0.05548	-0.04658		-1.29448	-0.52212	-0.355295	0.237535	-0.159215	0.038295	-1.33098	0.063055	-0.037845		-1.29448	-0.52212	-0.355295	0.237535	-0.159215	0.038295	-1.33098	0.063055	-0.037845
	-0.95222	-0.61153	-0.53618	0.34502	-0.16257	0.04493	-1.39217	0.06966	-0.03545		-1.17643	-0.35425	0.00421	0.32986	-0.23346	0.08079	-1.48388	0.03194	-0.03719		-1.06432	-0.48289	-0.265985	0.33744	-0.198015	0.06286	-1.43803	0.0508	-0.03632		-1.06432	-0.48289	-0.265985	0.33744	-0.198015	0.06286	-1.43803	0.0508	-0.03632
	-1.02364	-0.72247	-0.57852	0.34611	-0.23793	0.09332	-1.49365	0.06382	-0.04349		-1.45236	-0.45979	-0.01042	0.33459	-0.25659	0.10163	-1.59468	0.07164	-0.03951		-1.238	-0.59113	-0.29447	0.34035	-0.24726	0.097475	-1.54417	0.06773	-0.0415		-1.238	-0.59113	-0.29447	0.34035	-0.24726	0.097475	-1.54417	0.06773	-0.0415
	-1.09506	-0.83341	-0.62085	0.3472	-0.31329	0.14171	-1.59513	0.05798	-0.05154		-1.97114	-0.65752	-0.11145	0.28842	-0.27948	0.12339	-1.70609	0.1289	-0.04508		-1.5331	-0.745465	-0.36615	0.31781	-0.296385	0.13255	-1.65061	0.09344	-0.04831		-1.5331	-0.745465	-0.36615	0.31781	-0.296385	0.13255	-1.65061	0.09344	-0.04831
	-1.23186	-0.83747	-0.54956	0.48567	-0.33188	0.14824	-1.67134	0.06916	-0.04714		-2.11525	-0.6877	-0.11146	0.35688	-0.29296	0.12409	-1.78392	0.11958	-0.04653		-1.67355	-0.762585	-0.33051	0.421275	-0.31242	0.136165	-1.72763	0.09437	-0.046835		-1.67355	-0.762585	-0.33051	0.421275	-0.31242	0.136165	-1.72763	0.09437	-0.046835
	-1.37383	-0.83308	-0.46929	0.63499	-0.34598	0.15146	-1.74556	0.08169	-0.04175		-2.01849	-0.61017	-0.04654	0.49903	-0.30038	0.11126	-1.84018	0.06746	-0.04535		-1.69616	-0.721625	-0.257915	0.56701	-0.32318	0.13136	-1.79287	0.074575	-0.04355		-1.69616	-0.721625	-0.257915	0.56701	-0.32318	0.13136	-1.79287	0.074575	-0.04355
	-1.25004	-0.75371	-0.39164	0.76114	-0.35604	0.14993	-1.81704	0.09248	-0.03821		-1.82889	-0.63245	-0.1445	0.64984	-0.3219	0.11238	-1.90299	0.05524	-0.04403		-1.53947	-0.69308	-0.26807	0.70549	-0.33897	0.131155	-1.86001	0.07386	-0.04112		-1.53947	-0.69308	-0.26807	0.70549	-0.33897	0.131155	-1.86001	0.07386	-0.04112
	-0.84721	-0.59559	-0.31674	0.86297	-0.36183	0.14341	-1.88566	0.10144	-0.03661		-1.51861	-0.78448	-0.45421	0.81191	-0.36177	0.13165	-1.97432	0.09488	-0.04254		-1.18291	-0.690035	-0.385475	0.83744	-0.3618	0.13753	-1.92999	0.09816	-0.039575		-1.18291	-0.690035	-0.385475	0.83744	-0.3618	0.13753	-1.92999	0.09816	-0.039575
	-0.48172	-0.45106	-0.24929	0.96276	-0.3665	0.1363	-1.95339	0.11064	-0.03498		-1.24057	-0.92505	-0.73132	0.96337	-0.4002	0.14987	-2.0403	0.12488	-0.04301		-0.861145	-0.688055	-0.490305	0.963065	-0.38335	0.143085	-1.99684	0.11776	-0.038995		-0.861145	-0.688055	-0.490305	0.963065	-0.38335	0.143085	-1.99684	0.11776	-0.038995
	-0.8444	-0.57166	-0.32729	1.02292	-0.3491	0.11783	-2.00364	0.12457	-0.03285		-1.05389	-1.03311	-0.91609	1.08477	-0.43456	0.16514	-2.09111	0.12758	-0.049		-0.949145	-0.802385	-0.62169	1.05384	-0.39183	0.141485	-2.04738	0.126075	-0.040925		-0.949145	-0.802385	-0.62169	1.05384	-0.39183	0.141485	-2.04738	0.126075	-0.040925
	-1.20708	-0.69226	-0.40529	1.08308	-0.3317	0.09937	-2.05389	0.1385	-0.03071		-0.91148	-1.1229	-1.06057	1.19602	-0.46655	0.17903	-2.14263	0.12891	-0.05479		-1.05928	-0.90758	-0.73293	1.13955	-0.399125	0.1392	-2.09826	0.133705	-0.04275		-1.05928	-0.90758	-0.73293	1.13955	-0.399125	0.1392	-2.09826	0.133705	-0.04275
	-1.26739	-0.80014	-0.51099	1.14691	-0.35249	0.10886	-2.1238	0.13371	-0.03559		-1.23389	-1.02069	-0.78195	1.20059	-0.47368	0.17851	-2.20154	0.11588	-0.05861		-1.25064	-0.910415	-0.64647	1.17375	-0.413085	0.143685	-2.16267	0.124795	-0.0471		-1.25064	-0.910415	-0.64647	1.17375	-0.413085	0.143685	-2.16267	0.124795	-0.0471
	-1.13418	-0.89987	-0.63442	1.21309	-0.39771	0.13625	-2.20629	0.11695	-0.04495		-1.5563	-0.91848	-0.50334	1.20516	-0.4808	0.17798	-2.26046	0.10284	-0.06242		-1.34524	-0.909175	-0.56888	1.20913	-0.439255	0.157115	-2.23338	0.109895	-0.053685		-1.34524	-0.909175	-0.56888	1.20913	-0.439255	0.157115	-2.23338	0.109895	-0.053685
	-1.04091	-0.99524	-0.74043	1.27793	-0.44012	0.16172	-2.28423	0.10327	-0.054		-1.81349	-0.95931	-0.4658	1.21176	-0.46987	0.18007	-2.30541	0.12926	-0.05275		-1.4272	-0.977275	-0.603115	1.24484	-0.454995	0.170895	-2.29482	0.116265	-0.053375		-1.4272	-0.977275	-0.603115	1.24484	-0.454995	0.170895	-2.29482	0.116265	-0.053375
	-1.14161	-1.06944	-0.76181	1.33622	-0.46889	0.17788	-2.34002	0.10455	-0.06151		-2.06446	-1.01376	-0.45122	1.21855	-0.45721	0.1824	-2.34904	0.15943	-0.0418		-1.60303	-1.0416	-0.606515	1.27738	-0.46305	0.18014	-2.34453	0.13199	-0.051655		-1.60303	-1.0416	-0.606515	1.27738	-0.46305	0.18014	-2.34453	0.13199	-0.051655
	-1.24232	-1.14363	-0.78319	1.39452	-0.49765	0.19405	-2.39582	0.10582	-0.06901		-2.02126	-1.00924	-0.44627	1.29648	-0.47163	0.17635	-2.40161	0.15437	-0.05083		-1.63179	-1.07644	-0.61473	1.3455	-0.48464	0.1852	-2.39872	0.130095	-0.05992		-1.63179	-1.07644	-0.61473	1.3455	-0.48464	0.1852	-2.39872	0.130095	-0.05992
	-1.28893	-1.20322	-0.77166	1.42859	-0.58077	0.22855	-2.44087	0.05837	-0.09916		-1.87422	-0.9839	-0.44472	1.39952	-0.49561	0.16735	-2.45734	0.13688	-0.06693		-1.58157	-1.09356	-0.60819	1.41406	-0.53819	0.19795	-2.4491	0.097625	-0.083045		-1.58157	-1.09356	-0.60819	1.41406	-0.53819	0.19795	-2.4491	0.097625	-0.083045
	-1.3157	-1.25745	-0.74806	1.45378	-0.68381	0.26978	-2.48199	-0.00696	-0.13761		-1.81195	-0.9769	-0.43429	1.49545	-0.51305	0.16666	-2.50435	0.14627	-0.07092		-1.56383	-1.11718	-0.591175	1.47462	-0.59843	0.21822	-2.49317	0.069655	-0.104265		-1.56383	-1.11718	-0.591175	1.47462	-0.59843	0.21822	-2.49317	0.069655	-0.104265
	-1.50539	-1.38796	-0.78344	1.46721	-0.75499	0.30664	-2.52643	-0.03706	-0.15848		-1.81488	-0.98401	-0.41702	1.5859	-0.52545	0.17235	-2.54466	0.17634	-0.0656		-1.66013	-1.18599	-0.60023	1.52656	-0.64022	0.239495	-2.53554	0.06964	-0.11204		-1.66013	-1.18599	-0.60023	1.52656	-0.64022	0.239495	-2.53554	0.06964	-0.11204
	-2.0888	-1.70278	-0.96134	1.45221	-0.7492	0.33297	-2.57891	0.018	-0.13686		-1.67211	-0.97297	-0.42981	1.64421	-0.53971	0.17648	-2.58344	0.19224	-0.06644		-1.88045	-1.33787	-0.695575	1.54821	-0.644455	0.254725	-2.58117	0.10512	-0.10165		-1.88045	-1.33787	-0.695575	1.54821	-0.644455	0.254725	-2.58117	0.10512	-0.10165
	-2.6722	-2.01761	-1.13923	1.43721	-0.74341	0.35929	-2.63139	0.07307	-0.11525		-1.3027	-0.93368	-0.48936	1.6525	-0.55688	0.17819	-2.61984	0.18606	-0.07686		-1.98745	-1.47565	-0.814295	1.54486	-0.650145	0.26874	-2.62561	0.129565	-0.096055		-1.98745	-1.47565	-0.814295	1.54486	-0.650145	0.26874	-2.62561	0.129565	-0.096055
	-1.38442	-1.39563	-0.86542	1.65205	-0.69801	0.28639	-2.66973	0.10348	-0.10779		-1.13888	-0.96867	-0.5646	1.6477	-0.57726	0.18699	-2.656	0.17999	-0.08696		-1.26165	-1.18215	-0.71501	1.64987	-0.637635	0.23669	-2.66287	0.141735	-0.097375		-1.26165	-1.18215	-0.71501	1.64987	-0.637635	0.23669	-2.66287	0.141735	-0.097375
	0.22413	-0.61306	-0.51417	1.90629	-0.64581	0.19648	-2.70565	0.12966	-0.10274		-1.71522	-1.27108	-0.69632	1.59576	-0.6092	0.22128	-2.69128	0.17429	-0.09591		-0.745545	-0.94207	-0.605245	1.75103	-0.627505	0.20888	-2.69847	0.151975	-0.099325		-0.745545	-0.94207	-0.605245	1.75103	-0.627505	0.20888	-2.69847	0.151975	-0.099325
	0.23397	-0.47448	-0.3678	1.94709	-0.61836	0.16386	-2.73136	0.14399	-0.10258		-2.2256	-1.54582	-0.81851	1.55253	-0.64013	0.25301	-2.72512	0.16917	-0.10438		-0.995815	-1.01015	-0.593155	1.74981	-0.629245	0.208435	-2.72824	0.15658	-0.10348		-0.995815	-1.01015	-0.593155	1.74981	-0.629245	0.208435	-2.72824	0.15658	-0.10348
	-2.01317	-1.24504	-0.51066	1.68656	-0.62585	0.21213	-2.74268	0.14157	-0.10931		-1.28483	-1.21187	-0.73114	1.70092	-0.64893	0.22817	-2.72718	0.1771	-0.1021		-1.649	-1.22846	-0.6209	1.69374	-0.63739	0.22015	-2.73493	0.159335	-0.105705		-1.649	-1.22846	-0.6209	1.69374	-0.63739	0.22015	-2.73493	0.159335	-0.105705
	-4.26032	-2.01561	-0.65351	1.42603	-0.63334	0.2604	-2.75399	0.13915	-0.11604		-0.34407	-0.87792	-0.64377	1.84931	-0.65772	0.20333	-2.72925	0.18502	-0.09983		-2.3022	-1.44677	-0.64864	1.63767	-0.64553	0.231865	-2.74162	0.162085	-0.107935		-2.3022	-1.44677	-0.64864	1.63767	-0.64553	0.231865	-2.74162	0.162085	-0.107935
	-1.95142	-1.52219	-0.92307	1.61137	-0.73504	0.24271	-2.81034	0.13553	-0.13667		-0.83155	-0.94214	-0.55524	1.73102	-0.67281	0.21273	-2.76479	0.14959	-0.11234		-1.39149	-1.23216	-0.739155	1.67119	-0.703925	0.22772	-2.78756	0.14256	-0.124505		-1.39149	-1.23216	-0.739155	1.67119	-0.703925	0.22772	-2.78756	0.14256	-0.124505
	0.47137	-0.99717	-1.19579	1.80785	-0.8391	0.22337	-2.86782	0.13189	-0.15764		-1.53328	-1.06608	-0.46655	1.57273	-0.68883	0.22727	-2.80535	0.10765	-0.12708		-0.530955	-1.03163	-0.83117	1.69029	-0.763965	0.22532	-2.83658	0.11977	-0.14236		-0.530955	-1.03163	-0.83117	1.69029	-0.763965	0.22532	-2.83658	0.11977	-0.14236
	3.17177	-0.3618	-1.28328	2.14159	-0.91206	0.20252	-2.90106	0.12685	-0.17054		-1.09901	-0.98217	-0.50374	1.64317	-0.72462	0.22541	-2.79639	0.12167	-0.13252		1.03638	-0.671985	-0.89351	1.89238	-0.81834	0.213965	-2.84872	0.12426	-0.15153		1.03638	-0.671985	-0.89351	1.89238	-0.81834	0.213965	-2.84872	0.12426	-0.15153
	6.11192	0.36887	-1.21079	2.59387	-0.95816	0.18037	-2.91336	0.1206	-0.17648		-0.16775	-0.80734	-0.59601	1.81369	-0.76904	0.21637	-2.76575	0.16019	-0.13388		2.97208	-0.219235	-0.9034	2.20378	-0.8636	0.19837	-2.83955	0.140395	-0.15518		2.97208	-0.219235	-0.9034	2.20378	-0.8636	0.19837	-2.83955	0.140395	-0.15518
	7.68849	0.73975	-1.11871	2.87046	-0.98712	0.17907	-2.92733	0.10924	-0.18095		-0.06044	-0.83992	-0.64837	1.83825	-0.77851	0.22654	-2.74987	0.20073	-0.12347		3.81402	-0.050085	-0.88354	2.35435	-0.882815	0.202805	-2.8386	0.154985	-0.15221		3.81402	-0.050085	-0.88354	2.35435	-0.882815	0.202805	-2.8386	0.154985	-0.15221
	-3.34801	-2.21746	-0.84544	1.52181	-0.85753	0.37071	-2.95685	0.05052	-0.17175		-0.70843	-1.06264	-0.66413	1.72901	-0.75594	0.25431	-2.7475	0.24312	-0.10227		-2.02822	-1.64005	-0.754785	1.62541	-0.806735	0.31251	-2.85217	0.14682	-0.13701		-2.02822	-1.64005	-0.754785	1.62541	-0.806735	0.31251	-2.85217	0.14682	-0.13701
	-14.3845	-5.17467	-0.57217	0.17317	-0.72794	0.56234	-2.98636	-0.0082	-0.16256		-1.05487	-1.19744	-0.68908	1.65712	-0.74231	0.26349	-2.7561	0.26723	-0.09495		-7.71969	-3.18606	-0.630625	0.915145	-0.735125	0.412915	-2.87123	0.129515	-0.128755		-7.71969	-3.18606	-0.630625	0.915145	-0.735125	0.412915	-2.87123	0.129515	-0.128755
	-13.4018	-4.94165	-0.5856	0.26538	-0.73687	0.53701	-2.98429	0.03009	-0.16477		-0.8359	-1.16741	-0.73123	1.65528	-0.74544	0.23781	-2.78523	0.25707	-0.1137		-7.11885	-3.05453	-0.658415	0.96033	-0.741155	0.38741	-2.88476	0.14358	-0.139235		-7.11885	-3.05453	-0.658415	0.96033	-0.741155	0.38741	-2.88476	0.14358	-0.139235
	-6.18693	-3.05445	-0.74769	1.10472	-0.81764	0.39918	-2.96584	0.11868	-0.17289		-0.64746	-1.11612	-0.74595	1.65798	-0.74355	0.21026	-2.79805	0.24695	-0.12966		-3.41719	-2.08528	-0.74682	1.38135	-0.780595	0.30472	-2.88194	0.182815	-0.151275		-3.41719	-2.08528	-0.74682	1.38135	-0.780595	0.30472	-2.88194	0.182815	-0.151275
	0.23856	-1.24987	-0.81282	1.82625	-0.9039	0.26051	-2.94784	0.21275	-0.17776		-0.60402	-0.96379	-0.63035	1.68224	-0.71779	0.17381	-2.73338	0.23702	-0.13239		-0.18273	-1.10683	-0.721585	1.75425	-0.810845	0.21716	-2.84061	0.224885	-0.155075		-0.18273	-1.10683	-0.721585	1.75425	-0.810845	0.21716	-2.84061	0.224885	-0.155075
	3.85736	0.2609	-0.53321	2.12893	-1.00971	0.11888	-2.93146	0.3263	-0.17105		-0.56059	-0.81146	-0.51475	1.7065	-0.69203	0.13735	-2.66872	0.2271	-0.13511		1.64838	-0.27528	-0.52398	1.91772	-0.85087	0.128115	-2.80009	0.2767	-0.15308		1.64838	-0.27528	-0.52398	1.91772	-0.85087	0.128115	-2.80009	0.2767	-0.15308
	7.47617	1.77167	-0.2536	2.43161	-1.11552	-0.02275	-2.91509	0.43986	-0.16433		-0.48338	-0.86266	-0.5248	1.6507	-0.72138	0.17576	-2.6744	0.21347	-0.13143		3.4964	0.454505	-0.3892	2.04115	-0.91845	0.076505	-2.79474	0.326665	-0.14788		3.4964	0.454505	-0.3892	2.04115	-0.91845	0.076505	-2.79474	0.326665	-0.14788
	5.21608	1.02112	-0.40558	2.01545	-1.09774	0.03448	-2.88149	0.4514	-0.16766		-0.40616	-0.91387	-0.53486	1.59489	-0.75073	0.21417	-2.68009	0.19985	-0.12774		2.40496	0.053625	-0.47022	1.80517	-0.924235	0.124325	-2.78079	0.325625	-0.1477		2.40496	0.053625	-0.47022	1.80517	-0.924235	0.124325	-2.78079	0.325625	-0.1477
	1.30254	-0.36544	-0.67894	1.39713	-1.04519	0.14764	-2.84304	0.43425	-0.17382		-0.26442	-0.78368	-0.48254	1.59674	-0.69551	0.17159	-2.64341	0.20523	-0.12226		0.51906	-0.57456	-0.58074	1.49693	-0.87035	0.159615	-2.74322	0.31974	-0.14804		0.51906	-0.57456	-0.58074	1.49693	-0.87035	0.159615	-2.74322	0.31974	-0.14804
	-1.024	-1.18634	-0.82607	0.99813	-1.02294	0.21915	-2.80573	0.41214	-0.18014		-0.10909	-0.6153	-0.4171	1.61072	-0.62249	0.11195	-2.5978	0.21462	-0.11639		-0.566545	-0.90082	-0.621585	1.30442	-0.822715	0.16555	-2.70176	0.31338	-0.148265		-0.566545	-0.90082	-0.621585	1.30442	-0.822715	0.16555	-2.70176	0.31338	-0.148265
	-0.2899	-0.91637	-0.72976	1.02212	-1.05912	0.21032	-2.77059	0.38045	-0.18677		-0.20004	-0.72972	-0.4747	1.53762	-0.63619	0.12378	-2.57504	0.18737	-0.12624		-0.24497	-0.823045	-0.60223	1.27987	-0.847655	0.16705	-2.67281	0.28391	-0.156505		-0.24497	-0.823045	-0.60223	1.27987	-0.847655	0.16705	-2.67281	0.28391	-0.156505
	0.4442	-0.64639	-0.63345	1.04611	-1.09531	0.2015	-2.73546	0.34877	-0.1934		-0.42233	-0.99495	-0.59794	1.41809	-0.69614	0.17371	-2.56445	0.14058	-0.14446		0.010935	-0.82067	-0.615695	1.2321	-0.895725	0.187605	-2.64995	0.244675	-0.16893		0.010935	-0.82067	-0.615695	1.2321	-0.895725	0.187605	-2.64995	0.244675	-0.16893
	3.44674	1.06747	0.15449	1.592	-1.00609	0.02167	-2.71221	0.32564	-0.19362		-0.48341	-1.03396	-0.59257	1.34434	-0.70071	0.18753	-2.53596	0.11883	-0.14587		1.48167	0.016755	-0.21904	1.46817	-0.8534	0.1046	-2.62409	0.222235	-0.169745		1.48167	0.016755	-0.21904	1.46817	-0.8534	0.1046	-2.62409	0.222235	-0.169745
	6.69451	2.93743	1.0172	2.19432	-0.90331	-0.17664	-2.69025	0.30344	-0.19316		-0.3686	-0.82617	-0.44691	1.32055	-0.64487	0.16196	-2.48795	0.12438	-0.12894		3.16296	1.05563	0.285145	1.75744	-0.77409	-0.00734	-2.5891	0.21391	-0.16105		3.16296	1.05563	0.285145	1.75744	-0.77409	-0.00734	-2.5891	0.21391	-0.16105
	5.0906	2.01629	0.67979	1.95224	-0.90132	-0.10103	-2.66237	0.23062	-0.19282		-0.25655	-0.68667	-0.35856	1.29853	-0.60865	0.14274	-2.42908	0.11817	-0.11852		2.41703	0.66481	0.160615	1.62539	-0.754985	0.020855	-2.54573	0.174395	-0.15567		2.41703	0.66481	0.160615	1.62539	-0.754985	0.020855	-2.54573	0.174395	-0.15567
	-2.13107	-2.13666	-1.04722	0.73244	-1.01601	0.29175	-2.62763	0.0992	-0.19263		-0.15081	-0.70328	-0.40117	1.28055	-0.61728	0.13804	-2.34541	0.08508	-0.123		-1.14094	-1.41997	-0.724195	1.00649	-0.816645	0.214895	-2.48652	0.09214	-0.157815		-1.14094	-1.41997	-0.724195	1.00649	-0.816645	0.214895	-2.48652	0.09214	-0.157815
	-9.08686	-6.13882	-2.7098	-0.44186	-1.12398	0.67031	-2.59245	-0.02909	-0.19229		-0.0567	-0.7307	-0.4445	1.25034	-0.62761	0.13685	-2.26796	0.05285	-0.12748		-4.57178	-3.43476	-1.57715	0.40424	-0.875795	0.40358	-2.4302	0.01188	-0.159885		-4.57178	-3.43476	-1.57715	0.40424	-0.875795	0.40358	-2.4302	0.01188	-0.159885
	-5.40727	-4.10942	-1.79505	0.20414	-0.96331	0.48058	-2.53978	-0.03216	-0.18593		-0.04016	-0.83014	-0.49256	1.13849	-0.6493	0.15896	-2.23203	0.02636	-0.13197		-2.72371	-2.46978	-1.1438	0.671315	-0.806305	0.31977	-2.38591	-0.0029	-0.15895		-2.72371	-2.46978	-1.1438	0.671315	-0.806305	0.31977	-2.38591	-0.0029	-0.15895
	-1.72767	-2.08003	-0.8803	0.85013	-0.80263	0.29086	-2.48712	-0.03522	-0.17957		-0.02362	-0.92959	-0.54061	1.02665	-0.67098	0.18108	-2.19611	-0.00014098	-0.13645		-0.875645	-1.50481	-0.710455	0.93839	-0.736805	0.23597	-2.34162	-0.0176805	-0.15801		-0.875645	-1.50481	-0.710455	0.93839	-0.736805	0.23597	-2.34162	-0.0176805	-0.15801
	-0.04228	-1.19034	-0.53168	1.06968	-0.7412	0.20732	-2.41711	-0.04534	-0.17058		-0.03883	-0.87432	-0.48997	1.03584	-0.66009	0.16791	-2.13723	0.00688	-0.13626		-0.040555	-1.03233	-0.510825	1.05276	-0.700645	0.187615	-2.27717	-0.01923	-0.15342		-0.040555	-1.03233	-0.510825	1.05276	-0.700645	0.187615	-2.27717	-0.01923	-0.15342
	0.23054	-1.10795	-0.58406	0.98716	-0.75007	0.19901	-2.33481	-0.06044	-0.15973		-0.05548	-0.81201	-0.43484	1.05052	-0.64772	0.15314	-2.07731	0.01543	-0.13585		0.08753	-0.95998	-0.50945	1.01884	-0.698895	0.176075	-2.20606	-0.022505	-0.14779		0.08753	-0.95998	-0.50945	1.01884	-0.698895	0.176075	-2.20606	-0.022505	-0.14779
	0.42768	-1.01942	-0.61303	0.90506	-0.74722	0.18768	-2.25865	-0.06989	-0.14902		0.01877	-0.85795	-0.4589	1.00538	-0.66551	0.16176	-1.99871	-0.02172	-0.13917		0.223225	-0.938685	-0.535965	0.95522	-0.706365	0.17472	-2.12868	-0.045805	-0.144095		0.223225	-0.938685	-0.535965	0.95522	-0.706365	0.17472	-2.12868	-0.045805	-0.144095
	0.18328	-0.8951	-0.50541	0.82538	-0.67609	0.15878	-2.2183	-0.0464	-0.13918		0.11827	-0.93395	-0.50496	0.94362	-0.69168	0.17687	-1.91493	-0.07158	-0.14353		0.150775	-0.914525	-0.505185	0.8845	-0.683885	0.167825	-2.06662	-0.05899	-0.141355		0.150775	-0.914525	-0.505185	0.8845	-0.683885	0.167825	-2.06662	-0.05899	-0.141355
	-0.06111	-0.77078	-0.39779	0.74571	-0.60496	0.12987	-2.17795	-0.0229	-0.12934		0.03251	-0.61178	-0.3286	0.89444	-0.57267	0.1151	-1.82825	-0.07469	-0.12791		-0.0143	-0.69128	-0.363195	0.820075	-0.588815	0.122485	-2.0031	-0.048795	-0.128625		-0.0143	-0.69128	-0.363195	0.820075	-0.588815	0.122485	-2.0031	-0.048795	-0.128625
	-0.02403	-0.73944	-0.39279	0.70979	-0.59636	0.10829	-2.09466	-0.04432	-0.13979		-0.17236	-0.03363	-0.00926	0.85334	-0.36033	0.00392	-1.73972	-0.04774	-0.09945		-0.098195	-0.386535	-0.201025	0.781565	-0.478345	0.056105	-1.91719	-0.04603	-0.11962		-0.098195	-0.386535	-0.201025	0.781565	-0.478345	0.056105	-1.91719	-0.04603	-0.11962
	0.12952	-0.74657	-0.43026	0.69198	-0.61364	0.08974	-1.9936	-0.08433	-0.15864		-0.25965	0.03371	0.04056	0.78163	-0.31197	-0.01635	-1.66444	-0.03054	-0.09225		-0.065065	-0.35643	-0.19485	0.736805	-0.462805	0.036695	-1.82902	-0.057435	-0.125445		-0.065065	-0.35643	-0.19485	0.736805	-0.462805	0.036695	-1.82902	-0.057435	-0.125445
	0.27979	-0.75029	-0.45335	0.67034	-0.63197	0.08074	-1.89603	-0.1159	-0.16948		-0.19409	-0.56298	-0.26001	0.67012	-0.47679	0.08156	-1.60639	-0.026	-0.11269		0.04285	-0.656635	-0.35668	0.67023	-0.55438	0.08115	-1.75121	-0.07095	-0.141085		0.04285	-0.656635	-0.35668	0.67023	-0.55438	0.08115	-1.75121	-0.07095	-0.141085
	0.42107	-0.74467	-0.43723	0.63829	-0.65312	0.09774	-1.80798	-0.12446	-0.15849		-0.0508	-0.93988	-0.45534	0.59534	-0.58262	0.14401	-1.53595	-0.03316	-0.12685		0.185135	-0.842275	-0.446285	0.616815	-0.61787	0.120875	-1.67196	-0.07881	-0.14267		0.185135	-0.842275	-0.446285	0.616815	-0.61787	0.120875	-1.67196	-0.07881	-0.14267
	0.56236	-0.73906	-0.4211	0.60623	-0.67428	0.11475	-1.71993	-0.13301	-0.1475		0.31273	-0.69403	-0.35251	0.62466	-0.5213	0.10596	-1.43038	-0.07349	-0.12323		0.437545	-0.716545	-0.386805	0.615445	-0.59779	0.110355	-1.57516	-0.10325	-0.135365		0.437545	-0.716545	-0.386805	0.615445	-0.59779	0.110355	-1.57516	-0.10325	-0.135365
	0.20577	-0.78489	-0.41906	0.44968	-0.65774	0.1097	-1.64581	-0.1466	-0.15163		0.63369	-0.47694	-0.25929	0.64443	-0.46796	0.07287	-1.32609	-0.11219	-0.12004		0.41973	-0.630915	-0.339175	0.547055	-0.56285	0.091285	-1.48595	-0.129395	-0.135835		0.41973	-0.630915	-0.339175	0.547055	-0.56285	0.091285	-1.48595	-0.129395	-0.135835
	-0.25333	-0.84131	-0.41991	0.26749	-0.63343	0.1001	-1.57457	-0.16123	-0.15888		0.50764	-0.56186	-0.26703	0.56388	-0.49846	0.0919	-1.23517	-0.13382	-0.12151		0.127155	-0.701585	-0.34347	0.415685	-0.565945	0.096	-1.40487	-0.147525	-0.140195		0.127155	-0.701585	-0.34347	0.415685	-0.565945	0.096	-1.40487	-0.147525	-0.140195
	-0.3817	-0.82094	-0.39556	0.18531	-0.60265	0.09048	-1.48497	-0.16998	-0.15585		0.38158	-0.64679	-0.27478	0.48333	-0.52896	0.11094	-1.14425	-0.15545	-0.12298		-6e-05	-0.733865	-0.33517	0.33432	-0.565805	0.10071	-1.31461	-0.162715	-0.139415		-6e-05	-0.733865	-0.33517	0.33432	-0.565805	0.10071	-1.31461	-0.162715	-0.139415
	0.00667	-0.68057	-0.33181	0.25937	-0.56178	0.0808	-1.36669	-0.16955	-0.13675		0.43158	-0.41513	-0.18082	0.45567	-0.42241	0.0728	-1.07019	-0.11753	-0.10218		0.219125	-0.54785	-0.256315	0.35752	-0.492095	0.0768	-1.21844	-0.14354	-0.119465		0.219125	-0.54785	-0.256315	0.35752	-0.492095	0.0768	-1.21844	-0.14354	-0.119465
	0.39504	-0.5402	-0.26807	0.33344	-0.5209	0.07112	-1.2484	-0.16911	-0.11766		0.49835	-0.15331	-0.07718	0.43305	-0.30281	0.02922	-0.99773	-0.07394	-0.07926		0.446695	-0.346755	-0.172625	0.383245	-0.411855	0.05017	-1.12306	-0.121525	-0.09846		0.446695	-0.346755	-0.172625	0.383245	-0.411855	0.05017	-1.12306	-0.121525	-0.09846
	0.39887	-0.37698	-0.17024	0.26406	-0.44778	0.05992	-1.16386	-0.16349	-0.10136		0.45532	-0.13026	-0.05204	0.40667	-0.27324	0.03573	-0.9102	-0.04899	-0.05702		0.427095	-0.25362	-0.11114	0.335365	-0.36051	0.047825	-1.03703	-0.10624	-0.07919		0.427095	-0.25362	-0.11114	0.335365	-0.36051	0.047825	-1.03703	-0.10624	-0.07919
	0.38297	-0.21259	-0.07067	0.18732	-0.37301	0.04864	-1.08104	-0.1576	-0.08521		0.37355	-0.19148	-0.0546	0.37896	-0.27544	0.05992	-0.81735	-0.03062	-0.03501		0.37826	-0.202035	-0.062635	0.28314	-0.324225	0.05428	-0.949195	-0.09411	-0.06011		0.37826	-0.202035	-0.062635	0.28314	-0.324225	0.05428	-0.949195	-0.09411	-0.06011
	0.4691	-0.11616	-0.02077	0.15087	-0.3295	0.03922	-1.00281	-0.14982	-0.07662		0.37046	-0.18678	-0.05429	0.33892	-0.26691	0.05894	-0.74089	-0.03661	-0.03244		0.41978	-0.15147	-0.03753	0.244895	-0.298205	0.04908	-0.87185	-0.093215	-0.05453		0.41978	-0.15147	-0.03753	0.244895	-0.298205	0.04908	-0.87185	-0.093215	-0.05453
	0.65238	-0.08446	-0.01819	0.15277	-0.31575	0.03157	-0.92893	-0.14022	-0.07526		0.4279	-0.13135	-0.05178	0.2894	-0.25013	0.0386	-0.67704	-0.06133	-0.04482		0.54014	-0.107905	-0.034985	0.221085	-0.28294	0.035085	-0.802985	-0.100775	-0.06004		0.54014	-0.107905	-0.034985	0.221085	-0.28294	0.035085	-0.802985	-0.100775	-0.06004
	0.81514	-0.05478	-0.01625	0.15311	-0.30029	0.02386	-0.85505	-0.13042	-0.07351		0.45448	-0.12898	-0.0594	0.25883	-0.24465	0.03125	-0.61558	-0.06574	-0.04926		0.63481	-0.09188	-0.037825	0.20597	-0.27247	0.027555	-0.735315	-0.09808	-0.061385		0.63481	-0.09188	-0.037825	0.20597	-0.27247	0.027555	-0.735315	-0.09808	-0.061385
	0.71792	-0.05066	-0.02245	0.13361	-0.26298	0.01542	-0.78108	-0.11803	-0.06698		0.43306	-0.20913	-0.08278	0.25774	-0.25676	0.04409	-0.55784	-0.03855	-0.04135		0.57549	-0.129895	-0.052615	0.195675	-0.25987	0.029755	-0.66946	-0.07829	-0.054165		0.57549	-0.129895	-0.052615	0.195675	-0.25987	0.029755	-0.66946	-0.07829	-0.054165
	0.62069	-0.04654	-0.02865	0.11411	-0.22567	0.00699	-0.70711	-0.10564	-0.06044		0.39509	-0.20736	-0.07742	0.24522	-0.23961	0.04618	-0.49881	-0.01758	-0.03294		0.50789	-0.12695	-0.053035	0.179665	-0.23264	0.026585	-0.60296	-0.06161	-0.04669		0.50789	-0.12695	-0.053035	0.179665	-0.23264	0.026585	-0.60296	-0.06161	-0.04669
	0.58597	-0.09251	-0.04507	0.09778	-0.23312	0.01209	-0.63385	-0.10018	-0.05594		0.29753	0.08935	0.03136	0.19152	-0.11715	0.00954	-0.43513	-0.01902	-0.02272		0.44175	-0.00158	-0.006855	0.14465	-0.175135	0.010815	-0.53449	-0.0596	-0.03933		0.44175	-0.00158	-0.006855	0.14465	-0.175135	0.010815	-0.53449	-0.0596	-0.03933
	0.58731	-0.16738	-0.06738	0.08328	-0.2664	0.02502	-0.56099	-0.09872	-0.0526		0.20411	0.3599	0.13059	0.13859	-0.00699	-0.02437	-0.37236	-0.02295	-0.01465		0.39571	0.09626	0.031605	0.110935	-0.136695	0.000325	-0.466675	-0.060835	-0.033625		0.39571	0.09626	0.031605	0.110935	-0.136695	0.000325	-0.466675	-0.060835	-0.033625
	0.5987	-0.24417	-0.09335	0.07409	-0.29847	0.03485	-0.49067	-0.09646	-0.05122		0.20176	0.05509	0.01962	0.10256	-0.16756	0.00174	-0.32977	-0.08166	-0.05356		0.40023	-0.09454	-0.036865	0.088325	-0.233015	0.018295	-0.41022	-0.08906	-0.05239		0.40023	-0.09454	-0.036865	0.088325	-0.233015	0.018295	-0.41022	-0.08906	-0.05239
	0.6515	-0.32886	-0.13445	0.08683	-0.32552	0.03194	-0.43082	-0.09091	-0.05795		0.19941	-0.24972	-0.09135	0.06652	-0.32812	0.02785	-0.28718	-0.14037	-0.09248		0.425455	-0.28929	-0.1129	0.076675	-0.32682	0.029895	-0.359	-0.11564	-0.075215		0.425455	-0.28929	-0.1129	0.076675	-0.32682	0.029895	-0.359	-0.11564	-0.075215
	0.70431	-0.41354	-0.17554	0.09957	-0.35257	0.02904	-0.37097	-0.08535	-0.06467		0.21107	-0.15529	-0.0407	0.06926	-0.259	0.03555	-0.24762	-0.09343	-0.05935		0.45769	-0.284415	-0.10812	0.084415	-0.305785	0.032295	-0.309295	-0.08939	-0.06201		0.45769	-0.284415	-0.10812	0.084415	-0.305785	0.032295	-0.309295	-0.08939	-0.06201
	0.57003	-0.32139	-0.13776	0.04921	-0.29681	0.02254	-0.33492	-0.0753	-0.0573		0.22483	-0.00096304	0.03419	0.07781	-0.15543	0.04049	-0.20851	-0.03063	-0.01541		0.39743	-0.161177	-0.051785	0.06351	-0.22612	0.031515	-0.271715	-0.052965	-0.036355		0.39743	-0.161177	-0.051785	0.06351	-0.22612	0.031515	-0.271715	-0.052965	-0.036355
	0.37539	-0.1722	-0.07454	-0.02151	-0.21434	0.01488	-0.30654	-0.06379	-0.04539		0.24498	0.00856	0.048	0.08159	-0.10057	0.04789	-0.17473	0.00643	0.01181		0.310185	-0.08182	-0.01327	0.03004	-0.157455	0.031385	-0.240635	-0.02868	-0.01679		0.310185	-0.08182	-0.01327	0.03004	-0.157455	0.031385	-0.240635	-0.02868	-0.01679
	0.21293	-0.06942	-0.02785	-0.07881	-0.14894	0.01171	-0.2757	-0.05318	-0.03328		0.26793	-0.04528	0.0351	0.08327	-0.06702	0.05636	-0.14328	0.03224	0.03172		0.24043	-0.05735	0.003625	0.00223	-0.10798	0.034035	-0.20949	-0.01047	-0.00078		0.24043	-0.05735	0.003625	0.00223	-0.10798	0.034035	-0.20949	-0.01047	-0.00078
	0.11976	-0.06662	-0.01676	-0.10724	-0.12034	0.01821	-0.23956	-0.0445	-0.02076		0.24424	-0.02951	0.03703	0.05763	-0.03391	0.05114	-0.12101	0.03504	0.0366		0.182	-0.048065	0.010135	-0.024805	-0.077125	0.034675	-0.180285	-0.00473	0.00792		0.182	-0.048065	0.010135	-0.024805	-0.077125	0.034675	-0.180285	-0.00473	0.00792
	0.02658	-0.06382	-0.00568	-0.13567	-0.09174	0.0247	-0.20342	-0.03582	-0.00824		0.17782	0.05006	0.05255	0.00695	-0.00119	0.03335	-0.10717	0.01676	0.02768		0.1022	-0.00688	0.023435	-0.06436	-0.046465	0.029025	-0.155295	-0.00953	0.00972		0.1022	-0.00688	0.023435	-0.06436	-0.046465	0.029025	-0.155295	-0.00953	0.00972
	-0.00998	-0.08499	-0.01178	-0.17964	-0.08569	0.02401	-0.18214	-0.03882	-0.00832		0.1365	0.08423	0.05347	-0.03732	0.01993	0.01878	-0.09236	0.00608	0.01842		0.06326	-0.00038	0.020845	-0.10848	-0.03288	0.021395	-0.13725	-0.01637	0.00505		0.06326	-0.00038	0.020845	-0.10848	-0.03288	0.021395	-0.13725	-0.01637	0.00505
	-0.03867	-0.10947	-0.02027	-0.22577	-0.08278	0.02232	-0.16291	-0.04343	-0.01015		0.14228	0.03328	0.02702	-0.06956	0.0193	0.01022	-0.07574	0.00965	0.0085		0.051805	-0.038095	0.003375	-0.147665	-0.03174	0.01627	-0.119325	-0.01689	-0.000825		0.051805	-0.038095	0.003375	-0.147665	-0.03174	0.01627	-0.119325	-0.01689	-0.000825
	-0.08789	-0.09066	-0.01027	-0.26188	-0.05579	0.02211	-0.14799	-0.03301	-0.0052		0.17091	-9.436e-05	0.00662	-0.09457	0.02357	0.0013	-0.06011	0.01141	-0.00026508		0.04151	-0.0453772	-0.001825	-0.178225	-0.01611	0.011705	-0.10405	-0.0108	-0.00273254		0.04151	-0.0453772	-0.001825	-0.178225	-0.01611	0.011705	-0.10405	-0.0108	-0.00273254
	-0.16332	-0.0165	0.02335	-0.28519	0.00196	0.02377	-0.13855	-0.00339	0.00842		0.30811	0.04997	0.01491	-0.08525	0.05104	-0.00933	-0.0492	0.00452	-0.0035		0.072395	0.016735	0.01913	-0.18522	0.0265	0.00722	-0.093875	0.000565	0.00246		0.072395	0.016735	0.01913	-0.18522	0.0265	0.00722	-0.093875	0.000565	0.00246
	-0.23876	0.05765	0.05698	-0.30849	0.05971	0.02543	-0.12912	0.02624	0.02204		0.44531	0.10003	0.0232	-0.07592	0.07852	-0.01995	-0.0383	-0.00237	-0.00673		0.103275	0.07884	0.04009	-0.192205	0.069115	0.00274	-0.08371	0.011935	0.007655		0.103275	0.07884	0.04009	-0.192205	0.069115	0.00274	-0.08371	0.011935	0.007655
rubber	c2t5										c2t6
	h			k			a				h			k			a				h			k			a				h			k			a
	-4.02269	-0.41644	0.51863	-1.52094	0.23508	-0.05784	-0.36728	0.05038	-0.06638		-2.72702	-0.66521	-0.31986	-0.99826	-0.13941	0.0216	-0.20788	0.05759	-0.10429		-3.37486	-0.540825	0.099385	-1.2596	0.047835	-0.01812	-0.28758	0.053985	-0.085335		-3.37486	-0.540825	0.099385	-1.2596	0.047835	-0.01812	-0.28758	0.053985	-0.085335
	-2.52737	-0.5018	0.04119	-0.97838	-0.01104	0.01276	-0.37589	0.08915	-0.06665		-2.29372	-0.48919	-0.17092	-0.76648	-0.0032	-0.00921	-0.358	0.10757	-0.06227		-2.41054	-0.495495	-0.064865	-0.87243	-0.00712	0.001775	-0.366945	0.09836	-0.06446		-2.41054	-0.495495	-0.064865	-0.87243	-0.00712	0.001775	-0.366945	0.09836	-0.06446
	-1.03206	-0.58717	-0.43625	-0.43581	-0.25716	0.08337	-0.3845	0.12792	-0.06692		-1.86043	-0.31318	-0.02197	-0.5347	0.13301	-0.04002	-0.50812	0.15754	-0.02026		-1.44625	-0.450175	-0.22911	-0.485255	-0.062075	0.021675	-0.44631	0.14273	-0.04359		-1.44625	-0.450175	-0.22911	-0.485255	-0.062075	0.021675	-0.44631	0.14273	-0.04359
	-0.2621	-0.52143	-0.5554	-0.07391	-0.33268	0.09299	-0.41032	0.12232	-0.06472		-0.62101	-0.22384	-0.14012	-0.06654	-0.00073069	0.00345	-0.5455	0.1557	-0.00697		-0.441555	-0.372635	-0.34776	-0.070225	-0.166705	0.04822	-0.47791	0.13901	-0.035845		-0.441555	-0.372635	-0.34776	-0.070225	-0.166705	0.04822	-0.47791	0.13901	-0.035845
	0.15769	-0.38275	-0.50158	0.20077	-0.32585	0.07317	-0.44447	0.09531	-0.06132		0.73637	-0.1472	-0.29735	0.43621	-0.17398	0.0578	-0.56639	0.14628	0.00213		0.44703	-0.264975	-0.399465	0.31849	-0.249915	0.065485	-0.50543	0.120795	-0.029595		0.44703	-0.264975	-0.399465	0.31849	-0.249915	0.065485	-0.50543	0.120795	-0.029595
	0.33765	-0.35192	-0.52194	0.33763	-0.32905	0.0675	-0.49432	0.08479	-0.06053		0.55734	-0.37701	-0.54256	0.42161	-0.3019	0.1094	-0.64475	0.15465	-0.01718		0.447495	-0.364465	-0.53225	0.37962	-0.315475	0.08845	-0.569535	0.11972	-0.038855		0.447495	-0.364465	-0.53225	0.37962	-0.315475	0.08845	-0.569535	0.11972	-0.038855
	0.06995	-0.52242	-0.68076	0.21721	-0.35099	0.08824	-0.5735	0.10507	-0.06461		-0.14847	-0.71188	-0.81792	0.22962	-0.41427	0.16006	-0.7428	0.16911	-0.04621		-0.03926	-0.61715	-0.74934	0.223415	-0.38263	0.12415	-0.65815	0.13709	-0.05541		-0.03926	-0.61715	-0.74934	0.223415	-0.38263	0.12415	-0.65815	0.13709	-0.05541
	-0.20553	-0.68827	-0.83069	0.09615	-0.37133	0.10829	-0.65272	0.12447	-0.06863		-0.47021	-0.86761	-0.90728	0.14064	-0.49779	0.20769	-0.81282	0.17561	-0.0591		-0.33787	-0.77794	-0.868985	0.118395	-0.43456	0.15799	-0.73277	0.15004	-0.063865		-0.33787	-0.77794	-0.868985	0.118395	-0.43456	0.15799	-0.73277	0.15004	-0.063865
	-0.80746	-0.65867	-0.60688	-0.05175	-0.32445	0.09965	-0.73369	0.10717	-0.07023		-0.55355	-0.91213	-0.88119	0.1156	-0.56339	0.25345	-0.86543	0.17718	-0.06198		-0.680505	-0.7854	-0.744035	0.031925	-0.44392	0.17655	-0.79956	0.142175	-0.066105		-0.680505	-0.7854	-0.744035	0.031925	-0.44392	0.17655	-0.79956	0.142175	-0.066105
	-1.40939	-0.62906	-0.38308	-0.19965	-0.27756	0.091	-0.81466	0.08988	-0.07183		-0.86953	-0.82822	-0.71726	0.08636	-0.49379	0.22084	-0.92401	0.17909	-0.05854		-1.13946	-0.72864	-0.55017	-0.056645	-0.385675	0.15592	-0.869335	0.134485	-0.065185		-1.13946	-0.72864	-0.55017	-0.056645	-0.385675	0.15592	-0.869335	0.134485	-0.065185
	-1.71977	-0.67079	-0.37051	-0.2417	-0.23912	0.07601	-0.91129	0.09225	-0.0725		-1.42828	-0.61029	-0.40948	0.05274	-0.28312	0.10647	-0.98881	0.18137	-0.04852		-1.57403	-0.64054	-0.389995	-0.09448	-0.26112	0.09124	-0.95005	0.13681	-0.06051		-1.57403	-0.64054	-0.389995	-0.09448	-0.26112	0.09124	-0.95005	0.13681	-0.06051
	-1.90382	-0.74343	-0.44949	-0.23789	-0.20433	0.05826	-1.0147	0.10314	-0.07276		-1.77939	-0.44855	-0.17763	0.06371	-0.14339	0.02883	-1.05695	0.17495	-0.04022		-1.8416	-0.59599	-0.31356	-0.08709	-0.17386	0.043545	-1.03582	0.139045	-0.05649		-1.8416	-0.59599	-0.31356	-0.08709	-0.17386	0.043545	-1.03582	0.139045	-0.05649
	-2.08485	-0.84803	-0.53149	-0.22414	-0.2106	0.0617	-1.10804	0.11191	-0.07683		-1.76406	-0.38599	-0.07979	0.15335	-0.12888	0.01602	-1.131	0.15317	-0.03494		-1.92446	-0.61701	-0.30564	-0.035395	-0.16974	0.03886	-1.11952	0.13254	-0.055885		-1.92446	-0.61701	-0.30564	-0.035395	-0.16974	0.03886	-1.11952	0.13254	-0.055885
	-2.2608	-1.00658	-0.61861	-0.19365	-0.28614	0.10089	-1.18437	0.11711	-0.08734		-1.7055	-0.33195	9.22e-05	0.25197	-0.11969	0.00739	-1.20359	0.15117	-0.02912		-1.98315	-0.669265	-0.309259	0.02916	-0.202915	0.05414	-1.19398	0.13414	-0.05823		-1.98315	-0.669265	-0.309259	0.02916	-0.202915	0.05414	-1.19398	0.13414	-0.05823
	-2.43474	-1.15679	-0.69678	-0.16218	-0.35776	0.13783	-1.26192	0.12176	-0.09758		-1.50543	-0.3058	0.02116	0.37998	-0.12794	0.01242	-1.2714	0.21386	-0.02151		-1.97009	-0.731295	-0.33781	0.1089	-0.24285	0.075125	-1.26666	0.16781	-0.059545		-1.97009	-0.731295	-0.33781	0.1089	-0.24285	0.075125	-1.26666	0.16781	-0.059545
	-2.56762	-1.13605	-0.59158	-0.11056	-0.34907	0.12863	-1.3645	0.11502	-0.10232		-1.35668	-0.32196	0.00136	0.49562	-0.14647	0.02528	-1.3442	0.26809	-0.01566		-1.96215	-0.729005	-0.29511	0.19253	-0.24777	0.076955	-1.35435	0.191555	-0.05899		-1.96215	-0.729005	-0.29511	0.19253	-0.24777	0.076955	-1.35435	0.191555	-0.05899
	-2.70049	-1.11531	-0.48638	-0.05894	-0.34038	0.11942	-1.46707	0.10828	-0.10706		-1.6391	-0.69348	-0.36167	0.50738	-0.25135	0.10392	-1.45891	0.2513	-0.02456		-2.1698	-0.904395	-0.424025	0.22422	-0.295865	0.11167	-1.46299	0.17979	-0.06581		-2.1698	-0.904395	-0.424025	0.22422	-0.295865	0.11167	-1.46299	0.17979	-0.06581
	-2.58332	-1.09187	-0.46348	0.07899	-0.34131	0.11898	-1.55106	0.11213	-0.09999		-1.92153	-1.065	-0.72471	0.51913	-0.35623	0.18257	-1.57363	0.2345	-0.03347		-2.25243	-1.07844	-0.594095	0.29906	-0.34877	0.150775	-1.56235	0.173315	-0.06673		-2.25243	-1.07844	-0.594095	0.29906	-0.34877	0.150775	-1.56235	0.173315	-0.06673
	-2.36935	-1.06737	-0.47245	0.25032	-0.34595	0.12194	-1.62785	0.12008	-0.08835		-1.81618	-0.98861	-0.64855	0.74913	-0.34724	0.1637	-1.62119	0.24244	-0.02242		-2.09276	-1.02799	-0.5605	0.499725	-0.346595	0.14282	-1.62452	0.18126	-0.055385		-2.09276	-1.02799	-0.5605	0.499725	-0.346595	0.14282	-1.62452	0.18126	-0.055385
	-2.20794	-1.01521	-0.45005	0.39578	-0.34837	0.11269	-1.69889	0.13544	-0.08682		-1.7024	-0.90249	-0.56284	0.98388	-0.33577	0.14271	-1.6673	0.25091	-0.01094		-1.95517	-0.95885	-0.506445	0.68983	-0.34207	0.1277	-1.6831	0.193175	-0.04888		-1.95517	-0.95885	-0.506445	0.68983	-0.34207	0.1277	-1.6831	0.193175	-0.04888
	-2.12688	-0.92073	-0.37968	0.50166	-0.34738	0.08476	-1.76112	0.16212	-0.10075		-1.76533	-0.91792	-0.53082	1.14333	-0.34651	0.14064	-1.72072	0.25262	-0.00726		-1.9461	-0.919325	-0.45525	0.822495	-0.346945	0.1127	-1.74092	0.20737	-0.054005		-1.9461	-0.919325	-0.45525	0.822495	-0.346945	0.1127	-1.74092	0.20737	-0.054005
	-2.04785	-0.8564	-0.33745	0.60355	-0.35328	0.06437	-1.824	0.18608	-0.11372		-1.8592	-0.95112	-0.50821	1.28959	-0.36113	0.1419	-1.77543	0.25314	-0.00495		-1.95352	-0.90376	-0.42283	0.94657	-0.357205	0.103135	-1.79971	0.21961	-0.059335		-1.95352	-0.90376	-0.42283	0.94657	-0.357205	0.103135	-1.79971	0.21961	-0.059335
	-1.99577	-1.19405	-0.6705	0.65227	-0.4511	0.14463	-1.89547	0.17365	-0.11383		-2.01359	-1.13361	-0.59957	1.34476	-0.43806	0.19944	-1.82612	0.25603	-0.01677		-2.00468	-1.16383	-0.635035	0.998515	-0.44458	0.172035	-1.86079	0.21484	-0.0653		-2.00468	-1.16383	-0.635035	0.998515	-0.44458	0.172035	-1.86079	0.21484	-0.0653
	-1.94369	-1.53171	-1.00355	0.70099	-0.54892	0.22488	-1.96694	0.16123	-0.11394		-2.19113	-1.37319	-0.73451	1.3651	-0.53881	0.2785	-1.87528	0.25984	-0.034		-2.06741	-1.45245	-0.86903	1.03304	-0.543865	0.25169	-1.92111	0.210535	-0.07397		-2.06741	-1.45245	-0.86903	1.03304	-0.543865	0.25169	-1.92111	0.210535	-0.07397
	-1.83361	-1.54107	-1.0176	0.78611	-0.55574	0.23653	-2.03197	0.1782	-0.10725		-2.39948	-1.505	-0.76454	1.38056	-0.56562	0.31651	-1.94166	0.28968	-0.02771		-2.11654	-1.52303	-0.89107	1.08333	-0.56068	0.27652	-1.98681	0.23394	-0.06748		-2.11654	-1.52303	-0.89107	1.08333	-0.56068	0.27652	-1.98681	0.23394	-0.06748
	-1.70359	-1.43758	-0.92198	0.88374	-0.53129	0.2246	-2.09479	0.20529	-0.09823		-2.62874	-1.56366	-0.7234	1.3927	-0.54228	0.32666	-2.01975	0.3372	-0.00548		-2.16616	-1.50062	-0.82269	1.13822	-0.536785	0.27563	-2.05727	0.271245	-0.051855		-2.16616	-1.50062	-0.82269	1.13822	-0.536785	0.27563	-2.05727	0.271245	-0.051855
	-1.83972	-1.39588	-0.81952	0.92845	-0.52087	0.21627	-2.15441	0.22368	-0.0968		-2.76206	-1.60674	-0.6966	1.45756	-0.5515	0.33948	-2.09536	0.36834	0.00471		-2.30089	-1.50131	-0.75806	1.19301	-0.536185	0.277875	-2.12488	0.29601	-0.046045		-2.30089	-1.50131	-0.75806	1.19301	-0.536185	0.277875	-2.12488	0.29601	-0.046045
	-2.34549	-1.44	-0.70755	0.89968	-0.52994	0.21293	-2.20958	0.23001	-0.1059		-2.78637	-1.63209	-0.6861	1.58231	-0.59773	0.35532	-2.16816	0.38085	0.00119		-2.56593	-1.53605	-0.696825	1.241	-0.563835	0.284125	-2.18887	0.30543	-0.052355		-2.56593	-1.53605	-0.696825	1.241	-0.563835	0.284125	-2.18887	0.30543	-0.052355
	-2.82662	-1.48869	-0.60811	0.87436	-0.54166	0.21176	-2.26485	0.2374	-0.11442		-2.59388	-1.56015	-0.65809	1.69444	-0.6193	0.34701	-2.22758	0.39871	-0.00077816		-2.71025	-1.52442	-0.6331	1.2844	-0.58048	0.279385	-2.24621	0.318055	-0.0575991		-2.71025	-1.52442	-0.6331	1.2844	-0.58048	0.279385	-2.24621	0.318055	-0.0575991
	-3.06737	-1.58195	-0.63082	0.88278	-0.57912	0.23165	-2.32108	0.25516	-0.11724		-1.98136	-1.2997	-0.59618	1.78212	-0.59307	0.2919	-2.26109	0.42695	0.00026712		-2.52436	-1.44083	-0.6135	1.33245	-0.586095	0.261775	-2.29108	0.341055	-0.0584864		-2.52436	-1.44083	-0.6135	1.33245	-0.586095	0.261775	-2.29108	0.341055	-0.0584864
	-3.30813	-1.67522	-0.65353	0.8912	-0.61659	0.25155	-2.3773	0.27292	-0.12007		-1.58737	-1.14983	-0.5691	1.84914	-0.58854	0.26137	-2.29629	0.44927	-0.00103		-2.44775	-1.41253	-0.611315	1.37017	-0.602565	0.25646	-2.33679	0.361095	-0.06055		-2.44775	-1.41253	-0.611315	1.37017	-0.602565	0.25646	-2.33679	0.361095	-0.06055
	-2.57162	-1.45202	-0.62621	1.00776	-0.64799	0.24352	-2.41192	0.29552	-0.12461		-2.00191	-1.40915	-0.6709	1.83976	-0.66427	0.32179	-2.33776	0.44972	-0.01101		-2.28676	-1.43058	-0.648555	1.42376	-0.65613	0.282655	-2.37484	0.37262	-0.06781		-2.28676	-1.43058	-0.648555	1.42376	-0.65613	0.282655	-2.37484	0.37262	-0.06781
	-1.53897	-1.13292	-0.58372	1.1571	-0.67757	0.22703	-2.43998	0.31958	-0.12966		-2.27691	-1.61942	-0.76688	1.84285	-0.73871	0.37723	-2.37913	0.4508	-0.02067		-1.90794	-1.37617	-0.6753	1.49998	-0.70814	0.30213	-2.40956	0.38519	-0.075165		-1.90794	-1.37617	-0.6753	1.49998	-0.70814	0.30213	-2.40956	0.38519	-0.075165
	-1.2559	-1.10072	-0.60994	1.18527	-0.7145	0.23744	-2.47455	0.32224	-0.13629		-1.05174	-1.30233	-0.8003	1.97993	-0.7993	0.37897	-2.41941	0.45856	-0.02701		-1.15382	-1.20152	-0.70512	1.5826	-0.7569	0.308205	-2.44698	0.3904	-0.08165		-1.15382	-1.20152	-0.70512	1.5826	-0.7569	0.308205	-2.44698	0.3904	-0.08165
	-1.91967	-1.43093	-0.72294	1.06041	-0.76072	0.28182	-2.51731	0.29787	-0.14492		0.17343	-0.98524	-0.83372	2.11701	-0.8599	0.38071	-2.45968	0.46632	-0.03335		-0.87312	-1.20809	-0.77833	1.58871	-0.81031	0.331265	-2.48849	0.382095	-0.089135		-0.87312	-1.20809	-0.77833	1.58871	-0.81031	0.331265	-2.48849	0.382095	-0.089135
	-2.40983	-1.69955	-0.82938	0.96412	-0.80154	0.318	-2.55819	0.27973	-0.152		-0.31365	-1.30764	-0.95709	2.06281	-0.88666	0.43378	-2.54612	0.4794	-0.03484		-1.36174	-1.5036	-0.893235	1.51347	-0.8441	0.37589	-2.55215	0.379565	-0.09342		-1.36174	-1.5036	-0.893235	1.51347	-0.8441	0.37589	-2.55215	0.379565	-0.09342
	-1.58063	-1.50007	-0.88598	1.08505	-0.80122	0.29182	-2.58471	0.30905	-0.14737		-0.87682	-1.65846	-1.08446	2.00011	-0.91192	0.48913	-2.63462	0.49272	-0.0361		-1.22873	-1.57926	-0.98522	1.54258	-0.85657	0.390475	-2.60967	0.400885	-0.091735		-1.22873	-1.57926	-0.98522	1.54258	-0.85657	0.390475	-2.60967	0.400885	-0.091735
	-0.75142	-1.30059	-0.94259	1.20598	-0.80091	0.26564	-2.61123	0.33837	-0.14273		-1.67871	-1.70321	-0.86532	1.94152	-0.86158	0.4562	-2.63302	0.49714	-0.03931		-1.21507	-1.5019	-0.903955	1.57375	-0.831245	0.36092	-2.62213	0.417755	-0.09102		-1.21507	-1.5019	-0.903955	1.57375	-0.831245	0.36092	-2.62213	0.417755	-0.09102
	-0.59408	-1.30209	-0.94164	1.23125	-0.79969	0.26997	-2.64013	0.34405	-0.14035		-2.52957	-1.68517	-0.57509	1.88377	-0.79574	0.40517	-2.61295	0.49974	-0.04291		-1.56183	-1.49363	-0.758365	1.55751	-0.797715	0.33757	-2.62654	0.421895	-0.09163		-1.56183	-1.49363	-0.758365	1.55751	-0.797715	0.33757	-2.62654	0.421895	-0.09163
	-0.61459	-1.35678	-0.92546	1.23119	-0.79823	0.28238	-2.66966	0.34348	-0.13856		-1.76075	-1.47979	-0.60759	2.00715	-0.83154	0.38379	-2.61828	0.49298	-0.05696		-1.18767	-1.41829	-0.766525	1.61917	-0.814885	0.333085	-2.64397	0.41823	-0.09776		-1.18767	-1.41829	-0.766525	1.61917	-0.814885	0.333085	-2.64397	0.41823	-0.09776
	-1.46709	-1.53306	-0.8264	1.11773	-0.77625	0.29077	-2.69118	0.33659	-0.13779		-0.30479	-1.19492	-0.777	2.20737	-0.91046	0.375	-2.63438	0.48226	-0.07544		-0.88594	-1.36399	-0.8017	1.66255	-0.843355	0.332885	-2.66278	0.409425	-0.106615		-0.88594	-1.36399	-0.8017	1.66255	-0.843355	0.332885	-2.66278	0.409425	-0.106615
	-3.2764	-1.84916	-0.63202	0.87386	-0.73067	0.29454	-2.70351	0.32244	-0.13819		-0.19342	-1.30829	-0.91814	2.23538	-0.93488	0.39578	-2.68348	0.49713	-0.07492		-1.73491	-1.57872	-0.77508	1.55462	-0.832775	0.34516	-2.69349	0.409785	-0.106555		-1.73491	-1.57872	-0.77508	1.55462	-0.832775	0.34516	-2.69349	0.409785	-0.106555
	-4.37858	-2.06202	-0.53049	0.72454	-0.71184	0.29741	-2.71357	0.315	-0.1396		-1.07802	-1.71664	-1.03834	2.13583	-0.91891	0.43846	-2.75702	0.53096	-0.06031		-2.7283	-1.88933	-0.784415	1.43019	-0.815375	0.367935	-2.73529	0.42298	-0.099955		-2.7283	-1.88933	-0.784415	1.43019	-0.815375	0.367935	-2.73529	0.42298	-0.099955
	-1.12017	-1.63817	-1.0016	1.15832	-0.85794	0.2948	-2.7097	0.34898	-0.14725		-1.61836	-1.77272	-0.91636	2.04597	-0.88226	0.43435	-2.77966	0.53305	-0.0567		-1.36926	-1.70545	-0.95898	1.60214	-0.8701	0.364575	-2.74468	0.441015	-0.101975		-1.36926	-1.70545	-0.95898	1.60214	-0.8701	0.364575	-2.74468	0.441015	-0.101975
	2.13824	-1.21433	-1.4727	1.5921	-1.00405	0.29218	-2.70582	0.38297	-0.15489		-1.73248	-1.39267	-0.49455	1.9681	-0.81997	0.3723	-2.73926	0.49587	-0.06669		0.20288	-1.3035	-0.983625	1.7801	-0.91201	0.33224	-2.72254	0.43942	-0.11079		0.20288	-1.3035	-0.983625	1.7801	-0.91201	0.33224	-2.72254	0.43942	-0.11079
	1.01244	-1.13011	-1.13506	1.36895	-0.92035	0.25329	-2.71597	0.36074	-0.1626		-1.54335	-1.29097	-0.44018	1.9989	-0.81558	0.35097	-2.71183	0.4847	-0.07092		-0.265455	-1.21054	-0.78762	1.68392	-0.867965	0.30213	-2.7139	0.42272	-0.11676		-0.265455	-1.21054	-0.78762	1.68392	-0.867965	0.30213	-2.7139	0.42272	-0.11676
	-1.11546	-1.12352	-0.61255	0.99564	-0.78413	0.20611	-2.72932	0.32566	-0.17033		-0.70729	-1.7831	-1.16969	2.26151	-0.93467	0.41651	-2.71204	0.52905	-0.06286		-0.911375	-1.45331	-0.89112	1.62858	-0.8594	0.31131	-2.72068	0.427355	-0.116595		-0.911375	-1.45331	-0.89112	1.62858	-0.8594	0.31131	-2.72068	0.427355	-0.116595
	-1.98927	-1.22872	-0.46346	0.80687	-0.74555	0.20027	-2.74079	0.30339	-0.1787		-0.10642	-2.09173	-1.6435	2.42611	-1.01605	0.45991	-2.71935	0.55239	-0.06042		-1.04784	-1.66023	-1.05348	1.61649	-0.8808	0.33009	-2.73007	0.42789	-0.11956		-1.04784	-1.66023	-1.05348	1.61649	-0.8808	0.33009	-2.73007	0.42789	-0.11956
	-1.54926	-1.45102	-0.70557	0.81143	-0.80926	0.23775	-2.75027	0.29453	-0.18776		-0.49855	-1.62564	-1.03766	2.17685	-0.93819	0.40981	-2.7566	0.48702	-0.08173		-1.02391	-1.53833	-0.871615	1.49414	-0.873725	0.32378	-2.75344	0.390775	-0.134745		-1.02391	-1.53833	-0.871615	1.49414	-0.873725	0.32378	-2.75344	0.390775	-0.134745
	-1.19128	-1.61968	-0.89289	0.81162	-0.85705	0.26556	-2.75295	0.28515	-0.19412		-0.85031	-1.20669	-0.488	1.94553	-0.86756	0.36592	-2.79146	0.42799	-0.1008		-1.02079	-1.41318	-0.690445	1.37858	-0.862305	0.31574	-2.77221	0.35657	-0.14746		-1.02079	-1.41318	-0.690445	1.37858	-0.862305	0.31574	-2.77221	0.35657	-0.14746
	-1.2551	-1.51246	-0.79841	0.78936	-0.82294	0.2437	-2.72071	0.27316	-0.18662		-0.60988	-1.47903	-0.76218	1.97731	-0.90302	0.41318	-2.79111	0.46203	-0.08703		-0.93249	-1.49575	-0.780295	1.38333	-0.86298	0.32844	-2.75591	0.367595	-0.136825		-0.93249	-1.49575	-0.780295	1.38333	-0.86298	0.32844	-2.75591	0.367595	-0.136825
	-1.31893	-1.40525	-0.70394	0.76711	-0.78883	0.22183	-2.68847	0.26116	-0.17912		-0.36945	-1.75138	-1.03637	2.00909	-0.93847	0.46044	-2.79077	0.49607	-0.07325		-0.84419	-1.57831	-0.870155	1.3881	-0.86365	0.341135	-2.73962	0.378615	-0.126185		-0.84419	-1.57831	-0.870155	1.3881	-0.86365	0.341135	-2.73962	0.378615	-0.126185
	-1.01367	-1.31571	-0.69293	0.80735	-0.75337	0.21084	-2.66038	0.27237	-0.15792		-0.1925	-1.46234	-0.86842	2.03103	-0.88322	0.39251	-2.75583	0.46205	-0.07312		-0.603085	-1.38902	-0.780675	1.41919	-0.818295	0.301675	-2.70811	0.36721	-0.11552		-0.603085	-1.38902	-0.780675	1.41919	-0.818295	0.301675	-2.70811	0.36721	-0.11552
	-0.63664	-1.2296	-0.69816	0.85974	-0.71764	0.20197	-2.63309	0.28808	-0.13405		-0.01988	-1.13502	-0.67032	2.05229	-0.82178	0.31673	-2.71853	0.42339	-0.07392		-0.32826	-1.18231	-0.68424	1.45602	-0.76971	0.25935	-2.67581	0.355735	-0.103985		-0.32826	-1.18231	-0.68424	1.45602	-0.76971	0.25935	-2.67581	0.355735	-0.103985
	-0.49822	-1.17303	-0.6836	0.85192	-0.7133	0.18866	-2.60993	0.26483	-0.13858		-0.41877	-1.24076	-0.63781	1.88708	-0.81921	0.33088	-2.68445	0.40927	-0.0791		-0.458495	-1.2069	-0.660705	1.3695	-0.766255	0.25977	-2.64719	0.33705	-0.10884		-0.458495	-1.2069	-0.660705	1.3695	-0.766255	0.25977	-2.64719	0.33705	-0.10884
	-0.58756	-1.14465	-0.65017	0.78663	-0.73892	0.17112	-2.59071	0.20437	-0.17022		-0.95301	-1.44906	-0.64451	1.67772	-0.83059	0.36633	-2.65113	0.40096	-0.08532		-0.770285	-1.29686	-0.64734	1.23218	-0.784755	0.268725	-2.62092	0.302665	-0.12777		-0.770285	-1.29686	-0.64734	1.23218	-0.784755	0.268725	-2.62092	0.302665	-0.12777
	-0.66229	-1.14814	-0.6385	0.72295	-0.75966	0.159	-2.56371	0.1539	-0.19466		-0.76567	-1.47768	-0.69437	1.68579	-0.84024	0.37217	-2.61483	0.39528	-0.0807		-0.71398	-1.31291	-0.666435	1.20437	-0.79995	0.265585	-2.58927	0.27459	-0.13768		-0.71398	-1.31291	-0.666435	1.20437	-0.79995	0.265585	-2.58927	0.27459	-0.13768
	-0.67312	-1.29106	-0.72206	0.66636	-0.75908	0.17058	-2.50269	0.14713	-0.18754		-0.24008	-1.42207	-0.76445	1.79578	-0.84908	0.36414	-2.57714	0.39083	-0.07101		-0.4566	-1.35657	-0.743255	1.23107	-0.80408	0.26736	-2.53992	0.26898	-0.129275		-0.4566	-1.35657	-0.743255	1.23107	-0.80408	0.26736	-2.53992	0.26898	-0.129275
	-0.68395	-1.43397	-0.80563	0.60978	-0.75849	0.18216	-2.44167	0.14036	-0.18042		0.05326	-1.37783	-0.80172	1.79582	-0.84225	0.34351	-2.55859	0.37961	-0.07475		-0.315345	-1.4059	-0.803675	1.2028	-0.80037	0.262835	-2.50013	0.259985	-0.127585		-0.315345	-1.4059	-0.803675	1.2028	-0.80037	0.262835	-2.50013	0.259985	-0.127585
	-0.54294	-1.1197	-0.60494	0.60421	-0.68666	0.15086	-2.38559	0.13497	-0.16549		0.159	-1.34276	-0.81248	1.70705	-0.82275	0.3127	-2.5555	0.36294	-0.08935		-0.19197	-1.23123	-0.70871	1.15563	-0.754705	0.23178	-2.47054	0.248955	-0.12742		-0.19197	-1.23123	-0.70871	1.15563	-0.754705	0.23178	-2.47054	0.248955	-0.12742
	-0.3773	-0.73129	-0.35816	0.60691	-0.60328	0.11261	-2.33031	0.1298	-0.14928		0.25944	-1.27135	-0.78528	1.65692	-0.82737	0.28333	-2.52411	0.31677	-0.11611		-0.05893	-1.00132	-0.57172	1.13192	-0.715325	0.19797	-2.42721	0.223285	-0.132695		-0.05893	-1.00132	-0.57172	1.13192	-0.715325	0.19797	-2.42721	0.223285	-0.132695
	-0.26602	-0.67537	-0.32618	0.57796	-0.58392	0.10547	-2.28526	0.12539	-0.14178		0.35272	-1.15091	-0.70683	1.65896	-0.86453	0.25589	-2.45448	0.2308	-0.15928		0.04335	-0.91314	-0.516505	1.11846	-0.724225	0.18068	-2.36987	0.178095	-0.15053		0.04335	-0.91314	-0.516505	1.11846	-0.724225	0.18068	-2.36987	0.178095	-0.15053
	-0.202	-0.90858	-0.48098	0.52147	-0.62022	0.12538	-2.24911	0.12166	-0.14185		0.32443	-1.16794	-0.69041	1.61212	-0.87933	0.25103	-2.37984	0.17812	-0.17661		0.061215	-1.03826	-0.585695	1.06679	-0.749775	0.188205	-2.31447	0.14989	-0.15923		0.061215	-1.03826	-0.585695	1.06679	-0.749775	0.188205	-2.31447	0.14989	-0.15923
	-0.11428	-1.066	-0.59611	0.47201	-0.62753	0.13303	-2.19794	0.11518	-0.13844		0.00957	-1.50904	-0.82019	1.45006	-0.84142	0.29936	-2.29338	0.20391	-0.13301		-0.052355	-1.28752	-0.70815	0.961035	-0.734475	0.216195	-2.24566	0.159545	-0.135725		-0.052355	-1.28752	-0.70815	0.961035	-0.734475	0.216195	-2.24566	0.159545	-0.135725
	0.06297	-0.93706	-0.56137	0.44904	-0.52528	0.09435	-2.09002	0.09831	-0.12193		-0.17238	-1.68999	-0.87578	1.32833	-0.79398	0.32676	-2.21565	0.22341	-0.09425		-0.054705	-1.31353	-0.718575	0.888685	-0.65963	0.210555	-2.15284	0.16086	-0.10809		-0.054705	-1.31353	-0.718575	0.888685	-0.65963	0.210555	-2.15284	0.16086	-0.10809
	0.24022	-0.80812	-0.52663	0.42607	-0.42303	0.05566	-1.9821	0.08144	-0.10541		0.2936	-1.09015	-0.56967	1.40324	-0.70008	0.25206	-2.18053	0.2123	-0.07904		0.26691	-0.949135	-0.54815	0.914655	-0.561555	0.15386	-2.08132	0.14687	-0.092225		0.26691	-0.949135	-0.54815	0.914655	-0.561555	0.15386	-2.08132	0.14687	-0.092225
	0.17037	-0.88004	-0.52934	0.33815	-0.50518	0.07949	-1.92035	0.04365	-0.12118		0.72709	-0.53035	-0.28341	1.46899	-0.61141	0.18139	-2.14459	0.20025	-0.06509		0.44873	-0.705195	-0.406375	0.90357	-0.558295	0.13044	-2.03247	0.12195	-0.093135		0.44873	-0.705195	-0.406375	0.90357	-0.558295	0.13044	-2.03247	0.12195	-0.093135
	0.06801	-0.97839	-0.53698	0.24169	-0.61159	0.11153	-1.86468	0.00311	-0.14119		0.4298	-0.87148	-0.44362	1.32862	-0.64048	0.20141	-2.09039	0.16711	-0.07926		0.248905	-0.924935	-0.4903	0.785155	-0.626035	0.15647	-1.97754	0.08511	-0.110225		0.248905	-0.924935	-0.4903	0.785155	-0.626035	0.15647	-1.97754	0.08511	-0.110225
	0.15536	-0.86059	-0.46243	0.23874	-0.61601	0.10932	-1.78015	-0.01026	-0.13943		0.13252	-1.21261	-0.60384	1.18825	-0.66955	0.22143	-2.03618	0.13398	-0.09343		0.14394	-1.0366	-0.533135	0.713495	-0.64278	0.165375	-1.90816	0.06186	-0.11643		0.14394	-1.0366	-0.533135	0.713495	-0.64278	0.165375	-1.90816	0.06186	-0.11643
	0.39291	-0.57168	-0.32283	0.30983	-0.53969	0.07998	-1.67278	-0.00211	-0.12041		0.29644	-1.20214	-0.58779	1.12741	-0.64521	0.23077	-1.95379	0.12169	-0.07441		0.344675	-0.88691	-0.45531	0.71862	-0.59245	0.155375	-1.81329	0.05979	-0.09741		0.344675	-0.88691	-0.45531	0.71862	-0.59245	0.155375	-1.81329	0.05979	-0.09741
	0.54195	-0.36283	-0.2208	0.33669	-0.47162	0.05573	-1.57308	0.00195	-0.10513		0.50327	-1.15895	-0.55535	1.07398	-0.61591	0.23912	-1.86877	0.11133	-0.0523		0.52261	-0.76089	-0.388075	0.705335	-0.543765	0.147425	-1.72093	0.05664	-0.078715		0.52261	-0.76089	-0.388075	0.705335	-0.543765	0.147425	-1.72093	0.05664	-0.078715
	0.39888	-0.41816	-0.24276	0.21761	-0.43078	0.04827	-1.49872	-0.00744	-0.10217		0.64508	-0.96089	-0.46437	1.0421	-0.57076	0.20845	-1.7755	0.09252	-0.04882		0.52198	-0.689525	-0.353565	0.629855	-0.50077	0.12836	-1.63711	0.04254	-0.075495		0.52198	-0.689525	-0.353565	0.629855	-0.50077	0.12836	-1.63711	0.04254	-0.075495
	0.25581	-0.47349	-0.26471	0.09853	-0.38995	0.04081	-1.42436	-0.01683	-0.0992		0.76933	-0.72097	-0.35755	1.01606	-0.52132	0.16723	-1.67999	0.07142	-0.05038		0.51257	-0.59723	-0.31113	0.557295	-0.455635	0.10402	-1.55218	0.027295	-0.07479		0.51257	-0.59723	-0.31113	0.557295	-0.455635	0.10402	-1.55218	0.027295	-0.07479
	0.20518	-0.42063	-0.22974	0.07865	-0.37267	0.03506	-1.33654	-0.02512	-0.09608		0.73525	-0.52676	-0.26185	0.99739	-0.45945	0.13233	-1.57819	0.06434	-0.04054		0.470215	-0.473695	-0.245795	0.53802	-0.41606	0.083695	-1.45737	0.01961	-0.06831		0.470215	-0.473695	-0.245795	0.53802	-0.41606	0.083695	-1.45737	0.01961	-0.06831
	0.16403	-0.35667	-0.18893	0.06893	-0.35781	0.02949	-1.24735	-0.03329	-0.09295		0.61947	-0.35613	-0.17189	0.98253	-0.39116	0.10068	-1.47314	0.06448	-0.02481		0.39175	-0.3564	-0.18041	0.52573	-0.374485	0.065085	-1.36024	0.015595	-0.05888		0.39175	-0.3564	-0.18041	0.52573	-0.374485	0.065085	-1.36024	0.015595	-0.05888
	0.18637	-0.32005	-0.17322	0.04966	-0.35695	0.02111	-1.16329	-0.04556	-0.09775		0.64142	-0.35566	-0.1731	0.91916	-0.40978	0.09228	-1.38803	0.02509	-0.04143		0.413895	-0.337855	-0.17316	0.48441	-0.383365	0.056695	-1.27566	-0.010235	-0.06959		0.413895	-0.337855	-0.17316	0.48441	-0.383365	0.056695	-1.27566	-0.010235	-0.06959
	0.25443	-0.30311	-0.17558	0.02351	-0.36618	0.0107	-1.08292	-0.06079	-0.10825		0.78458	-0.50493	-0.25455	0.81312	-0.50488	0.10436	-1.32048	-0.0491	-0.08651		0.519505	-0.40402	-0.215065	0.418315	-0.43553	0.05753	-1.2017	-0.054945	-0.09738		0.519505	-0.40402	-0.215065	0.418315	-0.43553	0.05753	-1.2017	-0.054945	-0.09738
	0.29974	-0.2702	-0.16642	0.00061175	-0.35999	0.00185	-1.00071	-0.07197	-0.11234		0.82322	-0.50282	-0.2552	0.73049	-0.51489	0.10106	-1.23695	-0.07684	-0.09959		0.56148	-0.38651	-0.21081	0.365551	-0.43744	0.051455	-1.11883	-0.074405	-0.105965		0.56148	-0.38651	-0.21081	0.365551	-0.43744	0.051455	-1.11883	-0.074405	-0.105965
	0.2789	-0.19081	-0.1237	-0.01284	-0.30894	-0.0025	-0.91314	-0.07137	-0.0978		0.70782	-0.27765	-0.13678	0.68237	-0.3995	0.07511	-1.12988	-0.03612	-0.0655		0.49336	-0.23423	-0.13024	0.334765	-0.35422	0.036305	-1.02151	-0.053745	-0.08165		0.49336	-0.23423	-0.13024	0.334765	-0.35422	0.036305	-1.02151	-0.053745	-0.08165
	0.25805	-0.11141	-0.08098	-0.02628	-0.25789	-0.00685	-0.82557	-0.07076	-0.08326		0.60178	-0.154	-0.06497	0.6164	-0.31474	0.05992	-1.02987	-0.00888	-0.03859		0.429915	-0.132705	-0.072975	0.29506	-0.286315	0.026535	-0.92772	-0.03982	-0.060925		0.429915	-0.132705	-0.072975	0.29506	-0.286315	0.026535	-0.92772	-0.03982	-0.060925
	0.32635	-0.21165	-0.10871	-0.02427	-0.26645	0.01227	-0.75209	-0.05186	-0.06553		0.52023	-0.29587	-0.11506	0.50373	-0.31007	0.07291	-0.9483	-0.01684	-0.03041		0.42329	-0.25376	-0.111885	0.23973	-0.28826	0.04259	-0.850195	-0.03435	-0.04797		0.42329	-0.25376	-0.111885	0.23973	-0.28826	0.04259	-0.850195	-0.03435	-0.04797
	0.40134	-0.32535	-0.14172	-0.0211	-0.27948	0.03315	-0.67967	-0.03159	-0.04756		0.46488	-0.41819	-0.15913	0.40415	-0.31664	0.0836	-0.86833	-0.02727	-0.02829		0.43311	-0.37177	-0.150425	0.191525	-0.29806	0.058375	-0.774	-0.02943	-0.037925		0.43311	-0.37177	-0.150425	0.191525	-0.29806	0.058375	-0.774	-0.02943	-0.037925
	0.39931	-0.25536	-0.10411	-0.03919	-0.25011	0.03475	-0.62766	-0.03077	-0.03764		0.55927	-0.42874	-0.16879	0.37937	-0.38741	0.08115	-0.79746	-0.05173	-0.06084		0.47929	-0.34205	-0.13645	0.17009	-0.31876	0.05795	-0.71256	-0.04125	-0.04924		0.47929	-0.34205	-0.13645	0.17009	-0.31876	0.05795	-0.71256	-0.04125	-0.04924
	0.34692	-0.06527	-0.02032	-0.0712	-0.19302	0.02376	-0.58899	-0.04268	-0.03299		0.6517	-0.43586	-0.17715	0.35439	-0.45387	0.07829	-0.7268	-0.07521	-0.0919		0.49931	-0.250565	-0.098735	0.141595	-0.323445	0.051025	-0.657895	-0.058945	-0.062445		0.49931	-0.250565	-0.098735	0.141595	-0.323445	0.051025	-0.657895	-0.058945	-0.062445
	0.33467	0.02829	0.01702	-0.08514	-0.16399	0.01346	-0.53603	-0.05282	-0.03395		0.65452	-0.28514	-0.12561	0.32032	-0.32146	0.0567	-0.66534	-0.05312	-0.05469		0.494595	-0.128425	-0.054295	0.11759	-0.242725	0.03508	-0.600685	-0.05297	-0.04432		0.494595	-0.128425	-0.054295	0.11759	-0.242725	0.03508	-0.600685	-0.05297	-0.04432
	0.42612	-0.12755	-0.06565	-0.05239	-0.20745	0.00496	-0.44613	-0.05841	-0.04941		0.65734	-0.13443	-0.07406	0.28626	-0.18906	0.03511	-0.60389	-0.03104	-0.01748		0.54173	-0.13099	-0.069855	0.116935	-0.198255	0.020035	-0.52501	-0.044725	-0.033445		0.54173	-0.13099	-0.069855	0.116935	-0.198255	0.020035	-0.52501	-0.044725	-0.033445
	0.51757	-0.2834	-0.14831	-0.01964	-0.25091	-0.00355	-0.35624	-0.064	-0.06487		0.62907	0.10027	-0.00252	0.26337	-0.11852	0.00152	-0.5521	-0.02948	-0.02038		0.57332	-0.091565	-0.075415	0.121865	-0.184715	-0.001015	-0.45417	-0.04674	-0.042625		0.57332	-0.091565	-0.075415	0.121865	-0.184715	-0.001015	-0.45417	-0.04674	-0.042625
	0.40336	-0.06338	-0.05106	-0.06795	-0.1809	-0.00582	-0.3258	-0.05455	-0.05326		0.59709	0.34496	0.0714	0.24181	-0.05534	-0.03351	-0.50146	-0.03036	-0.02805		0.500225	0.14079	0.01017	0.08693	-0.11812	-0.019665	-0.41363	-0.042455	-0.040655		0.500225	0.14079	0.01017	0.08693	-0.11812	-0.019665	-0.41363	-0.042455	-0.040655
	0.27912	0.17497	0.05496	-0.12022	-0.10535	-0.00779	-0.29826	-0.04436	-0.04032		0.66424	0.2067	0.03356	0.23186	-0.13261	-0.01085	-0.42924	-0.0434	-0.03676		0.47168	0.190835	0.04426	0.05582	-0.11898	-0.00932	-0.36375	-0.04388	-0.03854		0.47168	0.190835	0.04426	0.05582	-0.11898	-0.00932	-0.36375	-0.04388	-0.03854
	0.25989	0.10429	0.02798	-0.13143	-0.10282	-0.0106	-0.26107	-0.0466	-0.04231		0.76168	-0.04857	-0.03841	0.22547	-0.2528	0.02943	-0.35042	-0.06015	-0.04577		0.510785	0.02786	-0.005215	0.04702	-0.17781	0.009415	-0.305745	-0.053375	-0.04404		0.510785	0.02786	-0.005215	0.04702	-0.17781	0.009415	-0.305745	-0.053375	-0.04404
	0.30287	-0.14952	-0.07781	-0.11832	-0.14356	-0.01392	-0.21816	-0.05618	-0.05315		0.75619	-0.25591	-0.10384	0.20454	-0.29221	0.04647	-0.28622	-0.06033	-0.04592		0.52953	-0.202715	-0.090825	0.04311	-0.217885	0.016275	-0.25219	-0.058255	-0.049535		0.52953	-0.202715	-0.090825	0.04311	-0.217885	0.016275	-0.25219	-0.058255	-0.049535
	0.30669	-0.28142	-0.13095	-0.12422	-0.14886	-0.01538	-0.17976	-0.05599	-0.05599		0.69237	-0.43609	-0.16555	0.17536	-0.28585	0.05034	-0.23031	-0.05111	-0.04103		0.49953	-0.358755	-0.14825	0.02557	-0.217355	0.01748	-0.205035	-0.05355	-0.04851		0.49953	-0.358755	-0.14825	0.02557	-0.217355	0.01748	-0.205035	-0.05355	-0.04851
	0.22013	-0.13198	-0.06257	-0.17401	-0.07237	-0.01256	-0.15177	-0.03322	-0.04036		0.68594	-0.34103	-0.13414	0.15742	-0.21552	0.04225	-0.19201	-0.03513	-0.02632		0.453035	-0.236505	-0.098355	-0.008295	-0.143945	0.014845	-0.17189	-0.034175	-0.03334		0.453035	-0.236505	-0.098355	-0.008295	-0.143945	0.014845	-0.17189	-0.034175	-0.03334
	0.13356	0.01745	0.00581	-0.2238	0.00411	-0.00974	-0.12378	-0.01045	-0.02474		0.73449	0.01781	-0.0135	0.15027	-0.08389	0.02271	-0.17059	-0.01267	-0.0022		0.434025	0.01763	-0.003845	-0.036765	-0.03989	0.006485	-0.147185	-0.01156	-0.01347		0.434025	0.01763	-0.003845	-0.036765	-0.03989	0.006485	-0.147185	-0.01156	-0.01347
	0.18306	-0.01902	-0.00876	-0.21885	-0.00552	-0.00922	-0.09942	-0.02117	-0.02406		0.70078	0.21488	0.06196	0.12329	0.01351	0.017	-0.14451	0.02321	0.02248		0.44192	0.09793	0.0266	-0.04778	0.003995	0.00389	-0.121965	0.00102	-0.00079		0.44192	0.09793	0.0266	-0.04778	0.003995	0.00389	-0.121965	0.00102	-0.00079
	0.23579	-0.05993	-0.0253	-0.21261	-0.0172	-0.00874	-0.07514	-0.03269	-0.02375		0.53451	0.1513	0.06462	0.06439	0.05574	0.03358	-0.1109	0.08069	0.04805		0.38515	0.045685	0.01966	-0.07411	0.01927	0.01242	-0.09302	0.024	0.01215		0.38515	0.045685	0.01966	-0.07411	0.01927	0.01242	-0.09302	0.024	0.01215
	0.27963	-0.09877	-0.03087	-0.21369	-0.02531	0.00131	-0.07123	-0.02129	-0.01373		0.39902	0.08607	0.05511	0.01046	0.07075	0.04001	-0.08536	0.10673	0.05641		0.339325	-0.00635	0.01212	-0.101615	0.02272	0.02066	-0.078295	0.04272	0.02134		0.339325	-0.00635	0.01212	-0.101615	0.02272	0.02066	-0.078295	0.04272	0.02134
	0.31869	-0.13651	-0.03055	-0.21871	-0.03149	0.0165	-0.07823	0.0024	0.00149		0.35329	0.01601	0.01012	-0.02894	0.00637	0.01688	-0.08331	0.04109	0.01456		0.33599	-0.06025	-0.010215	-0.123825	-0.01256	0.01669	-0.08077	0.021745	0.008025		0.33599	-0.06025	-0.010215	-0.123825	-0.01256	0.01669	-0.08077	0.021745	0.008025
	0.36096	-0.12473	-0.02651	-0.21432	-0.01535	0.01787	-0.0784	0.01384	0.00674		0.33213	-0.05802	-0.03417	-0.06461	-0.04415	-0.00324	-0.08008	-0.01427	-0.02041		0.346545	-0.091375	-0.03034	-0.139465	-0.02975	0.007315	-0.07924	-0.000215	-0.006835		0.346545	-0.091375	-0.03034	-0.139465	-0.02975	0.007315	-0.07924	-0.000215	-0.006835
	0.40988	-0.0104	-0.01478	-0.19046	0.04705	-0.00939	-0.06442	-0.00011365	-0.00866		0.47892	-0.15927	-0.07368	-0.07482	0.0001333	-0.00277	-0.06877	0.00059319	-0.00829		0.4444	-0.084835	-0.04423	-0.13264	0.0235916	-0.00608	-0.066595	0.00023977	-0.008475		0.4444	-0.084835	-0.04423	-0.13264	0.0235916	-0.00608	-0.066595	0.00023977	-0.008475
	0.4588	0.10394	-0.00304	-0.16659	0.10945	-0.03665	-0.05045	-0.01407	-0.02407		0.62571	-0.26052	-0.11319	-0.08503	0.04441	-0.00231	-0.05747	0.01546	0.00383		0.542255	-0.07829	-0.058115	-0.12581	0.07693	-0.01948	-0.05396	0.000695	-0.01012		0.542255	-0.07829	-0.058115	-0.12581	0.07693	-0.01948	-0.05396	0.000695	-0.01012
s79
concrete	c3t4										c3t6
	h			k			a				h			k			a				h			k			a				h			k			a
	-1.28875	-0.28072	0.01189	-0.48047	-0.20531	-0.0194	-0.05412	-0.05117	-0.07851		-2.15584	0.48289	0.46708	-0.879	0.1098	-0.03681	-0.0519	-0.08285	-0.0455		-1.72229	0.101085	0.239485	-0.679735	-0.047755	-0.028105	-0.05301	-0.06701	-0.062005		-1.72229	0.101085	0.239485	-0.679735	-0.047755	-0.028105	-0.05301	-0.06701	-0.062005
	-1.61041	-0.06606	0.12972	-0.62737	-0.07772	-0.04525	-0.1202	-0.01529	-0.08064		-2.54747	0.33603	0.44968	-1.0163	0.08323	-0.02609	-0.13508	-0.05903	-0.04553		-2.07894	0.134985	0.2897	-0.821835	0.002755	-0.03567	-0.12764	-0.03716	-0.063085		-2.07894	0.134985	0.2897	-0.821835	0.002755	-0.03567	-0.12764	-0.03716	-0.063085
	-1.93207	0.1486	0.24755	-0.77427	0.04987	-0.0711	-0.18629	0.0206	-0.08278		-2.9391	0.18918	0.43228	-1.1536	0.05665	-0.01537	-0.21826	-0.03521	-0.04556		-2.43559	0.16889	0.339915	-0.963935	0.05326	-0.043235	-0.202275	-0.007305	-0.06417		-2.43559	0.16889	0.339915	-0.963935	0.05326	-0.043235	-0.202275	-0.007305	-0.06417
	-2.27323	0.12205	0.28604	-0.94614	0.05036	-0.06779	-0.28026	0.04551	-0.08436		-2.56874	-0.03017	0.31302	-1.05151	-0.06557	0.01359	-0.31918	-0.00075105	-0.04787		-2.42098	0.04594	0.29953	-0.998825	-0.007605	-0.0271	-0.29972	0.0223795	-0.066115		-2.42098	0.04594	0.29953	-0.998825	-0.007605	-0.0271	-0.29972	0.0223795	-0.066115
	-2.6217	0.00505	0.29478	-1.12736	0.00319	-0.05355	-0.3847	0.06632	-0.08575		-1.98066	-0.27023	0.16466	-0.88102	-0.21511	0.04777	-0.42517	0.03675	-0.05083		-2.30118	-0.13259	0.22972	-1.00419	-0.10596	-0.00289	-0.404935	0.051535	-0.06829		-2.30118	-0.13259	0.22972	-1.00419	-0.10596	-0.00289	-0.404935	0.051535	-0.06829
	-2.69282	-0.08397	0.27315	-1.20364	-0.01201	-0.0474	-0.46642	0.09785	-0.08494		-1.35663	-0.60676	-0.05027	-0.62823	-0.3945	0.0758	-0.51176	0.07447	-0.07031		-2.02473	-0.345365	0.11144	-0.915935	-0.203255	0.0142	-0.48909	0.08616	-0.077625		-2.02473	-0.345365	0.11144	-0.915935	-0.203255	0.0142	-0.48909	0.08616	-0.077625
	-2.43112	-0.13942	0.21505	-1.15398	0.01114	-0.05098	-0.52088	0.14225	-0.0815		-0.70384	-1.02049	-0.31844	-0.30959	-0.59779	0.09891	-0.58283	0.11236	-0.10302		-1.56748	-0.579955	-0.051695	-0.731785	-0.293325	0.023965	-0.551855	0.127305	-0.09226		-1.56748	-0.579955	-0.051695	-0.731785	-0.293325	0.023965	-0.551855	0.127305	-0.09226
	-2.07557	-0.22401	0.13432	-1.03965	0.00583	-0.05028	-0.56782	0.17739	-0.08066		-0.27467	-1.32821	-0.5157	-0.07619	-0.73862	0.11416	-0.61295	0.14095	-0.12953		-1.17512	-0.77611	-0.19069	-0.55792	-0.366395	0.03194	-0.590385	0.15917	-0.105095		-1.17512	-0.77611	-0.19069	-0.55792	-0.366395	0.03194	-0.590385	0.15917	-0.105095
	-1.29772	-0.43976	-0.04834	-0.6343	-0.12763	-0.03032	-0.58091	0.17085	-0.09153		-0.29276	-1.42392	-0.57112	-0.01325	-0.75455	0.1137	-0.56118	0.15096	-0.14365		-0.79524	-0.93184	-0.30973	-0.323775	-0.44109	0.04169	-0.571045	0.160905	-0.11759		-0.79524	-0.93184	-0.30973	-0.323775	-0.44109	0.04169	-0.571045	0.160905	-0.11759
	-0.51987	-0.65552	-0.231	-0.22896	-0.26109	-0.01037	-0.59399	0.16431	-0.10241		-0.37073	-1.46293	-0.59519	0.02583	-0.74123	0.10781	-0.52505	0.16063	-0.15304		-0.4453	-1.05923	-0.413095	-0.101565	-0.50116	0.04872	-0.55952	0.16247	-0.127725		-0.4453	-1.05923	-0.413095	-0.101565	-0.50116	0.04872	-0.55952	0.16247	-0.127725
	-0.34459	-0.68044	-0.27309	-0.05933	-0.30724	-0.01333	-0.6114	0.14054	-0.11874		-0.92769	-1.04839	-0.36853	-0.12597	-0.49379	0.05855	-0.61406	0.16757	-0.12461		-0.63614	-0.864415	-0.32081	-0.09265	-0.400515	0.02261	-0.61273	0.154055	-0.121675		-0.63614	-0.864415	-0.32081	-0.09265	-0.400515	0.02261	-0.61273	0.154055	-0.121675
	-0.22957	-0.68629	-0.30113	0.08672	-0.34466	-0.01858	-0.62925	0.11504	-0.13563		-1.48466	-0.63384	-0.14188	-0.27778	-0.24636	0.00928	-0.70306	0.17451	-0.09619		-0.857115	-0.660065	-0.221505	-0.09553	-0.29551	-0.00465	-0.666155	0.144775	-0.11591		-0.857115	-0.660065	-0.221505	-0.09553	-0.29551	-0.00465	-0.666155	0.144775	-0.11591
	-0.64028	-0.60833	-0.20816	0.02747	-0.31945	-0.01672	-0.66129	0.10288	-0.1297		-1.8973	-0.74556	-0.13916	-0.31009	-0.30191	0.01832	-0.75914	0.18707	-0.117		-1.26879	-0.676945	-0.17366	-0.14131	-0.31068	0.0008	-0.710215	0.144975	-0.12335		-1.26879	-0.676945	-0.17366	-0.14131	-0.31068	0.0008	-0.710215	0.144975	-0.12335
	-1.3514	-0.4825	-0.04604	-0.14911	-0.25845	-0.01082	-0.70144	0.09833	-0.11075		-2.29191	-0.92306	-0.16443	-0.32746	-0.39533	0.03464	-0.8111	0.20033	-0.14397		-1.82166	-0.70278	-0.105235	-0.238285	-0.32689	0.01191	-0.75627	0.14933	-0.12736		-1.82166	-0.70278	-0.105235	-0.238285	-0.32689	0.01191	-0.75627	0.14933	-0.12736
	-1.94278	-0.50522	0.03383	-0.27957	-0.22447	-0.00552	-0.73722	0.11086	-0.1005		-2.46877	-0.99471	-0.16929	-0.29942	-0.3971	0.03615	-0.87535	0.19543	-0.14521		-2.20578	-0.749965	-0.06773	-0.289495	-0.310785	0.015315	-0.806285	0.153145	-0.122855		-2.20578	-0.749965	-0.06773	-0.289495	-0.310785	0.015315	-0.806285	0.153145	-0.122855
	-2.32458	-0.78792	-0.03026	-0.32932	-0.23777	-0.00129	-0.76537	0.15326	-0.10549		-2.53676	-1.01345	-0.16394	-0.24869	-0.35303	0.03025	-0.94575	0.18145	-0.13359		-2.43067	-0.900685	-0.0971	-0.289005	-0.2954	0.01448	-0.85556	0.167355	-0.11954		-2.43067	-0.900685	-0.0971	-0.289005	-0.2954	0.01448	-0.85556	0.167355	-0.11954
	-2.63756	-1.02889	-0.08699	-0.36032	-0.24453	0.00058528	-0.79154	0.19806	-0.10909		-2.64447	-1.13016	-0.18946	-0.22041	-0.34632	0.03339	-1.03244	0.19855	-0.1315		-2.64101	-1.07953	-0.138225	-0.290365	-0.295425	0.0169876	-0.91199	0.198305	-0.120295		-2.64101	-1.07953	-0.138225	-0.290365	-0.295425	0.0169876	-0.91199	0.198305	-0.120295
	-2.2623	-0.85255	-0.0701	-0.2037	-0.18599	-0.02104	-0.79793	0.26688	-0.09894		-2.80185	-1.36934	-0.25358	-0.22021	-0.38632	0.04782	-1.1395	0.25451	-0.14132		-2.53207	-1.11095	-0.16184	-0.211955	-0.286155	0.01339	-0.968715	0.260695	-0.12013		-2.53207	-1.11095	-0.16184	-0.211955	-0.286155	0.01339	-0.968715	0.260695	-0.12013
	-1.88705	-0.67621	-0.05322	-0.04708	-0.12744	-0.04266	-0.80432	0.3357	-0.08879		-2.84905	-1.53215	-0.3059	-0.17899	-0.41007	0.05333	-1.24091	0.29097	-0.14891		-2.36805	-1.10418	-0.17956	-0.113035	-0.268755	0.005335	-1.02262	0.313335	-0.11885		-2.36805	-1.10418	-0.17956	-0.113035	-0.268755	0.005335	-1.02262	0.313335	-0.11885
	-1.61438	-0.80859	-0.11123	0.07968	-0.20281	-0.02509	-0.84843	0.30103	-0.10386		-2.51067	-1.42763	-0.31696	0.00583	-0.37691	0.02759	-1.32258	0.25916	-0.14869		-2.06252	-1.11811	-0.214095	0.042755	-0.28986	0.00125	-1.0855	0.280095	-0.126275		-2.06252	-1.11811	-0.214095	0.042755	-0.28986	0.00125	-1.0855	0.280095	-0.126275
	-1.36451	-1.00958	-0.18588	0.1998	-0.30794	0.0012	-0.90093	0.24336	-0.12454		-2.17229	-1.32311	-0.32802	0.19065	-0.34375	0.00185	-1.40425	0.22736	-0.14846		-1.7684	-1.16634	-0.25695	0.195225	-0.325845	0.001525	-1.15259	0.23536	-0.1365		-1.7684	-1.16634	-0.25695	0.195225	-0.325845	0.001525	-1.15259	0.23536	-0.1365
	-1.1865	-1.2106	-0.25616	0.27263	-0.3877	0.02743	-0.94967	0.19936	-0.13712		-2.22151	-1.24478	-0.26707	0.22017	-0.34318	0.00642	-1.4569	0.23787	-0.14525		-1.704	-1.22769	-0.261615	0.2464	-0.36544	0.016925	-1.20328	0.218615	-0.141185		-1.704	-1.22769	-0.261615	0.2464	-0.36544	0.016925	-1.20328	0.218615	-0.141185
	-1.06839	-1.41166	-0.32279	0.30605	-0.44633	0.05363	-0.9953	0.16675	-0.14294		-2.27073	-1.16645	-0.20613	0.2497	-0.34261	0.01099	-1.50954	0.24837	-0.14204		-1.66956	-1.28906	-0.26446	0.277875	-0.39447	0.03231	-1.25242	0.20756	-0.14249		-1.66956	-1.28906	-0.26446	0.277875	-0.39447	0.03231	-1.25242	0.20756	-0.14249
	-0.97883	-1.50702	-0.36218	0.34269	-0.47416	0.06439	-1.04852	0.14424	-0.14701		-2.36749	-1.21397	-0.19311	0.22987	-0.35868	0.02384	-1.57542	0.27202	-0.14297		-1.67316	-1.3605	-0.277645	0.28628	-0.41642	0.044115	-1.31197	0.20813	-0.14499		-1.67316	-1.3605	-0.277645	0.28628	-0.41642	0.044115	-1.31197	0.20813	-0.14499
	-0.9654	-1.32056	-0.32896	0.38793	-0.41991	0.034	-1.12203	0.1487	-0.14639		-2.47784	-1.29744	-0.19378	0.19594	-0.37952	0.03907	-1.64507	0.29942	-0.14509		-1.72162	-1.309	-0.26137	0.291935	-0.399715	0.036535	-1.38355	0.22406	-0.14574		-1.72162	-1.309	-0.26137	0.291935	-0.399715	0.036535	-1.38355	0.22406	-0.14574
	-0.95197	-1.1341	-0.29573	0.43317	-0.36565	0.00361	-1.19554	0.15315	-0.14576		-2.43887	-1.36763	-0.20034	0.22639	-0.42535	0.06353	-1.70197	0.31427	-0.14804		-1.69542	-1.25086	-0.248035	0.32978	-0.3955	0.03357	-1.44876	0.23371	-0.1469		-1.69542	-1.25086	-0.248035	0.32978	-0.3955	0.03357	-1.44876	0.23371	-0.1469
	-0.96234	-1.2175	-0.31083	0.48454	-0.3962	0.01997	-1.21854	0.21875	-0.14122		-2.28044	-1.42719	-0.21163	0.30834	-0.49119	0.09537	-1.74867	0.31909	-0.15163		-1.62139	-1.32235	-0.26123	0.39644	-0.443695	0.05767	-1.48361	0.26892	-0.146425		-1.62139	-1.32235	-0.26123	0.39644	-0.443695	0.05767	-1.48361	0.26892	-0.146425
	-0.9727	-1.30091	-0.32594	0.53591	-0.42674	0.03632	-1.24155	0.28435	-0.13667		-2.16007	-1.38133	-0.20178	0.36815	-0.49676	0.09859	-1.80258	0.33506	-0.14856		-1.56638	-1.34112	-0.26386	0.45203	-0.46175	0.067455	-1.52207	0.309705	-0.142615		-1.56638	-1.34112	-0.26386	0.45203	-0.46175	0.067455	-1.52207	0.309705	-0.142615
	-1.353	-1.24114	-0.24738	0.55363	-0.41145	0.0212	-1.29359	0.2821	-0.14024		-2.11578	-1.12465	-0.14968	0.38367	-0.3818	0.04456	-1.87091	0.37333	-0.13213		-1.73439	-1.1829	-0.19853	0.46865	-0.396625	0.03288	-1.58225	0.327715	-0.136185		-1.73439	-1.1829	-0.19853	0.46865	-0.396625	0.03288	-1.58225	0.327715	-0.136185
	-1.87202	-1.12769	-0.13371	0.55874	-0.37898	-0.00572	-1.35651	0.25441	-0.14684		-2.01407	-0.89052	-0.10633	0.40519	-0.29022	-0.0005283	-1.94158	0.40507	-0.12028		-1.94304	-1.0091	-0.12002	0.481965	-0.3346	-0.00312415	-1.64905	0.32974	-0.13356		-1.94304	-1.0091	-0.12002	0.481965	-0.3346	-0.00312415	-1.64905	0.32974	-0.13356
[truncated: 794 more rows]

## Sheet: s74.75.76.77
s74
concrete	c1t10										c1t12
	h			k			a				h			k			a				h			k			a				h			k			a
[truncated: 1,237 more rows]

## Sheet: s70.71.72.73
s70
concrete	c4t1										c4t6
	h			k			a				h			k			a				h			k			a				h			k			a
[truncated: 1,237 more rows]

## Sheet: s65.66.68.69
s65
[truncated: 1,239 more rows]

## Sheet: s61.62.63.64
s61
[truncated: 1,239 more rows]

## Sheet: s57.58.59.60
s57
[truncated: 1,242 more rows]

[truncated: 1 more sheets: s25.49.52.56]
