# Supplementary material for: Influences of footstrike patterns and overground conditions on lower extremity kinematics and kinetics during running: Statistical parametric mapping analysis
Source: PLoS One. 2025 Feb 6;20(2):e0317853. doi: 10.1371/journal.pone.0317853 (PMC11801536; doi:10.1371/journal.pone.0317853)
Supplement: S1 Data — (ZIP) [file pone.0317853.s001.zip › Supporting Information/NON-REARFOOT/Moment/Data-nRFS-Knee-moment.xlsx]

## Sheet: Surface01 Grass
Knee joint moment
X轴	100%Gait cycle	1	2	3	4	5	6	7	8	9	10	11	12	13	14	15	16	17	18	19	20	21	22	23	24	25	26	27	28	29	30	31	32	33	34	35	36	37	38	39	40	41	42	43	44	45	46	47	48
	s25	-0.503205	-0.589135	-0.675065	-0.819915	-0.98064	-1.11138	-1.14491	-1.05245	-0.832835	-0.58384	-0.34335	-0.12456	-0.01181	0.09424	0.16253	0.183245	0.099675	0.011585	-0.0464	-0.038405	0.02707	0.159705	0.281985	0.377665	0.528575	0.793665	0.99772	1.12677	1.24325	1.33662	1.41084	1.45261	1.48166	1.54578	1.65469	1.75886	1.81168	1.86647	1.96242	2.05084	2.0801	2.10193	2.13006	2.16323	2.17822	2.18294	2.19509	2.22292
	s49	-0.877185	-1.07987	-1.28255	-1.10974	-0.902515	-0.441125	0.0794	0.28239	0.348625	0.31628	0.24552	0.19035	0.11578	-0.022955	-0.11391	-0.083575	0.023795	0.180735	0.28926	0.420385	0.60744	0.75332	0.869825	0.8852	0.903935	1.01057	1.11721	1.05035	0.96971	1.0698	1.21821	1.24599	1.21879	1.20799	1.26763	1.36221	1.38726	1.35576	1.27189	1.23314	1.24276	1.20213	1.19518	1.18016	1.09625	1.04845	1.03795	0.956595
	s52	-0.818925	-1.02554	-1.23216	-1.49304	-1.80317	-1.90519	-1.25802	-0.61328	-0.207595	0.13475	0.3475	0.432885	0.449025	0.170145	-0.150945	-0.41636	-0.620085	-0.667465	-0.409485	-0.11381	0.158295	0.371975	0.526615	0.619575	0.671055	0.71347	0.76769	0.83661	0.92412	1.05558	1.1661	1.16654	1.12611	1.09776	1.11463	1.21582	1.36166	1.47238	1.49054	1.49733	1.46333	1.42406	1.41965	1.4545	1.49036	1.5198	1.54562	1.49764
	s56	-0.630435	-0.58438	-0.6215	-0.92549	-1.00969	-0.706505	-0.440875	-0.31735	-0.03724	0.1331	-0.035175	0.00388	0.233445	0.30643	0.3059	0.142375	0.00842	0.09645	0.185085	0.33674	0.470155	0.526405	0.42083	0.49903	0.898565	1.16295	1.26022	1.30847	1.29805	1.41552	1.46122	1.4693	1.66444	1.88871	1.8879	1.77458	1.77449	1.9206	2.08473	2.10442	2.05864	2.06791	2.09994	2.16656	2.26116	2.29307	2.17832	2.03868
	s57	-0.689895	-0.86727	-1.04465	-1.26173	-1.50989	-1.67334	-1.2268	-0.78027	-0.359665	0.0489	0.38326	0.4876	0.591945	0.526815	0.420595	0.305955	0.17672	0.047485	0.162605	0.297015	0.44816	0.61687	0.78243	0.886525	0.99062	1.01277	0.982475	0.9853	1.149	1.31269	1.34122	1.32016	1.34624	1.48625	1.62624	1.67075	1.69888	1.66484	1.54302	1.42119	1.58455	1.75503	1.80783	1.75899	1.71817	1.7516	1.78502	1.77744
	s58	-0.868849	-1.00248	-1.13346	-1.06738	-0.943019	-0.698709	-0.358553	-0.0843482	0.11019	0.206619	0.205042	0.178796	0.138644	0.0752068	0.0466716	0.0523016	0.0879584	0.182794	0.330166	0.47134	0.610985	0.71862	0.812303	0.91466	1.01873	1.10473	1.1763	1.23791	1.30234	1.37942	1.44069	1.47187	1.5207	1.59599	1.64024	1.66454	1.7167	1.75934	1.75038	1.73005	1.77664	1.83528	1.84468	1.80413	1.77194	1.7933	1.80703	1.7877
	s59	-0.612785	-0.785505	-0.95822	-1.20437	-1.44502	-1.24983	-0.86166	-0.443595	-0.01838	0.279455	0.28926	0.24047	0.01318	-0.21687	-0.318255	-0.342885	-0.1303	0.134735	0.33266	0.46428	0.565245	0.63525	0.702005	0.792405	0.88751	0.973365	1.05991	1.15047	1.23154	1.31082	1.40227	1.4731	1.54373	1.64183	1.71016	1.72922	1.77188	1.86697	1.95446	1.97131	1.97586	2.01551	2.06454	2.0681	2.05058	2.07445	2.14002	2.16295
	s60	-0.093445	-0.709375	-1.31245	-1.39064	-1.42874	-1.22658	-0.96975	-0.552545	-0.10684	0.08776	0.17596	0.335235	0.45411	0.326175	0.099335	-0.07818	-0.230335	-0.30708	-0.266095	-0.154265	0.01549	0.16884	0.34569	0.529565	0.621495	0.63075	0.71147	0.86384	0.94942	0.954195	0.995695	1.07923	1.15106	1.22128	1.30181	1.40732	1.45161	1.45682	1.54288	1.632	1.70034	1.79228	1.76606	1.71453	1.87429	2.01869	1.90559	1.82174
	s61	-1.55432	-1.69801	-1.8417	-1.42211	-0.82465	-0.37478	-0.041215	0.234885	0.359085	0.469175	0.408975	0.321155	0.18233	0.066975	-0.00398	-0.10945	-0.09267	0.11896	0.38952	0.69935	0.96611	1.13814	1.27377	1.39647	1.51125	1.55242	1.62649	1.74229	1.82441	1.89282	1.96876	2.05171	2.12825	2.17339	2.20451	2.25596	2.29341	2.30778	2.35667	2.42771	2.50733	2.57842	2.61171	2.64597	2.62571	2.5891	2.58889	2.60885
	s62	-0.843275	-0.911365	-0.90607	-0.651785	-0.35094	-0.03438	0.07689	0.03332	-0.02996	-0.087035	-0.13286	-0.09858	0.056305	0.1899	0.399325	0.644805	0.80474	0.88558	0.9585	1.05401	1.15067	1.25283	1.34906	1.37518	1.45748	1.5936	1.61764	1.63857	1.76727	1.91808	1.92905	1.84734	1.89509	2.07294	2.15219	2.10096	2.14523	2.15053	2.06853	2.21056	2.42477	2.21481	2.04216	2.13164	2.17302	2.14474	2.15822	2.18559
	s63	-1.46128	-1.23096	-0.99263	-0.249115	0.476335	0.775805	1.06316	0.922475	0.77222	0.579405	0.3972	0.344515	0.32638	0.51992	0.703635	0.975465	1.25623	1.48207	1.69156	1.83264	1.91601	1.79545	1.75313	1.91046	2.0433	2.13471	2.18153	2.15687	2.18314	2.28292	2.33312	2.28227	2.27143	2.30116	2.27976	2.2284	2.21284	2.18158	2.12108	2.10216	2.07605	1.98373	1.91547	1.89565	1.86509	1.83546	1.81858	1.7306
	s64	-1.24362	-1.28818	-1.33275	-1.26825	-1.1436	-0.934815	-0.556355	-0.182785	0.005595	0.203345	0.261205	0.13058	-0.025415	-0.263545	-0.5063	-0.621225	-0.689195	-0.66624	-0.486605	-0.318905	-0.18721	-0.056085	0.10957	0.25119	0.319885	0.369485	0.465665	0.615115	0.72433	0.729975	0.73405	0.78514	0.85575	0.920125	0.96104	0.99409	1.08025	1.15793	1.15823	1.14122	1.17153	1.21768	1.24127	1.27219	1.30262	1.24377	1.16555	1.1157
	s65	-0.411335	-0.46717	-0.523005	-0.52917	-0.487985	-0.438925	-0.36257	-0.28621	-0.21783	-0.144384	-0.07881	0.0292	0.13721	0.1284	0.039845	-0.012105	0.040025	0.09216	0.222125	0.376075	0.498965	0.609285	0.719625	0.846195	0.98858	1.08435	1.0399	1.02138	1.15212	1.30614	1.33034	1.32956	1.36637	1.47533	1.56553	1.64044	1.72254	1.73552	1.64221	1.54021	1.69948	1.88478	1.9226	1.83277	1.76011	1.84902	1.90663	1.8896
	s66	-1.26023	-1.39718	-1.53414	-1.53594	-1.33087	-1.1258	-0.727065	-0.291955	0.038005	0.118705	0.1994	0.093665	-0.154125	-0.365235	-0.408405	-0.45152	-0.393155	-0.139755	0.106795	0.19257	0.25367	0.32854	0.401235	0.47301	0.51197	0.52977	0.57103	0.664175	0.761945	0.786635	0.811975	0.840775	0.84728	0.807225	0.77395	0.79776	0.834075	0.85444	0.874445	0.949695	1.01121	1.01773	0.882195	0.901335	0.95783	0.99525	0.903945	0.82531
	s68	-0.73541	-0.883105	-1.0308	-1.15287	-1.28007	-0.9385	-0.47923	-0.135515	0.210065	0.398585	0.45314	0.418115	0.2663	0.134645	0.01223	-0.045745	0.05637	0.172935	0.391405	0.59118	0.74144	0.892205	1.00649	1.11356	1.25541	1.39178	1.3835	1.3626	1.48534	1.62827	1.67092	1.67738	1.69958	1.71243	1.735	1.77215	1.79411	1.76156	1.71787	1.72847	1.76565	1.7193	1.59218	1.53541	1.63999	1.76124	1.66497	1.42139
	s69	-0.92691	-0.921335	-0.902475	-0.81567	-0.66682	-0.28542	0.082435	0.283745	0.3243	0.23811	0.1598	0.10259	-0.017955	-0.119465	-0.01935	0.1344	0.36275	0.670215	0.950455	1.1096	1.1522	1.18396	1.34174	1.54537	1.71663	1.89738	2.03992	2.12574	2.16344	2.19374	2.3162	2.50082	2.59428	2.58541	2.60739	2.74879	2.86679	2.85261	2.91841	3.02217	2.9679	2.92446	2.97464	3.00805	2.9998	2.94041	2.85851	2.9419
	s70	-1.48188	-1.58109	-1.6803	-1.27045	-0.819965	-0.518645	-0.26557	-0.06174	0.090875	0.066835	0.02744	-0.19699	-0.456795	-0.553275	-0.50589	-0.342775	-0.184225	0.080165	0.39001	0.60312	0.77447	0.89946	0.897355	0.89636	0.959995	1.03851	1.12861	1.18627	1.2874	1.42708	1.31751	1.13737	1.3225	1.66695	1.81573	1.76279	1.58645	1.49111	1.53138	1.55912	1.57096	1.63271	1.65417	1.57932	1.52357	1.52565	1.53015	1.52738
	s71	-0.83972	-1.21416	-1.58859	-1.50309	-1.33376	-0.95886	-0.40604	-0.019385	0.11838	0.25526	0.29827	0.29267	0.19384	0.078565	-0.03818	-0.12723	-0.0892	0.036285	0.1611	0.28847	0.409415	0.55568	0.739295	0.90411	0.96832	1.00884	1.08181	1.14545	1.18952	1.24926	1.32376	1.39575	1.44323	1.38714	1.33106	1.53963	1.77109	1.67626	1.47066	1.54398	1.76311	1.80305	1.69169	1.62494	1.6305	1.6496	1.67275	1.66511
	s72	-0.868849	-1.00248	-1.13346	-1.06738	-0.943019	-0.698709	-0.358553	-0.0843482	0.11019	0.206619	0.205042	0.178796	0.138644	0.0752068	0.0466716	0.0523016	0.0879584	0.182794	0.330166	0.47134	0.610985	0.71862	0.812303	0.91466	1.01873	1.10473	1.1763	1.23791	1.30234	1.37942	1.44069	1.47187	1.5207	1.59599	1.64024	1.66454	1.7167	1.75934	1.75038	1.73005	1.77664	1.83528	1.84468	1.80413	1.77194	1.7933	1.80703	1.7877
	s73	-0.551655	-1.04194	-1.53222	-1.51381	-1.28578	-0.908795	-0.29432	0.279405	0.433105	0.586805	0.59841	0.595415	0.54498	0.415235	0.32052	0.395855	0.470905	0.564695	0.666825	0.83287	1.03704	1.22632	1.43071	1.62465	1.59597	1.50032	1.52925	1.73814	1.99671	2.05978	2.07243	2.08068	2.10909	2.15232	2.19622	2.26438	2.30186	2.30681	2.46785	2.65297	2.63448	2.43582	2.29468	1.92523	1.51618	1.76867	2.19289	2.38033
	s74	-0.601185	-0.67991	-0.75864	-0.825535	-0.890385	-0.754365	-0.48184	-0.019815	0.31944	0.36643	0.29629	0.167185	0.04033	0.04744	0.12911	0.12337	0.153085	0.2195	0.320423	0.53815	0.74417	0.792375	0.81914	0.89659	0.956605	1.04215	1.16517	1.25121	1.34478	1.41687	1.39339	1.42949	1.59875	1.66437	1.54358	1.51486	1.73902	1.88447	1.70162	1.56803	1.68212	1.80398	1.83545	1.82022	1.76405	1.75548	1.80625	1.89327
	s75	-1.00842	-0.993355	-0.978285	-1.05584	-1.19037	-1.20474	-0.83457	-0.46439	0.19043	0.892695	1.14501	0.90236	0.681285	0.66512	0.648945	0.54973	0.41729	0.331625	0.33948	0.347345	0.57088	0.805195	0.9584	1.05078	1.14932	1.27406	1.39879	1.3807	1.329	1.3525	1.47627	1.59672	1.65067	1.70464	1.74526	1.7792	1.80204	1.7971	1.79215	1.80374	1.81706	1.83191	1.84815	1.86264	1.86664	1.87063	1.83764	1.79309
	s76	-0.5199	-0.750805	-0.977375	-1.16284	-1.27075	-1.04041	-0.76652	-0.41565	-0.258455	-0.396335	-0.34204	-0.065775	0.07616	0.09652	0.136665	0.179875	0.053585	-0.105695	-0.14329	-0.133345	0.003165	0.1166	0.206905	0.401385	0.648815	0.80597	0.9179	1.00181	1.02842	1.16155	1.32329	1.26016	1.23667	1.5581	1.75857	1.53908	1.49951	1.89702	2.03944	1.68884	1.73378	2.21908	2.38783	2.23203	2.09939	2.16559	2.30953	2.30949
	s77	-0.819835	-1.12887	-1.44992	-1.32445	-1.13957	-0.730595	-0.27672	-0.02085	0.138665	0.110305	0.02266	-0.049735	-0.089635	-0.20246	-0.32953	-0.255095	-0.22833	-0.220595	-0.04642	0.05039	0.092605	0.153385	0.24473	0.382945	0.53164	0.638615	0.708125	0.75279	0.81507	0.85855	0.88745	0.998345	1.11432	1.05378	0.996975	1.31738	1.60441	1.41389	1.27753	1.35947	1.38793	1.6804	1.99465	1.33804	0.638775	1.37674	2.23712	2.00818
	s78	-0.88489	-0.833315	-0.78174	-0.548395	-0.2659	0.017095	0.23722	0.40117	0.455485	0.455375	0.38185	0.30505	0.212845	0.14188	0.237535	0.33744	0.34035	0.31781	0.421275	0.56701	0.70549	0.83744	0.963065	1.05384	1.13955	1.17375	1.20913	1.24484	1.27738	1.3455	1.41406	1.47462	1.52656	1.54821	1.54486	1.64987	1.75103	1.74981	1.69374	1.63767	1.67119	1.69029	1.89238	2.20378	2.35435	1.62541	0.915145	0.96033
	s79	-0.679735	-0.821835	-0.963935	-0.998825	-1.00419	-0.915935	-0.731785	-0.55792	-0.323775	-0.101565	-0.09265	-0.09553	-0.14131	-0.238285	-0.289495	-0.289005	-0.290365	-0.211955	-0.113035	0.042755	0.195225	0.2464	0.277875	0.28628	0.291935	0.32978	0.39644	0.45203	0.46865	0.481965	0.55005	0.65504	0.70262	0.6644	0.639915	0.696285	0.75804	0.7703	0.75192	0.721075	0.691695	0.7135	0.78637	0.82154	0.795185	0.757955	0.735345	0.72808
	s80	-1.31177	-1.21484	-1.1179	-0.78167	-0.40464	-0.032925	0.34343	0.510075	0.490945	0.42152	0.258745	0.098905	0.02597	-0.017565	0.0878	0.201225	0.355475	0.50785	0.564915	0.60919	0.63427	0.656425	0.7062	0.781115	0.85456	0.88042	0.93264	1.07801	1.16616	1.07384	1.00877	1.15748	1.31889	1.31269	1.31133	1.40969	1.43596	1.36905	1.34156	1.40061	1.51076	1.55556	1.51794	1.49633	1.54877	1.6196	1.6108	1.51466
	s81	-0.96981	-1.14958	-1.30742	-1.16169	-0.916805	-0.419655	-0.04746	0.08494	0.22476	0.35852	0.38839	0.435305	0.43264	0.34284	0.303735	0.270355	0.275635	0.45921	0.731435	1.02787	1.3654	1.53629	1.64099	1.7856	1.90227	2.00436	2.10595	2.19551	2.28658	2.36522	2.41958	2.48626	2.53571	2.58712	2.65828	2.71382	2.76921	2.76603	2.65145	2.60115	2.61982	2.64544	2.69164	2.67524	2.55209	2.45512	2.50711	2.54437
	s82	-1.29011	-1.34574	-1.36363	-0.7099	-0.09328	0.055545	0.1642	0.259805	0.31658	0.084125	-0.143835	-0.234425	-0.29637	-0.259755	-0.11615	0.093615	0.30774	0.5106	0.63305	0.69188	0.72484	0.764905	0.825965	0.89033	0.964865	1.05202	1.16208	1.22806	1.22771	1.28415	1.37583	1.44584	1.54389	1.56558	1.42742	1.36234	1.49618	1.63411	1.5057	1.36649	1.63064	1.83053	1.57599	1.39329	1.48178	1.52307	1.51637	1.62062
	s83	-0.706625	-0.875685	-1.04668	-1.20042	-1.10087	-0.480815	0.08706	0.561745	0.641335	0.49305	0.171625	-0.05526	0.04138	0.113955	0.09949	0.101885	0.207905	0.51636	0.847485	0.983355	1.0669	1.15419	1.14986	1.15511	1.25439	1.33258	1.37824	1.35807	1.2209	1.3536	1.68708	1.57268	1.28672	1.68472	2.11518	1.60055	1.34601	1.89979	2.07811	1.50577	1.30282	1.64576	1.81471	1.81385	1.84995	1.87086	1.87292	1.91387
Y轴	100%Gait cycle
	s25	0.101095	0.031055	-0.03898	-0.1169	-0.195965	-0.21447	-0.196525	-0.18121	-0.17742	-0.1932	-0.321675	-0.45772	-0.50932	-0.50972	-0.464335	-0.454965	-0.471455	-0.47059	-0.45177	-0.439465	-0.441585	-0.4636	-0.497545	-0.5401	-0.551905	-0.52555	-0.497615	-0.46888	-0.459275	-0.45708	-0.46262	-0.478715	-0.489995	-0.48695	-0.50268	-0.52678	-0.52771	-0.56972	-0.66901	-0.719055	-0.630915	-0.54337	-0.5814	-0.637645	-0.663195	-0.67869	-0.70428	-0.72542
	s49	-0.12883	-0.070505	-0.01218	0.06112	0.121285	-0.097815	-0.34539	-0.37666	-0.350385	-0.356595	-0.36293	-0.33989	-0.350995	-0.391115	-0.39369	-0.41274	-0.43459	-0.42905	-0.440815	-0.543605	-0.646075	-0.68121	-0.711195	-0.705875	-0.70251	-0.702835	-0.703165	-0.708475	-0.711115	-0.75626	-0.79922	-0.815175	-0.877485	-0.906105	-0.855425	-0.864365	-0.85704	-0.767095	-0.808005	-0.9185	-0.909075	-0.834765	-0.82809	-0.85293	-0.83363	-0.800665	-0.791745	-0.738735
	s52	0.092335	-0.149875	-0.39208	-0.36717	-0.186865	-0.076895	-0.099795	-0.122675	-0.22157	-0.35627	-0.433645	-0.440725	-0.401705	-0.26838	-0.13831	-0.184915	-0.280175	-0.388585	-0.454045	-0.48347	-0.45678	-0.42203	-0.375595	-0.336535	-0.32241	-0.297995	-0.267175	-0.249805	-0.25954	-0.26942	-0.293505	-0.29895	-0.29306	-0.29932	-0.333445	-0.336505	-0.29771	-0.2843	-0.298275	-0.310015	-0.302315	-0.31212	-0.327	-0.33351	-0.33992	-0.369605	-0.40483	-0.42192
	s56	0.03611	-0.274565	-0.4873	-0.321345	-0.17505	-0.108	-0.011535	0.07814	0.035365	-0.02969	-0.15422	-0.187575	-0.048355	0.04146	0.066055	0.03805	0.01661	0.00864	0.02579	0.057465	0.01397	-0.03574	-0.012245	0.01086	0.000345	0.01495	0.059555	0.064285	0.0376745	0.056285	0.05682	-0.004115	-0.00402	0.04215	0.056965	0.05609	0.071225	0.072605	0.02608	0.060835	0.153405	0.18807	0.196935	0.227545	0.246455	0.222465	0.20559	0.187165
	s57	0.145125	0.000555	-0.14401	-0.165805	-0.09152	-0.03024	-0.062545	-0.094855	-0.193875	-0.32388	-0.409305	-0.35655	-0.30379	-0.295345	-0.29764	-0.30066	-0.304935	-0.309215	-0.324585	-0.340835	-0.36904	-0.40981	-0.44795	-0.43501	-0.42207	-0.43568	-0.46629	-0.49614	-0.52231	-0.54849	-0.54483	-0.530235	-0.525725	-0.54559	-0.565455	-0.555965	-0.541445	-0.534455	-0.538105	-0.54175	-0.56391	-0.586535	-0.57388	-0.53076	-0.496415	-0.54326	-0.590105	-0.586745
	s58	-0.11791	-0.083215	-0.045295	0.018575	0.06698	0.034505	-0.00402	-0.06682	-0.096245	-0.0755	-0.11859	-0.183605	-0.13737	-0.048575	-0.065005	-0.12496	-0.135845	-0.128675	-0.194385	-0.26714	-0.12673	-0.00235	-0.10857	-0.26457	-0.413445	-0.414205	-0.294635	-0.241865	-0.200745	-0.28988	-0.473425	-0.50336	-0.473825	-0.437345	-0.403945	-0.50281	-0.597825	-0.60176	-0.620695	-0.662915	-0.676635	-0.6775	-0.69924	-0.73016	-0.725175	-0.692405	-0.664345	-0.648655
	s59	0.01532	0.008295	0.001265	0.043545	0.087475	0.077865	0.052849	0.00692	-0.06567	-0.118225	-0.112365	-0.09598	-0.07712	-0.06159	-0.03493	-0.00427	-0.02656	-0.075695	-0.09935	-0.09504	-0.091955	-0.12362	-0.14308	-0.103305	-0.062785	-0.06956	-0.103725	-0.124835	-0.12928	-0.140285	-0.136595	-0.11084	-0.114575	-0.111415	-0.08083	-0.099445	-0.157085	-0.21691	-0.255455	-0.257875	-0.26345	-0.2513	-0.24591	-0.235285	-0.205185	-0.198175	-0.22487	-0.243785
	s60	-0.502085	-0.294525	-0.09153	-0.046215	-0.012455	-0.142595	-0.30642	-0.401575	-0.46049	-0.46987	-0.467725	-0.439815	-0.38972	-0.37461	-0.34884	-0.298895	-0.231245	-0.164395	-0.146421	-0.13215	-0.20756	-0.3103	-0.356115	-0.39523	-0.4372	-0.46045	-0.467575	-0.449985	-0.432575	-0.44064	-0.474345	-0.53473	-0.56542	-0.56367	-0.581785	-0.56726	-0.525775	-0.511465	-0.5969	-0.71043	-0.7172	-0.680975	-0.666225	-0.67788	-0.71129	-0.734355	-0.735465	-0.735965
	s61	-0.1043	-0.09785	-0.091395	-0.18417	-0.29858	-0.40121	-0.494855	-0.529005	-0.440775	-0.3542	-0.316125	-0.28981	-0.37541	-0.497195	-0.59173	-0.63	-0.679655	-0.695725	-0.69904	-0.77256	-0.865645	-0.93207	-0.964555	-0.95072	-0.88406	-0.811155	-0.86006	-0.96234	-1.005	-0.989305	-0.99856	-1.06693	-1.12484	-1.08847	-1.05802	-1.11248	-1.13423	-1.14334	-1.17393	-1.20025	-1.21294	-1.22365	-1.22188	-1.21923	-1.2299	-1.24703	-1.25852	-1.25683
	s62	-0.2011	-0.34059	-0.4503	-0.382425	-0.35561	-0.34884	-0.340175	-0.323735	-0.31779	-0.406265	-0.328525	-0.18138	-0.275315	-0.35969	-0.34781	-0.320065	-0.34174	-0.374395	-0.403905	-0.39844	-0.341995	-0.25729	-0.221375	-0.25044	-0.235145	-0.176105	-0.171845	-0.20878	-0.17478	-0.113715	-0.100865	-0.110827	-0.0609	-0.062075	-0.18307	-0.20683	-0.16207	-0.170655	-0.21324	-0.175135	-0.13196	-0.215035	-0.22867	-0.112785	-0.07871	-0.12409	-0.113975	-0.084735
	s63	0.335245	-0.084765	-0.502485	-0.60503	-0.70801	-0.732755	-0.75352	-0.73206	-0.70483	-0.612995	-0.52076	-0.574335	-0.641875	-0.67924	-0.70034	-0.63819	-0.589215	-0.658955	-0.718355	-0.69323	-0.688745	-0.725285	-0.72401	-0.67517	-0.67051	-0.739075	-0.794565	-0.81083	-0.800665	-0.77782	-0.78169	-0.79657	-0.803285	-0.79788	-0.77028	-0.735835	-0.72808	-0.750545	-0.75179	-0.731135	-0.722135	-0.72718	-0.73004	-0.663025	-0.57912	-0.57178	-0.62898	-0.640785
	s64	-0.20668	-0.162255	-0.11783	-0.09489	-0.08107	-0.100695	-0.21791	-0.33362	-0.382945	-0.430805	-0.46197	-0.45543	-0.45301	-0.444425	-0.43253	-0.44352	-0.498435	-0.565155	-0.5954	-0.62461	-0.68125	-0.76033	-0.7978	-0.758155	-0.73903	-0.73038	-0.71637	-0.706425	-0.77121	-0.87376	-0.89947	-0.87669	-0.87971	-0.948615	-1.00324	-0.968565	-0.95046	-0.961955	-0.99081	-1.0132	-0.969165	-0.937105	-0.93961	-0.949245	-0.952955	-0.891675	-0.82807	-0.82728
	s65	-0.434525	-0.31784	-0.201155	-0.185175	-0.260675	-0.33636	-0.36777	-0.39918	-0.411275	-0.422855	-0.43501	-0.44056	-0.446115	-0.49351	-0.54834	-0.56737	-0.49975	-0.43213	-0.479915	-0.567265	-0.64858	-0.665405	-0.680055	-0.64983	-0.617395	-0.611295	-0.60274	-0.583955	-0.542175	-0.52707	-0.56009	-0.563045	-0.55936	-0.550415	-0.55227	-0.519695	-0.451725	-0.406445	-0.43674	-0.51058	-0.55897	-0.522325	-0.503515	-0.53255	-0.589385	-0.60331	-0.56965	-0.543665
	s66	-0.113815	-0.026675	0.06047	0.08985	0.02078	-0.04829	-0.17685	-0.302545	-0.401465	-0.463845	-0.52623	-0.567015	-0.56075	-0.543945	-0.548825	-0.56681	-0.580765	-0.59622	-0.614125	-0.65928	-0.691195	-0.69601	-0.611205	-0.523005	-0.510525	-0.572575	-0.61782	-0.60757	-0.58556	-0.5869	-0.547555	-0.504875	-0.475755	-0.4806	-0.50199	-0.53825	-0.575135	-0.597165	-0.592995	-0.596355	-0.606045	-0.61561	-0.553685	-0.513415	-0.516975	-0.56466	-0.570645	-0.526025
	s68	-0.15021	-0.21123	-0.272245	-0.167185	-0.0361	-0.09743	-0.195625	-0.29153	-0.423315	-0.513315	-0.570745	-0.559895	-0.44799	-0.40716	-0.48958	-0.550665	-0.53791	-0.523175	-0.554545	-0.58129	-0.54395	-0.506665	-0.51498	-0.524365	-0.5515	-0.594725	-0.607385	-0.6007	-0.56244	-0.527445	-0.52181	-0.544015	-0.578315	-0.552865	-0.495445	-0.477485	-0.47932	-0.471765	-0.456005	-0.451815	-0.45554	-0.429715	-0.372655	-0.33304	-0.34811	-0.389325	-0.393385	-0.36413
	s69	0.24795	0.0134988	-0.18391	-0.17319	-0.21752	-0.40868	-0.60893	-0.73545	-0.75476	-0.713795	-0.60354	-0.483245	-0.56521	-0.67893	-0.72934	-0.80323	-0.83065	-0.84584	-0.878335	-0.906185	-0.91739	-0.898805	-0.89374	-0.918425	-0.932365	-0.953765	-0.9463	-0.94254	-0.991895	-1.01107	-1.02883	-1.07908	-1.0589	-0.994535	-1.03442	-1.13759	-1.183	-1.16592	-1.23625	-1.29144	-1.19494	-1.14038	-1.19703	-1.24856	-1.2528	-1.20115	-1.13209	-1.18695
	s70	0.084105	-0.028655	-0.141415	-0.231705	-0.32907	-0.34058	-0.334475	-0.466775	-0.596715	-0.61415	-0.630065	-0.598755	-0.585285	-0.59818	-0.5485	-0.55638	-0.61967	-0.64344	-0.6998	-0.744535	-0.695405	-0.64764	-0.61266	-0.539165	-0.517435	-0.56854	-0.653735	-0.69476	-0.670545	-0.663195	-0.682055	-0.713515	-0.77511	-0.813855	-0.757425	-0.69581	-0.73894	-0.81911	-0.83704	-0.82554	-0.854745	-0.904705	-0.905335	-0.846115	-0.794445	-0.780495	-0.784985	-0.819425
	s71	-0.0151109	-0.0530416	-0.0874822	-0.121419	-0.154884	-0.199671	-0.264809	-0.328369	-0.367032	-0.38194	-0.380628	-0.366994	-0.351666	-0.340396	-0.341404	-0.358029	-0.367181	-0.375123	-0.402486	-0.430733	-0.436239	-0.440493	-0.459423	-0.461597	-0.454703	-0.4602	-0.474745	-0.472266	-0.454619	-0.458058	-0.486641	-0.503793	-0.50187	-0.503775	-0.517995	-0.523634	-0.519749	-0.523371	-0.542046	-0.548396	-0.536836	-0.531384	-0.532668	-0.527368	-0.541774	-0.559106	-0.537911	-0.505425
	s72	-0.213345	-0.24954	-0.28573	-0.30183	-0.18323	-0.089805	-0.0976	-0.26033	-0.401455	-0.521195	-0.473075	-0.33155	-0.188345	-0.15073	-0.113105	-0.054855	-0.03436	-0.035765	-0.08189	-0.12971	-0.139765	-0.15632	-0.15771	-0.13875	-0.13998	-0.19664	-0.253295	-0.26857	-0.25506	-0.235455	-0.208025	-0.180405	-0.14503	-0.109715	-0.11421	-0.1386	-0.19061	-0.221645	-0.25267	-0.248525	-0.22784	-0.089	0.11865	0.20922	-0.353075	-0.920605	-0.661905	-0.144795
	s73	0.26174	0.216505	0.171265	0.01001	-0.20154	-0.424595	-0.69223	-0.92315	-0.772225	-0.621305	-0.54174	-0.473245	-0.36422	-0.19834	-0.0824	-0.19508	-0.308205	-0.37353	-0.418615	-0.417	-0.42444	-0.447135	-0.483495	-0.51167	-0.489875	-0.458395	-0.400555	-0.328325	-0.28823	-0.320325	-0.36085	-0.398255	-0.41993	-0.3826	-0.337325	-0.338005	-0.35671	-0.35797	-0.23261	-0.090545	-0.03821	-0.05958	-0.100465	-0.320685	-0.506965	-0.292095	-0.017865	0.047695
	s74	0.23296	0.150045	0.06713	-0.106135	-0.27676	-0.20967	-0.116355	-0.19083	-0.33627	-0.539495	-0.591605	-0.43754	-0.356735	-0.264975	-0.154345	-0.19196	-0.34308	-0.469945	-0.537295	-0.512485	-0.438785	-0.4284	-0.48144	-0.52642	-0.539275	-0.531005	-0.519135	-0.47884	-0.443845	-0.48244	-0.56218	-0.60177	-0.581505	-0.55586	-0.53	-0.522255	-0.57764	-0.619885	-0.613625	-0.61177	-0.621075	-0.63456	-0.62691	-0.60363	-0.666255	-0.778675	-0.74432	-0.65112
	s75	-0.023805	-0.12692	-0.23004	-0.14223	0.063075	0.208965	0.164725	0.120485	-0.06787	-0.280245	-0.37267	-0.333145	-0.3007	-0.335405	-0.370115	-0.376095	-0.37057	-0.321105	-0.18375	-0.046395	-0.06535	-0.09212	-0.145805	-0.21967	-0.283	-0.301555	-0.320105	-0.250515	-0.160195	-0.124835	-0.162745	-0.20206	-0.269225	-0.336395	-0.3497	-0.33607	-0.32864	-0.336675	-0.34472	-0.3163	-0.28404	-0.292025	-0.336595	-0.364395	-0.291605	-0.218805	-0.237815	-0.285525
	s76	0.214745	0.14378	0.046635	-0.237185	-0.38686	-0.03418	0.102685	-0.28883	-0.475235	-0.31033	-0.36185	-0.648725	-0.594075	-0.28797	-0.278155	-0.43323	-0.28329	-0.0334	-0.249615	-0.51343	-0.33596	-0.21857	-0.50598	-0.65311	-0.457805	-0.36425	-0.520175	-0.56182	-0.361675	-0.33052	-0.584585	-0.622055	-0.373385	-0.41237	-0.694055	-0.637725	-0.429535	-0.52928	-0.63982	-0.43205	-0.351015	-0.605655	-0.75138	-0.60039	-0.47516	-0.5975	-0.69635	-0.57751
	s77	-0.002845	0.12896	0.270445	0.22681	0.170485	0.04243	-0.12799	-0.224035	-0.224245	-0.093865	0.00446	-0.00316	-0.021085	-0.04692	-0.0741621	0.00165975	0.094555	0.135925	0.15569	0.068925	-0.025415	-0.00455	0.039075	0.09329	0.130425	0.066525	-0.008235	0.030395	0.084775	0.0167785	-0.057405	-0.02998	-0.004265	-0.02837	-0.049915	-0.02646	-0.00983	-0.056855	-0.08745	-0.06977	-0.06022	-0.08727	-0.10686	-0.10693	-0.124945	-0.13624	-0.132665	-0.157685
	s78	-0.020395	0.028435	0.077265	0.034	-0.039035	-0.1061	-0.1267	-0.132665	-0.12795	-0.124155	-0.11892	-0.11923	-0.113495	-0.127285	-0.159215	-0.198015	-0.24726	-0.296385	-0.31242	-0.32318	-0.33897	-0.3618	-0.38335	-0.39183	-0.399125	-0.413085	-0.439255	-0.454995	-0.46305	-0.48464	-0.53819	-0.59843	-0.64022	-0.644455	-0.650145	-0.637635	-0.627505	-0.629245	-0.63739	-0.64553	-0.703925	-0.763965	-0.81834	-0.8636	-0.882815	-0.806735	-0.735125	-0.741155
	s79	-0.047755	0.002755	0.05326	-0.007605	-0.10596	-0.203255	-0.293325	-0.366395	-0.44109	-0.50116	-0.400515	-0.29551	-0.31068	-0.32689	-0.310785	-0.2954	-0.295425	-0.286155	-0.268755	-0.28986	-0.325845	-0.36544	-0.39447	-0.41642	-0.399715	-0.3955	-0.443695	-0.46175	-0.396625	-0.3346	-0.36914	-0.407375	-0.42869	-0.450485	-0.436835	-0.476	-0.53278	-0.55743	-0.559395	-0.55856	-0.5331	-0.51529	-0.565215	-0.59194	-0.584545	-0.60151	-0.614205	-0.57237
	s80	-0.08011	-0.11113	-0.14215	-0.206245	-0.27572	-0.32131	-0.354955	-0.363055	-0.36134	-0.345575	-0.298185	-0.28099	-0.3394	-0.391685	-0.457945	-0.525305	-0.57026	-0.610025	-0.633735	-0.65314	-0.684185	-0.720225	-0.7237	-0.696665	-0.702245	-0.800045	-0.881695	-0.8409	-0.794655	-0.791255	-0.7967	-0.80231	-0.820495	-0.86064	-0.88012	-0.825995	-0.76318	-0.73364	-0.718385	-0.73355	-0.789325	-0.82624	-0.824935	-0.80488	-0.77854	-0.77888	-0.814555	-0.81023
	s81	0.20758	0.201075	0.17231	-0.102335	-0.36337	-0.35034	-0.27372	-0.263595	-0.30047	-0.313315	-0.320285	-0.311105	-0.230445	-0.21459	-0.23142	-0.143475	-0.02656	-0.040625	-0.11939	-0.11187	-0.065505	-0.06325	-0.071135	-0.0485	-0.031675	-0.004105	0.032805	0.035025	0.02888	0.022575	-0.00791	-0.028405	-0.030385	-0.045175	-0.08311	-0.09918	-0.070755	-0.03812	-0.018445	-0.03741	-0.059375	-0.0183	0.011385	0.017	-0.00225	-0.035265	-0.00874	0.034665
	s82	-0.24259	0.000285	0.22935	0.04747	-0.144475	-0.354115	-0.53081	-0.414575	-0.27142	-0.161635	-0.108335	-0.216745	-0.34474	-0.416705	-0.437245	-0.39818	-0.37805	-0.41768	-0.437025	-0.441395	-0.450685	-0.425805	-0.38524	-0.374255	-0.38793	-0.38712	-0.381345	-0.378245	-0.365765	-0.35801	-0.368945	-0.359725	-0.297345	-0.275465	-0.33776	-0.37211	-0.351515	-0.3588	-0.419425	-0.445985	-0.405945	-0.375165	-0.413835	-0.45144	-0.407415	-0.35261	-0.29371	-0.26926
	s83	0.177775	0.166685	0.14365	0.09225	-0.09627	-0.57599	-0.8697	-0.943085	-0.900185	-0.80854	-0.68207	-0.539605	-0.46507	-0.499845	-0.618125	-0.753335	-0.83976	-0.83728	-0.856285	-0.93008	-0.956105	-0.95251	-0.957335	-0.94327	-0.916235	-0.911685	-0.921475	-0.94358	-0.987075	-0.94492	-0.84727	-0.847565	-0.883475	-0.910395	-0.93591	-0.985785	-0.99769	-0.83821	-0.746245	-0.85832	-0.87765	-0.728875	-0.655645	-0.62341	-0.567135	-0.526945	-0.4518	-0.36616
Z轴	100%Gait cycle
	s25	0.022935	0.001845	-0.019255	-0.00184	0.027095	0.046265	0.051755	0.0434573	0.015195	-0.0117	0.013315	0.045155	0.06799	0.07825	0.08616	0.10052	0.121945	0.128715	0.125195	0.12014	0.121175	0.13271	0.14894	0.1651	0.168985	0.150855	0.133675	0.12639	0.12904	0.14098	0.159945	0.18139	0.196025	0.193505	0.19344	0.19882	0.19818	0.218555	0.26633	0.28859	0.23832	0.189085	0.215165	0.2514	0.255765	0.25301	0.256875	0.253075
	s49	0.076655	0.069905	0.063165	0.02902	-0.002105	0.03112	0.065175	0.05552	0.04023	0.058345	0.08318	0.07445	0.08314	0.132355	0.153055	0.15793	0.16444	0.158325	0.162545	0.20259	0.23319	0.23593	0.238245	0.22948	0.222095	0.20547	0.188845	0.21137	0.23443	0.245225	0.247215	0.25559	0.297585	0.31042	0.264045	0.243895	0.22757	0.18156	0.223625	0.297005	0.28651	0.23501	0.215525	0.21759	0.20529	0.177295	0.16121	0.158725
	s52	0.03719	0.079055	0.12092	0.135935	0.13701	0.140275	0.11743	0.09403	0.07387	0.066085	0.07982	0.102745	0.10471	0.065405	0.02769	0.06471	0.12385	0.187965	0.232285	0.25964	0.256805	0.24553	0.218055	0.191185	0.18032	0.16479	0.14513	0.1305	0.12351	0.10918	0.119215	0.137365	0.15078	0.17063	0.212295	0.228495	0.204455	0.193675	0.18965	0.18246	0.178775	0.19647	0.211925	0.20518	0.199215	0.23318	0.274615	0.278985
	s56	-0.032315	0.039595	0.092	0.0708	0.057095	0.0572425	0.03445	0.008425	-0.0165	-0.01801	0.06344	0.087965	0.010365	-0.042125	-0.05397	-0.0036	0.036225	0.043105	0.03393	0.017835	0.076035	0.13929	0.120325	0.102275	0.108275	0.101835	0.07874	0.0901	0.11955	0.1032	0.084955	0.10819	0.108445	0.078525	0.09158	0.126115	0.124425	0.126185	0.1664	0.172285	0.145565	0.121565	0.10607	0.13694	0.170205	0.163275	0.17905	0.209245
	s57	0.00112	0.047505	0.09389	0.108475	0.098175	0.08656	0.065445	0.044335	0.04495	0.055655	0.059285	0.04096	0.02264	0.043125	0.07302	0.10062	0.124235	0.147845	0.14769	0.14566	0.15277	0.16947	0.184685	0.17087	0.15706	0.17011	0.20034	0.220915	0.19455	0.168185	0.16866	0.17897	0.18971	0.2015	0.213285	0.217175	0.219715	0.227505	0.242685	0.257875	0.245825	0.233095	0.219785	0.205975	0.196015	0.221605	0.2472	0.23763
	s58	0.085025	0.099825	0.111235	0.084725	0.059155	0.038615	0.025125	0.03573	0.03888	0.032155	0.04204	0.058045	0.05677	0.05749	0.084395	0.12202	0.11683	0.089835	0.10402	0.12609	0.081605	0.040975	0.07882	0.133155	0.183265	0.20525	0.199725	0.16069	0.08623	0.08536	0.136035	0.138985	0.12492	0.08591	0.037625	0.0992	0.16861	0.18418	0.202535	0.23538	0.245565	0.22623	0.22407	0.22956	0.21366	0.20495	0.196675	0.169375
	s59	0.03095	0.03703	0.04311	0.04735	0.05057	0.019695	-0.027315	-0.054145	-0.053175	-0.03817	-0.01761	-0.003075	0.014495	0.035995	0.04554	0.04313	0.03094	0.031125	0.044745	0.0477	0.050615	0.080845	0.087105	0.027575	-0.03316	-0.047045	-0.026515	-0.00632	0.00221	0.01163	0.0167	0.00912	0.00423142	-0.01665	-0.04057	0.000875	0.058735	0.074285	0.07215	0.07719	0.09355	0.083495	0.07072	0.065955	0.052535	0.042695	0.04768	0.05672
	s60	0.098195	0.06783	0.037995	0.028285	0.02009	0.052595	0.09715	0.124385	0.139985	0.14618	0.14773	0.13767	0.125745	0.136255	0.133295	0.11102	0.07536	0.039595	0.03752	0.041875	0.09062	0.147565	0.18382	0.227255	0.26405	0.281875	0.284735	0.266695	0.25752	0.2756	0.307515	0.354925	0.366215	0.340045	0.343625	0.348865	0.339305	0.334815	0.372255	0.431595	0.44572	0.424755	0.40678	0.40332	0.39887	0.400615	0.434905	0.462645
	s61	0.117175	0.143965	0.17075	0.15182	0.11526	0.10127	0.10146	0.08564	0.050215	0.015235	0.003965	0.000275	0.067725	0.15561	0.21657	0.248705	0.27862	0.265685	0.24497	0.2695	0.30778	0.3367	0.34912	0.332825	0.28399	0.2269	0.23725	0.287535	0.30522	0.290355	0.296595	0.340255	0.373575	0.3476	0.323755	0.3524	0.3676	0.364955	0.367805	0.36868	0.363465	0.35785	0.35174	0.34544	0.34298	0.342165	0.335855	0.322595
	s62	-0.011315	0.036845	0.07578	0.06943	0.07388	0.065525	0.054885	0.029025	0.04759	0.14145	0.10551	0.028085	0.086095	0.13802	0.13102	0.11909	0.151365	0.18531	0.197615	0.194025	0.178025	0.149195	0.159775	0.208295	0.2147	0.19672	0.21392	0.252885	0.24458	0.22886	0.245765	0.261285	0.237795	0.24889	0.33901	0.35669	0.305	0.296895	0.327525	0.288155	0.2461	0.31486	0.334885	0.27772	0.260985	0.265115	0.24942	0.23663
	s63	-0.16485	-0.001675	0.16092	0.20796	0.25363	0.263595	0.272945	0.287135	0.297635	0.26578	0.23239	0.26456	0.302695	0.323785	0.33313	0.261815	0.21037	0.27326	0.32759	0.31618	0.31035	0.35187	0.36554	0.309725	0.292795	0.355215	0.409295	0.410285	0.38211	0.36233	0.365745	0.366175	0.36648	0.367955	0.35741	0.350775	0.352895	0.366765	0.382775	0.374235	0.35266	0.36343	0.38199	0.33967	0.294755	0.304205	0.330675	0.322505
	s64	-0.03173	-0.02815	-0.02456	-0.03141	-0.04568	-0.05104	-0.03987	-0.02879	0.005785	0.05313	0.086445	0.09232	0.09913	0.093625	0.084935	0.092515	0.12212	0.14384	0.148245	0.160395	0.196535	0.241435	0.255215	0.22726	0.211215	0.202575	0.18692	0.165425	0.18195	0.24422	0.27349	0.26204	0.257305	0.28867	0.318645	0.296755	0.27422	0.272895	0.2975	0.321035	0.28975	0.258015	0.24983	0.25835	0.264035	0.240545	0.21638	0.207815
	s65	0.11343	0.07478	0.036125	0.03006	0.05366	0.07796	0.09948	0.121	0.12965	0.136005	0.14358	0.14516	0.146745	0.18213	0.22844	0.251345	0.211025	0.170705	0.19368	0.24159	0.295405	0.322115	0.347305	0.343675	0.340865	0.347235	0.344705	0.33759	0.325745	0.33142	0.367415	0.38715	0.397745	0.390035	0.386085	0.37409	0.33506	0.311185	0.33457	0.38383	0.38918	0.352655	0.337765	0.349875	0.36702	0.35391	0.332595	0.31722
	s66	0.10488	0.050045	-0.004795	-0.03685	-0.031955	-0.027055	-0.021995	-0.02137	-0.01547	0.02277	0.061	0.110145	0.155645	0.189795	0.17897	0.169435	0.166315	0.17032	0.176065	0.20827	0.236245	0.24153	0.18921	0.13502	0.142625	0.19512	0.234635	0.238485	0.23657	0.236825	0.197475	0.16012	0.150535	0.170035	0.19327	0.213185	0.232705	0.259645	0.279715	0.286955	0.281655	0.274975	0.256255	0.23612	0.23159	0.24552	0.2478	0.219655
	s68	0.0278	0.0238	0.0197932	0.03929	0.060965	0.03166	-0.010285	-0.02322	-0.02673	-0.015695	0.010645	0.017825	0.00708	0.015905	0.051035	0.079755	0.08294	0.08249	0.088715	0.097	0.088415	0.073185	0.04935	0.029375	0.039835	0.057175	0.059085	0.05014	0.02076	0.00335	0.01176	0.0292	0.05036	0.050525	0.03488	0.03438	0.048155	0.06379	0.073165	0.073445	0.073345	0.08076	0.09142	0.089485	0.07251	0.06268	0.079765	0.10439
	s69	0.010825	0.051495	0.081025	0.051195	0.034055	0.04651	0.07053	0.105145	0.12499	0.134225	0.11713	0.094285	0.14435	0.206645	0.242595	0.28486	0.28276	0.26022	0.254725	0.26947	0.29678	0.300785	0.28693	0.29052	0.291875	0.298055	0.300185	0.308365	0.358985	0.37965	0.36235	0.36725	0.36273	0.353125	0.38906	0.42211	0.38079	0.342515	0.391585	0.419605	0.373635	0.352525	0.38076	0.391855	0.36878	0.341085	0.321005	0.324205
	s70	-0.01902	0.000605	0.02023	0.009235	-0.002455	-0.00752	-0.010385	0.01776	0.045515	0.08736	0.135645	0.143585	0.151575	0.173075	0.16826	0.169415	0.182695	0.19012	0.232495	0.268095	0.240425	0.21206	0.19511	0.148945	0.13266	0.168945	0.223555	0.24812	0.235845	0.238055	0.282565	0.331445	0.34285	0.323145	0.26147	0.217635	0.26227	0.32304	0.3195	0.29414	0.31189	0.34969	0.343605	0.296755	0.270875	0.278525	0.28387	0.291175
	s71	0.051475	0.08794	0.12441	0.09376	0.050215	0.03194	0.016815	-0.00629	-0.014645	-0.022885	-0.032055	-0.03098	-0.01497	-0.001345	0.024935	0.077935	0.141025	0.154505	0.14767	0.167975	0.19608	0.20304	0.16637	0.123675	0.090165	0.05596	0.050395	0.07227	0.091155	0.09876	0.10486	0.105295	0.111195	0.14346	0.175735	0.1586	0.13567	0.14261	0.16905	0.18747	0.195125	0.19891	0.19062	0.1906	0.22382	0.25076	0.237905	0.21465
	s72	-0.035285	-0.071355	-0.10742	-0.117785	-0.098195	-0.07924	-0.05895	-0.0134	0.03627	0.08161	0.075775	0.039415	0.005045	0.006375	0.00771	-0.01047	-0.03234	-0.038325	-0.01645	-0.00173	0.007865	0.030285	0.055255	0.068125	0.087035	0.117135	0.14723	0.17012	0.18419	0.194195	0.190115	0.180175	0.174135	0.16876	0.17797	0.194285	0.22911	0.255045	0.28099	0.271725	0.25247	0.194215	0.10899	0.080445	0.38104	0.689135	0.53893	0.2452
	s73	0.0202893	0.0279548	0.0349263	0.0399469	0.0459062	0.0463863	0.0481721	0.0543466	0.0621617	0.0706105	0.0782643	0.0828383	0.089064	0.0995355	0.112076	0.124687	0.129401	0.131195	0.144014	0.160907	0.16908	0.177017	0.187852	0.183987	0.175377	0.180434	0.195733	0.19939	0.191588	0.191794	0.205366	0.215093	0.213547	0.2131	0.222268	0.227404	0.221038	0.223765	0.2467	0.260959	0.249859	0.240109	0.238033	0.231709	0.238321	0.2532	0.248191	0.229161
	s74	-0.026825	-0.011745	0.003335	0.052475	0.10358	0.084665	0.04864	0.05506	0.097455	0.174365	0.195065	0.14343	0.12698	0.0927	0.04335	0.07228	0.15877	0.23878	0.287555	0.26346	0.20886	0.213145	0.255445	0.280465	0.29194	0.29711	0.29634	0.268975	0.239305	0.26315	0.327305	0.35811	0.32963	0.299135	0.274815	0.255405	0.26507	0.283685	0.32874	0.360295	0.33066	0.303115	0.26266	0.216455	0.28055	0.39032	0.371615	0.286615
	s75	-0.022795	-0.00863	0.00553	-0.036895	-0.114155	-0.16254	-0.11853	-0.074525	0.03336	0.151895	0.210375	0.202805	0.194125	0.17497	0.155815	0.158425	0.16974	0.155505	0.090165	0.02482	0.03853	0.056195	0.103935	0.174225	0.236415	0.26414	0.291875	0.258915	0.21168	0.193855	0.215235	0.238495	0.299455	0.36041	0.36204	0.334	0.31582	0.32229	0.328765	0.30513	0.278335	0.27734	0.29981	0.31405	0.278935	0.24382	0.244455	0.25625
	s76	-0.005945	0.00379	0.02425	0.12801	0.177375	0.01198	-0.07096	0.05682	0.11757	0.05586	0.082875	0.212735	0.18093	0.021835	0.02656	0.126875	0.05425	-0.081315	0.05536	0.22896	0.12549	0.055405	0.246465	0.338905	0.18732	0.11475	0.225165	0.25122	0.099275	0.065575	0.24743	0.289995	0.119635	0.10746	0.263845	0.2405	0.109175	0.153555	0.231445	0.127315	0.04741	0.16222	0.24741	0.15899	0.10003	0.18004	0.22659	0.1476
	s77	-0.02166	-0.07381	-0.126455	-0.11385	-0.096165	-0.04874	0.009945	0.04925	0.051165	-0.01086	-0.055865	-0.041715	-0.02669	0.00196	0.034315	-0.01305	-0.07019	-0.093345	-0.10888	-0.02947	0.06248	0.05803	0.03179	-0.018815	-0.05363	0.00412	0.067675	0.039125	-0.00445	0.043115	0.09917	0.053085	0.007295	0.06556	0.12093	0.02848	-0.04443	0.09782	0.203855	0.15478	0.13073	0.15231	0.154005	0.2297	0.324285	0.191795	0.03363	0.065585
	s78	-0.004025	-0.015555	-0.02708	-0.013675	0.00649	0.026395	0.032625	0.0294	0.010635	-0.00583	-0.008345	-0.00132	0.00401	0.01869	0.038295	0.06286	0.097475	0.13255	0.136165	0.13136	0.131155	0.13753	0.143085	0.141485	0.1392	0.143685	0.157115	0.170895	0.18014	0.1852	0.19795	0.21822	0.239495	0.254725	0.26874	0.23669	0.20888	0.208435	0.22015	0.231865	0.22772	0.22532	0.213965	0.19837	0.202805	0.31251	0.412915	0.38741
	s79	-0.028105	-0.03567	-0.043235	-0.0271	-0.00289	0.0142	0.023965	0.03194	0.04169	0.04872	0.02261	-0.00465	0.0008	0.01191	0.015315	0.01448	0.0169876	0.01339	0.005335	0.00125	0.001525	0.016925	0.03231	0.044115	0.036535	0.03357	0.05767	0.067455	0.03288	-0.00312415	0.003095	0.01703	0.04177	0.063975	0.054555	0.06726	0.09722	0.119655	0.12503	0.11549	0.09925	0.090315	0.094355	0.094075	0.09506	0.10397	0.10507	0.088165
	s80	0.104545	0.112745	0.120945	0.10425	0.083285	0.067325	0.051155	0.04888	0.0643	0.067155	0.04863	0.05017	0.08996	0.121495	0.148135	0.17512	0.18824	0.199055	0.213105	0.22584	0.248015	0.27321	0.27229	0.241685	0.23102	0.299575	0.354475	0.3129	0.27847	0.30085	0.318325	0.276795	0.23886	0.27254	0.30213	0.268735	0.24364	0.25235	0.25483	0.258165	0.280825	0.302505	0.306295	0.28593	0.24715	0.236035	0.273415	0.28462
	s81	-0.01637	-0.01464	-0.008285	0.054265	0.117445	0.101285	0.07551	0.093515	0.125315	0.14036	0.15205	0.155825	0.121675	0.12981	0.1551	0.12285	0.07458	0.09283	0.14403	0.138775	0.108675	0.105755	0.10884	0.08763	0.072365	0.06398	0.04814	0.050705	0.064865	0.079215	0.100125	0.108085	0.095055	0.09201	0.104815	0.0989	0.052185	0.029375	0.047925	0.05838	0.05572	0.04318	0.03114	0.0216	0.03558	0.066625	0.05995	0.038505
	s82	0.114995	0.02103	-0.068555	-0.016765	0.03781	0.105425	0.164265	0.10592	0.03662	-0.00751	-0.02412	0.045805	0.13358	0.18849	0.19897	0.159885	0.13524	0.155825	0.17902	0.20549	0.22471	0.21475	0.20294	0.209265	0.219805	0.22078	0.220655	0.235805	0.268025	0.2809	0.279105	0.26573	0.20056	0.17957	0.25083	0.29602	0.275715	0.25204	0.288385	0.318775	0.243115	0.188345	0.264415	0.32662	0.30173	0.26709	0.210885	0.172265
	s83	0.011435	0.02229	0.037095	0.05829	0.10804	0.219235	0.27653	0.27542	0.26034	0.244025	0.23516	0.190635	0.120515	0.1343	0.217575	0.29545	0.336825	0.30675	0.2913	0.32353	0.33717	0.348025	0.37144	0.372335	0.34631	0.33671	0.345305	0.384755	0.471725	0.40592	0.229495	0.257215	0.35848	0.268435	0.170445	0.334375	0.422355	0.22988	0.165375	0.425965	0.54303	0.410935	0.33101	0.301545	0.275235	0.280335	0.286595	0.2862
[truncated: 53 more columns]

## Sheet: Surface02 Concrete
Knee joint moment
X轴	100%Gait cycle	1	2	3	4	5	6	7	8	9	10	11	12	13	14	15	16	17	18	19	20	21	22	23	24	25	26	27	28	29	30	31	32	33	34	35	36	37	38	39	40	41	42	43	44	45	46	47	48
	S25	-0.874885	-1.29541	-1.71595	-1.90362	-2.02358	-1.7186	-1.2928	-0.75484	-0.213685	0.236265	0.55343	0.618855	0.34613	0.033825	-0.225635	-0.38683	-0.41967	-0.366725	-0.23162	-0.019865	0.26881	0.527265	0.725925	0.877435	0.958115	1.00964	1.0005	1.01185	1.11566	1.22811	1.32298	1.40797	1.40199	1.39814	1.51516	1.69261	1.73188	1.59346	1.46845	1.47841	1.5495	1.61384	1.63383	1.6184	1.62634	1.62567	1.59904	1.56831
	s49	-0.76971	-0.69616	-0.62261	-0.58076	-0.53859	-0.53138	-0.54837	-0.61106	-0.70673	-0.815725	-0.934575	-1.06782	-1.05384	-0.954355	-0.723995	-0.439195	-0.187665	-0.0131	0.022635	0.011855	-0.07186	-0.190375	-0.347005	-0.455225	-0.509825	-0.40784	-0.21289	-0.152815	-0.04983	0.175955	0.39722	0.483315	0.473805	0.50158	0.51433	0.503425	0.644525	0.858245	0.946305	0.991065	1.10465	1.23245	1.29933	1.31434	1.34037	1.39112	1.43701	1.47944
	s52	-0.478175	-0.789265	-1.10035	-1.4245	-1.73945	-1.88851	-1.31896	-0.74939	-0.42726	-0.224225	-0.104625	-0.03817	0.01658	-0.1273	-0.29238	-0.53078	-0.809265	-1.05205	-0.997215	-0.924515	-0.47535	-0.046935	0.23819	0.383925	0.452925	0.217715	-0.003485	0.31864	0.771315	1.00997	0.739815	0.392705	0.33321	0.728335	1.20473	1.22901	1.14223	1.04639	1.03165	0.99109	1.01561	1.05611	1.0869	1.09375	1.07258	1.0334	1.09827	1.21077
	s56	-0.961409	-1.14494	-1.32121	-1.27691	-1.16951	-0.988581	-0.73326	-0.504053	-0.344455	-0.243535	-0.209997	-0.248664	-0.315086	-0.404492	-0.479185	-0.482406	-0.433244	-0.373265	-0.307476	-0.220904	-0.0919988	0.0378746	0.147219	0.238388	0.319487	0.390675	0.454913	0.531113	0.608976	0.682771	0.750136	0.807331	0.847569	0.911463	0.98781	1.02372	1.06516	1.15091	1.21486	1.18712	1.18613	1.23559	1.28209	1.32413	1.34933	1.35814	1.34888	1.35282
	s57	-0.501405	-0.692985	-0.88457	-1.15728	-1.43409	-1.59499	-1.49958	-1.24467	-1.04695	-0.8793	-0.66856	-0.42911	-0.23675	-0.12087	-0.07185	-0.12774	-0.357715	-0.553795	-0.482595	-0.407055	-0.271685	-0.13107	0.001415	0.132675	0.26608	0.380905	0.472515	0.509335	0.52937	0.515865	0.49533	0.5256	0.715995	0.944605	1.06359	1.05103	1.04296	1.06546	1.09018	1.14954	1.21841	1.27991	1.33657	1.38725	1.41963	1.43564	1.42031	1.42222
	s58	-1.0131	-1.49449	-1.95337	-1.57266	-1.22121	-1.15496	-1.06957	-0.984415	-0.884415	-0.534485	-0.251335	-0.46029	-0.6629	-0.94736	-1.1668	-1.0574	-0.95218	-0.799575	-0.669655	-0.532215	-0.37614	-0.2936	-0.23605	-0.18791	-0.10717	0.022705	0.11782	0.171895	0.23887	0.31749	0.394645	0.41929	0.461795	0.611575	0.729915	0.758095	0.82445	0.93512	1.00539	1.02083	1.07669	1.22588	1.33709	1.36599	1.41636	1.48595	1.50925	1.54069
	s59	-0.742735	-1.27001	-1.79729	-1.89197	-1.94498	-1.51859	-0.954555	-0.5962	-0.323155	-0.27466	-0.38086	-0.489715	-0.633335	-0.66694	-0.52981	-0.398795	-0.25573	-0.129085	-0.0526	0.03327	0.19043	0.356325	0.50498	0.64011	0.6863	0.70405	0.7785	0.898645	0.97702	1.00852	1.09448	1.23317	1.33781	1.37248	1.40803	1.51063	1.60018	1.62464	1.64915	1.70209	1.76705	1.82437	1.86437	1.91732	1.9948	2.00704	1.93843	1.91663
	s60	-0.30325	-0.33556	-0.375255	-0.922775	-1.46497	-1.58718	-1.66348	-1.22744	-0.746635	-0.309885	0.075265	0.26537	0.409815	0.23808	0.00516	-0.18564	-0.3421	-0.461865	-0.546835	-0.49	-0.37438	-0.18745	-0.00102	0.112335	0.18543	0.235225	0.315565	0.431395	0.5167	0.593405	0.703575	0.797625	0.8594	0.93983	1.04116	1.11156	1.16448	1.27557	1.34834	1.34787	1.45291	1.59041	1.55103	1.52332	1.69742	1.85852	1.87573	1.88839
	s61	-0.57273	-1.35277	-2.1328	-2.42782	-2.09518	-1.76254	-1.33324	-0.88973	-0.51755	-0.30586	-0.09418	-0.0151	0.01825	0.01498	-0.15567	-0.32632	-0.41775	-0.45965	-0.49851	-0.48098	-0.46345	-0.35825	-0.16076	0.03673	0.20769	0.37644	0.5268	0.64433	0.76186	0.8159	0.85356	0.90593	1.00737	1.1088	1.19663	1.27764	1.34801	1.32516	1.30231	1.38097	1.54665	1.71233	1.70618	1.6955	1.69995	1.72613	1.75231	1.82914
	s62	-2.11225	-2.15129	-2.12296	-1.90574	-1.46529	-0.60046	-0.107995	-0.12134	-0.186615	-0.30311	-0.60268	-0.995565	-1.07126	-0.975415	-0.88865	-0.84539	-0.52898	-0.216635	-0.29373	-0.341535	-0.05244	0.249155	0.39264	0.41664	0.443055	0.60298	0.75805	0.874315	0.95002	0.921585	0.89798	0.99585	1.1844	1.33174	1.35039	1.30863	1.27782	1.25526	1.27393	1.40298	1.57679	1.624	1.6077	1.62315	1.61046	1.57481	1.56919	1.57406
	s63	-0.961409	-1.14494	-1.32121	-1.27691	-1.16951	-0.988581	-0.73326	-0.504053	-0.344455	-0.243535	-0.209997	-0.248664	-0.315086	-0.404492	-0.479185	-0.482406	-0.433244	-0.373265	-0.307476	-0.220904	-0.0919988	0.0378746	0.147219	0.238388	0.319487	0.390675	0.454913	0.531113	0.608976	0.682771	0.750136	0.807331	0.847569	0.911463	0.98781	1.02372	1.06516	1.15091	1.21486	1.18712	1.18613	1.23559	1.28209	1.32413	1.34933	1.35814	1.34888	1.35282
	s64	-1.01275	-1.17241	-1.33207	-1.40044	-1.44689	-1.30045	-1.10764	-0.893615	-0.51806	-0.22176	-0.107625	-0.100945	-0.257605	-0.491825	-0.700865	-0.8081	-0.788565	-0.754125	-0.65224	-0.52951	-0.43778	-0.35937	-0.31333	-0.266075	-0.187425	-0.105215	-0.034765	0.012455	0.048825	0.10122	0.158895	0.23563	0.31188	0.36768	0.402345	0.441985	0.514675	0.59578	0.67696	0.750015	0.789165	0.751965	0.691925	0.720765	0.801595	0.838	0.804725	0.789055
	s65	-0.56223	-0.62223	-0.682225	-0.67795	-0.632745	-0.5535	-0.478475	-0.38737	-0.291995	-0.19886	-0.134525	-0.08734	-0.103375	-0.148465	-0.275305	-0.349145	-0.33691	-0.23031	-0.04481	0.17745	0.38397	0.55147	0.55567	0.52946	0.61423	0.728325	0.79596	0.868135	0.9573	1.12576	1.28636	1.33315	1.33519	1.39864	1.54499	1.67284	1.6824	1.68742	1.7147	1.77435	1.87423	1.88339	1.83935	1.91942	2.02028	1.98591	1.91346	1.92413
	s66	-1.50917	-1.31428	-1.11939	-1.02568	-1.03795	-1.05021	-0.73374	-0.405745	-0.22095	-0.132525	-0.0441	-0.19477	-0.42541	-0.537095	-0.493	-0.4489	-0.349175	-0.183575	-0.04014	0.00651	0.053165	0.03369	0.00787	0.071155	0.26942	0.471505	0.47264	0.428405	0.38271	0.340615	0.29983	0.397335	0.5522	0.6418	0.523575	0.33407	0.307045	0.56034	0.74885	0.752115	0.65212	0.63056	0.69085	0.734345	0.71677	0.63863	0.55063	0.57092
	s68	-1.55224	-1.70182	-1.85141	-1.59893	-1.12746	-0.731945	-0.496465	-0.263325	-0.22153	-0.195235	-0.27664	-0.45296	-0.67892	-0.97127	-1.25538	-1.30143	-1.31971	-1.24615	-1.07521	-0.908205	-0.799915	-0.69342	-0.59546	-0.512265	-0.43973	-0.3489	-0.27806	-0.196285	-0.102325	-0.04457	-0.075075	-0.041305	0.08721	0.092515	-0.00341	-0.02066	0.3211	0.58218	0.49935	0.323465	0.25067	0.3004	0.34439	0.340505	0.38667	0.456625	0.449645	0.412385
	s69	-1.43925	-1.40131	-1.35803	-0.968125	-0.565675	-0.40782	-0.293955	-0.287855	-0.296825	-0.41754	-0.56968	-0.723155	-0.87615	-0.93819	-0.91242	-0.787915	-0.58347	-0.38248	-0.283205	-0.222875	-0.17465	-0.154465	-0.046655	0.148565	0.312475	0.429135	0.513225	0.59408	0.74505	0.91369	1.0046	1.08855	1.19613	1.29561	1.38721	1.47487	1.54968	1.62831	1.62333	1.55634	1.68544	1.94319	1.999	1.93922	1.93989	1.93189	1.93351	1.97803
	s70	-1.66277	-1.78777	-1.91276	-1.62388	-1.29614	-1.03958	-0.806575	-0.44656	-0.021025	-0.131335	-0.34533	-0.608535	-0.936935	-1.13216	-1.41219	-1.26048	-0.72772	-0.49363	-0.435295	-0.27987	-0.19415	-0.23967	-0.12261	0.107395	0.15406	0.10793	0.174415	0.247125	0.257325	0.50759	0.873155	0.70233	0.373775	0.64577	0.98116	0.878505	0.872525	1.11377	1.1787	1.01205	0.9552	1.07349	1.15681	1.19093	1.22474	1.19592	1.18382	1.269
	s71	-0.96352	-1.02892	-1.09432	-1.05761	-0.95191	-0.80003	-0.538545	-0.27746	-0.083875	0.086165	0.12961	0.09977	0.04426	-0.11754	-0.289965	-0.368935	-0.450695	-0.481905	-0.354055	-0.210785	-0.110925	-0.065495	-0.037465	0.112415	0.234775	0.25133	0.24419	0.31385	0.492235	0.59032	0.587095	0.57072	0.581625	0.64705	0.72025	0.776505	0.789765	0.80093	0.838345	0.883495	0.84534	0.77402	0.771615	0.88364	0.988325	0.978095	0.95712	0.93143
	s72	-0.537775	-0.78933	-1.04089	-1.07811	-1.09282	-0.92601	-0.80386	-0.757095	-0.705655	-0.70015	-0.39111	-0.23473	-0.34496	-0.427555	-0.425175	-0.27139	-0.129675	-0.059505	-0.015075	-0.152085	-0.33962	-0.289005	-0.19815	-0.0218	0.1768	0.265455	0.261265	0.318375	0.45239	0.549525	0.5996	0.636005	0.675905	0.761995	0.898405	0.97061	0.94059	0.9465	1.02953	1.11928	1.14744	1.08963	1.12335	1.22938	1.2556	1.27529	1.35766	1.4098
	s73	-1.24242	-1.53167	-1.82093	-1.4635	-0.761335	-0.20031	-0.030445	0.135015	0.17516	0.22519	0.20465	0.118215	-0.004115	-0.20237	-0.395175	-0.40901	-0.395875	-0.327015	-0.18618	-0.0204	0.21446	0.44926	0.570985	0.62405	0.630535	0.6632	0.715205	0.798895	0.87805	0.923505	0.997775	1.14519	1.05642	0.928585	1.05048	1.31193	1.42677	1.36452	1.47659	1.44158	1.31153	1.26252	1.35506	1.37139	1.30699	1.36681	1.41912	1.43996
	s74	-0.83761	-1.49038	-2.14315	-1.44835	-0.67771	-0.464575	-0.076845	0.137195	-0.03463	-0.330085	-0.589845	-0.589595	-0.579815	-0.53581	-0.460165	-0.365035	-0.27249	-0.2142	-0.15591	-0.083395	-0.00995	0.103585	0.206075	0.23357	0.299385	0.374405	0.468995	0.559165	0.624285	0.746235	0.84565	0.85406	0.87897	1.0191	1.15923	1.09702	1.02205	1.1802	1.41707	1.43713	1.31088	1.32332	1.35254	1.26852	1.34568	1.50231	1.53062	1.40485
	s75	-0.958525	-0.882465	-0.8064	-0.922755	-1.14115	-1.21342	-0.922785	-0.629535	-0.189995	0.255645	0.437285	0.411185	0.30586	0.027665	-0.23491	-0.068955	0.140345	0.061865	-0.286065	-0.59501	-0.292845	0.0445	0.254605	0.29321	0.306435	0.408085	0.495165	0.411905	0.297685	0.35585	0.587075	0.76353	0.73549	0.631005	0.45972	0.3632	0.7179	1.06279	1.03248	0.904325	0.83369	0.84649	0.88297	0.956955	0.96699	0.956465	0.992375	1.0028
	s76	-1.33471	-1.56062	-1.78653	-1.71096	-1.62106	-1.30787	-0.999905	-1.10061	-1.2243	-0.96166	-0.653995	-0.50877	-0.408285	-0.525695	-0.66158	-0.92354	-1.1964	-1.29469	-1.33264	-1.1872	-1.02259	-0.771605	-0.508445	-0.4207	-0.414755	-0.35833	-0.25616	-0.17578	-0.10206	-0.01012	0.054875	0.176105	0.34749	0.27047	0.15346	0.252255	0.337725	0.458695	0.626065	0.46283	0.1763	0.26339	0.66997	1.04886	0.98325	0.613095	0.538095	0.613865
	s77	-0.83869	-1.01107	-1.17867	-1.22907	-1.25527	-0.997035	-0.741435	-0.50562	-0.285405	-0.148995	-0.040655	-0.047375	-0.091805	-0.258795	-0.42144	-0.57261	-0.684875	-0.71204	-0.65904	-0.459045	-0.28051	-0.13523	-0.01886	0.05941	0.141615	0.228245	0.32586	0.43404	0.44424	0.373955	0.4421	0.607145	0.651805	0.62499	0.70156	0.82982	0.84408	0.81084	0.93042	1.10228	1.11712	1.08878	1.11285	1.14817	1.30885	1.48947	1.43806	1.36143
	s78	-0.81142	-0.706725	-0.602035	-0.655475	-0.730275	-0.60148	-0.423375	-0.23589	-0.105275	-0.04251	-0.025785	-0.02729	-0.120345	-0.227475	-0.29322	-0.330125	-0.359355	-0.349965	-0.28041	-0.186885	-0.0259	0.10959	0.29488	0.45341	0.571285	0.67319	0.73693	0.753775	0.772885	0.800535	0.83243	0.87976	0.987515	1.0913	1.13371	1.16444	1.20415	1.26104	1.323	1.36756	1.39936	1.35231	1.29043	1.30613	1.40359	1.47919	1.44426	1.38695
	s79	-0.679735	-0.821835	-0.963935	-0.998825	-1.00419	-0.915935	-0.731785	-0.55792	-0.323775	-0.101565	-0.09265	-0.09553	-0.14131	-0.238285	-0.289495	-0.289005	-0.290365	-0.211955	-0.113035	0.042755	0.195225	0.2464	0.277875	0.28628	0.291935	0.32978	0.39644	0.45203	0.46865	0.481965	0.55005	0.65504	0.70262	0.6644	0.639915	0.696285	0.75804	0.7703	0.75192	0.721075	0.691695	0.7135	0.78637	0.82154	0.795185	0.757955	0.735345	0.72808
	s80	-1.08632	-1.22496	-1.36359	-1.26412	-1.13657	-0.706025	-0.1656	0.17534	0.397635	0.50798	0.4748	0.38311	0.211005	0.052845	-0.076255	-0.14394	0.00322414	0.18811	0.35593	0.48902	0.54008	0.56951	0.606205	0.65809	0.744555	0.8197	0.88709	0.959205	1.01693	1.05483	1.10579	1.19605	1.26044	1.26182	1.27868	1.36745	1.47271	1.51068	1.49274	1.52103	1.57838	1.61236	1.65013	1.69954	1.67039	1.58356	1.59356	1.76178
	s81	-1.03722	-0.908785	-0.74039	-0.497625	-0.3037	-0.237425	-0.250215	-0.338575	-0.454385	-0.55795	-0.61125	-0.55788	-0.3054	-0.101745	0.033035	0.171955	0.32316	0.42878	0.51897	0.6143	0.722545	0.91319	1.08431	1.21337	1.31344	1.3729	1.46907	1.59805	1.6365	1.63718	1.77618	1.91316	1.90485	1.90026	1.98818	2.07197	2.09923	2.18571	2.13224	1.90125	1.97685	2.19738	2.12941	1.89257	1.85195	2.0608	2.00744	1.75179
	s82	-0.71602	-1.23399	-1.58366	-1.0623	-0.54062	-0.292435	-0.07528	0.172895	-0.000945	-0.23091	-0.45717	-0.61962	-0.657675	-0.60194	-0.48183	-0.358945	-0.16424	0.04223	0.08369	0.05353	0.10773	0.19922	0.267835	0.352075	0.48155	0.57914	0.637255	0.7063	0.778305	0.79237	0.79157	0.85052	0.958265	1.01307	1.00493	0.949485	0.903905	0.962995	1.05435	1.07105	1.0848	1.12024	1.14784	1.14074	1.12647	1.12894	1.13734	1.1413
	s83	-0.76884	-0.78986	-0.90837	-1.28277	-1.49553	-1.57698	-1.06581	-0.46768	-0.18592	-0.11189	-0.37777	-0.51484	-0.58411	-0.44471	-0.32222	-0.32379	-0.27699	-0.17837	0.09553	0.41742	0.52176	0.62327	0.71849	0.79654	0.86246	0.90721	0.95946	1.07985	1.19137	1.29032	1.38626	1.48084	1.35839	1.32781	1.61036	1.58883	1.28348	1.76323	2.35367	1.67341	1.22326	1.21031	1.48058	1.92395	1.80998	1.65064	1.58216	1.57175
Y轴	100%Gait cycle
	S25	-0.116315	-0.06748	-0.018645	-0.01255	-0.02957	-0.07017	-0.08194	-0.10289	-0.18104	-0.26995	-0.341755	-0.40908	-0.47972	-0.564485	-0.67623	-0.724445	-0.65166	-0.589915	-0.59971	-0.57474	-0.516285	-0.473925	-0.471735	-0.536225	-0.62266	-0.65804	-0.599365	-0.555215	-0.58283	-0.613575	-0.658455	-0.70737	-0.706245	-0.690355	-0.684595	-0.6839	-0.68796	-0.703885	-0.70819	-0.684775	-0.692385	-0.8058	-0.896955	-0.87877	-0.83943	-0.800855	-0.76759	-0.73166
	s49	0.12437	0.12632	0.128275	0.138055	0.15246	0.22063	0.29545	0.238995	0.08123	0.003945	0.117365	0.233005	0.14006	-0.03668	-0.179745	-0.25521	-0.21547	-0.192405	-0.242065	-0.279945	-0.249705	-0.255795	-0.34802	-0.4068	-0.42404	-0.442325	-0.409565	-0.432965	-0.55685	-0.637245	-0.647425	-0.615505	-0.56427	-0.57362	-0.664485	-0.72419	-0.700445	-0.686195	-0.700045	-0.699215	-0.7417	-0.834275	-0.855215	-0.79081	-0.77893	-0.847135	-0.89508	-0.884145
	s52	0.460835	0.05308	-0.354675	-0.46253	-0.369805	-0.243485	-0.018755	0.205985	0.143365	0.00236	-0.17233	-0.3353	-0.47234	-0.356165	-0.2383	-0.163135	-0.114145	-0.11509	-0.237715	-0.36206	-0.34021	-0.292835	-0.22621	-0.134295	-0.05929	-0.09369	-0.15212	-0.19288	-0.186215	-0.174655	-0.176035	-0.183825	-0.186145	-0.21069	-0.25073	-0.28623	-0.316625	-0.316325	-0.28327	-0.26142	-0.287135	-0.32286	-0.36805	-0.405725	-0.38884	-0.35171	-0.363915	-0.417935
	s56	-0.049624	-0.0611281	-0.0739194	-0.104112	-0.131441	-0.203019	-0.27344	-0.298691	-0.309755	-0.303437	-0.28252	-0.284918	-0.320288	-0.340023	-0.343095	-0.333604	-0.327616	-0.343974	-0.372532	-0.403508	-0.416987	-0.418533	-0.431451	-0.450236	-0.448044	-0.435863	-0.432061	-0.443019	-0.464732	-0.478778	-0.473716	-0.468348	-0.485504	-0.507554	-0.51922	-0.529674	-0.554416	-0.582028	-0.58778	-0.565244	-0.555921	-0.588787	-0.618779	-0.613171	-0.602877	-0.610581	-0.618752	-0.605958
	s57	0.0434	0.066395	0.08939	0.00512	-0.113665	-0.20238	-0.20517	-0.179855	-0.20836	-0.25746	-0.269935	-0.22495	-0.166685	-0.08909	0.032735	0.025825	-0.12296	-0.222525	-0.172495	-0.12135	-0.23551	-0.363645	-0.39921	-0.37931	-0.358145	-0.346785	-0.33873	-0.351905	-0.38234	-0.433135	-0.46609	-0.45736	-0.43296	-0.45549	-0.478865	-0.485835	-0.49919	-0.513215	-0.523725	-0.49376	-0.45894	-0.47308	-0.529935	-0.5739	-0.569145	-0.572855	-0.582285	-0.5761
	s58	-0.119645	-0.12062	-0.1222	-0.098695	-0.07446	-0.089705	-0.108415	-0.11808	-0.125405	-0.14015	-0.15358	-0.17872	-0.2142	-0.27871	-0.32059	-0.244705	-0.199905	-0.315765	-0.39547	-0.354535	-0.34661	-0.36866	-0.36951	-0.363625	-0.348965	-0.343225	-0.37276	-0.371655	-0.34657	-0.39341	-0.446135	-0.44863	-0.450315	-0.49486	-0.53253	-0.52367	-0.54363	-0.608065	-0.64725	-0.63651	-0.59875	-0.602285	-0.65596	-0.70074	-0.70003	-0.64208	-0.62498	-0.67985
	s59	-0.137745	-0.03072	0.07631	0.08734	0.08384	-0.001035	-0.095315	-0.16988	-0.247385	-0.253785	-0.221695	-0.236415	-0.28575	-0.31356	-0.31372	-0.320485	-0.32573	-0.3223	-0.323245	-0.33472	-0.3615	-0.378895	-0.35136	-0.321515	-0.32744	-0.34341	-0.36019	-0.3683	-0.367255	-0.383035	-0.418905	-0.44772	-0.454055	-0.426925	-0.388455	-0.432645	-0.513285	-0.542145	-0.54057	-0.552935	-0.589285	-0.625575	-0.63425	-0.621265	-0.62517	-0.63395	-0.61774	-0.60357
	s60	-0.465845	-0.496035	-0.52175	-0.24394	0.032505	-0.02585	-0.10969	-0.155685	-0.18493	-0.273335	-0.384875	-0.449175	-0.47769	-0.425425	-0.35122	-0.23907	-0.16115	-0.174645	-0.19893	-0.249325	-0.289385	-0.306325	-0.356835	-0.42758	-0.45514	-0.43426	-0.40215	-0.390335	-0.426605	-0.43292	-0.37988	-0.39807	-0.489275	-0.546015	-0.57008	-0.56814	-0.538845	-0.539555	-0.542185	-0.53068	-0.597095	-0.676	-0.66815	-0.659335	-0.710875	-0.75468	-0.734935	-0.717275
	s61	-0.049624	-0.0611281	-0.0739194	-0.104112	-0.131441	-0.203019	-0.27344	-0.298691	-0.309755	-0.303437	-0.28252	-0.284918	-0.320288	-0.340023	-0.343095	-0.333604	-0.327616	-0.343974	-0.372532	-0.403508	-0.416987	-0.418533	-0.431451	-0.450236	-0.448044	-0.435863	-0.432061	-0.443019	-0.464732	-0.478778	-0.473716	-0.468348	-0.485504	-0.507554	-0.51922	-0.529674	-0.554416	-0.582028	-0.58778	-0.565244	-0.555921	-0.588787	-0.618779	-0.613171	-0.602877	-0.610581	-0.618752	-0.605958
	s62	-0.65647	-0.58285	-0.500675	-0.481035	-0.5064	-0.63652	-0.689095	-0.58192	-0.50214	-0.46831	-0.381985	-0.284265	-0.266475	-0.29236	-0.517015	-0.72606	-0.64874	-0.52098	-0.53239	-0.56604	-0.495945	-0.38631	-0.387365	-0.49413	-0.5152	-0.45184	-0.431665	-0.413125	-0.418535	-0.458615	-0.39996	-0.274635	-0.27065	-0.326525	-0.3582	-0.4112	-0.49241	-0.54069	-0.521355	-0.467455	-0.39632	-0.402795	-0.448025	-0.443295	-0.43835	-0.509665	-0.60037	-0.529025
	s63	0.25555	-0.07375	-0.40305	-0.491845	-0.58064	-0.600145	-0.61965	-0.648225	-0.6768	-0.430495	-0.18419	-0.36475	-0.54531	-0.53597	-0.526625	-0.526925	-0.527225	-0.49691	-0.466595	-0.516785	-0.56698	-0.58105	-0.595125	-0.59178	-0.588445	-0.63942	-0.6904	-0.655805	-0.621205	-0.65351	-0.685805	-0.70168	-0.71755	-0.682755	-0.64795	-0.667555	-0.687155	-0.792355	-0.89755	-0.73958	-0.581605	-0.694775	-0.80795	-0.674795	-0.54164	-0.663195	-0.78475	-0.683865
	s64	-0.41521	-0.2315	-0.047785	-0.03195	-0.0367	-0.11374	-0.27223	-0.394435	-0.38119	-0.36111	-0.4049	-0.46443	-0.479265	-0.477275	-0.516275	-0.46709	-0.413155	-0.46354	-0.55484	-0.611965	-0.602085	-0.59487	-0.66388	-0.735325	-0.733385	-0.69881	-0.70039	-0.746685	-0.786025	-0.782355	-0.776905	-0.81724	-0.87429	-0.89522	-0.859175	-0.80745	-0.855645	-0.92379	-0.947175	-0.93592	-0.90884	-0.917685	-0.960985	-0.96644	-0.90814	-0.887635	-0.934225	-0.96239
	s65	-0.25568	-0.204065	-0.15244	-0.211255	-0.29136	-0.30155	-0.26598	-0.25551	-0.261815	-0.28014	-0.33824	-0.39799	-0.421825	-0.426585	-0.345585	-0.280855	-0.30543	-0.388425	-0.488645	-0.57474	-0.60615	-0.6006	-0.6131	-0.652835	-0.626655	-0.547035	-0.52084	-0.5646	-0.59654	-0.54104	-0.493995	-0.52351	-0.570675	-0.57598	-0.527685	-0.48289	-0.45705	-0.431875	-0.482915	-0.55022	-0.581835	-0.587595	-0.595845	-0.58329	-0.583955	-0.57391	-0.524045	-0.44746
	s66	0.2447	0.024465	-0.19578	-0.29096	-0.2333	-0.17564	-0.26595	-0.387085	-0.435625	-0.38648	-0.337335	-0.368825	-0.383385	-0.37059	-0.34938	-0.32817	-0.348545	-0.374585	-0.407965	-0.46512	-0.52227	-0.543675	-0.559255	-0.57189	-0.520785	-0.464615	-0.43017	-0.44672	-0.480615	-0.493095	-0.49558	-0.477645	-0.45575	-0.43628	-0.476775	-0.54604	-0.615575	-0.592215	-0.562675	-0.55777	-0.579285	-0.57745	-0.52341	-0.498225	-0.536005	-0.620855	-0.66074	-0.64256
	s68	-0.234615	-0.069395	0.095825	0.03421	-0.15054	-0.324635	-0.506595	-0.689115	-0.70641	-0.692225	-0.599735	-0.487585	-0.41333	-0.44645	-0.48001	-0.509235	-0.5331	-0.550545	-0.56346	-0.586185	-0.660235	-0.73152	-0.69814	-0.632095	-0.61749	-0.641975	-0.642495	-0.623025	-0.612845	-0.64834	-0.66452	-0.656285	-0.673885	-0.67459	-0.682565	-0.719135	-0.840675	-0.90295	-0.812025	-0.679325	-0.62473	-0.673185	-0.723215	-0.70945	-0.69491	-0.695245	-0.69845	-0.70007
	s69	0.28503	0.192095	0.09699	-0.184875	-0.46679	-0.48109	-0.46929	-0.43334	-0.40169	-0.435995	-0.46022	-0.419	-0.408425	-0.5074	-0.5902	-0.58874	-0.602895	-0.656805	-0.685705	-0.706525	-0.713825	-0.678245	-0.66663	-0.723485	-0.78914	-0.79989	-0.77804	-0.760195	-0.79644	-0.86341	-0.86809	-0.8483	-0.88443	-0.94399	-0.980065	-1.00441	-1.00548	-0.98642	-0.974625	-0.973165	-1.02778	-1.11025	-1.12153	-1.10413	-1.12117	-1.11875	-1.12754	-1.18163
	s70	-0.049624	-0.0611281	-0.0739194	-0.104112	-0.131441	-0.203019	-0.27344	-0.298691	-0.309755	-0.303437	-0.28252	-0.284918	-0.320288	-0.340023	-0.343095	-0.333604	-0.327616	-0.343974	-0.372532	-0.403508	-0.416987	-0.418533	-0.431451	-0.450236	-0.448044	-0.435863	-0.432061	-0.443019	-0.464732	-0.478778	-0.473716	-0.468348	-0.485504	-0.507554	-0.51922	-0.529674	-0.554416	-0.582028	-0.58778	-0.565244	-0.555921	-0.588787	-0.618779	-0.613171	-0.602877	-0.610581	-0.618752	-0.605958
	s71	-0.23236	-0.016	0.200365	0.193835	0.02697	-0.13956	-0.30488	-0.467005	-0.441255	-0.390485	-0.379495	-0.39173	-0.40291	-0.41119	-0.418405	-0.397525	-0.356215	-0.39168	-0.56004	-0.678455	-0.657005	-0.58767	-0.596905	-0.660525	-0.68082	-0.639055	-0.568565	-0.509725	-0.502515	-0.543905	-0.609625	-0.667295	-0.70246	-0.694345	-0.68452	-0.699785	-0.718045	-0.73229	-0.73151	-0.72825	-0.68704	-0.653585	-0.66744	-0.74235	-0.815685	-0.8116	-0.793145	-0.79931
	s72	0.00481	0.15459	0.304375	0.209735	0.046875	-0.134815	-0.32063	-0.36912	-0.263755	-0.027515	0.122145	0.043325	-0.1017	-0.216685	-0.214705	-0.103525	-0.00435	0.0334	0.051325	0.037675	0.02769	0.001885	-0.02192	-0.01588	0.001405	-0.01058	-0.050475	-0.077735	-0.09063	-0.082775	-0.00658	0.065275	0.03656	-0.01306	-0.03275	-0.03373	-0.061805	-0.10534	-0.12741	-0.118315	-0.11121	-0.152635	-0.168945	-0.150785	-0.13997	-0.152065	-0.166885	-0.166845
	s73	0.220855	0.085	-0.050855	-0.115045	-0.14526	-0.19761	-0.28017	-0.36049	-0.35973	-0.361085	-0.376545	-0.385325	-0.34484	-0.182215	-0.026585	-0.11492	-0.243565	-0.31523	-0.337895	-0.38186	-0.455445	-0.524665	-0.51342	-0.483975	-0.41531	-0.3395	-0.3017	-0.357675	-0.4167	-0.379025	-0.298185	-0.256825	-0.304795	-0.346515	-0.317745	-0.257675	-0.223565	-0.2542	-0.29892	-0.309255	-0.30712	-0.280245	-0.24063	-0.215515	-0.24362	-0.26077	-0.240195	-0.20838
	s74	-0.353095	-0.13884	0.07541	-0.040465	-0.133875	-0.31846	-0.650515	-0.674695	-0.45619	-0.294685	-0.127725	-0.085465	-0.14115	-0.19818	-0.237005	-0.267305	-0.2946	-0.272325	-0.25005	-0.231405	-0.221325	-0.277625	-0.319745	-0.260925	-0.19335	-0.196365	-0.24826	-0.30423	-0.347465	-0.32212	-0.297935	-0.329245	-0.360125	-0.40181	-0.4435	-0.4197	-0.395595	-0.42463	-0.451695	-0.427635	-0.432175	-0.52451	-0.51354	-0.407655	-0.435235	-0.58047	-0.638405	-0.525395
	s75	0.43655	-0.008925	-0.4544	-0.52089	-0.379435	-0.183975	0.091235	0.3608	0.254595	0.125325	-0.020725	-0.158598	-0.274505	-0.27255	-0.26345	-0.16896	-0.09894	-0.142765	-0.183985	-0.170065	-0.129915	-0.098665	-0.171975	-0.263795	-0.28403	-0.223765	-0.19729	-0.25038	-0.30501	-0.288235	-0.25608	-0.24188	-0.269705	-0.2965	-0.329555	-0.37456	-0.45718	-0.4789	-0.390575	-0.339355	-0.33006	-0.341645	-0.33376	-0.31038	-0.26498	-0.25309	-0.3234	-0.375215
	s76	-0.48869	-0.182955	0.122785	0.13832	0.146485	-0.13189	-0.42464	-0.489885	-0.53273	-0.5874	-0.6368	-0.5328	-0.422885	-0.400675	-0.39565	-0.359685	-0.316155	-0.34703	-0.396445	-0.450965	-0.499185	-0.560645	-0.619545	-0.635245	-0.653375	-0.62631	-0.54829	-0.517175	-0.551985	-0.555325	-0.527725	-0.526995	-0.504545	-0.509385	-0.562305	-0.5724	-0.611325	-0.687375	-0.71768	-0.666025	-0.53382	-0.533965	-0.78699	-1.01953	-0.94273	-0.77602	-0.79273	-0.81366
	s77	0.17058	0.069205	-0.02497	0.05695	0.12235	-0.006425	-0.121425	-0.13309	-0.15307	-0.21771	-0.248115	-0.13813	-0.05229	-0.044955	-0.040735	-0.04474	-0.039285	-0.0131258	-0.001705	-0.0173	-0.012815	0.0228	0.05019	0.066735	0.08247	0.0973	0.103475	0.101325	0.0584	-0.01802	0.005445	0.098835	0.085755	0.009455	-0.004755	0.012075	-0.016935	-0.065045	-0.06944	-0.05889	-0.061775	-0.06835	-0.07187	-0.074725	-0.092055	-0.111685	-0.092075	-0.068205
	s78	0.33848	0.15132	-0.03585	0.03517	0.1365	0.0059	-0.18597	-0.27857	-0.269845	-0.27608	-0.323305	-0.316375	-0.303025	-0.28965	-0.167835	-0.03275	-0.092515	-0.15776	-0.174	-0.26495	-0.29855	-0.26366	-0.301715	-0.3523	-0.372395	-0.377415	-0.388555	-0.411215	-0.439435	-0.45013	-0.44619	-0.427915	-0.432965	-0.46838	-0.490925	-0.52492	-0.557615	-0.612585	-0.674615	-0.673065	-0.64163	-0.64266	-0.681625	-0.718355	-0.72689	-0.67684	-0.582185	-0.545925
	s79	-0.047755	0.002755	0.05326	-0.007605	-0.10596	-0.203255	-0.293325	-0.366395	-0.44109	-0.50116	-0.400515	-0.29551	-0.31068	-0.32689	-0.310785	-0.2954	-0.295425	-0.286155	-0.268755	-0.28986	-0.325845	-0.36544	-0.39447	-0.41642	-0.399715	-0.3955	-0.443695	-0.46175	-0.396625	-0.3346	-0.36914	-0.407375	-0.42869	-0.450485	-0.436835	-0.476	-0.53278	-0.55743	-0.559395	-0.55856	-0.5331	-0.51529	-0.565215	-0.59194	-0.584545	-0.60151	-0.614205	-0.57237
	s80	0.047245	0.035385	0.02352	0.056305	0.09526	-0.032845	-0.216245	-0.302275	-0.33395	-0.31976	-0.235445	-0.190865	-0.25642	-0.30098	-0.280855	-0.273965	-0.301085	-0.330075	-0.370655	-0.41962	-0.442185	-0.43534	-0.44884	-0.5178	-0.586695	-0.58866	-0.5821	-0.5995	-0.648025	-0.72324	-0.729855	-0.688345	-0.675365	-0.687185	-0.706655	-0.73352	-0.785455	-0.828905	-0.788675	-0.739455	-0.736595	-0.7476	-0.76296	-0.779595	-0.74878	-0.673735	-0.655295	-0.755085
	s81	-0.12616	-0.238425	-0.36724	-0.44768	-0.454455	-0.414685	-0.408275	-0.474945	-0.54192	-0.53238	-0.489925	-0.49313	-0.59311	-0.65997	-0.64744	-0.66973	-0.72126	-0.73058	-0.71407	-0.69836	-0.677565	-0.60158	-0.555095	-0.594605	-0.61231	-0.59533	-0.618435	-0.67846	-0.691095	-0.67198	-0.66634	-0.66112	-0.702875	-0.73387	-0.67589	-0.64324	-0.666865	-0.6943	-0.68172	-0.639035	-0.69014	-0.810055	-0.793405	-0.653715	-0.628935	-0.72216	-0.704875	-0.604505
	s82	-0.273045	-0.08838	0.061905	-0.020645	-0.188495	-0.47557	-0.58198	-0.539255	-0.426505	-0.263295	-0.095655	-0.07578	-0.24963	-0.4159	-0.54486	-0.596905	-0.5845	-0.605555	-0.61034	-0.622015	-0.64282	-0.634915	-0.61792	-0.60051	-0.548245	-0.53194	-0.56082	-0.57856	-0.59109	-0.57052	-0.536635	-0.576375	-0.63339	-0.67102	-0.712135	-0.70478	-0.63368	-0.612035	-0.647085	-0.675785	-0.723605	-0.734295	-0.71239	-0.66773	-0.61479	-0.58263	-0.567505	-0.562485
	s83	-0.049624	-0.0611281	-0.0739194	-0.104112	-0.131441	-0.203019	-0.27344	-0.298691	-0.309755	-0.303437	-0.28252	-0.284918	-0.320288	-0.340023	-0.343095	-0.333604	-0.327616	-0.343974	-0.372532	-0.403508	-0.416987	-0.418533	-0.431451	-0.450236	-0.448044	-0.435863	-0.432061	-0.443019	-0.464732	-0.478778	-0.473716	-0.468348	-0.485504	-0.507554	-0.51922	-0.529674	-0.554416	-0.582028	-0.58778	-0.565244	-0.555921	-0.588787	-0.618779	-0.613171	-0.602877	-0.610581	-0.618752	-0.605958
Z轴	100%Gait cycle
	S25	0.024855	0.02392	0.0229826	0.00764	-0.0082106	-0.023125	-0.0439694	-0.0538	-0.035815	-0.00493	0.02141	0.05576	0.10927	0.169245	0.229995	0.2521	0.21241	0.172385	0.152645	0.110185	0.054905	0.019465	0.017395	0.056455	0.104455	0.12446	0.099615	0.084095	0.11022	0.137555	0.16243	0.188205	0.202115	0.21132	0.195825	0.167975	0.15955	0.172575	0.184585	0.18656	0.187825	0.213945	0.235345	0.21303	0.187285	0.1936	0.20349	0.18078
	s49	0.04119	0.03268	0.024165	0.02171	0.018515	0.000645	-0.01828	-0.004765	0.03436	0.04717	0.002385	-0.036765	-0.002095	0.0624883	0.08254	0.0621539	0.009985	-0.01737	0.009885	0.039415	0.04619	0.0642	0.12466	0.17127	0.18803	0.18348	0.12766	0.13166	0.20849	0.223505	0.18144	0.141275	0.11272	0.11966	0.19207	0.251185	0.21531	0.16438	0.160645	0.15815	0.18017	0.24954	0.26701	0.208645	0.193525	0.247745	0.280695	0.255135
	s52	-0.063225	0.02012	0.10346	0.1379	0.14029	0.134035	0.08883	0.04363	0.02086	0.00826	0.0255	0.06644	0.101405	0.09227	0.086205	0.092505	0.098905	0.11796	0.17589	0.23489	0.209225	0.16908	0.12171	0.05066	-0.000945	0.047955	0.10829	0.08029	0.013625	-0.023935	0.021155	0.0811	0.09874	0.073215	0.051655	0.09198	0.142665	0.163565	0.14211	0.12286	0.131805	0.154875	0.195155	0.228985	0.1955	0.13618	0.11869	0.13793
	s56	0.028865	0.053855	0.07884	0.0942	0.107535	0.082785	0.037735	0.018465	0.02733	0.028985	0.014175	0.003725	0.02234	0.040945	-0.00104	-0.04578	-0.006675	0.05572	0.0727	0.06048	0.06527	0.09215	0.10126	0.059985	0.02505	0.056675	0.0883	0.088	0.08466	0.083325	0.082695	0.05883	0.01709	0.01754	0.083605	0.135915	0.13868	0.13947	0.0968	0.054125	0.10778	0.17588	0.179245	0.15429	0.156845	0.18463	0.20254	0.201935
	s57	0.001105	-0.02107	-0.043245	-0.021895	0.01548	0.03442	0.00028	-0.04558	-0.046055	-0.035525	-0.047965	-0.08221	-0.105235	-0.13321	-0.1959	-0.19394	-0.105	-0.04552	-0.09411	-0.143775	-0.07624	0.002105	0.00446	-0.03619	-0.072	-0.089755	-0.09809	-0.08862	-0.068985	-0.03451	-0.009735	-0.01432	-0.047195	-0.06552	-0.060775	-0.03339	-0.00344	0.016985	0.034385	0.011515	-0.019435	-0.01	0.03272	0.067645	0.073745	0.08075	0.08207	0.074275
	s58	0.123095	0.147835	0.170975	0.115365	0.06194	0.045035	0.02917	0.04298	0.053555	0.004925	-0.03761	-0.003645	0.037685	0.116095	0.172735	0.118215	0.08346	0.13193	0.158825	0.12211	0.107055	0.10904	0.098745	0.0849	0.061345	0.05164	0.06913	0.06331	0.034625	0.043035	0.062295	0.071925	0.08443	0.10136	0.107435	0.08934	0.08496	0.117785	0.14698	0.14072	0.12268	0.129785	0.150095	0.169675	0.17022	0.133545	0.13573	0.18604
	s59	0.11408	0.133645	0.153205	0.111815	0.06622	0.031425	-0.008145	-0.000635	0.031735	0.051725	0.0687	0.11158	0.179105	0.215515	0.20505	0.199245	0.191065	0.176905	0.170545	0.172765	0.18686	0.192485	0.15478	0.11448	0.11533	0.12911	0.13239	0.12454	0.13356	0.16531	0.195075	0.20706	0.210215	0.21038	0.204485	0.203185	0.21256	0.223275	0.230325	0.244475	0.264495	0.27254	0.26236	0.245905	0.24517	0.254445	0.251585	0.24536
	s60	0.119965	0.15825	0.19392	0.112035	0.03235	0.055075	0.080695	0.061815	0.03948	0.060055	0.094675	0.142185	0.17375	0.157725	0.129195	0.05983	0.006845	0.02174	0.04478	0.074925	0.099025	0.11045	0.14151	0.188085	0.201905	0.17723	0.15371	0.14273	0.14956	0.148565	0.13485	0.16098	0.214915	0.24864	0.27504	0.293055	0.286265	0.275865	0.24715	0.224905	0.266935	0.31398	0.298575	0.279795	0.3246	0.36651	0.33192	0.29925
	s61	0.1601	0.10549	0.05088	0.01329	-0.00226	-0.01781	0.04235	0.11366	0.15799	0.14162	0.12526	0.13459	0.15278	0.18669	0.29251	0.39832	0.41107	0.36565	0.31927	0.25524	0.19121	0.16115	0.16685	0.17256	0.24271	0.31823	0.34916	0.30047	0.25178	0.27305	0.31238	0.34085	0.33311	0.32537	0.32692	0.33313	0.33751	0.32586	0.31421	0.3048	0.2973	0.2898	0.2964	0.30337	0.30058	0.28376	0.26694	0.23893
	s62	0.079215	0.116905	0.14784	0.13743	0.13505	0.163485	0.180565	0.156085	0.13236	0.11597	0.07221	0.02781	0.00267	-0.00471	0.139335	0.280725	0.26932	0.228655	0.232965	0.24108	0.208695	0.157745	0.17366	0.2547	0.26937	0.226345	0.23398	0.248415	0.258195	0.28516	0.2468	0.176235	0.181715	0.212855	0.227235	0.252405	0.30895	0.351985	0.32615	0.27872	0.22793	0.231735	0.278915	0.27113	0.24043	0.277635	0.336465	0.30165
	s63	-0.09403	0.093995	0.282015	0.29754	0.31306	0.2816	0.25014	0.268125	0.286115	0.119895	-0.04633	0.09621	0.238745	0.2601	0.28145	0.303965	0.326485	0.263805	0.20113	0.24656	0.29199	0.28589	0.279785	0.3117	0.34362	0.364845	0.386065	0.34439	0.30271	0.33131	0.3599	0.36344	0.36698	0.324405	0.281825	0.319195	0.35656	0.402845	0.449135	0.33045	0.21176	0.321055	0.43035	0.32534	0.220335	0.287985	0.35563	0.27914
	s64	0.00138	-0.02613	-0.05365	-0.079295	-0.108515	-0.10107	-0.048715	0.00809	0.02446	0.043645	0.089665	0.13013	0.135505	0.133025	0.141395	0.108765	0.0862	0.10009	0.126425	0.14297	0.13552	0.128245	0.152095	0.178885	0.17313	0.151695	0.14534	0.157925	0.17348	0.181175	0.184765	0.20019	0.2245	0.237735	0.22733	0.21122	0.228075	0.259315	0.279455	0.274275	0.255765	0.263345	0.29476	0.298135	0.259295	0.24229	0.272595	0.289845
	s65	0.065275	0.01488	-0.03551	-0.042935	-0.03731	-0.039765	-0.03819	-0.018225	0.005435	0.03145	0.066355	0.10077	0.11519	0.118745	0.07204	0.021475	0.01691	0.05512	0.116835	0.174705	0.196845	0.19681	0.21978	0.255065	0.23834	0.190145	0.184035	0.23372	0.273865	0.23227	0.193785	0.23484	0.302845	0.321875	0.27537	0.235205	0.224065	0.213285	0.24355	0.282585	0.296265	0.301745	0.315755	0.322795	0.34146	0.358255	0.35251	0.326145
	s66	-0.1471	-0.08764	-0.028175	-0.02312	-0.0827	-0.142275	-0.09679	-0.0417	-0.016315	-0.01871	-0.021105	-0.00351	0.0096	0.001965	-0.040095	-0.08215	-0.0917467	-0.095875	-0.084315	-0.03579	0.01273	0.03266	0.042825	0.03354	-0.023205	-0.082285	-0.09232	-0.06778	-0.02799	0.00399	0.03001	0.024205	0.013965	0.005995	0.04861	0.11539	0.16752	0.129165	0.091415	0.081425	0.094695	0.091445	0.07095	0.06724	0.093955	0.139625	0.169315	0.169655
	s68	0.078915	0.08881	0.09871	0.06956	0.01928	-0.01543	-0.01046	-0.00443	0.041515	0.08665	0.099775	0.09944	0.10348	0.11018	0.11649	0.106685	0.093685	0.0834	0.07917	0.07828	0.099555	0.120445	0.106625	0.078995	0.06342	0.05687	0.04758	0.03981	0.03388	0.03364	0.0334	0.04057	0.05804	0.068415	0.06417	0.05725	0.048385	0.031805	0.0019	-0.01661	-0.012135	0.01957	0.05028	0.05729	0.046855	0.031435	0.0276137	0.038075
	s69	0.024465	0.03733	0.050525	0.08953	0.12735	0.116915	0.10412	0.10943	0.122985	0.155065	0.17657	0.16302	0.164475	0.204885	0.227975	0.21812	0.21257	0.21434	0.207615	0.20427	0.20889	0.196975	0.1834	0.199315	0.21943	0.20943	0.1937	0.19171	0.19738	0.20547	0.19879	0.18615	0.20524	0.2404	0.26527	0.285	0.272185	0.236005	0.2262	0.23107	0.219005	0.20945	0.217025	0.229055	0.242505	0.2437	0.23984	0.24631
	s70	0.0112864	0.0213064	0.0312303	0.0239659	0.0152721	0.0241557	0.0337607	0.0380148	0.046547	0.0445529	0.0380896	0.0473977	0.0698821	0.0852737	0.0918754	0.0876869	0.0838263	0.0856868	0.0912796	0.0997838	0.102622	0.102438	0.107941	0.114963	0.110663	0.103805	0.104872	0.108717	0.115749	0.122845	0.121184	0.116837	0.125125	0.138196	0.145394	0.151693	0.163415	0.17407	0.171516	0.158467	0.155408	0.175242	0.193385	0.188028	0.179749	0.186456	0.194023	0.186909
	s71	0.10368	0.05959	0.015495	0.006215	0.023075	0.039805	0.0581	0.075355	0.04126	0.003665	0.00093	0.0177	0.03393	0.0624605	0.093165	0.09141	0.07003	0.079035	0.13522	0.17197	0.162395	0.14223	0.153165	0.162345	0.14879	0.11856	0.08215	0.047185	0.02602	0.038645	0.069315	0.091805	0.10384	0.100215	0.095035	0.100565	0.114195	0.123275	0.124425	0.12517	0.11349	0.101665	0.10572	0.126695	0.146545	0.14443	0.13967	0.14606
	s72	-0.073235	-0.1258	-0.178365	-0.179805	-0.175225	-0.133165	-0.0918	-0.07442	-0.07009	-0.12335	-0.12459	-0.067735	-0.030435	-0.003415	0.002635	-0.012975	-0.02913	-0.024655	-0.01472	-0.028765	-0.05282	-0.04825	-0.0454166	-0.021955	0.014365	0.0466	0.07654	0.103485	0.126975	0.13194	0.088985	0.052855	0.08249	0.1199	0.13167	0.140125	0.17704	0.21178	0.22121	0.22296	0.221075	0.24569	0.273915	0.279155	0.282825	0.30123	0.30863	0.30291
	s73	-0.1426	-0.106045	-0.06949	-0.024105	0.02763	0.066035	0.053925	0.041085	0.04931	0.066135	0.095265	0.11829	0.106995	0.01116	-0.080895	-0.03656	0.031325	0.06503	0.07589	0.11377	0.189855	0.261675	0.255095	0.230795	0.176145	0.11919	0.08914	0.123725	0.16141	0.15274	0.12525	0.118085	0.166205	0.20734	0.16704	0.0918	0.05542	0.09033	0.130295	0.1682	0.197665	0.19253	0.166615	0.16019	0.1885	0.205165	0.205295	0.2046
	s74	0.005635	-0.02156	-0.04876	-0.06206	-0.08103	-0.02378	0.057315	0.04381	0.007125	0.00257	-0.03994	-0.065115	-0.044075	-0.005	0.027825	0.052475	0.07554	0.076055	0.07657	0.060315	0.046395	0.089365	0.127685	0.076115	0.01355	0.02479	0.05848	0.076785	0.0953	0.076885	0.062415	0.085135	0.10436	0.11581	0.127265	0.106605	0.08639	0.094385	0.094395	0.078805	0.106235	0.153405	0.10589	0.02842	0.05329	0.151435	0.19628	0.12935
	s75	-0.1882	-0.072665	0.042865	0.05744	0.01553	-0.047605	-0.139235	-0.22916	-0.19955	-0.161945	-0.099765	-0.029645	0.033745	0.028775	0.018895	-0.0385	-0.0746	-0.03739	-0.007415	-0.009435	-0.06071	-0.10922	-0.07804	-0.0149089	0.008965	-0.023225	-0.042955	-0.01307	0.022565	0.01768	-0.017215	-0.033165	-0.009105	0.009645	0.050805	0.10938	0.159655	0.135015	0.052815	0.01572	0.018495	0.05251	0.07453	0.05939	0.019775	0.003825	0.04257	0.08018
	s76	0.13231	0.045115	-0.042085	-0.080235	-0.11713	-0.04093	0.04172	0.079415	0.112005	0.160535	0.205325	0.164795	0.119395	0.11401	0.117125	0.09605	0.070225	0.06177	0.060995	0.078145	0.093305	0.121455	0.15274	0.17461	0.19998	0.19407	0.159345	0.131245	0.125595	0.107075	0.080905	0.06875	0.03436	0.0571	0.115995	0.0869	0.072865	0.091115	0.08166	0.087345	0.06415	0.03923	0.12257	0.1952	0.14234	0.10615	0.1555	0.18614
	s77	-0.097735	-0.089675	-0.08381	-0.13194	-0.170825	-0.10116	-0.03989	-0.041605	-0.03401	0.02362	0.06141	0.01785	-0.017135	-0.024215	-0.032655	-0.044695	-0.063825	-0.098475	-0.11519	-0.09903	-0.089615	-0.090655	-0.0971	-0.110655	-0.121455	-0.12915	-0.127335	-0.11639	-0.072045	-0.000265	-0.03567	-0.14611	-0.141315	-0.068095	-0.05184	-0.064065	-0.03075	0.02154	0.02776	0.018215	0.023615	0.03312	0.06349	0.098325	0.087895	0.07026	0.07139	0.07456
	s78	-0.06394	-0.07277	-0.081595	-0.097525	-0.108345	-0.081085	-0.04323	-0.019125	-0.026055	-0.021495	-0.008915	-0.019235	-0.018755	-0.02302	-0.100685	-0.186425	-0.18523	-0.18436	-0.19251	-0.15262	-0.13868	-0.159225	-0.144765	-0.126515	-0.123255	-0.12004	-0.10164	-0.0742	-0.05238	-0.0381	-0.02583	-0.03918	-0.052675	-0.03734	-0.0238	-0.00637	0.01332	0.05842	0.105975	0.097865	0.06945	0.09543	0.1516	0.181645	0.169975	0.122345	0.07533	0.07358
	s79	-0.028105	-0.03567	-0.043235	-0.0271	-0.00289	0.0142	0.023965	0.03194	0.04169	0.04872	0.02261	-0.00465	0.0008	0.01191	0.015315	0.01448	0.0169876	0.01339	0.005335	0.00125	0.001525	0.016925	0.03231	0.044115	0.036535	0.03357	0.05767	0.067455	0.03288	-0.00312415	0.003095	0.01703	0.04177	0.063975	0.054555	0.06726	0.09722	0.119655	0.12503	0.11549	0.09925	0.090315	0.094355	0.094075	0.09506	0.10397	0.10507	0.088165
	s80	0.023205	0.045465	0.067715	0.061775	0.053285	0.08346	0.12599	0.13725	0.13185	0.11921	0.08382	0.07362	0.136045	0.183945	0.185975	0.191365	0.195305	0.19286	0.201345	0.225875	0.2404	0.226575	0.221915	0.254325	0.27849	0.26387	0.263315	0.27554	0.2838	0.31488	0.31721	0.266815	0.241205	0.26508	0.291695	0.297395	0.33033	0.37811	0.341325	0.279605	0.256155	0.255105	0.27286	0.299255	0.284405	0.2242	0.198245	0.24833
	s81	0.068525	0.090675	0.114215	0.10924	0.10338	0.127385	0.160515	0.208205	0.235575	0.21779	0.184335	0.158965	0.156165	0.166195	0.16524	0.17935	0.20519	0.21268	0.206785	0.195665	0.180895	0.12594	0.09219	0.11661	0.119935	0.092175	0.104135	0.152375	0.165515	0.151585	0.13479	0.12398	0.136385	0.14368	0.095005	0.067025	0.100425	0.113305	0.09543	0.08657	0.106275	0.163425	0.148085	0.046165	0.03977	0.121925	0.112505	0.037885
	s82	0.01833	-0.012955	-0.03544	-0.001625	0.06209	0.167255	0.18859	0.15852	0.13421	0.075775	-0.017645	-0.043235	0.041355	0.132905	0.22069	0.249025	0.21983	0.214355	0.23327	0.258495	0.26274	0.252565	0.263025	0.25968	0.196545	0.17005	0.189035	0.19529	0.19627	0.2008	0.19987	0.20389	0.21655	0.238535	0.251545	0.242755	0.219705	0.212875	0.22712	0.231105	0.242735	0.25567	0.26021	0.253935	0.230275	0.203735	0.194535	0.19124
	s83	0.0112864	0.0213064	0.0312303	0.0239659	0.0152721	0.0241557	0.0337607	0.0380148	0.046547	0.0445529	0.0380896	0.0473977	0.0698821	0.0852737	0.0918754	0.0876869	0.0838263	0.0856868	0.0912796	0.0997838	0.102622	0.102438	0.107941	0.114963	0.110663	0.103805	0.104872	0.108717	0.115749	0.122845	0.121184	0.116837	0.125125	0.138196	0.145394	0.151693	0.163415	0.17407	0.171516	0.158467	0.155408	0.175242	0.193385	0.188028	0.179749	0.186456	0.194023	0.186909
[truncated: 53 more columns]

## Sheet: Surface03 Rubber
Knee joint moment
X轴	100%Gait cycle	1	2	3	4	5	6	7	8	9	10	11	12	13	14	15	16	17	18	19	20	21	22	23	24	25	26	27	28	29	30	31	32	33	34	35	36	37	38	39	40	41	42	43	44	45	46	47	48
	s25	-0.91363	-0.94885	-0.984065	-1.07638	-1.15725	-0.96594	-0.6236	-0.307475	-0.03374	0.24618	0.413075	0.49431	0.364105	0.220865	-0.016485	-0.15563	-0.1148	-0.017615	0.039955	0.111205	0.31999	0.623255	0.863955	1.05367	1.20922	1.31289	1.41323	1.46688	1.51399	1.54388	1.57639	1.66466	1.77759	1.87272	1.94404	2.00889	2.0473	2.08473	2.0754	2.05938	2.01858	1.95022	1.94273	2.077	2.15666	2.11339	2.0935	2.14948
	s49	-0.73896	-0.98829	-1.21676	-1.02744	-0.73689	-0.25604	0.146905	0.274805	0.286465	0.27537	0.203295	0.093665	-0.06023	-0.220885	-0.20173	-0.146465	0.050345	0.28163	0.49881	0.653735	0.674525	0.78124	0.99705	1.01978	0.89486	0.99142	1.20182	1.24494	1.23802	1.29323	1.3692	1.43947	1.49453	1.54706	1.5523	1.49741	1.52262	1.54598	1.5043	1.48826	1.49763	1.51366	1.46297	1.35762	1.36447	1.45639	1.35892	1.10458
	s52	-0.647375	-1.36871	-2.09004	-2.13737	-1.6572	-1.16552	-0.591015	-0.01651	0.21075	0.27679	0.27488	0.062335	-0.15021	-0.535255	-0.96212	-1.27995	-1.4088	-1.53764	-0.866025	-0.131215	0.209385	0.13607	0.06398	0.01579	-0.03241	0.107035	0.366565	0.58395	0.596635	0.609315	0.51673	0.38555	0.37419	0.65238	0.930565	0.926795	0.874685	0.853595	0.8763	0.899	0.87888	0.85769	0.87737	0.932345	0.983195	0.995885	1.00857	1.00195
	s56	-0.45794	-0.879215	-1.30049	-1.12263	-0.82522	-0.60088	-0.421685	-0.28785	-0.247515	0.000715	0.408985	0.44872	0.163675	0.015185	0.012235	-0.03795	-0.08835	-0.094415	-0.159795	-0.139	0.00459	0.18266	0.39355	0.598195	0.806925	1.01565	1.08721	1.15878	1.19194	1.20614	1.25755	1.35959	1.45789	1.51003	1.49922	1.39362	1.43651	1.71419	1.91325	1.92692	1.94952	2.05974	2.02734	1.96424	2.04902	2.14374	2.19181	2.21353
	s57	-0.85464	-0.780205	-0.714865	-0.943285	-1.17759	-1.01665	-0.771495	-0.4529	-0.14673	-0.09518	-0.102935	-0.25445	-0.584725	-0.9625	-1.16013	-1.00181	-0.65206	-0.152395	0.273555	0.52099	0.56223	0.424335	0.321915	0.20819	0.137485	0.19505	0.350415	0.55459	0.731185	0.862675	0.98304	1.11278	1.12952	1.09328	1.10837	1.14913	1.20844	1.26672	1.39058	1.5312	1.49874	1.42161	1.44778	1.51493	1.5866	1.6077	1.53547	1.47345
	s58	-0.804275	-1.4363	-2.01822	-1.52423	-1.03652	-0.840935	-0.61885	-0.29116	-0.00497	0.18162	0.21332	-0.1768	-0.624055	-1.07201	-1.31727	-1.16244	-0.910355	-0.72728	-0.498185	-0.215005	-0.04466	0.020745	-0.00513	-0.00487	0.04885	0.151155	0.37056	0.507235	0.54157	0.617845	0.69273	0.745865	0.783075	0.852275	0.987565	1.0796	1.08878	1.12035	1.23839	1.33614	1.31219	1.29917	1.38024	1.45009	1.43453	1.39027	1.39352	1.47307
	s59	-0.55443	-0.7653	-0.97618	-1.04433	-1.06323	-0.800375	-0.438955	-0.06758	0.17407	0.2755	0.25919	0.19465	0.151685	0.04835	0.05005	0.13195	0.25647	0.38474	0.55473	0.708845	0.806505	0.89833	1.009	1.14281	1.2969	1.40631	1.46202	1.52008	1.61442	1.70975	1.76561	1.82175	1.88629	1.93833	1.98396	2.05133	2.15938	2.25518	2.28009	2.31517	2.36664	2.38205	2.39126	2.45376	2.53312	2.58317	2.59314	2.54123
	s60	0.07432	-0.606845	-1.28802	-1.31197	-1.33065	-0.986725	-0.619755	-0.223445	0.17929	0.33535	0.45015	0.49855	0.563045	0.40156	0.208585	0.067545	-0.09239	-0.116195	-0.09944	0.042475	0.1984	0.36727	0.569965	0.703595	0.80409	0.85786	0.89165	0.970985	1.07829	1.14594	1.20257	1.29296	1.3706	1.40639	1.45795	1.52862	1.57384	1.62898	1.69619	1.74862	1.83795	1.89141	1.87284	1.89857	1.98488	2.05739	2.09118	2.10386
	s61	-2.54266	-2.26801	-1.99334	-1.57239	-0.90068	-0.228965	0.01889	0.11537	0.188345	0.061645	-0.06506	-0.205075	-0.359885	-0.5147	-0.46714	-0.38164	-0.27715	-0.101425	0.0743	0.2237	0.35395	0.4842	0.556065	0.624685	0.714175	0.848875	0.98358	1.02741	1.0293	1.03255	1.05994	1.08733	1.09832	1.08674	1.07516	1.08051	1.09038	1.10054	1.11219	1.12385	1.16253	1.22553	1.28853	1.27468	1.25178	1.23738	1.24682	1.25625
	s62	-1.13291	-1.96354	-2.5558	-1.77739	-0.95105	-0.01086	0.45629	0.332135	0.081915	-0.254975	-0.60597	-0.96189	-0.798055	-0.56666	-0.268105	-0.025755	-0.03068	0.05493	0.32163	0.49207	0.55887	0.649875	0.755135	0.8434	0.926805	1.01785	1.1103	1.21263	1.27877	1.21829	1.17606	1.16489	1.23823	1.39006	1.39076	1.31591	1.47028	1.67674	1.55811	1.43856	1.41172	1.41209	1.49014	1.45158	1.24341	1.32809	1.64705	1.50759
	s63	-0.82439	-1.03964	-1.25489	-0.991035	-0.658515	-0.195875	0.136135	0.471205	0.77352	0.68029	0.638075	0.68396	0.76086	0.961625	1.13891	1.20748	1.29846	1.44317	1.54878	1.71673	1.89071	1.99076	2.07547	2.09538	2.11967	2.14321	2.16674	2.21608	2.26545	2.25606	2.22633	2.22912	2.26769	2.25544	2.19218	2.1772	2.19565	2.10476	2.02221	2.06256	2.06817	2.02892	1.94929	1.77523	1.66643	1.53804	1.38078	1.44842
	s64	-0.74074	-1.06688	-1.39301	-1.24118	-0.973275	-0.902345	-0.87864	-0.56122	-0.05426	0.304065	0.351455	0.326855	0.111235	-0.1691	-0.45483	-0.66686	-0.76691	-0.73571	-0.54674	-0.321555	-0.10559	0.068165	0.17744	0.27428	0.36487	0.45179	0.553375	0.640785	0.685435	0.726785	0.789295	0.86538	0.93253	0.96272	0.992905	1.07835	1.16852	1.26483	1.35714	1.36624	1.34142	1.38958	1.47884	1.51003	1.44283	1.38834	1.39297	1.42525
	s65	-0.526665	-0.511705	-0.496755	-0.469445	-0.44297	-0.405375	-0.25509	-0.1	0.002235	0.037535	0.060825	0.02032	-0.029355	-0.049585	-0.004405	0.00189	-0.004475	0.023365	0.189435	0.311405	0.438605	0.544785	0.6223	0.68492	0.801175	0.883805	0.932595	0.978325	1.09129	1.19361	1.23958	1.27526	1.33452	1.37536	1.33278	1.31173	1.31851	1.45204	1.55471	1.60555	1.62105	1.63678	1.651	1.67178	1.6826	1.58959	1.49657	1.4602
	s66	-1.94068	-1.58535	-1.23002	-0.91914	-0.6879	-0.45666	-0.063315	0.33265	0.63689	0.485175	0.303215	-0.03381	-0.375885	-0.648045	-0.535925	-0.355585	-0.2154	-0.055595	0.11682	0.28523	0.353875	0.36325	0.31987	0.2923	0.36628	0.43733	0.48179	0.488525	0.484915	0.492765	0.505545	0.518035	0.512335	0.50618	0.521665	0.54814	0.55559	0.48567	0.425015	0.49148	0.625835	0.713	0.594495	0.472045	0.424785	0.442565	0.461555	0.457025
	s68	-0.979515	-1.21644	-1.45338	-1.1481	-0.741825	-0.35718	-0.01045	0.183755	0.27865	0.313	0.24701	0.1433	-0.07144	-0.277315	-0.294255	-0.289215	-0.121505	0.05709	0.290515	0.528745	0.726395	0.90308	1.02399	1.09059	1.15321	1.26435	1.3979	1.3982	1.34747	1.36128	1.44754	1.58442	1.67834	1.62632	1.521	1.46582	1.53229	1.68153	1.67786	1.54781	1.46244	1.46962	1.48611	1.427	1.32235	1.28144	1.32301	1.31381
	s69	-1.05727	-0.862175	-0.64845	-0.21121	0.171873	0.257085	0.30024	0.203215	0.114725	0.04545	0.004835	0.01008	0.022205	0.042355	0.260675	0.64886	0.90151	1.06946	1.1973	1.30732	1.35261	1.3785	1.60044	1.85804	1.94783	2.02365	2.15191	2.2739	2.32065	2.39173	2.59651	2.74969	2.73088	2.73048	2.77151	2.88948	3.13055	3.21407	3.11377	3.08005	3.10338	3.19356	3.32551	3.30103	3.20702	3.20389	3.22802	3.22275
	s70	-1.54082	-1.45625	-1.37167	-0.87804	-0.370815	0.113445	0.588815	0.50288	0.324175	-0.03156	-0.473645	-0.68112	-0.807665	-0.72157	-0.462465	-0.15123	0.189095	0.39932	0.465435	0.53047	0.633375	0.740215	0.825545	0.887775	0.883315	0.95877	1.21582	1.27583	0.949235	0.860875	1.30709	1.58455	1.40213	1.26791	1.35356	1.43497	1.42103	1.39709	1.41669	1.43423	1.41724	1.39878	1.42031	1.46019	1.43728	1.38683	1.36434	1.33109
	s71	-1.16711	-1.21616	-1.2652	-1.02893	-0.65492	-0.325	-0.07738	0.16416	0.149965	0.135775	0.08568	0.020025	-0.05062	-0.1297	-0.20323	-0.163135	-0.12304	-0.005405	0.14224	0.31173	0.514625	0.701925	0.68116	0.6604	0.73675	0.84648	0.95709	1.06893	1.16038	1.05299	0.94561	1.05739	1.23558	1.33612	1.33856	1.34228	1.35568	1.36908	1.34131	1.30265	1.30597	1.35756	1.39675	1.35952	1.32228	1.3217	1.3295	1.32669
	s72	-0.83532	-0.990141	-1.12596	-0.872077	-0.540599	-0.207533	0.108947	0.34119	0.475416	0.523324	0.525838	0.471412	0.407907	0.340899	0.347685	0.412712	0.520911	0.668776	0.856715	1.05788	1.23682	1.37567	1.49262	1.59392	1.6925	1.81318	1.94256	2.04925	2.12601	2.19788	2.28394	2.37403	2.4379	2.50732	2.57857	2.63881	2.71728	2.79433	2.83964	2.89705	2.95656	2.97335	2.99839	3.07806	3.13773	3.12685	3.12564	3.15794
	s73	-1.1444	-1.49385	-1.84331	-1.24507	-0.376055	0.108935	0.28671	0.42003	0.464445	0.486075	0.32539	0.1647	-0.03379	-0.237015	-0.417885	-0.587585	-0.546585	-0.242215	0.063025	0.371315	0.6796	0.671555	0.663515	0.685825	0.716815	0.77082	0.843245	0.88113	0.84994	0.849765	1.09761	1.34546	1.20897	1.02445	1.06441	1.21661	1.30155	1.30242	1.305	1.31365	1.32228	1.23832	1.15434	1.25294	1.40372	1.3541	1.14418	1.06629
	s74	-0.58178	-0.98788	-1.39399	-1.0219	-0.53335	-0.19545	0.297065	0.543725	0.221225	0.047095	7.5e-05	-0.087005	-0.218925	-0.277875	-0.258075	-0.092965	0.102915	0.29636	0.42091	0.509045	0.553935	0.60728	0.71856	0.826265	0.860505	0.882995	0.94253	1.0394	1.10974	1.15845	1.26271	1.36545	1.33793	1.26748	1.30156	1.3905	1.48338	1.56753	1.54149	1.4511	1.40504	1.41231	1.46328	1.592	1.66477	1.46709	1.27323	1.36322
	s75	-0.066	-0.61408	-1.16216	-1.34184	-0.89	-0.43816	-0.02513	0.37403	0.72789	0.69668	0.66548	0.64597	0.63946	0.63294	0.54531	0.44246	0.35902	0.34833	0.33765	0.40782	0.53681	0.6658	0.68775	0.70375	0.7702	0.94596	1.12172	1.24374	1.34095	1.42956	1.36328	1.29699	1.29315	1.37518	1.4572	1.50169	1.53617	1.57563	1.64162	1.70762	1.75836	1.79537	1.83238	1.79187	1.74224	1.73239	1.83393	1.93547
	s76	-1.18901	-1.38204	-1.57508	-1.35068	-1.10413	-0.697165	-0.23799	-0.36346	-0.659175	-0.481825	-0.14264	-0.00861	0.040885	-0.134365	-0.42878	-0.67652	-0.890025	-0.97717	-0.95795	-0.77789	-0.358575	0.00339	0.180115	0.333805	0.47777	0.558175	0.523195	0.53908	0.701885	0.85719	0.925835	0.967965	1.01907	1.07612	1.09964	1.13414	1.24316	1.35684	1.41168	1.43591	1.52517	1.68846	1.77771	1.83712	1.92223	1.83234	1.67144	1.64658
	s77	-0.523445	-0.91573	-1.28591	-1.33309	-1.31262	-0.79463	-0.31539	0.012175	0.25716	0.241825	0.222285	0.15599	0.08154	-0.00208	-0.0843	-0.154365	-0.1841	-0.13029	-0.03048	0.087795	0.24675	0.419085	0.53432	0.613295	0.711995	0.814	0.879365	0.94284	1.00582	1.05862	1.05514	1.0401	1.06885	1.13763	1.22193	1.28371	1.31868	1.34561	1.39132	1.45419	1.47511	1.45022	1.46558	1.55158	1.62399	1.57963	1.47572	1.58784
	s78	-1.2596	-0.87243	-0.485255	-0.070225	0.31849	0.37962	0.223415	0.118395	0.031925	-0.056645	-0.09448	-0.08709	-0.035395	0.02916	0.1089	0.19253	0.22422	0.29906	0.499725	0.68983	0.822495	0.94657	0.998515	1.03304	1.08333	1.13822	1.19301	1.241	1.2844	1.33245	1.37017	1.42376	1.49998	1.5826	1.58871	1.51347	1.54258	1.57375	1.55751	1.61917	1.66255	1.55462	1.43019	1.60214	1.7801	1.68392	1.62858	1.61649
	s79	-0.57083	-0.72268	-0.87453	-0.92108	-0.880145	-0.82917	-0.73216	-0.63132	-0.33523	-0.005125	0.287555	0.398925	0.42693	0.275425	0.08428	-0.123395	-0.256845	-0.264785	-0.19015	-0.064344	0.08773	0.221785	0.31056	0.406455	0.473085	0.52722	0.540635	0.5515	0.55702	0.588	0.61898	0.63631	0.638375	0.657035	0.70455	0.738715	0.75124	0.763765	0.7756	0.757885	0.7291	0.68723	0.649715	0.65688	0.68187	0.647995	0.591465	0.58687
	s80	-1.16174	-1.16528	-1.16881	-0.820075	-0.409065	0.02559	0.48195	0.6425	0.55321	0.48613	0.437495	0.34205	0.130445	-0.047395	-0.0442412	-0.026915	0.180895	0.416025	0.54278	0.64622	0.71007	0.759855	0.80762	0.82261	0.842055	0.90739	0.992455	1.08177	1.14959	1.17125	1.18585	1.2087	1.25685	1.34062	1.36743	1.34848	1.41538	1.50848	1.50663	1.49473	1.5674	1.6392	1.64563	1.63535	1.65294	1.68578	1.70809	1.7185
	s81	-0.49624	-0.52436	-0.54115	-0.305605	-0.08079	0.186935	0.434025	0.434615	0.435205	0.3613	0.285595	0.360725	0.489665	0.62822	0.76348	0.99648	1.24849	1.42297	1.53225	1.62287	1.77018	1.9387	2.06456	2.18666	2.32769	2.4599	2.52448	2.58393	2.71605	2.84085	2.85896	2.87812	2.95392	3.03694	3.12274	3.15583	3.06362	3.04753	3.2564	3.35347	3.02431	2.71151	2.89717	3.22396	3.19513	2.96033	2.77413	2.65343
	s82	-1.15072	-1.24992	-1.16572	-0.24615	0.21178	-0.220525	-0.27685	0.054205	0.17604	0.150715	-0.17994	-0.539915	-0.4965	-0.38252	-0.129575	0.112295	0.328495	0.47989	0.55236	0.592935	0.632705	0.745095	0.872235	1.00011	1.10932	1.1743	1.24099	1.3194	1.38706	1.43361	1.44446	1.4137	1.41657	1.53601	1.64396	1.68993	1.74609	1.60323	1.26897	1.45739	1.99622	1.78526	1.47344	1.6787	1.77831	1.64708	1.70497	1.58956
	s83	-0.566135	-0.816115	-1.03172	-1.08207	-0.967445	-0.607175	-0.144295	0.35877	0.475995	0.500745	0.301955	0.112985	-0.011795	-0.080135	-0.03093	0.059295	0.17088	0.2451	0.388005	0.71288	0.974475	1.03222	1.08926	1.15698	1.22228	1.30303	1.38063	1.46555	1.55875	1.64095	1.67776	1.70565	1.73897	1.7758	1.83089	1.91158	1.96656	1.96904	1.97933	2.10883	2.35142	2.0372	1.67867	2.16773	2.59347	2.14893	1.82664	2.16369
Y轴	100%Gait cycle
	s25	-0.19951	-0.236265	-0.273025	-0.209845	-0.143655	-0.212065	-0.329945	-0.395555	-0.37642	-0.36336	-0.352725	-0.33459	-0.34138	-0.418835	-0.626695	-0.736965	-0.675215	-0.59156	-0.60551	-0.658875	-0.6349	-0.54635	-0.501155	-0.489875	-0.492395	-0.53514	-0.584175	-0.631905	-0.67538	-0.654735	-0.62277	-0.63373	-0.669815	-0.689215	-0.68434	-0.68111	-0.67138	-0.66183	-0.67336	-0.68938	-0.707275	-0.753	-0.798565	-0.761515	-0.72588	-0.748015	-0.784565	-0.80703
	s49	0.007835	0.043925	0.07937	-0.011355	-0.1355	-0.262765	-0.366385	-0.44822	-0.499715	-0.50312	-0.52223	-0.579985	-0.62593	-0.65004	-0.63238	-0.61298	-0.579935	-0.54081	-0.681045	-0.855255	-0.93447	-0.941695	-0.849725	-0.801785	-0.820805	-0.84634	-0.891595	-0.893585	-0.86447	-0.90396	-0.96997	-0.98475	-0.974525	-1.00547	-1.03524	-1.04684	-1.0802	-1.11766	-1.1324	-1.12329	-1.12488	-1.13802	-1.1059	-1.05484	-1.04433	-1.07113	-1.03596	-0.95992
	s52	-0.5287	-0.51918	-0.509655	-0.322095	0.004795	0.270045	0.091475	-0.087105	-0.370875	-0.703495	-0.895985	-0.6541	-0.412215	-0.276775	-0.167145	-0.16878	-0.363275	-0.55777	-0.619675	-0.671105	-0.636755	-0.512335	-0.394355	-0.401835	-0.409315	-0.4298	-0.45862	-0.48095	-0.4718	-0.46265	-0.499615	-0.553485	-0.571385	-0.502345	-0.43331	-0.45055	-0.48258	-0.508835	-0.52692	-0.545015	-0.569205	-0.593545	-0.594375	-0.574895	-0.560485	-0.592975	-0.62547	-0.63296
	s56	-0.65874	-0.441035	-0.223335	-0.0565	0.10279	0.110945	0.0103	-0.10411	-0.122675	-0.040845	0.097515	0.18097	0.16629	0.120795	0.087435	0.079615	0.084145	0.06935	0.01673	-0.022705	-0.023165	0.003305	0.04597	0.078115	0.098005	0.11789	0.158365	0.198835	0.191835	0.176075	0.20033	0.241865	0.24424	0.228385	0.234495	0.200915	0.180595	0.210815	0.21784	0.18154	0.183555	0.232375	0.225665	0.181655	0.192145	0.236015	0.249875	0.22461
	s57	-0.0248	0.05027	0.117235	0.055555	0.00467264	0.003715	0.016685	-0.01622	-0.12487	-0.145925	-0.05507	-0.00105	0.0186	0.010415	-0.015965	-0.07878	-0.25467	-0.48212	-0.54	-0.454825	-0.38829	-0.340935	-0.29801	-0.25151	-0.29038	-0.41233	-0.4486	-0.43845	-0.40208	-0.34319	-0.353525	-0.39039	-0.402695	-0.40729	-0.42208	-0.44196	-0.43831	-0.422425	-0.441775	-0.45177	-0.457805	-0.503465	-0.507835	-0.461535	-0.475935	-0.511085	-0.477035	-0.452255
	s58	-0.396735	-0.221695	-0.04951	0.021025	0.0628601	-0.13695	-0.31974	-0.340085	-0.346415	-0.31576	-0.236435	-0.160135	-0.19817	-0.306455	-0.313605	-0.27142	-0.350925	-0.487035	-0.502945	-0.442275	-0.398715	-0.40675	-0.472525	-0.486295	-0.398155	-0.344045	-0.416805	-0.491875	-0.52027	-0.537585	-0.56075	-0.590705	-0.6122	-0.640025	-0.683495	-0.704865	-0.67635	-0.680375	-0.765215	-0.799505	-0.75485	-0.74993	-0.772325	-0.80385	-0.835565	-0.80759	-0.77348	-0.784905
	s59	0.240215	0.156605	0.073005	0.070225	0.06587	0.047795	0.014485	-0.03339	-0.049515	-0.06475	-0.08974	-0.0866	-0.10448	-0.130385	-0.13009	-0.13644	-0.14606	-0.151155	-0.151985	-0.14659	-0.13186	-0.13904	-0.178535	-0.17818	-0.16572	-0.18481	-0.175325	-0.164945	-0.161815	-0.177955	-0.20518	-0.22848	-0.24573	-0.24381	-0.23281	-0.243625	-0.28952	-0.32947	-0.37143	-0.415645	-0.42877	-0.428005	-0.42984	-0.41863	-0.418225	-0.460365	-0.479415	-0.444725
	s60	-0.76155	-0.325895	0.10976	0.030765	-0.059875	-0.1434	-0.23131	-0.416255	-0.594745	-0.57945	-0.561215	-0.43151	-0.288085	-0.28558	-0.29897	-0.275825	-0.233875	-0.22869	-0.239285	-0.293585	-0.36757	-0.376135	-0.35619	-0.3633	-0.369055	-0.42348	-0.514035	-0.555605	-0.57054	-0.538445	-0.522125	-0.5672	-0.593965	-0.618745	-0.63034	-0.604785	-0.61462	-0.62155	-0.58256	-0.619535	-0.70843	-0.7435	-0.7734	-0.78311	-0.742935	-0.719895	-0.765005	-0.79307
	s61	0.03507	0.11227	0.189465	0.10478	-0.257415	-0.619615	-0.63009	-0.51494	-0.40022	-0.28915	-0.17808	-0.21734	-0.42363	-0.629925	-0.751705	-0.857645	-0.918535	-0.810505	-0.70247	-0.683115	-0.728245	-0.77338	-0.8325	-0.892395	-0.947135	-0.990705	-1.03428	-1.06431	-1.08809	-1.11345	-1.16715	-1.22087	-1.25202	-1.25219	-1.25235	-1.2344	-1.21164	-1.18312	-1.12401	-1.06489	-1.05949	-1.10244	-1.14537	-1.17485	-1.20274	-1.21579	-1.18731	-1.15884
	s62	-0.588925	-0.571125	-0.541085	-0.44064	-0.42389	-0.605905	-0.753535	-0.85817	-0.790685	-0.604865	-0.477235	-0.369975	-0.4926	-0.638265	-0.63559	-0.66499	-0.835505	-0.866085	-0.61679	-0.4976	-0.51852	-0.53146	-0.539705	-0.513765	-0.47806	-0.474545	-0.470175	-0.42296	-0.396785	-0.44421	-0.47407	-0.47407	-0.47782	-0.48505	-0.50142	-0.52236	-0.50297	-0.474415	-0.50807	-0.54025	-0.541505	-0.534345	-0.50315	-0.508775	-0.567955	-0.57774	-0.548005	-0.546445
	s63	-0.0955	-0.06959	-0.043685	-0.06244	-0.09841	-0.35888	-0.60615	-0.69667	-0.832185	-0.993165	-1.0567	-1.16019	-1.18371	-1.06541	-0.91221	-0.712595	-0.65511	-0.521185	-0.390725	-0.598175	-0.77982	-0.8137	-0.84672	-0.84975	-0.856485	-0.892585	-0.928685	-0.963555	-0.995295	-1.00367	-1.00881	-0.972095	-0.948795	-0.95962	-0.936785	-0.8774	-0.855655	-0.90924	-0.93097	-0.90446	-0.89218	-0.90051	-0.85136	-0.65634	-0.538535	-0.634075	-0.70288	-0.69797
	s64	-0.581365	-0.388905	-0.196445	-0.015055	0.14795	0.078825	-0.16496	-0.360325	-0.378435	-0.38097	-0.390345	-0.40132	-0.40505	-0.40076	-0.408855	-0.4642	-0.505915	-0.481845	-0.516535	-0.56324	-0.580715	-0.61088	-0.682285	-0.74229	-0.698825	-0.62382	-0.59619	-0.55653	-0.55277	-0.63881	-0.738605	-0.81871	-0.882425	-0.85973	-0.83703	-0.79027	-0.742355	-0.721755	-0.705885	-0.715175	-0.76771	-0.81966	-0.820245	-0.820985	-0.82718	-0.81993	-0.77653	-0.73018
	s65	-0.225435	-0.29628	-0.36713	-0.395735	-0.410775	-0.43449	-0.40614	-0.360945	-0.36279	-0.425485	-0.476175	-0.49904	-0.525155	-0.55234	-0.52872	-0.505265	-0.530335	-0.585555	-0.617875	-0.624025	-0.642415	-0.65475	-0.648075	-0.65873	-0.66721	-0.63714	-0.59097	-0.56895	-0.59074	-0.631805	-0.63281	-0.608755	-0.57048	-0.566675	-0.566135	-0.569715	-0.57623	-0.601685	-0.62287	-0.619135	-0.545155	-0.469945	-0.516605	-0.615035	-0.694025	-0.68824	-0.68246	-0.625995
	s66	0.25242	0.08155	-0.08932	-0.2582	-0.40554	-0.55287	-0.609475	-0.581555	-0.509215	-0.422465	-0.34608	-0.323805	-0.33473	-0.353755	-0.409085	-0.46365	-0.489775	-0.47666	-0.456745	-0.42614	-0.457545	-0.494885	-0.5037	-0.455395	-0.430585	-0.433855	-0.444875	-0.447335	-0.461805	-0.43343	-0.40245	-0.40557	-0.445575	-0.451965	-0.44359	-0.440635	-0.462115	-0.45032	-0.43715	-0.44906	-0.48854	-0.49835	-0.440115	-0.381005	-0.383025	-0.39112	-0.399095	-0.4418
	s68	-0.35475	-0.30298	-0.25121	-0.172165	-0.090735	-0.31803	-0.681065	-0.83688	-0.795865	-0.706095	-0.549595	-0.403965	-0.437315	-0.52726	-0.67225	-0.79253	-0.783255	-0.781855	-0.76764	-0.738635	-0.75716	-0.810695	-0.79781	-0.692845	-0.61392	-0.631585	-0.667245	-0.660745	-0.627105	-0.594005	-0.58358	-0.590415	-0.58703	-0.575125	-0.56183	-0.57053	-0.60869	-0.678365	-0.67692	-0.61008	-0.564535	-0.56404	-0.57722	-0.55987	-0.52259	-0.52265	-0.575465	-0.582555
	s69	0.06337	-0.057445	-0.18375	-0.375975	-0.558115	-0.68481	-0.772555	-0.730465	-0.632665	-0.40951	-0.339695	-0.515225	-0.60835	-0.60536	-0.628795	-0.67489	-0.726525	-0.78163	-0.78384	-0.762535	-0.85306	-0.977125	-0.934605	-0.86179	-0.8652	-0.874955	-0.90618	-0.928255	-0.84049	-0.77201	-0.809575	-0.8402	-0.84769	-0.85051	-0.84283	-0.86492	-0.934615	-0.94512	-0.886555	-0.865065	-0.875345	-0.90659	-0.95094	-0.945705	-0.91844	-0.91535	-0.919505	-0.91767
	s70	-0.19548	0.03932	0.274125	-8e-05	-0.302405	-0.47218	-0.622115	-0.648255	-0.655385	-0.499135	-0.302365	-0.3187	-0.438825	-0.5061	-0.52236	-0.49965	-0.421865	-0.372525	-0.39544	-0.458815	-0.5063	-0.516025	-0.5064	-0.464545	-0.406745	-0.4164	-0.536105	-0.631595	-0.641715	-0.63169	-0.658025	-0.724225	-0.795225	-0.81184	-0.74805	-0.709275	-0.73049	-0.72913	-0.6929	-0.70706	-0.76013	-0.74099	-0.69435	-0.694535	-0.67508	-0.634715	-0.618115	-0.63779
	s71	-0.220118	-0.15333	-0.0917282	-0.102365	-0.138966	-0.241221	-0.364623	-0.435393	-0.459029	-0.448592	-0.400887	-0.342553	-0.334936	-0.349759	-0.375906	-0.410003	-0.448756	-0.46711	-0.466248	-0.480722	-0.504656	-0.509295	-0.503191	-0.4948	-0.484416	-0.485805	-0.500752	-0.509798	-0.509632	-0.509279	-0.526788	-0.547361	-0.560816	-0.563448	-0.562025	-0.565645	-0.57614	-0.583437	-0.581787	-0.586593	-0.60022	-0.604591	-0.600982	-0.587723	-0.582535	-0.59608	-0.596533	-0.588627
	s72	-0.220118	-0.15333	-0.0917282	-0.102365	-0.138966	-0.241221	-0.364623	-0.435393	-0.459029	-0.448592	-0.400887	-0.342553	-0.334936	-0.349759	-0.375906	-0.410003	-0.448756	-0.46711	-0.466248	-0.480722	-0.504656	-0.509295	-0.503191	-0.4948	-0.484416	-0.485805	-0.500752	-0.509798	-0.509632	-0.509279	-0.526788	-0.547361	-0.560816	-0.563448	-0.562025	-0.565645	-0.57614	-0.583437	-0.581787	-0.586593	-0.60022	-0.604591	-0.600982	-0.587723	-0.582535	-0.59608	-0.596533	-0.588627
	s73	0.19662	0.0556	-0.085415	-0.25598	-0.434975	-0.56202	-0.647505	-0.69902	-0.68259	-0.639165	-0.379745	-0.12032	-0.131095	-0.175645	-0.26745	-0.38288	-0.44797	-0.450135	-0.456525	-0.47771	-0.49889	-0.3763	-0.25372	-0.233735	-0.243065	-0.19679	-0.10602	-0.08419	-0.200225	-0.295885	-0.22854	-0.16119	-0.147215	-0.13991	-0.11013	-0.069105	-0.0588	-0.08688	-0.12358	-0.19044	-0.2573	-0.17473	-0.09216	-0.050135	-0.019695	-0.03994	-0.10074	-0.13134
	s74	-0.3465	-0.361945	-0.377395	-0.19769	0.096995	-0.06123	-0.600775	-0.8167	-0.703285	-0.62227	-0.398655	-0.17054	-0.059475	-0.09255	-0.15432	-0.287915	-0.391215	-0.39517	-0.335265	-0.326375	-0.42079	-0.50531	-0.482905	-0.45934	-0.42741	-0.39702	-0.43709	-0.50572	-0.475295	-0.399145	-0.415785	-0.472455	-0.49759	-0.506415	-0.50429	-0.501905	-0.52978	-0.56344	-0.57766	-0.583045	-0.58132	-0.57333	-0.56231	-0.56332	-0.566235	-0.53891	-0.507235	-0.5637
	s75	-0.97302	-0.35135	0.27031	0.54073	0.20901	-0.12271	-0.23462	-0.26803	-0.31962	-0.5258	-0.73198	-0.67977	-0.34046	-0.00115	-0.06568	-0.20594	-0.32162	-0.34517	-0.36873	-0.3977	-0.43062	-0.46354	-0.53218	-0.60281	-0.62627	-0.54751	-0.46876	-0.40473	-0.3475	-0.30059	-0.4394	-0.57821	-0.63497	-0.57892	-0.52286	-0.48923	-0.46157	-0.44246	-0.46888	-0.49531	-0.47023	-0.39882	-0.3274	-0.43024	-0.55357	-0.61775	-0.51632	-0.41488
	s76	-0.53017	-0.34607	-0.161965	-0.113855	-0.06912	-0.167445	-0.27994	-0.419305	-0.59042	-0.62602	-0.603275	-0.463855	-0.266205	-0.19837	-0.21582	-0.288685	-0.40098	-0.435555	-0.393015	-0.407695	-0.482155	-0.52914	-0.50948	-0.454615	-0.360315	-0.303705	-0.42897	-0.530255	-0.4558	-0.361065	-0.32629	-0.346515	-0.42796	-0.48871	-0.53034	-0.58578	-0.636535	-0.66182	-0.65018	-0.650665	-0.68911	-0.72211	-0.70816	-0.67448	-0.71213	-0.79971	-0.796075	-0.73113
	s77	0.19961	0.0267	-0.13521	-0.079165	-0.01976	0.023885	0.03662	-0.053665	-0.159675	-0.32393	-0.364	-0.154465	-0.018905	0.00641	-0.001315	-0.020515	-0.00804	0.007735	0.01955	0.04039	0.055825	0.067925	0.067945	0.053545	0.04225	0.037225	0.046165	0.045565	0.044085	0.06055	0.016615	-0.054655	-0.04788	-0.00588	0.01011	-0.033515	-0.09697	-0.10693	-0.08924	-0.079185	-0.10054	-0.137085	-0.113235	-0.066875	-0.09119	-0.11669	-0.11591	-0.12014
	s78	0.047835	-0.00712	-0.062075	-0.166705	-0.249915	-0.315475	-0.38263	-0.43456	-0.44392	-0.385675	-0.26112	-0.17386	-0.16974	-0.202915	-0.24285	-0.24777	-0.295865	-0.34877	-0.346595	-0.34207	-0.346945	-0.357205	-0.44458	-0.543865	-0.56068	-0.536785	-0.536185	-0.563835	-0.58048	-0.586095	-0.602565	-0.65613	-0.70814	-0.7569	-0.81031	-0.8441	-0.85657	-0.831245	-0.797715	-0.814885	-0.843355	-0.832775	-0.815375	-0.8701	-0.91201	-0.867965	-0.8594	-0.8808
	s79	0.084865	-9e-05	-0.08505	-0.020295	0.11927	0.182615	-0.027605	-0.238695	-0.44841	-0.620405	-0.65621	-0.58569	-0.518305	-0.468375	-0.43554	-0.50412	-0.52025	-0.480155	-0.45072	-0.45498	-0.46119	-0.46515	-0.48193	-0.482145	-0.49198	-0.51082	-0.528865	-0.511925	-0.49901	-0.52861	-0.558205	-0.52405	-0.473125	-0.464985	-0.511585	-0.552475	-0.56482	-0.57716	-0.611595	-0.660415	-0.699645	-0.63959	-0.57964	-0.568745	-0.60626	-0.625885	-0.58168	-0.57722
	s80	-0.131075	-0.06842	-0.00576	-0.090185	-0.203385	-0.266975	-0.30508	-0.315805	-0.307185	-0.281755	-0.225775	-0.189645	-0.24062	-0.291055	-0.28345	-0.279895	-0.34537	-0.414615	-0.46318	-0.52715	-0.54778	-0.5265	-0.517335	-0.537815	-0.571215	-0.590955	-0.590675	-0.61995	-0.68027	-0.752405	-0.789085	-0.74189	-0.697255	-0.722865	-0.77327	-0.791235	-0.77999	-0.752435	-0.705515	-0.69532	-0.73862	-0.76993	-0.768215	-0.752535	-0.72819	-0.710765	-0.726515	-0.765485
	s81	0.006525	-0.13969	-0.277685	-0.309775	-0.34019	-0.3452	-0.353745	-0.34912	-0.33717	-0.32264	-0.31504	-0.346875	-0.386125	-0.36288	-0.3099	-0.284355	-0.278225	-0.27395	-0.27088	-0.28213	-0.292525	-0.27038	-0.235935	-0.211885	-0.1962	-0.179785	-0.157015	-0.147415	-0.130065	-0.1069	-0.10825	-0.110135	-0.09852	-0.086115	-0.074855	-0.062545	-0.0551	-0.04163	-0.00279	0.024605	0.04989	0.08411	0.01809	-0.07398	-0.03282	0.05175	0.1041	0.127055
	s82	-0.661845	-0.168645	0.202555	-0.0341827	-0.256985	-0.43891	-0.52751	-0.516755	-0.337125	-0.080875	-0.09736	-0.15524	-0.24334	-0.34152	-0.483395	-0.584185	-0.543495	-0.513495	-0.5118	-0.507485	-0.49262	-0.486005	-0.478605	-0.44226	-0.416355	-0.430035	-0.439475	-0.433205	-0.41996	-0.387475	-0.38479	-0.41614	-0.43199	-0.42741	-0.42248	-0.41728	-0.42632	-0.422005	-0.344855	-0.303795	-0.349085	-0.40244	-0.42465	-0.376175	-0.3152	-0.318535	-0.319425	-0.31117
	s83	-0.04357	0.014255	0.03449	-0.10137	-0.24461	-0.390085	-0.52612	-0.650195	-0.68075	-0.68449	-0.459515	-0.27467	-0.369215	-0.449175	-0.498665	-0.55684	-0.625515	-0.782155	-0.906015	-0.87983	-0.873175	-0.90582	-0.924305	-0.91331	-0.900425	-0.912725	-0.868685	-0.815965	-0.85585	-0.89667	-0.905095	-0.90296	-0.905065	-0.90721	-0.909545	-0.93856	-0.96835	-1.02574	-1.05687	-1.03837	-1.06459	-1.14789	-1.1985	-0.99584	-0.83291	-1.03117	-1.1833	-1.12326
Z轴	100%Gait cycle
	s25	0.030755	0.04209	0.053425	0.06063	0.065405	0.07399	0.07843	0.056985	0.03022	0.01687	0.02659	0.033895	0.060465	0.1099	0.20328	0.25923	0.246575	0.224515	0.24169	0.26845	0.241955	0.174195	0.13891	0.133535	0.135515	0.16003	0.188415	0.21029	0.230085	0.231655	0.230045	0.23867	0.254945	0.265755	0.267885	0.26993	0.256455	0.24215	0.23046	0.22432	0.22929	0.24375	0.248135	0.219955	0.21187	0.24014	0.256405	0.235685
	s49	0.04034	0.043295	0.04613	0.07065	0.093305	0.077385	0.06497	0.095635	0.133315	0.14769	0.17427	0.22296	0.278335	0.327715	0.318565	0.300235	0.26225	0.21594	0.27746	0.373685	0.432775	0.414025	0.288715	0.247105	0.293125	0.300755	0.30663	0.31581	0.3129	0.340545	0.38012	0.37741	0.356995	0.36151	0.36978	0.37635	0.37965	0.39163	0.401765	0.39362	0.38746	0.370735	0.334315	0.301395	0.294445	0.31378	0.3257	0.321485
	s52	0.11225	0.14116	0.17007	0.154525	0.104185	0.054905	0.0132	-0.0285	0.017325	0.103795	0.159135	0.117975	0.07682	0.06478	0.059805	0.085835	0.16559	0.245345	0.252855	0.254655	0.23118	0.181155	0.134685	0.157565	0.18045	0.17014	0.13859	0.111745	0.10771	0.10368	0.150015	0.21482	0.23555	0.14975	0.063955	0.088185	0.13127	0.16392	0.181815	0.19972	0.224505	0.249455	0.23451	0.1851	0.14323	0.171095	0.198955	0.20642
	s56	0.11584	0.083185	0.050535	0.03354	0.017345	0.01922	0.040745	0.05347	0.03602	0.00322	-0.060515	-0.11754	-0.129575	-0.110265	-0.07999	-0.05227	-0.03218	-0.00189	0.049625	0.0896	0.105715	0.104155	0.09239	0.086505	0.083695	0.08088	0.053145	0.0254	0.036555	0.05559	0.04363	0.01387	0.010065	0.028235	0.029565	0.05227	0.07325	0.05534	0.043395	0.069555	0.09452	0.089645	0.0998	0.12385	0.115705	0.097435	0.1019	0.142325
	s57	0.019505	0.01579	0.01406	0.057105	0.098715	0.082805	0.05527	0.054635	0.072325	0.04153	-0.015715	-0.012135	0.02388	0.065385	0.088685	0.09956	0.16046	0.21693	0.18443	0.11703	0.091845	0.104325	0.096885	0.0704	0.10387	0.186255	0.211795	0.200255	0.181695	0.150255	0.13921	0.138345	0.13156	0.124195	0.147285	0.18561	0.190425	0.176535	0.16642	0.151035	0.171875	0.226855	0.215875	0.15515	0.156185	0.18451	0.17487	0.171535
	s58	0.08678	0.10938	0.132045	0.107915	0.081415	0.07381	0.06457	0.04628	0.02904	-0.005685	-0.03838	-0.001185	0.07643	0.170065	0.206395	0.170375	0.17314	0.214265	0.1901	0.122745	0.0916	0.101215	0.14908	0.160845	0.089265	0.033295	0.04868	0.077465	0.09523	0.10321	0.12766	0.147295	0.133725	0.12886	0.14374	0.14728	0.12586	0.131365	0.18407	0.197	0.17063	0.17326	0.183555	0.18559	0.200155	0.214335	0.214855	0.214845
	s59	-0.01103	0.0243	0.05963	0.07406	0.085725	0.067185	0.04249	0.03482	0.029705	0.02994	0.046265	0.05257	0.075665	0.11883	0.13043	0.132785	0.125525	0.11541	0.099055	0.07856	0.059595	0.06191	0.074265	0.05292	0.03218	0.03649	0.02198	0.014465	0.021735	0.039925	0.056615	0.07102	0.08224	0.082755	0.0901	0.108415	0.115155	0.115515	0.14294	0.16711	0.17515	0.18743	0.188125	0.16051	0.14278	0.15991	0.169205	0.154285
	s60	0.194675	0.071275	-0.05212	-0.007005	0.04119	0.056455	0.073885	0.14292	0.20741	0.21601	0.22894	0.179115	0.120375	0.131385	0.149325	0.140195	0.122685	0.124255	0.131425	0.17892	0.241655	0.237865	0.2143	0.2306	0.2462	0.29069	0.360685	0.394305	0.405825	0.3706	0.340245	0.37068	0.4113	0.44727	0.45524	0.430315	0.42711	0.43404	0.423875	0.432355	0.456475	0.484155	0.516015	0.50009	0.46012	0.46585	0.508445	0.507445
	s61	0.182445	0.117365	0.052285	0.045145	0.13734	0.229525	0.22752	0.19187	0.155885	0.117065	0.07824	0.123285	0.261515	0.399745	0.432005	0.444395	0.433935	0.33778	0.241625	0.207225	0.217715	0.228215	0.25394	0.28051	0.302645	0.31518	0.327715	0.33402	0.33744	0.34138	0.35459	0.3678	0.370965	0.36031	0.34966	0.340725	0.33224	0.32031	0.28994	0.259565	0.252025	0.26503	0.27803	0.289735	0.30128	0.302855	0.276535	0.250215
	s62	0.139475	0.137595	0.121925	0.026925	-0.03935	-0.037405	0.01915	0.14397	0.17935	0.15324	0.06177	-0.052585	0.010865	0.09448	0.124355	0.17415	0.31158	0.348525	0.184495	0.110295	0.13285	0.14855	0.160225	0.153435	0.14137	0.15543	0.16821	0.138885	0.12494	0.164825	0.190425	0.19174	0.19866	0.210795	0.22691	0.24502	0.24397	0.238565	0.22878	0.220635	0.22706	0.222955	0.1888	0.178875	0.204195	0.213065	0.20877	0.18767
	s63	0.071992	0.0584764	0.0458145	0.0483975	0.0619875	0.0774577	0.0883914	0.0998766	0.105808	0.102349	0.0866479	0.0706479	0.0829657	0.107743	0.128291	0.14718	0.16435	0.172484	0.168732	0.169225	0.179223	0.181425	0.175244	0.171347	0.166182	0.161955	0.164892	0.168604	0.170538	0.172029	0.185433	0.200752	0.20947	0.205778	0.199539	0.203536	0.212375	0.216821	0.215344	0.212911	0.215092	0.224256	0.226869	0.204246	0.191585	0.215979	0.22994	0.220256
	s64	0.04573	0.014675	-0.01638	-0.03692	-0.05147	-0.041825	-0.01556	0.003885	0.00813	0.02058	0.048115	0.069415	0.068475	0.059895	0.05597	0.0715	0.08932	0.08404	0.104725	0.127425	0.125145	0.130945	0.170895	0.20734	0.18141	0.13593	0.108265	0.076515	0.076595	0.12511	0.17405	0.206	0.232785	0.234235	0.235685	0.1982	0.15822	0.15046	0.152485	0.16442	0.19175	0.214695	0.210355	0.207305	0.20373	0.193595	0.17501	0.16107
	s65	0.032865	0.02797	0.02307	0.03181	0.06616	0.101835	0.09004	0.069875	0.077605	0.108055	0.130755	0.14183	0.157185	0.17273	0.157565	0.142705	0.157495	0.190485	0.208375	0.215015	0.22702	0.229015	0.215705	0.22492	0.24499	0.236495	0.215425	0.21186	0.23882	0.261615	0.26392	0.25522	0.237965	0.23133	0.24132	0.261295	0.27974	0.28205	0.28408	0.27426	0.22842	0.181935	0.20205	0.24538	0.28463	0.2948	0.30496	0.264315
	s66	-0.00806	0.027645	0.06335	0.08646	0.09044	0.094425	0.076145	0.038695	-0.000545	-0.012405	-0.02046	0.00135	0.027035	0.047915	0.04918	0.05299	0.056855	0.04953	0.038685	0.023735	0.05032	0.08094	0.09492	0.07458	0.039535	0.013325	0.003115	0.01286	0.0459	0.05507	0.05835	0.068545	0.097855	0.10852	0.11021	0.11451	0.141275	0.15047	0.157135	0.15224	0.148605	0.13334	0.10913	0.08504	0.085905	0.086475	0.086265	0.085245
	s68	0.08634	0.107535	0.128725	0.109295	0.08204	0.0736	0.075715	0.068295	0.051475	0.037885	0.02274	0.01052	0.04743	0.09899	0.14856	0.189115	0.1845	0.18308	0.153925	0.112785	0.10384	0.116015	0.10092	0.049015	0.004505	-0.007615	-0.00681796	0.010865	0.02239	0.02062	0.021215	0.024845	0.022055	0.01531	0.01956	0.040125	0.056925	0.07228	0.071725	0.05144	0.04418	0.053385	0.06327	0.061525	0.05172	0.05572	0.079765	0.075605
	s69	0.07827	0.088485	0.09818	0.101655	0.11266	0.16508	0.20924	0.225885	0.208155	0.113055	0.088085	0.175325	0.2266	0.23592	0.244085	0.25127	0.2517	0.24792	0.24971	0.25398	0.33505	0.439165	0.4027	0.34068	0.34648	0.35793	0.376775	0.39011	0.337365	0.29658	0.32157	0.34775	0.37792	0.38995	0.361175	0.343155	0.34233	0.337585	0.32826	0.314605	0.297235	0.29942	0.31382	0.302925	0.280785	0.28358	0.29386	0.29248
	s70	0.02254	-0.005135	-0.03281	0.00049	0.03669	0.04517	0.051015	0.067035	0.08488	0.06842	0.0424	0.05426	0.09425	0.11731	0.118005	0.10015	0.05735	0.033495	0.0469	0.083175	0.115205	0.12417	0.116645	0.081825	0.024065	0.01901	0.11418	0.197875	0.229315	0.22431	0.19951	0.21631	0.275035	0.29706	0.250045	0.218815	0.24106	0.2534	0.23744	0.24046	0.247655	0.222445	0.203635	0.21351	0.215475	0.206495	0.19643	0.18696
	s71	0.073315	0.07904	0.08476	0.079375	0.068635	0.063695	0.069595	0.07529	0.072275	0.069265	0.054165	0.033825	0.029635	0.0527	0.076485	0.114975	0.153455	0.15846	0.15049	0.14739	0.15172	0.1539	0.127305	0.100715	0.10093	0.11036	0.11257	0.10476	0.098975	0.11302	0.127065	0.14739	0.16961	0.16384	0.12272	0.090785	0.12866	0.16653	0.18403	0.196135	0.20337	0.205005	0.20334	0.181275	0.159205	0.16694	0.18148	0.177705
	s72	0.071992	0.0584764	0.0458145	0.0483975	0.0619875	0.0774577	0.0883914	0.0998766	0.105808	0.102349	0.0866479	0.0706479	0.0829657	0.107743	0.128291	0.14718	0.16435	0.172484	0.168732	0.169225	0.179223	0.181425	0.175244	0.171347	0.166182	0.161955	0.164892	0.168604	0.170538	0.172029	0.185433	0.200752	0.20947	0.205778	0.199539	0.203536	0.212375	0.216821	0.215344	0.212911	0.215092	0.224256	0.226869	0.204246	0.191585	0.215979	0.22994	0.220256
	s73	-0.085775	-0.09347	-0.10116	-0.007915	0.11418	0.177105	0.192705	0.21884	0.26605	0.2912	0.139815	-0.01157	-0.000615	0.03063	0.075915	0.128215	0.16362	0.177915	0.19693	0.23248	0.26803	0.19037	0.11271	0.11543	0.141115	0.111015	0.03629	0.021355	0.126	0.21319	0.16072	0.10825	0.089605	0.075185	0.05124	0.02254	0.022975	0.05982	0.10124	0.158675	0.21611	0.172615	0.129125	0.099345	0.073485	0.081625	0.11696	0.142245
	s74	0.049025	0.0679	0.086775	0.04676	-0.01773	0.020195	0.138665	0.182785	0.17001	0.15748	0.09031	0.02878	0.010045	0.02993	0.053395	0.10673	0.149975	0.147055	0.117425	0.11733	0.17249	0.222125	0.209445	0.195125	0.1647	0.134935	0.16563	0.21211	0.191055	0.13851	0.13971	0.17292	0.202995	0.228455	0.230185	0.220795	0.210105	0.199425	0.20093	0.213505	0.222575	0.229	0.220425	0.185625	0.16077	0.1636	0.16551	0.190385
	s75	0.26781	0.06198	-0.14385	-0.21984	-0.07324	0.07335	0.11751	0.12509	0.14138	0.23173	0.32209	0.29818	0.14733	-0.00352	0.01772	0.07123	0.12077	0.15541	0.19006	0.22303	0.25479	0.28654	0.34625	0.40751	0.42193	0.33484	0.24776	0.18329	0.12927	0.08455	0.20737	0.33019	0.39	0.36318	0.33635	0.31486	0.2948	0.2797	0.29114	0.30259	0.2851	0.24156	0.19803	0.31738	0.45589	0.53431	0.44448	0.35465
	s76	0.191835	0.169065	0.14629	0.107155	0.06579	0.044815	0.021895	0.086415	0.18523	0.21154	0.2051	0.13994	0.046085	0.0223948	0.04393	0.094655	0.167645	0.205215	0.208025	0.219245	0.23087	0.239275	0.23996	0.215165	0.138085	0.08757	0.17764	0.243005	0.1603	0.067275	0.039445	0.04974	0.089485	0.11519	0.13389	0.160175	0.175725	0.176695	0.173095	0.181505	0.194675	0.201725	0.192355	0.15699	0.175345	0.278155	0.326835	0.283035
	s77	-0.060105	-0.02441	0.01025	0.008085	0.00329	0.000595	0.00287	0.002355	0.023975	0.12562	0.15733	0.04908	-0.02141	-0.03483	-0.02233	0.00258	0.005335	0.00089	-0.000155	-0.00049	-0.00204	-0.010026	-0.00798	0.00788826	0.0245	0.0330424	0.02557	0.0327	0.033705	0.013845	0.05568	0.123515	0.11839	0.06947	0.03121	0.055065	0.111835	0.12367	0.09321	0.062945	0.100715	0.168025	0.147575	0.091775	0.11193	0.148505	0.148855	0.13736
	s78	-0.01812	0.001775	0.021675	0.04822	0.065485	0.08845	0.12415	0.15799	0.17655	0.15592	0.09124	0.043545	0.03886	0.05414	0.075125	0.076955	0.11167	0.150775	0.14282	0.1277	0.1127	0.103135	0.172035	0.25169	0.27652	0.27563	0.277875	0.284125	0.279385	0.261775	0.25646	0.282655	0.30213	0.308205	0.331265	0.37589	0.390475	0.36092	0.33757	0.333085	0.332885	0.34516	0.367935	0.364575	0.33224	0.30213	0.31131	0.33009
	s79	0.00275	-0.00176	-0.00627	-0.02039	-0.038895	-0.051275	-0.02055	0.010435	0.03629	0.04623	0.04142	0.04872	0.06114	0.07936	0.095055	0.117255	0.113155	0.090315	0.074445	0.072065	0.068575	0.061535	0.07157	0.078945	0.081995	0.084475	0.082175	0.072615	0.068355	0.08202	0.095695	0.094215	0.08873	0.09293	0.10982	0.124705	0.126415	0.128125	0.141385	0.160735	0.174855	0.15792	0.1413	0.137915	0.14582	0.1466	0.126855	0.11965
	s80	0.16313	0.145775	0.128415	0.149085	0.177245	0.176375	0.16009	0.153015	0.15861	0.154785	0.132865	0.12394	0.163125	0.19991	0.209165	0.21971	0.227345	0.229065	0.24308	0.27503	0.279945	0.25818	0.241275	0.242155	0.26039	0.273445	0.25412	0.235185	0.2582	0.34045	0.39594	0.34946	0.287625	0.27402	0.2985	0.327	0.332505	0.31518	0.28041	0.274265	0.29976	0.312905	0.301675	0.281435	0.25902	0.245895	0.25351	0.2694
	s81	0.033755	0.098315	0.15816	0.161755	0.168155	0.18553	0.201345	0.194215	0.18545	0.18777	0.19017	0.20598	0.229555	0.218005	0.18417	0.155585	0.135605	0.127425	0.13502	0.157345	0.16812	0.145305	0.11687	0.104635	0.09707	0.08716	0.0922682	0.10576	0.07326	0.039375	0.063445	0.073865	0.03214	0.00242	0.00029	-0.000595	0.00592	-0.00205	-0.042985	-0.0631	-0.068935	-0.09054	-0.045425	0.02294	-0.007365	-0.071215	-0.09776	-0.09098
	s82	0.16672	0.02982	-0.074935	-0.019985	0.035105	0.083175	0.12078	0.147865	0.055325	-0.08933	-0.06941	-0.031155	0.03177	0.1034	0.194915	0.256585	0.231625	0.21512	0.213785	0.210685	0.20091	0.206795	0.207055	0.17627	0.156655	0.170705	0.185505	0.20958	0.22701	0.21738	0.22416	0.262215	0.280765	0.24755	0.200205	0.186495	0.22579	0.280155	0.285455	0.2345	0.164905	0.247595	0.328915	0.229565	0.17045	0.241265	0.270725	0.290885
	s83	0.062715	0.0567	0.060575	0.106545	0.145835	0.170645	0.17908	0.176495	0.17118	0.164295	0.09881	0.04982	0.11177	0.159895	0.182385	0.214335	0.25483	0.34227	0.397495	0.3392	0.30868	0.34691	0.36517	0.35041	0.339895	0.347335	0.32279	0.293715	0.32505	0.360455	0.37525	0.376325	0.384055	0.385505	0.37931	0.401095	0.42636	0.467205	0.459575	0.39433	0.349735	0.469715	0.57765	0.234135	-0.02463	0.32597	0.617635	0.505155
[truncated: 53 more columns]
