# Supplementary material for: Influences of footstrike patterns and overground conditions on lower extremity kinematics and kinetics during running: Statistical parametric mapping analysis
Source: PLoS One. 2025 Feb 6;20(2):e0317853. doi: 10.1371/journal.pone.0317853 (PMC11801536; doi:10.1371/journal.pone.0317853)
Supplement: S1 Data — (ZIP) [file pone.0317853.s001.zip › Supporting Information/NON-REARFOOT/Angle/Data-nRFS-Knee-angle.xlsx]

## Sheet: Surface01 Grass
Knee joint angle
X轴	100%Gait cycle	1	2	3	4	5	6	7	8	9	10	11	12	13	14	15	16	17	18	19	20	21	22	23	24	25	26	27	28	29	30	31	32	33	34	35	36	37	38	39	40	41	42	43	44	45	46	47	48
	s25	-6.42087	-7.12014	-7.8194	-8.58976	-9.38207	-10.207	-11.0716	-11.9871	-13.0137	-14.0683	-15.2167	-16.3718	-17.5295	-18.6744	-19.8288	-20.9548	-22.0427	-23.1048	-24.1783	-25.2402	-26.3003	-27.3545	-28.3974	-29.4156	-30.3938	-31.3317	-32.2191	-33.0292	-33.7907	-34.5083	-35.1876	-35.8135	-36.4082	-36.8934	-37.3209	-37.6581	-37.9256	-38.1457	-38.2877	-38.4017	-38.407	-38.3981	-38.3084	-38.206	-38.0484	-37.8675	-37.6497	-37.3868
	s49	-21.9884	-22.5299	-23.0713	-23.766	-24.4766	-25.3443	-26.2424	-27.1132	-27.9932	-28.8398	-29.6749	-30.4359	-31.1538	-31.7787	-32.3334	-32.7906	-33.2263	-33.6645	-34.0898	-34.5	-34.8568	-35.2119	-35.569	-35.8896	-36.2078	-36.5217	-36.8356	-37.1054	-37.3761	-37.5087	-37.6061	-37.6478	-37.6622	-37.6065	-37.4986	-37.2638	-37.0069	-36.7273	-36.4126	-36.044	-35.6326	-35.1949	-34.6849	-34.015	-33.3779	-32.9053	-32.4149	-31.8346
	s52	-16.502	-17.2151	-17.9282	-18.7882	-19.7361	-20.72	-21.8094	-22.8998	-24.0368	-25.1723	-26.3102	-27.4336	-28.5257	-29.4882	-30.4276	-31.2435	-32.006	-32.7347	-33.4315	-34.1106	-34.7808	-35.4675	-36.1532	-36.8406	-37.5543	-38.2832	-39.0166	-39.7354	-40.3727	-40.9637	-41.4931	-41.9995	-42.4811	-42.8548	-43.168	-43.392	-43.5293	-43.6408	-43.6734	-43.6948	-43.6861	-43.6545	-43.5802	-43.4198	-43.2555	-43.0183	-42.7728	-42.5011
	s56	-18.2455	-18.915	-19.5844	-20.4018	-21.2602	-22.2105	-23.2012	-24.3047	-25.5346	-26.6935	-27.7818	-28.9422	-30.2661	-31.5526	-32.6631	-33.755	-34.8173	-35.8308	-36.7793	-37.6422	-38.322	-38.9026	-39.4915	-40.0389	-40.555	-40.9783	-41.3054	-41.5779	-41.7398	-41.7517	-41.727	-41.7616	-41.7506	-41.7967	-41.9223	-42.0148	-42.0566	-42.0491	-42.0328	-41.9691	-41.9015	-41.799	-41.6989	-41.5645	-41.4254	-41.349	-41.3073	-41.2256
	s57	-19.234	-19.84	-20.4461	-21.1531	-21.9393	-22.7604	-23.8338	-24.9072	-26.0702	-27.2749	-28.4793	-29.6831	-30.8868	-31.9305	-32.9354	-33.8391	-34.5677	-35.2962	-35.8131	-36.3133	-36.8006	-37.2743	-37.7457	-38.1736	-38.6015	-39.0135	-39.4152	-39.7806	-39.9695	-40.1585	-40.4204	-40.709	-40.9782	-41.2007	-41.4233	-41.6523	-41.8825	-42.1061	-42.3203	-42.5346	-42.5401	-42.5403	-42.5315	-42.5148	-42.4953	-42.45	-42.4047	-42.3162
	s58	-17.6013	-17.8211	-18.0538	-18.4098	-18.7841	-19.2335	-19.7075	-20.2334	-20.7958	-21.4117	-22.0175	-22.5843	-23.1391	-23.6544	-24.1718	-24.674	-25.1731	-25.6576	-26.1288	-26.5921	-27.0289	-27.451	-27.8581	-28.2755	-28.6784	-29.1241	-29.6396	-30.2178	-30.8537	-31.484	-32.1256	-32.7914	-33.476	-34.1624	-34.819	-35.3941	-35.9758	-36.498	-36.9764	-37.3723	-37.7396	-38.0468	-38.3062	-38.5221	-38.7079	-38.895	-39.1051	-39.2461
	s59	-22.1707	-23.0799	-23.9891	-25.0218	-26.0798	-27.3616	-28.7562	-30.2652	-31.8716	-33.4674	-34.9965	-36.4777	-37.7591	-38.9942	-40.0656	-41.0986	-42.0009	-42.8326	-43.5472	-44.2114	-44.8231	-45.386	-45.9276	-46.4296	-46.9152	-47.3869	-47.8347	-48.2576	-48.663	-49.0512	-49.3904	-49.6827	-49.9415	-50.1513	-50.3519	-50.4975	-50.6047	-50.6329	-50.6554	-50.6606	-50.6564	-50.5917	-50.5113	-50.4259	-50.3414	-50.2309	-50.0829	-49.9206
	s60	-18.7332	-19.248	-19.7661	-20.4528	-21.1648	-22.1426	-23.1698	-24.341	-25.5624	-26.817	-28.0808	-29.3055	-30.4825	-31.5492	-32.5228	-33.4223	-34.2345	-35.0119	-35.7009	-36.3805	-37.0278	-37.6684	-38.2969	-38.9246	-39.5641	-40.2205	-40.8857	-41.5588	-42.2387	-42.9228	-43.5799	-44.2321	-44.8377	-45.4219	-45.9496	-46.4279	-46.86	-47.2461	-47.5341	-47.7649	-47.9617	-48.1075	-48.2618	-48.4124	-48.4175	-48.4186	-48.4936	-48.5386
	s61	-23.2243	-23.8072	-24.3901	-25.1696	-26.0076	-26.9267	-27.8937	-28.8952	-29.9706	-31.0461	-32.1308	-33.2059	-34.1475	-35.0525	-35.8514	-36.5902	-37.2559	-37.849	-38.3987	-38.9211	-39.4082	-39.8846	-40.375	-40.842	-41.36	-41.8204	-42.2726	-42.6748	-43.0887	-43.477	-43.8334	-44.1568	-44.4639	-44.7018	-44.9002	-45.0461	-45.1756	-45.2598	-45.2811	-45.2815	-45.2289	-45.1708	-45.0704	-44.9648	-44.8236	-44.6728	-44.491	-44.285
	s62	-22.8077	-23.7456	-24.7191	-25.8664	-27.0338	-28.24	-29.4416	-30.6357	-31.8108	-32.9776	-34.1111	-35.2391	-36.373	-37.4999	-38.5358	-39.5374	-40.4752	-41.3385	-42.1461	-42.941	-43.7269	-44.4645	-45.1791	-45.802	-46.4025	-46.9134	-47.3842	-47.7501	-48.0652	-48.3092	-48.4369	-48.5221	-48.5644	-48.5685	-48.5467	-48.5356	-48.5508	-48.5605	-48.4887	-48.413	-48.3519	-48.3343	-48.2901	-48.0879	-47.829	-47.5142	-47.1084	-46.6425
	s63	-31.428	-32.2406	-33.0567	-34.1379	-35.2214	-36.381	-37.5371	-38.6448	-39.7544	-40.8408	-41.9274	-43.0054	-44.0811	-45.1638	-46.2409	-47.2677	-48.2705	-49.1622	-50.0322	-50.7376	-51.4085	-51.8795	-52.3341	-52.696	-53.0235	-53.2204	-53.3817	-53.4314	-53.4483	-53.4106	-53.3627	-53.3024	-53.2096	-53.0359	-52.8718	-52.7162	-52.5187	-52.2817	-52.0351	-51.7565	-51.4619	-51.14	-50.777	-50.3903	-49.9809	-49.543	-49.0891	-48.6093
	s64	-16.5224	-17.076	-17.6296	-18.3398	-19.1468	-20.0353	-21.1496	-22.2661	-23.5483	-24.8657	-26.1201	-27.3041	-28.4471	-29.4413	-30.4119	-31.2676	-32.0805	-32.7965	-33.398	-33.9525	-34.4183	-34.8536	-35.2425	-35.5989	-35.9445	-36.2893	-36.6216	-36.9292	-37.2162	-37.5334	-37.8354	-38.1022	-38.3377	-38.5039	-38.6511	-38.7344	-38.7439	-38.7008	-38.5341	-38.3544	-38.0431	-37.7042	-37.3293	-36.8577	-36.3821	-35.9052	-35.4365	-34.9437
	s65	-21.9467	-22.8142	-23.6817	-24.589	-25.5345	-26.4779	-27.3678	-28.2577	-29.1421	-30.0229	-30.8869	-31.6837	-32.4805	-33.1822	-33.8306	-34.4569	-35.0021	-35.5473	-36.0721	-36.5834	-37.0658	-37.5023	-37.9368	-38.3219	-38.6953	-39.0543	-39.3716	-39.6876	-39.9775	-40.2479	-40.4697	-40.6585	-40.8228	-40.899	-40.946	-40.9511	-40.8493	-40.7605	-40.6767	-40.5796	-40.3741	-40.1309	-39.911	-39.6885	-39.4397	-39.1557	-38.9166	-38.6984
	s66	-18.0031	-18.5421	-19.0811	-19.6629	-20.3126	-20.9624	-21.7684	-22.6109	-23.4621	-24.371	-25.2799	-26.1118	-26.8858	-27.6556	-28.3792	-29.0976	-29.7966	-30.441	-31.0856	-31.72	-32.3426	-32.9406	-33.4882	-34.0344	-34.5921	-35.1595	-35.6949	-36.1473	-36.5878	-36.9717	-37.2207	-37.4614	-37.6692	-37.8708	-38.041	-38.1268	-38.1917	-38.2255	-38.2217	-38.1623	-38.0446	-37.9171	-37.8392	-37.6405	-37.426	-37.2242	-37.0647	-36.8974
	s68	-12.0085	-12.6009	-13.1933	-13.9522	-14.7288	-15.6995	-16.7212	-17.8487	-19.0326	-20.208	-21.3846	-22.4942	-23.5326	-24.4992	-25.3405	-26.147	-26.865	-27.556	-28.1304	-28.6762	-29.1112	-29.5266	-29.8301	-30.114	-30.312	-30.4883	-30.6945	-30.9102	-31.0699	-31.2318	-31.4263	-31.6164	-31.8188	-32.0124	-32.2195	-32.3381	-32.4489	-32.5245	-32.5857	-32.581	-32.5385	-32.4628	-32.3646	-32.1785	-31.8856	-31.5496	-31.2968	-31.0683
	s69	-16.6512	-17.5665	-18.498	-19.554	-20.6465	-21.8702	-23.1381	-24.4601	-25.7827	-27.0961	-28.3804	-29.6339	-30.8116	-31.9609	-33.0834	-34.1933	-35.2685	-36.3499	-37.391	-38.3983	-39.3674	-40.3087	-41.1912	-42.042	-42.8243	-43.5486	-44.2392	-44.8447	-45.3698	-45.8176	-46.1595	-46.4345	-46.6736	-46.8986	-47.0131	-47.0365	-46.9465	-46.8949	-46.7702	-46.6409	-46.5914	-46.5239	-46.425	-46.3044	-46.1712	-46.0379	-45.9038	-45.6446
	s70	-15.1653	-16.0053	-16.8453	-17.929	-19.0349	-20.3206	-21.6423	-22.936	-24.2203	-25.3956	-26.5164	-27.5794	-28.601	-29.5945	-30.5597	-31.4312	-32.1715	-32.8679	-33.4766	-34.1018	-34.7765	-35.4566	-36.1641	-36.8649	-37.4912	-38.1174	-38.5755	-39.0336	-39.2862	-39.5201	-39.6847	-39.8355	-39.7253	-39.528	-39.4511	-39.4343	-39.3864	-39.3163	-39.2237	-39.1088	-38.9576	-38.7557	-38.5456	-38.3192	-38.0745	-37.7746	-37.4648	-37.1054
	s71	-11.5194	-12.3329	-13.1464	-14.2215	-15.3622	-16.6633	-18.0783	-19.4816	-20.9173	-22.3645	-23.79	-25.1884	-26.4626	-27.6598	-28.751	-29.8132	-30.7492	-31.6653	-32.4869	-33.1304	-33.6822	-34.1869	-34.574	-34.9226	-35.303	-35.7153	-36.1363	-36.5725	-36.9877	-37.381	-37.7361	-38.0364	-38.3317	-38.6065	-38.8812	-38.9344	-38.967	-39.0675	-39.1904	-39.0889	-38.8681	-38.6625	-38.4342	-38.1895	-37.8969	-37.5705	-37.1697	-36.7542
	s72	-11.8611	-12.6615	-13.4619	-14.3288	-15.2813	-16.2389	-17.2158	-18.2131	-19.2302	-20.2481	-21.2469	-22.2373	-23.2189	-24.1137	-25.0085	-25.7826	-26.4631	-27.1211	-27.7018	-28.2242	-28.744	-29.2527	-29.7444	-30.2351	-30.7167	-31.1851	-31.6535	-32.0603	-32.4451	-32.8421	-33.2475	-33.6463	-34.0229	-34.4012	-34.7449	-35.0708	-35.3758	-35.654	-35.9323	-36.0718	-36.1845	-36.2779	-36.3619	-36.5275	-37.1725	-37.7978	-37.5153	-36.9499
	s73	-20.9022	-21.7188	-22.5354	-23.4245	-24.3409	-25.3525	-26.5087	-27.6693	-28.8783	-30.0873	-31.2578	-32.4229	-33.4642	-34.4056	-35.3005	-36.108	-36.9043	-37.5942	-38.2863	-38.9752	-39.696	-40.3917	-40.9802	-41.5638	-42.1029	-42.6311	-43.0558	-43.3244	-43.5619	-43.7278	-43.9248	-44.1081	-44.2736	-44.4349	-44.6049	-44.742	-44.9042	-45.0298	-45.1381	-45.2554	-45.5051	-45.8769	-46.1026	-46.2578	-46.3883	-46.1245	-45.7449	-45.3212
	s74	-19.4806	-20.2545	-21.0283	-21.9028	-22.7925	-23.8088	-24.8531	-25.9569	-27.0915	-28.2071	-29.318	-30.3855	-31.3846	-32.3746	-33.3135	-34.1955	-35.0495	-35.8899	-36.6973	-37.4639	-38.1943	-38.891	-39.5639	-40.1671	-40.7582	-41.2762	-41.7605	-42.1638	-42.5327	-42.8631	-43.1753	-43.4349	-43.6066	-43.7998	-44.032	-44.2084	-44.2297	-44.2814	-44.4747	-44.6306	-44.5987	-44.5532	-44.5045	-44.473	-44.4495	-44.3798	-44.2752	-44.1709
	s75	-28.0857	-28.2812	-28.4767	-28.7773	-29.1426	-29.5725	-30.2091	-30.8456	-31.5052	-32.1687	-32.8612	-33.5854	-34.3017	-34.9433	-35.5848	-36.2229	-36.8595	-37.4961	-38.1326	-38.7691	-39.3082	-39.8424	-40.4334	-41.0671	-41.6783	-42.1939	-42.7094	-43.1251	-43.5173	-43.8431	-44.0804	-44.3127	-44.4472	-44.5817	-44.656	-44.7002	-44.7331	-44.7374	-44.7418	-44.6987	-44.6506	-44.5827	-44.4968	-44.3993	-44.2318	-44.0643	-43.8359	-43.5885
	s76	-18.2344	-18.8854	-19.5476	-20.3279	-21.1493	-22.1325	-23.1209	-24.115	-25.0992	-26.0633	-27.0726	-28.118	-29.1896	-30.2713	-31.297	-32.2846	-33.1833	-34.0538	-34.796	-35.4993	-36.1163	-36.6886	-37.0957	-37.4929	-37.8272	-38.1123	-38.3054	-38.4623	-38.5417	-38.5669	-38.6002	-38.6463	-38.7052	-38.6412	-38.5463	-38.6746	-38.8729	-38.9573	-39.144	-39.4785	-39.6096	-39.5494	-39.6549	-39.9282	-40.228	-40.4061	-40.5538	-40.6995
	s77	-20.7115	-21.2346	-21.7642	-22.5002	-23.2805	-24.3919	-25.5551	-26.9264	-28.3442	-29.8928	-31.5079	-33.1525	-34.6576	-36.0595	-37.4184	-38.6909	-39.8476	-40.9574	-41.9933	-42.912	-43.7627	-44.4197	-45.0779	-45.9587	-46.8493	-47.4735	-48.1131	-48.8465	-49.5669	-50.0297	-50.474	-50.7658	-51.038	-51.3307	-51.6147	-51.6749	-51.7447	-52.0156	-52.2705	-52.3867	-52.5055	-52.4522	-52.3629	-52.479	-52.5761	-51.7771	-50.914	-50.5684
	s78	-24.0191	-24.7436	-25.4681	-26.2636	-27.0835	-27.9635	-28.8755	-29.744	-30.5339	-31.3231	-32.1366	-32.9187	-33.6389	-34.3509	-34.9644	-35.5662	-36.1823	-36.806	-37.3928	-37.9622	-38.5385	-39.1209	-39.6861	-40.1755	-40.6607	-41.0833	-41.4942	-41.8741	-42.2246	-42.5306	-42.7938	-43.0101	-43.1821	-43.3067	-43.417	-43.4233	-43.3891	-43.3791	-43.3426	-43.3062	-43.0974	-42.8859	-42.6644	-42.4544	-42.3011	-42.4847	-42.6516	-42.2832
	s79	-14.1075	-14.7956	-15.4837	-16.1699	-16.8534	-17.5369	-18.2523	-18.9724	-19.7083	-20.4799	-21.2515	-21.9942	-22.727	-23.4447	-24.0937	-24.7428	-25.3421	-25.9103	-26.4716	-26.9043	-27.3371	-27.7396	-28.1104	-28.4811	-28.7698	-29.0517	-29.3158	-29.5482	-29.7806	-29.8963	-29.9819	-30.0421	-30.0176	-29.9931	-29.9064	-29.7886	-29.6729	-29.5749	-29.4768	-29.3073	-29.0765	-28.8457	-28.5176	-28.187	-27.8593	-27.5357	-27.212	-26.9197
	s80	-25.8687	-26.6515	-27.4343	-28.4952	-29.6058	-30.8967	-32.2679	-33.6198	-34.9542	-36.1804	-37.2475	-38.2563	-39.0934	-39.9182	-40.6121	-41.296	-41.8843	-42.4598	-42.9281	-43.3711	-43.7546	-44.1152	-44.4585	-44.7711	-45.0859	-45.399	-45.6944	-45.9631	-46.2463	-46.5511	-46.8251	-46.939	-47.0239	-47.2787	-47.5654	-47.8167	-48.1034	-48.3646	-48.5476	-48.6536	-48.6789	-48.726	-48.7758	-48.7975	-48.7956	-48.7686	-48.6748	-48.5502
	s81	-15.5001	-16.5291	-17.5891	-18.9215	-20.3074	-21.9106	-23.5328	-25.1528	-26.74	-28.2601	-29.675	-31.0086	-32.2701	-33.4373	-34.57	-35.6173	-36.6123	-37.542	-38.4359	-39.2473	-40.039	-40.6769	-41.2549	-41.6724	-42.0356	-42.3683	-42.6381	-42.8517	-43.0043	-43.1337	-43.2346	-43.3101	-43.3311	-43.3307	-43.2782	-43.2024	-43.094	-43.0033	-42.9237	-42.7604	-42.5118	-42.2193	-41.9103	-41.6119	-41.3298	-41.0279	-40.6806	-40.3296
	s82	-25.0642	-25.72	-26.3888	-27.2763	-28.1754	-29.1876	-30.2144	-31.2402	-32.2495	-33.1969	-34.1146	-34.9595	-35.7709	-36.5525	-37.3156	-38.1018	-38.8751	-39.626	-40.3536	-41.0982	-41.8486	-42.5939	-43.3143	-43.9902	-44.5694	-45.082	-45.4655	-45.831	-46.1095	-46.3376	-46.4665	-46.5382	-46.4838	-46.4437	-46.431	-46.3665	-46.1805	-45.9586	-45.7991	-45.6355	-45.2673	-44.9542	-44.8388	-44.6617	-44.4347	-44.2063	-43.9016	-43.592
	s83	-21.1837	-21.6396	-22.1057	-22.6332	-23.2642	-24.0992	-25.0118	-25.9972	-26.8972	-27.749	-28.5011	-29.2167	-29.9591	-30.7665	-31.6449	-32.5298	-33.405	-34.3091	-35.1624	-35.9419	-36.6592	-37.3484	-37.9527	-38.4746	-38.8297	-39.1217	-39.2548	-39.3523	-39.3998	-39.2694	-39.0104	-38.9208	-38.8973	-38.6886	-38.4946	-38.8218	-39.1043	-39.2536	-39.5397	-40.1509	-40.5192	-40.5406	-40.5036	-40.4503	-40.3668	-40.297	-40.2677	-40.2135
Y轴	100%Gait cycle
	s25	3.50729	3.5472	3.58711	3.6481	3.71548	3.78213	3.84702	3.89995	3.90414	3.9048	3.92114	3.94248	3.96345	3.97418	4.0221	4.09701	4.1907	4.29767	4.40287	4.51162	4.61005	4.681	4.73447	4.75884	4.75179	4.68164	4.54577	4.35741	4.16024	3.94127	3.72846	3.53274	3.34535	3.23074	3.17646	3.14491	3.1427	3.14042	3.13598	3.14724	3.22379	3.30784	3.41649	3.52785	3.64794	3.76996	3.88738	4.00523
	s49	5.4535	5.5407	5.6279	5.77187	5.91842	6.07494	6.24618	6.44717	6.62799	6.78472	6.92178	7.00619	7.0622	7.07845	7.0873	7.1417	7.20043	7.25561	7.31243	7.3705	7.49015	7.5843	7.65524	7.65561	7.65118	7.56177	7.47236	7.34391	7.20735	7.15029	7.11442	7.03526	6.95495	6.86453	6.79694	6.80785	6.79415	6.763	6.7375	6.71521	6.69444	6.70967	6.77328	6.84734	6.8761	6.86434	6.86693	6.83445
	s52	4.10217	3.99349	3.88482	3.85621	3.87452	3.8855	3.87621	3.86644	3.81443	3.75205	3.68526	3.62557	3.55546	3.45579	3.35214	3.21499	3.05771	2.9114	2.81243	2.72189	2.68696	2.70882	2.81758	2.93573	3.09596	3.25815	3.40186	3.52883	3.64333	3.74003	3.73196	3.56873	3.37453	3.15455	2.88849	2.62642	2.42247	2.25407	2.16206	2.07696	2.00113	1.92793	1.8682	1.82502	1.78053	1.71886	1.656	1.62114
	s56	-0.81489	-0.72104	-0.627185	-0.494585	-0.356035	-0.23592	-0.130475	-0.074525	-0.058685	0.00803	0.116825	0.140055	-0.047135	-0.198155	-0.222865	-0.265075	-0.397035	-0.543125	-0.81702	-1.10242	-1.17491	-1.18477	-1.24896	-1.28552	-1.36686	-1.47808	-1.55235	-1.56798	-1.45002	-1.17151	-0.921065	-0.807355	-0.562605	-0.3968	-0.455775	-0.55067	-0.588895	-0.58228	-0.596275	-0.685345	-0.78227	-0.8435	-0.90589	-0.9691	-1.04186	-1.21996	-1.46203	-1.61593
	s57	3.08965	3.16893	3.24821	3.38807	3.57534	3.76227	3.94665	4.13104	4.30563	4.47565	4.62573	4.71396	4.80219	4.82708	4.83661	4.84058	4.83489	4.8292	4.8835	4.94252	5.00812	5.08062	5.15344	5.23282	5.31219	5.35126	5.36454	5.4063	5.58636	5.76643	5.78758	5.75046	5.71608	5.68827	5.66046	5.57648	5.48288	5.35398	5.17523	4.99647	5.03998	5.08906	5.07067	4.99402	4.91909	4.86003	4.80096	4.75256
	s58	5.4998	5.55102	5.60632	5.70721	5.80969	5.91774	6.02715	6.13603	6.23818	6.32298	6.41934	6.51964	6.59703	6.65541	6.70939	6.7538	6.79879	6.84319	6.88968	6.93601	6.96581	6.98697	7.00593	7.03522	7.08875	7.17134	7.28948	7.42023	7.55558	7.67817	7.77536	7.84235	7.85639	7.86687	7.91055	7.93654	7.93307	7.90071	7.86482	7.83721	7.80752	7.78026	7.75636	7.71964	7.66458	7.59343	7.52647	7.49345
	s59	5.77473	5.86937	5.96401	6.09553	6.23433	6.35238	6.45686	6.52629	6.55964	6.5552	6.46061	6.33958	6.13138	5.9106	5.67115	5.43969	5.29084	5.19233	5.19836	5.25823	5.35475	5.44734	5.51583	5.59103	5.65895	5.69341	5.69271	5.67068	5.63725	5.59584	5.53263	5.48607	5.45276	5.43509	5.40897	5.3769	5.36431	5.36566	5.35307	5.30313	5.25483	5.22081	5.19276	5.1667	5.13509	5.09816	5.05156	5.00615
	s60	3.40138	3.44719	3.49221	3.51514	3.53636	3.55187	3.56445	3.49696	3.40821	3.31885	3.23334	3.17537	3.12879	3.11105	3.11918	3.15111	3.21569	3.29302	3.43104	3.59047	3.79222	4.02837	4.27482	4.52656	4.7767	5.0274	5.25037	5.44519	5.61437	5.75152	5.85823	5.94172	6.02172	6.05743	6.06231	6.04874	5.98523	5.90742	5.96805	6.05056	6.02542	5.9928	5.85675	5.67547	5.68201	5.67807	5.47968	5.32122
	s61	5.18218	5.3723	5.56241	5.73312	5.89883	6.04624	6.18095	6.29957	6.37987	6.4443	6.466	6.4815	6.45793	6.43318	6.394	6.34587	6.33406	6.36231	6.4218	6.51593	6.61482	6.70533	6.78423	6.84938	6.89918	6.93655	6.93977	6.93044	6.89797	6.85877	6.81574	6.74956	6.6761	6.63427	6.59636	6.56176	6.55587	6.5544	6.52019	6.50033	6.51095	6.52082	6.51276	6.50368	6.49289	6.47928	6.48275	6.49707
	s62	-1.28371	-1.37199	-1.45772	-1.52988	-1.6065	-1.69588	-1.77155	-1.83445	-1.86056	-1.85868	-1.73834	-1.58074	-1.36138	-1.13774	-0.918525	-0.747715	-0.662435	-0.62701	-0.63856	-0.741005	-0.88163	-1.15764	-1.4819	-1.90712	-2.36253	-2.85729	-3.35228	-3.81	-4.18844	-4.48735	-4.67779	-4.80544	-4.82048	-4.7789	-4.63816	-4.43157	-4.20531	-4.01792	-3.68392	-3.33035	-3.10426	-3.15617	-3.22141	-3.14628	-3.16728	-3.2561	-3.3082	-3.40932
	s63	3.3628	3.50881	3.65622	3.85587	4.05168	4.15219	4.24716	4.25121	4.24733	4.15546	4.03883	3.8259	3.62683	3.53342	3.46306	3.44856	3.44977	3.48344	3.52169	3.56984	3.62679	3.65243	3.6868	3.82607	3.97154	4.06996	4.15668	4.20336	4.26361	4.29371	4.24456	4.05429	3.87046	3.83005	3.77706	3.68006	3.60372	3.53706	3.45297	3.34958	3.22163	3.07402	2.9553	2.85229	2.71799	2.55539	2.43956	2.3102
	s64	-0.711065	-0.568615	-0.426165	-0.300715	-0.186265	-0.059325	0.103845	0.26737	0.429195	0.58343	0.733735	0.894515	1.04082	1.11302	1.17288	1.2255	1.27526	1.33509	1.41221	1.48232	1.53323	1.57481	1.58926	1.61859	1.64535	1.65927	1.68074	1.72315	1.75801	1.7268	1.67023	1.63939	1.62123	1.61083	1.60386	1.55283	1.49314	1.43945	1.36625	1.28564	1.23438	1.17793	1.10859	1.07767	1.04825	0.91448	0.75367	0.60858
	s65	1.28571	1.33773	1.38975	1.46334	1.55609	1.64979	1.76405	1.8783	2.00819	2.15469	2.29548	2.43118	2.56689	2.72587	2.8946	3.05891	3.17914	3.29936	3.39914	3.49746	3.57725	3.56918	3.55924	3.47493	3.35267	3.2225	3.09753	2.97019	2.86435	2.79136	2.71258	2.55803	2.4193	2.31463	2.20576	2.08254	2.01527	1.93118	1.81273	1.68365	1.72343	1.79302	1.83179	1.87754	1.96418	2.11856	2.24017	2.26351
	s66	4.27512	4.38448	4.49383	4.59021	4.66264	4.73507	4.81103	4.89284	4.98161	5.04735	5.1131	5.1532	5.19287	5.23357	5.28817	5.34451	5.41341	5.46481	5.51551	5.55336	5.59114	5.62643	5.71056	5.79756	5.8134	5.80272	5.79125	5.73149	5.65008	5.55774	5.52464	5.4848	5.39414	5.26441	5.15364	5.05936	4.9668	4.87513	4.79558	4.78751	4.82812	4.85737	4.81356	4.8738	4.96028	5.04416	5.06536	5.07257
	s68	5.40934	5.48002	5.5507	5.65447	5.76188	5.89956	6.04629	6.14395	6.22253	6.2784	6.3212	6.34856	6.35819	6.38215	6.42169	6.47431	6.54943	6.6198	6.69726	6.76767	6.77954	6.78355	6.77529	6.76634	6.77229	6.77949	6.74529	6.70904	6.71755	6.71043	6.67741	6.63044	6.58864	6.52607	6.45432	6.42894	6.40365	6.3656	6.31804	6.27045	6.21985	6.13793	6.04026	5.98832	6.00383	6.0157	5.92166	5.79056
	s69	6.66929	6.82608	6.98413	7.16187	7.35414	7.5861	7.82613	8.07835	8.28851	8.44679	8.52539	8.55644	8.60196	8.64727	8.67415	8.71302	8.75634	8.78384	8.80294	8.83789	8.84437	8.82395	8.80096	8.77759	8.74329	8.6934	8.60375	8.51272	8.41718	8.31166	8.26403	8.23043	8.18765	8.12429	8.12711	8.21018	8.4073	8.54979	8.73324	8.90117	8.94314	8.97724	9.02179	9.03649	9.0145	8.9697	8.9187	8.90973
	s70	1.23629	1.40139	1.56649	1.65749	1.74175	1.90141	2.07614	2.21731	2.34728	2.38184	2.36868	2.34211	2.30596	2.24779	2.16759	2.05838	1.90857	1.77076	1.65697	1.57261	1.57652	1.58748	1.63366	1.67664	1.68433	1.69203	1.68691	1.6818	1.68435	1.6876	1.58655	1.46463	1.70266	2.06067	2.21431	2.26577	2.3296	2.40229	2.42543	2.39904	2.36277	2.31267	2.22632	2.06746	1.91065	1.75995	1.62017	1.53499
	s71	5.72867	5.96206	6.19546	6.47495	6.76531	7.01583	7.24655	7.46535	7.66163	7.83259	7.94031	8.02118	8.04877	8.06625	8.05182	8.00716	8.03401	8.07367	8.14354	8.24556	8.33571	8.42709	8.50411	8.5618	8.55892	8.53732	8.48927	8.42426	8.32555	8.21388	8.0805	7.9067	7.72766	7.54366	7.35966	7.3621	7.38186	7.30075	7.18661	7.21757	7.30929	7.33167	7.30091	7.26223	7.22267	7.18518	7.14529	7.10304
	s72	-5.63083	-5.53733	-5.44383	-5.34617	-5.23808	-5.12716	-5.00551	-4.87135	-4.7482	-4.62652	-4.51987	-4.43171	-4.34793	-4.29766	-4.24739	-4.23358	-4.2603	-4.2797	-4.2838	-4.2867	-4.24978	-4.23001	-4.22415	-4.20819	-4.16169	-4.07864	-3.99558	-3.88776	-3.77447	-3.72574	-3.76787	-3.81349	-3.8625	-3.92039	-3.93915	-3.93592	-3.98848	-4.07882	-4.16916	-4.11383	-4.02257	-3.93169	-3.90341	-4.06281	-5.26839	-6.48487	-5.87503	-4.69402
	s73	-1.08373	-0.98383	-0.883925	-0.770455	-0.65247	-0.54817	-0.452825	-0.35994	-0.320755	-0.28157	-0.27597	-0.280285	-0.280395	-0.27613	-0.25286	-0.16779	-0.08177	0.031825	0.152445	0.313215	0.514685	0.69339	0.75946	0.8078	0.7537	0.68063	0.545685	0.399295	0.32951	0.33406	0.27275	0.129905	-0.01942	-0.204345	-0.40164	-0.562235	-0.76338	-0.92981	-1.10267	-1.33376	-1.96777	-2.94233	-3.71395	-4.44229	-5.23177	-5.13558	-4.82053	-4.47677
	s74	2.75741	2.91405	3.07069	3.23833	3.40728	3.65766	3.94346	4.16441	4.34239	4.48581	4.58785	4.6553	4.64853	4.62535	4.56539	4.50955	4.44236	4.33491	4.19038	4.09014	4.05534	4.03608	4.00469	3.99259	3.98462	4.01936	4.06621	4.0891	4.09405	4.12885	4.14421	4.21235	4.38927	4.49647	4.47588	4.51973	4.734	4.87448	4.69918	4.59448	4.78965	4.97131	4.9791	4.93509	4.84704	4.82036	4.79223	4.74878
	s75	-1.08808	-1.11613	-1.14417	-1.1421	-1.12149	-1.08787	-1.01255	-0.93723	-0.805275	-0.663885	-0.49914	-0.308715	-0.109725	0.170665	0.451055	0.558625	0.59707	0.62665	0.6385	0.650355	0.61695	0.58128	0.39846	0.10527	-0.16299	-0.325325	-0.48766	-0.654005	-0.82129	-0.9565	-1.04894	-1.14033	-1.2107	-1.28106	-1.30801	-1.31327	-1.29967	-1.23893	-1.17817	-1.13081	-1.08485	-1.06333	-1.06404	-1.0659	-1.0747	-1.0835	-1.11961	-1.16425
	s76	4.61601	4.56397	4.50993	4.43074	4.39147	4.52735	4.63934	4.68368	4.75661	4.88033	4.94881	4.94489	4.99101	5.07964	5.06295	4.99481	5.00288	5.04455	5.02907	5.016	5.10367	5.20866	5.2866	5.36594	5.48187	5.57428	5.53801	5.52684	5.65154	5.76511	5.79174	5.78451	5.83544	5.96533	6.10177	6.10048	6.0761	6.11477	6.07915	5.98697	6.07754	6.26105	6.32425	6.29386	6.25117	6.25669	6.25876	6.22417
	s77	1.12062	1.27819	1.44713	1.71441	1.98248	2.20213	2.40469	2.4931	2.57258	2.66807	2.72709	2.65964	2.56645	2.4718	2.33153	2.15759	1.94977	1.7589	1.61234	1.40295	1.21054	1.11689	1.0392	1.03933	1.11172	1.25981	1.44952	1.72019	1.98023	2.22966	2.46088	2.83698	3.20981	3.19202	3.17347	3.47825	3.73271	3.34798	3.0391	3.03433	2.95292	2.98327	3.07694	2.6133	2.13992	2.994	3.92725	3.93411
	s78	3.09369	3.20655	3.31942	3.43677	3.56276	3.75758	3.9973	4.19852	4.36514	4.54923	4.76546	4.97142	5.10694	5.22541	5.25019	5.27142	5.33443	5.40878	5.4806	5.5484	5.6015	5.6353	5.6666	5.66394	5.67069	5.74031	5.78693	5.80936	5.84137	5.82029	5.82475	5.85409	5.87608	5.87263	5.88232	6.00819	6.12047	6.13761	6.15981	6.18201	6.45176	6.71769	6.9435	7.1047	7.10768	6.26734	5.42844	5.68508
	s79	1.87071	1.9866	2.10249	2.18958	2.23939	2.28919	2.34379	2.39907	2.4478	2.48177	2.51573	2.5754	2.64392	2.70985	2.76393	2.81802	2.84318	2.85026	2.86111	2.94151	3.02191	3.07075	3.08635	3.10195	3.13266	3.16462	3.17018	3.12862	3.08705	3.13403	3.20386	3.27009	3.32432	3.37854	3.43754	3.49891	3.54549	3.46274	3.38001	3.33312	3.31699	3.30086	3.34166	3.38395	3.40723	3.40318	3.39912	3.31137
	s80	4.52384	4.64405	4.76427	4.89085	5.01776	5.14894	5.28159	5.38143	5.4591	5.5408	5.64103	5.73068	5.78464	5.83922	5.92952	6.02001	6.1116	6.20663	6.29957	6.3894	6.46745	6.53135	6.54337	6.50413	6.44769	6.33394	6.25153	6.21908	6.16427	6.05976	6.0103	6.2714	6.58542	6.58298	6.51535	6.49092	6.35588	6.2215	6.19207	6.22194	6.31831	6.35478	6.34366	6.33028	6.28702	6.23444	6.20331	6.17119
	s81	1.60059	1.77126	1.94701	2.18925	2.42319	2.59348	2.74573	2.86983	2.97652	3.03949	3.04512	2.98644	2.8586	2.71333	2.53559	2.32749	2.10452	1.93108	1.78367	1.67797	1.58823	1.50355	1.43246	1.36804	1.30395	1.24406	1.20622	1.1923	1.21037	1.2488	1.31611	1.39953	1.4976	1.58976	1.67624	1.74245	1.77943	1.7478	1.66317	1.60167	1.52598	1.47789	1.46676	1.41639	1.32488	1.26599	1.19512	1.09979
	s82	3.53877	3.65111	3.76654	3.95034	4.14314	4.37831	4.59969	4.80496	5.01434	5.17223	5.30467	5.41352	5.51502	5.60182	5.65431	5.70254	5.73882	5.76069	5.79565	5.80222	5.80179	5.76924	5.6727	5.52972	5.31262	5.07458	4.82674	4.58296	4.35233	4.20159	4.17317	4.18896	4.38626	4.51397	4.48665	4.50191	4.65296	4.91896	5.09241	5.1869	5.5331	5.73419	5.46547	5.24859	5.17082	5.0346	4.91254	4.81409
	s83	2.63749	2.72785	2.81911	2.93206	3.05045	3.17632	3.30515	3.41088	3.50225	3.58049	3.64445	3.6846	3.70377	3.72146	3.73202	3.73314	3.73145	3.73517	3.74501	3.76124	3.79528	3.82213	3.83229	3.83319	3.82489	3.81002	3.78143	3.75197	3.73999	3.73643	3.72024	3.69851	3.70821	3.69712	3.66906	3.66443	3.67012	3.64204	3.60629	3.58859	3.60018	3.5888	3.54753	3.48053	3.37215	3.30075	3.28923	3.30182
Z轴	100%Gait cycle
	s25	-10.2834	-10.1877	-10.092	-9.89652	-9.66813	-9.36319	-8.98996	-8.58753	-8.20086	-7.82522	-7.57977	-7.35732	-7.25676	-7.17831	-7.12	-7.07249	-7.06786	-7.056	-7.06531	-7.06299	-7.04718	-6.99725	-6.90525	-6.7466	-6.57284	-6.34978	-6.13823	-5.94803	-5.79065	-5.6792	-5.58634	-5.51905	-5.46459	-5.39772	-5.31745	-5.21847	-5.10515	-4.98849	-4.88302	-4.78261	-4.70097	-4.6247	-4.60001	-4.58096	-4.6015	-4.64197	-4.67779	-4.70573
	s49	-7.19114	-7.04294	-6.89473	-6.50256	-6.08887	-5.78404	-5.5027	-5.31909	-5.14324	-4.97471	-4.81541	-4.6509	-4.54374	-4.50864	-4.5171	-4.58707	-4.6527	-4.74322	-4.81853	-4.85963	-4.88677	-4.83818	-4.77822	-4.63221	-4.48614	-4.32646	-4.16679	-4.04383	-3.92324	-3.82683	-3.73195	-3.65719	-3.6009	-3.50316	-3.39967	-3.32954	-3.24689	-3.16439	-3.12034	-3.09976	-3.08988	-3.1128	-3.16106	-3.30816	-3.42367	-3.353	-3.27779	-3.27474
	s52	-8.36181	-8.23384	-8.10586	-7.91765	-7.68621	-7.46776	-7.30641	-7.14732	-7.16413	-7.21866	-7.23351	-7.17793	-7.11286	-7.05421	-7.00413	-7.03577	-7.098	-7.1704	-7.2245	-7.27203	-7.26175	-7.19419	-7.06677	-6.9172	-6.72734	-6.51593	-6.30511	-6.09769	-5.86538	-5.59141	-5.39058	-5.2809	-5.19445	-5.15592	-5.16657	-5.21328	-5.25921	-5.32303	-5.44494	-5.57556	-5.72171	-5.88466	-6.04012	-6.18196	-6.32047	-6.41091	-6.4974	-6.57754
	s56	-2.5846	-2.52637	-2.46814	-2.30919	-2.12683	-1.90424	-1.67746	-1.45149	-1.23229	-1.00677	-0.75725	-0.55891	-0.44814	-0.31952	-0.179855	-0.07552	-0.095385	-0.14245	-0.231675	-0.321575	-0.336315	-0.2529	-0.13869	0.007105	0.12733	0.21117	0.28894	0.37379	0.496305	0.68776	0.835095	0.920035	1.07319	1.22071	1.28344	1.28806	1.32559	1.40407	1.46778	1.44999	1.41922	1.39076	1.34984	1.31946	1.30503	1.3084	1.33441	1.35038
	s57	-3.12687	-3.02717	-2.92746	-2.66552	-2.2766	-1.89223	-1.54055	-1.18888	-0.99786	-0.88143	-0.76878	-0.66787	-0.56697	-0.452615	-0.335005	-0.226305	-0.133065	-0.039815	-0.00927	0.01632	0.036515	0.05104	0.06515	0.071095	0.07705	0.13153	0.217075	0.31194	0.45208	0.592225	0.66159	0.705005	0.739605	0.75291	0.766215	0.80983	0.85865	0.88681	0.88581	0.884815	0.90662	0.929	0.95912	0.99592	1.0329	1.07152	1.11014	1.17355
	s58	-7.86878	-7.73705	-7.60308	-7.41471	-7.21195	-7.01311	-6.84283	-6.6809	-6.55356	-6.45328	-6.36755	-6.29561	-6.26082	-6.23138	-6.1971	-6.17603	-6.1758	-6.17819	-6.18977	-6.18849	-6.17219	-6.1435	-6.09909	-6.03905	-5.97437	-5.90678	-5.84164	-5.78104	-5.71604	-5.65111	-5.59076	-5.54484	-5.50618	-5.47381	-5.44208	-5.42325	-5.40188	-5.38581	-5.38803	-5.40677	-5.42634	-5.44559	-5.47077	-5.50232	-5.5378	-5.50538	-5.43137	-5.36731
	s59	-8.66681	-8.5856	-8.50438	-8.30733	-8.08506	-7.8073	-7.5042	-7.23269	-6.99691	-6.77792	-6.61934	-6.48501	-6.43137	-6.38562	-6.32751	-6.25549	-6.16279	-6.07127	-5.97649	-5.86046	-5.7455	-5.63131	-5.48891	-5.33981	-5.19132	-5.05316	-4.94602	-4.8648	-4.78828	-4.721	-4.66685	-4.61098	-4.53414	-4.45285	-4.36622	-4.25819	-4.15365	-4.04127	-3.92516	-3.82134	-3.7243	-3.6494	-3.57793	-3.51599	-3.46134	-3.42156	-3.4053	-3.39384
	s60	-14.682	-14.5492	-14.4152	-14.2711	-14.1278	-13.9628	-13.8041	-13.6528	-13.5024	-13.4488	-13.4009	-13.3977	-13.4002	-13.3394	-13.2551	-13.1746	-13.117	-13.1042	-13.1696	-13.2479	-13.401	-13.551	-13.6797	-13.7953	-13.8458	-13.8517	-13.8512	-13.8445	-13.8035	-13.7404	-13.6597	-13.5474	-13.442	-13.328	-13.201	-13.0693	-12.9632	-12.846	-12.7275	-12.6043	-12.4715	-12.3241	-12.1437	-11.9737	-11.822	-11.6588	-11.4383	-11.2194
	s61	-4.28648	-4.07413	-3.86177	-3.67353	-3.49223	-3.38111	-3.32224	-3.28937	-3.28193	-3.25556	-3.20497	-3.15355	-3.08912	-3.02763	-2.89717	-2.75653	-2.64664	-2.56879	-2.51834	-2.51128	-2.53746	-2.56239	-2.53481	-2.42044	-2.23586	-2.02452	-1.77313	-1.52723	-1.29104	-1.08631	-0.91958	-0.77271	-0.62113	-0.501205	-0.388725	-0.28543	-0.1518	-0.047165	-0.012845	0.012845	0.01987	0.02726	0.0488	0.07259	0.07926	0.08053	0.085635	0.09324
	s62	-7.92675	-7.59498	-7.27577	-7.07141	-6.95383	-6.9775	-6.96682	-6.90558	-6.80377	-6.70277	-6.74886	-6.8376	-7.00338	-7.16073	-7.21128	-7.25823	-7.32413	-7.3637	-7.35027	-7.29875	-7.22339	-7.13496	-7.03721	-6.918	-6.81627	-6.74866	-6.70303	-6.68625	-6.69543	-6.73212	-6.71485	-6.70915	-6.78706	-6.85363	-6.94128	-7.08946	-7.28334	-7.45061	-7.55044	-7.69477	-7.83561	-7.90104	-7.94123	-7.91722	-7.83207	-7.7042	-7.50752	-7.32449
	s63	-7.86878	-7.73705	-7.60308	-7.41471	-7.21195	-7.01311	-6.84283	-6.6809	-6.55356	-6.45328	-6.36755	-6.29561	-6.26082	-6.23138	-6.1971	-6.17603	-6.1758	-6.17819	-6.18977	-6.18849	-6.17219	-6.1435	-6.09909	-6.03905	-5.97437	-5.90678	-5.84164	-5.78104	-5.71604	-5.65111	-5.59076	-5.54484	-5.50618	-5.47381	-5.44208	-5.42325	-5.40188	-5.38581	-5.38803	-5.40677	-5.42634	-5.44559	-5.47077	-5.50232	-5.5378	-5.50538	-5.43137	-5.36731
	s64	-3.9085	-3.49783	-3.08717	-2.80306	-2.59488	-2.43445	-2.39733	-2.35953	-2.33774	-2.33696	-2.34828	-2.34632	-2.32964	-2.2422	-2.14405	-2.05794	-1.97802	-1.89349	-1.85325	-1.82545	-1.82106	-1.82773	-1.8431	-1.86223	-1.86217	-1.85059	-1.8263	-1.78845	-1.74982	-1.71643	-1.67553	-1.6459	-1.62313	-1.6103	-1.602	-1.60106	-1.60445	-1.59987	-1.56689	-1.52937	-1.47761	-1.43007	-1.38173	-1.32029	-1.25689	-1.19338	-1.13401	-1.12023
	s65	-12.035	-11.7965	-11.558	-11.2513	-10.8778	-10.5238	-10.4267	-10.3296	-10.3509	-10.4655	-10.5668	-10.6016	-10.6364	-10.6245	-10.5931	-10.5719	-10.5516	-10.5314	-10.4823	-10.4148	-10.3681	-10.3963	-10.423	-10.4182	-10.4115	-10.4179	-10.4122	-10.4099	-10.4287	-10.4522	-10.4634	-10.5232	-10.5768	-10.595	-10.5928	-10.5857	-10.5621	-10.5543	-10.5611	-10.5605	-10.5049	-10.4719	-10.4485	-10.4379	-10.4344	-10.4568	-10.5075	-10.5404
	s66	-10.4569	-10.0645	-9.67207	-9.40198	-9.30489	-9.20779	-9.15706	-9.1205	-9.09685	-9.12649	-9.15613	-9.23745	-9.35368	-9.44969	-9.37195	-9.27897	-9.23004	-9.22283	-9.21567	-9.21911	-9.22948	-9.23464	-9.21562	-9.19557	-9.16441	-9.12792	-9.09322	-9.06779	-9.04516	-9.04594	-9.05625	-9.07955	-9.16607	-9.28001	-9.40974	-9.5565	-9.70204	-9.81591	-9.932	-10.0427	-10.1493	-10.2564	-10.3865	-10.5054	-10.6056	-10.6802	-10.7523	-10.7972
	s68	-9.64084	-9.67458	-9.70833	-9.63368	-9.5489	-9.23922	-8.86801	-8.50689	-8.14139	-7.80976	-7.50699	-7.24956	-7.03432	-6.86228	-6.75338	-6.6836	-6.73522	-6.77785	-6.83666	-6.89073	-6.89126	-6.89072	-6.91211	-6.92917	-6.90177	-6.86163	-6.83549	-6.79597	-6.6963	-6.58763	-6.49066	-6.39176	-6.30104	-6.24219	-6.19261	-6.17003	-6.16502	-6.19519	-6.21673	-6.24382	-6.28421	-6.33456	-6.38032	-6.40403	-6.41278	-6.42327	-6.4656	-6.52191
	s69	-6.38909	-6.10242	-5.80856	-5.50176	-5.19829	-4.91889	-4.65743	-4.40799	-4.16655	-3.92123	-3.67509	-3.47851	-3.39329	-3.37252	-3.41615	-3.43724	-3.43242	-3.38787	-3.28457	-3.14459	-2.99947	-2.88878	-2.79257	-2.68664	-2.55571	-2.42836	-2.34293	-2.25007	-2.09564	-1.92481	-1.72216	-1.53152	-1.37081	-1.25544	-1.15014	-1.03019	-0.909115	-0.834875	-0.806105	-0.804055	-0.874715	-0.97322	-1.09135	-1.22903	-1.3815	-1.52339	-1.65726	-1.77158
	s70	-8.76765	-8.37477	-7.98189	-7.75542	-7.54408	-7.45552	-7.39149	-7.30006	-7.19947	-7.11662	-7.04262	-7.09753	-7.24452	-7.29897	-7.26089	-7.21762	-7.16709	-7.16054	-7.24198	-7.27672	-7.17138	-7.06618	-6.96166	-6.86701	-6.88094	-6.89487	-6.90758	-6.92028	-6.91658	-6.91139	-6.95113	-6.99986	-6.93931	-6.84234	-6.83251	-6.86625	-6.896	-6.92289	-6.94707	-6.96854	-6.95649	-6.89751	-6.82294	-6.71722	-6.59935	-6.4451	-6.29025	-6.13248
	s71	-8.44428	-8.23004	-8.01578	-7.6159	-7.16372	-6.73473	-6.33946	-5.98404	-5.66243	-5.34375	-5.01019	-4.69507	-4.4775	-4.30322	-4.1759	-4.08867	-4.03142	-3.97473	-3.9613	-4.00997	-4.09914	-4.16767	-4.24578	-4.3268	-4.3408	-4.32531	-4.23563	-4.10004	-3.95767	-3.79928	-3.65778	-3.54283	-3.45092	-3.48751	-3.52409	-3.59154	-3.65843	-3.86912	-4.12695	-4.328	-4.50577	-4.70951	-4.90846	-5.10091	-5.23065	-5.3411	-5.42851	-5.50448
	s72	-9.76257	-9.6131	-9.46363	-9.29148	-9.04374	-8.83399	-8.75788	-8.77234	-8.84366	-8.93834	-9.07597	-9.18962	-9.29525	-9.35914	-9.42303	-9.47768	-9.53297	-9.58601	-9.62904	-9.66195	-9.71736	-9.76803	-9.82915	-9.90442	-9.97614	-10.0231	-10.07	-10.1229	-10.1799	-10.2351	-10.2777	-10.3123	-10.3284	-10.3543	-10.3995	-10.4518	-10.4934	-10.5224	-10.5514	-10.5606	-10.5691	-10.5877	-10.6082	-10.69	-11.1487	-11.5924	-11.3279	-10.8426
	s73	-7.44523	-7.44151	-7.43779	-7.29493	-7.09428	-6.8426	-6.51171	-6.19613	-6.08204	-5.96795	-5.81192	-5.65078	-5.53311	-5.44149	-5.3577	-5.25129	-5.1531	-5.16749	-5.19369	-5.2197	-5.2432	-5.26155	-5.17288	-5.08249	-4.95455	-4.81527	-4.6613	-4.54232	-4.36296	-4.27107	-4.18037	-4.13187	-4.10257	-4.09004	-4.05996	-4.01374	-3.94723	-3.9411	-3.96563	-3.99346	-4.30261	-4.92642	-5.53374	-6.05243	-6.56226	-6.38942	-6.08816	-5.8259
	s74	-7.42542	-7.47064	-7.51588	-7.42757	-7.31356	-7.09478	-6.88701	-6.78916	-6.74942	-6.83326	-6.91964	-6.93225	-6.94126	-6.92969	-6.93143	-6.99418	-7.10578	-7.23787	-7.36204	-7.44704	-7.49263	-7.51312	-7.5327	-7.53029	-7.51595	-7.47237	-7.41939	-7.4181	-7.44255	-7.47309	-7.49888	-7.49278	-7.45281	-7.42168	-7.40808	-7.3791	-7.31133	-7.2531	-7.27299	-7.27541	-7.17694	-7.08477	-7.07601	-7.07146	-6.99312	-6.90294	-6.8982	-6.8792
	s75	-5.29288	-5.37459	-5.45631	-5.46375	-5.42548	-5.39853	-5.4078	-5.41708	-5.49785	-5.59053	-5.63222	-5.61782	-5.59652	-5.5098	-5.42306	-5.35981	-5.30595	-5.28561	-5.33231	-5.37901	-5.40918	-5.43851	-5.47548	-5.51815	-5.56084	-5.60358	-5.64631	-5.68869	-5.73099	-5.76801	-5.798	-5.82747	-5.84641	-5.86535	-5.87261	-5.87403	-5.87603	-5.87948	-5.88294	-5.89023	-5.89792	-5.89973	-5.89622	-5.89558	-5.91217	-5.92877	-5.89877	-5.85423
	s76	-9.94407	-9.98486	-10.0094	-9.86751	-9.68713	-9.35361	-9.0147	-8.67511	-8.39175	-8.20118	-8.06223	-7.97002	-7.85552	-7.73749	-7.63767	-7.55822	-7.54479	-7.55276	-7.54666	-7.54702	-7.60532	-7.64672	-7.59474	-7.54549	-7.49467	-7.42248	-7.30034	-7.17389	-7.02194	-6.87674	-6.7436	-6.59686	-6.46035	-6.2671	-6.00141	-5.85543	-5.74627	-5.57253	-5.42423	-5.3481	-5.22504	-5.0365	-4.88495	-4.77171	-4.64718	-4.47357	-4.27822	-4.13659
	s77	-10.249	-10.2622	-10.2674	-10.2575	-10.2768	-10.4763	-10.7066	-10.8157	-10.8632	-10.8354	-10.7237	-10.5831	-10.481	-10.4622	-10.4792	-10.5491	-10.658	-10.7642	-10.9233	-11.0792	-11.2024	-11.3335	-11.44	-11.356	-11.225	-11.1588	-11.0866	-10.9742	-10.8589	-10.7543	-10.6554	-10.5643	-10.4818	-10.4441	-10.4023	-10.2672	-10.1426	-10.1808	-10.216	-10.1989	-10.1743	-9.9852	-9.80222	-9.85067	-9.91214	-9.42267	-8.8611	-8.71782
	s78	-8.90118	-8.90381	-8.90644	-8.90452	-8.90572	-8.9174	-8.98179	-9.04375	-9.10212	-9.15504	-9.19482	-9.23113	-9.27904	-9.31487	-9.32384	-9.32179	-9.30739	-9.29433	-9.24073	-9.17529	-9.09382	-8.99587	-8.90408	-8.85525	-8.80722	-8.76165	-8.71235	-8.64857	-8.59279	-8.52721	-8.46998	-8.42619	-8.38831	-8.35432	-8.33051	-8.34764	-8.40442	-8.45618	-8.49093	-8.52567	-8.60115	-8.67403	-8.69426	-8.67845	-8.64263	-8.45006	-8.24348	-8.03625
	s79	-5.99932	-5.99357	-5.98784	-5.91756	-5.76378	-5.60999	-5.51682	-5.43255	-5.37912	-5.39506	-5.41099	-5.44032	-5.47426	-5.4964	-5.46454	-5.43269	-5.39159	-5.34471	-5.29709	-5.23562	-5.17414	-5.1125	-5.05068	-4.98887	-4.92533	-4.86167	-4.79185	-4.71108	-4.6303	-4.54949	-4.46867	-4.3961	-4.351	-4.30589	-4.26014	-4.21408	-4.1627	-4.06491	-3.96712	-3.91881	-3.91292	-3.90704	-3.88004	-3.85249	-3.81372	-3.75886	-3.70399	-3.61289
	s80	-3.85761	-3.87809	-3.89857	-3.80678	-3.69489	-3.64405	-3.61759	-3.57991	-3.53469	-3.47662	-3.39743	-3.31924	-3.2303	-3.1495	-3.13111	-3.11761	-3.11336	-3.10407	-3.1659	-3.25379	-3.33717	-3.41548	-3.48903	-3.57258	-3.63182	-3.66597	-3.70061	-3.72548	-3.75606	-3.81266	-3.85416	-3.78982	-3.70818	-3.73398	-3.79251	-3.79555	-3.79679	-3.79662	-3.7594	-3.73066	-3.69236	-3.65189	-3.62471	-3.60547	-3.57393	-3.53645	-3.53927	-3.57645
	s81	-9.28212	-9.16061	-9.01909	-8.6832	-8.32556	-7.825	-7.36475	-6.97856	-6.64377	-6.3756	-6.20775	-6.10853	-6.08136	-6.25371	-6.51684	-6.85711	-7.20556	-7.3926	-7.49721	-7.41212	-7.23723	-7.02119	-6.79605	-6.54781	-6.29532	-6.02154	-5.74493	-5.47398	-5.20338	-4.93274	-4.66768	-4.39769	-4.12922	-3.85208	-3.54989	-3.27711	-3.04277	-2.89285	-2.8378	-2.77076	-2.68873	-2.61679	-2.55198	-2.48083	-2.43425	-2.38308	-2.29592	-2.20078
	s82	-10.4679	-9.93745	-9.4046	-9.01937	-8.67695	-8.57541	-8.48422	-8.30937	-8.0973	-7.90327	-7.75058	-7.67864	-7.63556	-7.59319	-7.52404	-7.43401	-7.38968	-7.39686	-7.44667	-7.4786	-7.46584	-7.43391	-7.37483	-7.32719	-7.32647	-7.372	-7.50319	-7.6704	-7.92716	-8.17497	-8.42196	-8.72667	-9.12725	-9.45171	-9.61344	-9.75736	-9.84719	-9.87604	-9.85104	-9.82978	-9.74415	-9.69483	-9.74911	-9.79473	-9.77036	-9.75	-9.73625	-9.72315
	s83	-4.94627	-5.05444	-5.14209	-5.09975	-4.98853	-4.74101	-4.4965	-4.27204	-4.03603	-3.80754	-3.66927	-3.56271	-3.57794	-3.65108	-3.74378	-3.79754	-3.79087	-3.65437	-3.43915	-3.18886	-2.86042	-2.49455	-2.15652	-1.88779	-1.78049	-1.77733	-1.89817	-2.06054	-2.243	-2.32077	-2.3146	-2.40656	-2.53723	-2.59455	-2.65286	-2.85109	-3.00565	-3.00438	-3.17767	-3.63953	-4.00085	-4.18885	-4.35401	-4.51635	-4.68285	-4.76907	-4.69782	-4.61186
[truncated: 53 more columns]

## Sheet: Surface02 Concrete
Knee joint angle
X轴	100%Gait cycle	1	2	3	4	5	6	7	8	9	10	11	12	13	14	15	16	17	18	19	20	21	22	23	24	25	26	27	28	29	30	31	32	33	34	35	36	37	38	39	40	41	42	43	44	45	46	47	48
	s25	-10.0346	-10.6544	-11.2742	-12.0146	-12.7689	-13.7146	-14.7127	-15.8861	-17.1529	-18.4483	-19.7672	-21.0198	-22.1814	-23.2905	-24.2836	-25.2453	-26.1052	-26.9207	-27.6295	-28.2919	-28.8585	-29.3417	-29.7671	-30.1471	-30.4863	-30.7986	-31.0873	-31.3581	-31.6094	-31.8344	-32.0338	-32.2233	-32.3807	-32.5312	-32.6599	-32.746	-32.6687	-32.5561	-32.5222	-32.4719	-32.2566	-31.9658	-31.6633	-31.3586	-31.045	-30.7116	-30.37	-30.0131
	s49	-19.3596	-20.1095	-20.8644	-21.7755	-22.7231	-23.7591	-24.8504	-25.9678	-27.0935	-28.1933	-29.2675	-30.2942	-31.2893	-32.2255	-33.1019	-33.9157	-34.6735	-35.3768	-36.0264	-36.6198	-37.1722	-37.6684	-38.1353	-38.5643	-38.9703	-39.3398	-39.694	-40.0189	-40.3202	-40.5874	-40.8264	-41.0362	-41.2188	-41.3696	-41.4994	-41.6049	-41.6812	-41.7175	-41.7456	-41.7962	-41.791	-41.7067	-41.5815	-41.433	-41.2718	-41.0811	-40.8719	-40.6419
	s52	-18.5012	-19.2584	-20.0156	-20.878	-21.8148	-22.774	-23.8271	-24.8802	-25.8577	-26.8146	-27.7503	-28.6401	-29.5259	-30.297	-31.0497	-31.7458	-32.4054	-33.0535	-33.6726	-34.2913	-34.9008	-35.5403	-36.1821	-36.8627	-37.5383	-38.1891	-38.8375	-39.5291	-40.1786	-40.7901	-41.2911	-41.7648	-42.015	-41.9886	-41.9993	-42.1819	-42.3603	-42.4392	-42.4852	-42.4814	-42.3985	-42.2798	-42.103	-41.8891	-41.5931	-41.2834	-40.9439	-40.5646
	s56	-20.5696	-21.3065	-22.0434	-22.89	-23.7598	-24.7595	-25.8286	-26.9171	-28.0268	-29.1309	-30.2225	-31.3109	-32.3778	-33.4447	-34.456	-35.4649	-36.3885	-37.2884	-38.0902	-38.8291	-39.4994	-40.0806	-40.6401	-41.1384	-41.6286	-42.0331	-42.4377	-42.7065	-42.9625	-43.1236	-43.2513	-43.3482	-43.4214	-43.6007	-43.9451	-44.2486	-44.4046	-44.5679	-44.8927	-45.2174	-45.265	-45.2711	-45.2946	-45.3259	-45.2963	-45.2108	-45.1407	-45.0995
	s57	-18.8019	-19.4744	-20.1469	-20.9533	-21.8101	-22.7951	-23.9015	-25.1121	-26.3921	-27.7116	-29.0922	-30.4935	-31.8849	-33.1944	-34.4148	-35.499	-36.4058	-37.2802	-37.9752	-38.6677	-39.1955	-39.7049	-40.135	-40.526	-40.8926	-41.2254	-41.5677	-41.9584	-42.3552	-42.7381	-43.0997	-43.422	-43.7259	-44.0131	-44.331	-44.5796	-44.8005	-44.9555	-45.1095	-45.2359	-45.3526	-45.3727	-45.3084	-45.2433	-45.1863	-45.1216	-45.0102	-44.878
	s58	-20.7484	-21.4769	-22.2095	-23.1248	-24.0369	-24.9415	-25.8511	-26.8299	-27.8085	-28.814	-29.7981	-30.6293	-31.4455	-32.1386	-32.8277	-33.4556	-34.0633	-34.5803	-35.0792	-35.4814	-35.8603	-36.185	-36.5187	-36.8529	-37.183	-37.5182	-37.8683	-38.2655	-38.6726	-39.1155	-39.5557	-40.0439	-40.5414	-40.9818	-41.4205	-41.8674	-42.3012	-42.7048	-43.0891	-43.4218	-43.6747	-43.8015	-43.9353	-44.0699	-44.1397	-44.1342	-44.1563	-44.1555
	s59	-24.1696	-25.1253	-26.0809	-27.2426	-28.4278	-29.8151	-31.2557	-32.7132	-34.1856	-35.5569	-36.8692	-38.078	-39.1721	-40.1996	-41.0995	-41.9466	-42.6454	-43.3205	-43.9129	-44.5152	-45.1595	-45.8062	-46.4679	-47.1319	-47.7664	-48.3952	-48.9694	-49.5254	-50.0163	-50.4744	-50.8641	-51.2124	-51.5224	-51.7797	-51.9996	-52.135	-52.2401	-52.3096	-52.3816	-52.4401	-52.4789	-52.4943	-52.493	-52.4549	-52.3982	-52.3445	-52.2941	-52.1696
	s60	-22.2084	-22.7851	-23.3639	-24.0058	-24.6585	-25.5333	-26.434	-27.606	-28.805	-30.0615	-31.3082	-32.4671	-33.5933	-34.5593	-35.4748	-36.2664	-37.0067	-37.6245	-38.201	-38.7353	-39.2542	-39.7677	-40.2679	-40.7338	-41.1811	-41.6153	-42.0339	-42.436	-42.8162	-43.1748	-43.5051	-43.8203	-44.1018	-44.3598	-44.5724	-44.7914	-45.0372	-45.2546	-45.443	-45.6581	-45.837	-45.9925	-46.1807	-46.357	-46.4383	-46.5229	-46.5968	-46.668
	s61	-21.1167	-21.632	-22.1473	-22.7702	-23.5321	-24.294	-25.2446	-26.223	-27.2201	-28.2592	-29.2983	-30.3504	-31.407	-32.4333	-33.3214	-34.2094	-34.9578	-35.6189	-36.2661	-36.6549	-37.0436	-37.3177	-37.4711	-37.6245	-37.6879	-37.7439	-37.7718	-37.7496	-37.7273	-37.722	-37.7211	-37.7065	-37.6463	-37.5861	-37.5694	-37.5745	-37.5805	-37.5939	-37.6074	-37.5503	-37.4327	-37.315	-37.1814	-37.0473	-36.8929	-36.709	-36.5252	-36.264
	s62	-18.0583	-19.1132	-20.1993	-21.4847	-22.8183	-24.2767	-25.7302	-27.1742	-28.5804	-29.955	-31.2948	-32.6247	-33.983	-35.3441	-36.5558	-37.6629	-38.5883	-39.393	-39.8934	-40.2819	-40.5892	-40.843	-41.0162	-41.1529	-41.2792	-41.4379	-41.6076	-41.7619	-41.9255	-42.0696	-42.2694	-42.487	-42.6501	-42.8199	-43.0117	-43.1787	-43.3187	-43.4575	-43.5367	-43.5653	-43.5074	-43.3593	-43.1012	-42.7789	-42.4106	-41.928	-41.3731	-40.7734
	s63	-31.6847	-32.513	-33.3413	-34.4393	-35.5373	-36.7395	-37.9417	-39.0404	-40.1392	-41.1021	-42.065	-42.8762	-43.6874	-44.4264	-45.1654	-45.8957	-46.6261	-47.3671	-48.1082	-48.7247	-49.3413	-49.7332	-50.1251	-50.373	-50.621	-50.7456	-50.8703	-50.9695	-51.0686	-51.0499	-51.0312	-50.891	-50.7508	-50.5603	-50.3697	-50.0422	-49.7148	-49.3371	-48.9594	-48.7815	-48.6036	-48.1398	-47.6761	-47.3581	-47.0402	-46.461	-45.8819	-45.3427
	s64	-17.1215	-17.7074	-18.2932	-19.07	-19.8747	-20.8699	-21.9303	-23.1287	-24.4127	-25.6686	-26.8951	-28.0473	-29.068	-30.0352	-30.8266	-31.596	-32.1807	-32.7654	-33.223	-33.6778	-34.0954	-34.5064	-34.8949	-35.2749	-35.6721	-36.0811	-36.4894	-36.8969	-37.2881	-37.6477	-37.9859	-38.2449	-38.4913	-38.6022	-38.7131	-38.6719	-38.624	-38.4729	-38.3006	-38.0309	-37.7199	-37.3674	-36.9842	-36.5701	-36.1175	-35.6606	-35.1943	-34.7192
	s65	-22.5522	-23.4788	-24.4054	-25.3453	-26.291	-27.2339	-28.1739	-29.1147	-30.04	-30.9586	-31.8338	-32.7049	-33.6107	-34.4808	-35.179	-35.8224	-36.4627	-37.0927	-37.7125	-38.3156	-38.891	-39.4528	-39.9766	-40.4963	-41.0025	-41.4812	-41.9417	-42.3425	-42.7369	-43.0594	-43.3676	-43.6259	-43.8594	-44.0349	-44.1315	-44.2292	-44.3329	-44.4382	-44.5135	-44.5715	-44.5946	-44.6543	-44.7073	-44.7108	-44.6895	-44.6636	-44.6391	-44.5518
	s66	-17.8331	-18.3762	-18.9193	-19.5162	-20.1676	-20.8189	-21.5901	-22.3766	-23.173	-23.9991	-24.8252	-25.6019	-26.3558	-27.1004	-27.7814	-28.4624	-29.0945	-29.6959	-30.2775	-30.871	-31.4646	-31.9767	-32.4525	-32.8157	-33.0287	-33.2386	-33.4732	-33.7326	-33.9723	-34.1394	-34.2929	-34.3584	-34.4036	-34.4569	-34.5365	-34.6252	-34.5727	-34.3373	-34.1222	-33.9518	-33.8024	-33.6204	-33.4163	-33.2141	-33.0173	-32.8245	-32.6101	-32.3581
	s68	-12.3438	-13.1308	-13.9177	-14.8676	-15.8852	-16.9339	-18.0349	-19.129	-20.1876	-21.2365	-22.2031	-23.1325	-23.9942	-24.7957	-25.561	-26.2637	-26.9245	-27.537	-28.0984	-28.6082	-29.0288	-29.3494	-29.6314	-29.8552	-30.0566	-30.1949	-30.3301	-30.4288	-30.4842	-30.5711	-30.6854	-30.7954	-30.8709	-30.9528	-30.828	-30.6	-30.4852	-30.5404	-30.5805	-30.6	-30.623	-30.5886	-30.5422	-30.4699	-30.3535	-30.2229	-30.0741	-29.914
	s69	-22.0475	-23.0107	-23.9764	-25.0721	-26.1749	-27.2826	-28.3865	-29.4836	-30.586	-31.6579	-32.701	-33.6776	-34.6326	-35.5688	-36.5032	-37.4398	-38.3778	-39.3071	-40.2078	-41.0614	-41.8639	-42.6399	-43.3776	-44.0871	-44.761	-45.4099	-45.946	-46.4419	-46.8282	-47.1686	-47.465	-47.7385	-47.9222	-48.0739	-48.1393	-48.1615	-48.1225	-48.0491	-47.947	-47.8271	-47.5485	-47.1707	-46.8697	-46.6075	-46.3471	-46.1247	-45.8907	-45.6437
	s70	-11.338	-12.1264	-12.9148	-13.9611	-15.0168	-16.362	-17.761	-19.1362	-20.4985	-21.6958	-22.8861	-23.9178	-24.9137	-25.8379	-26.7149	-27.5777	-28.4351	-29.198	-29.8899	-30.6402	-31.3587	-32.1263	-32.9371	-33.796	-34.6811	-35.4946	-36.2958	-36.9518	-37.5311	-37.8606	-38.063	-38.3811	-38.7024	-38.6989	-38.5961	-38.5652	-38.4563	-38.2607	-38.133	-38.0572	-37.9598	-37.8509	-37.7286	-37.5185	-37.3006	-37.0823	-36.8571	-36.5646
	s71	-18.0769	-18.4873	-18.8978	-19.4048	-19.9714	-20.5832	-21.3101	-22.0387	-22.849	-23.6669	-24.4648	-25.2636	-26.0406	-26.7534	-27.456	-28.0693	-28.6483	-29.2006	-29.7093	-30.1834	-30.599	-30.9988	-31.3145	-31.5111	-31.6682	-31.8432	-32.0194	-32.1621	-32.273	-32.4117	-32.5706	-32.6986	-32.795	-32.8151	-32.7995	-32.7375	-32.6523	-32.5385	-32.3441	-32.1391	-31.8959	-31.6285	-31.2936	-30.8381	-30.3836	-29.9563	-29.5332	-29.0971
	s72	-10.7682	-11.6082	-12.4481	-13.4392	-14.4391	-15.5954	-16.7792	-18.0187	-19.3297	-20.5898	-21.9208	-23.1781	-24.4405	-25.6245	-26.7447	-27.8032	-28.796	-29.6917	-30.5458	-31.2988	-32.0419	-32.6732	-33.2939	-33.8373	-34.3403	-34.7895	-35.1899	-35.5444	-35.8453	-36.1425	-36.409	-36.667	-36.9303	-37.1693	-37.3767	-37.6026	-37.8098	-37.9473	-38.028	-38.1102	-38.19	-38.2292	-38.1948	-38.102	-38.0178	-37.8657	-37.6132	-37.372
	s73	-22.474	-23.3166	-24.1593	-25.1676	-26.2649	-27.3768	-28.5206	-29.6638	-30.7489	-31.8285	-32.8494	-33.8305	-34.7669	-35.5493	-36.3256	-36.9028	-37.4506	-37.9212	-38.3134	-38.6723	-38.8949	-39.108	-39.2397	-39.3622	-39.4748	-39.5993	-39.7418	-39.8718	-39.9963	-40.157	-40.3247	-40.4375	-40.5515	-40.6793	-40.6676	-40.5787	-40.5436	-40.6164	-40.556	-40.5507	-40.5865	-40.5564	-40.4347	-40.3169	-40.1722	-39.9447	-39.7092	-39.4688
	s74	-15.2973	-16.5735	-17.8497	-19.5499	-21.2501	-22.8646	-24.4791	-25.8912	-27.3032	-28.478	-29.6527	-30.802	-31.9513	-33.123	-34.2947	-35.3641	-36.4335	-37.3513	-38.2691	-39.0349	-39.8008	-40.3699	-40.939	-41.4104	-41.8819	-42.245	-42.608	-43.0014	-43.3948	-43.6776	-43.9604	-44.1612	-44.3621	-44.5398	-44.7175	-44.9085	-45.0996	-45.0926	-45.0857	-45.1205	-45.1553	-45.1121	-45.0689	-45.038	-45.0071	-44.8934	-44.7797	-44.6607
	s75	-26.903	-27.2084	-27.5138	-27.925	-28.3962	-28.9082	-29.5231	-30.1387	-30.8049	-31.4748	-32.0879	-32.6604	-33.2178	-33.7186	-34.2129	-34.5709	-34.9275	-35.3979	-35.9601	-36.5094	-36.8266	-37.1267	-37.4588	-37.8812	-38.3118	-38.7385	-39.1617	-39.5344	-39.8963	-40.1813	-40.3666	-40.5869	-40.8353	-41.0743	-41.2855	-41.4594	-41.405	-41.3372	-41.3968	-41.4451	-41.4739	-41.4661	-41.4349	-41.3642	-41.2549	-41.0967	-40.9156	-40.7306
	s76	-21.1088	-21.7758	-22.4429	-23.3533	-24.2677	-25.1872	-26.1064	-26.9803	-27.8505	-28.7213	-29.5941	-30.4141	-31.224	-31.9341	-32.6292	-33.1737	-33.686	-33.9716	-34.199	-34.2502	-34.2469	-34.1867	-34.1144	-33.947	-33.7443	-33.4725	-33.1851	-32.9232	-32.7309	-32.5573	-32.5053	-32.5033	-32.54	-32.7677	-33.0564	-33.2518	-33.4555	-33.7539	-34.0825	-34.583	-35.0721	-35.2222	-35.1408	-35.0785	-35.1857	-35.5175	-35.665	-35.7135
	s77	-20.4695	-21.1486	-21.8359	-22.7234	-23.6301	-24.7624	-25.9136	-27.2062	-28.5122	-29.891	-31.2652	-32.6209	-33.9542	-35.2147	-36.4325	-37.5372	-38.5833	-39.501	-40.3671	-41.1386	-41.8745	-42.5554	-43.211	-43.8335	-44.4381	-45.0225	-45.5809	-46.1143	-46.6131	-47.0836	-47.4717	-47.8022	-48.1637	-48.5436	-48.913	-49.2772	-49.6546	-50.0375	-50.363	-50.6688	-50.9597	-51.2466	-51.4349	-51.6022	-51.6151	-51.6035	-51.6967	-51.8013
	s78	-16.9021	-17.6167	-18.3314	-19.1332	-19.96	-20.8006	-21.6522	-22.5084	-23.3738	-24.2365	-25.0774	-25.9183	-26.793	-27.6718	-28.5612	-29.4559	-30.3705	-31.31	-32.2453	-33.1663	-34.0873	-34.9138	-35.7404	-36.5117	-37.2671	-37.9862	-38.6761	-39.3382	-39.9443	-40.5449	-41.1008	-41.6567	-42.065	-42.4548	-42.8213	-43.1762	-43.4801	-43.7204	-43.9391	-44.0823	-44.2255	-44.2994	-44.3732	-44.3701	-44.3449	-44.2526	-44.1065	-43.9551
	s79	-12.0081	-12.6345	-13.2608	-13.9903	-14.7531	-15.5948	-16.5103	-17.4331	-18.416	-19.3975	-20.3633	-21.3286	-22.2035	-23.0361	-23.8146	-24.5252	-25.2063	-25.7701	-26.3299	-26.8529	-27.3707	-27.8427	-28.3126	-28.7455	-29.181	-29.5818	-29.9803	-30.3546	-30.71	-31.068	-31.3271	-31.548	-31.7615	-31.9641	-32.1223	-32.1638	-32.1922	-32.1984	-32.1881	-32.1272	-32.0162	-31.8225	-31.5649	-31.3261	-31.0777	-30.8101	-30.5194	-30.2188
	s80	-26.501	-26.9687	-27.4364	-28.2053	-29.0191	-30.1278	-31.3363	-32.6706	-34.0897	-35.4454	-36.7169	-37.8686	-38.8324	-39.741	-40.4625	-41.1641	-41.8074	-42.4393	-43.0414	-43.6093	-44.1099	-44.5776	-44.9876	-45.3591	-45.6974	-46.0099	-46.2943	-46.5655	-46.8104	-47.0321	-47.2254	-47.3846	-47.57	-47.8021	-48.0114	-48.1675	-48.2773	-48.3999	-48.4862	-48.55	-48.566	-48.5576	-48.5481	-48.5376	-48.5281	-48.5009	-48.395	-48.1371
	s81	-21.7303	-22.9733	-24.2326	-25.5299	-26.8278	-28.1018	-29.3302	-30.4737	-31.5716	-32.6515	-33.7063	-34.7466	-35.7801	-36.7643	-37.6892	-38.5214	-39.2661	-39.9051	-40.5005	-40.9713	-41.3938	-41.675	-41.9438	-42.1578	-42.3475	-42.4964	-42.6126	-42.698	-42.7995	-42.9042	-42.9598	-43.0277	-43.0913	-43.157	-43.232	-43.2848	-43.3356	-43.3304	-43.3356	-43.3794	-43.1957	-42.8676	-42.6121	-42.3608	-41.9888	-41.4501	-40.9592	-40.5391
	s82	-23.7469	-24.5573	-25.4191	-26.5031	-27.6712	-28.9446	-30.2427	-31.5635	-32.7832	-33.9575	-35.0431	-36.0607	-36.992	-37.8593	-38.6617	-39.3677	-40.0216	-40.6057	-41.1481	-41.6788	-42.2274	-42.7786	-43.3529	-43.928	-44.5162	-45.0978	-45.6726	-46.1673	-46.6106	-47.0713	-47.499	-47.6834	-47.8037	-47.8479	-47.941	-48.0644	-48.105	-48.0223	-47.8543	-47.6907	-47.5202	-47.33	-47.1291	-46.875	-46.6129	-46.3449	-46.0843	-45.8303
	s83	-16.3138	-17.1361	-17.9904	-18.9289	-19.944	-21.0214	-22.3529	-23.7272	-25.0139	-26.1956	-27.2057	-28.2684	-29.3589	-30.4032	-31.4547	-32.5467	-33.6678	-34.8199	-35.9	-36.9605	-38.1154	-39.2064	-40.155	-41.0116	-41.8032	-42.3704	-42.8755	-43.2168	-43.4891	-43.6639	-43.7639	-43.8302	-43.8691	-43.8625	-43.7152	-43.6712	-43.7234	-43.538	-43.3382	-43.7793	-44.0282	-43.9119	-43.4492	-42.7748	-42.428	-42.1102	-41.7495	-41.4099
Y轴	100%Gait cycle
	s25	3.53497	3.56272	3.59048	3.64848	3.71128	3.75879	3.8029	3.79317	3.75447	3.73753	3.75316	3.75699	3.76965	3.7824	3.81295	3.84212	3.82465	3.79146	3.72738	3.63779	3.50034	3.33677	3.15337	2.97641	2.84717	2.71232	2.61603	2.5172	2.44363	2.37318	2.33742	2.32789	2.35084	2.36942	2.35486	2.36571	2.52393	2.69449	2.72377	2.72998	2.86395	3.04535	3.16845	3.22274	3.26804	3.29962	3.31006	3.27926
	s49	4.27111	4.23599	4.20089	4.12063	4.03687	3.96029	3.88726	3.82479	3.766	3.71626	3.68094	3.68676	3.7224	3.75136	3.77576	3.81589	3.87107	6.44362	6.63807	6.81383	6.9335	6.47075	6.48673	6.50319	6.5225	6.5413	6.57458	6.61577	6.6685	6.7203	6.78559	6.87097	6.92265	7.00597	7.03217	7.00699	7.04493	7.13926	7.21805	7.26262	7.27498	7.25167	7.20649	7.13324	7.09108	7.11525	7.16665	7.24275
	s52	4.11944	4.13645	4.15348	4.20912	4.29033	4.36312	4.39099	4.41886	4.40207	4.37194	4.34588	4.32625	4.3038	4.18597	4.05154	3.88845	3.72419	3.55263	3.39534	3.24033	3.15996	3.14066	3.19321	3.35035	3.51288	3.68619	3.85169	4.01282	4.13527	4.2279	4.11653	3.94193	3.75556	3.68455	3.59733	3.37166	3.12697	2.90311	2.69686	2.48255	2.40338	2.36184	2.32983	2.27933	2.23142	2.19871	2.17712	2.16027
	s56	-0.623455	-0.45736	-0.291265	-0.11269	0.06851	0.21725	0.348675	0.432945	0.465775	0.478735	0.446285	0.40164	0.275665	0.14969	-0.07768	-0.30966	-0.55606	-0.806465	-1.04554	-1.27731	-1.50187	-1.71703	-1.91523	-2.06538	-2.20763	-2.26699	-2.32634	-2.32283	-2.31333	-2.11407	-1.84782	-1.58594	-1.32744	-1.21481	-1.32911	-1.39662	-1.29571	-1.21763	-1.64159	-2.06555	-2.10225	-2.08087	-2.12825	-2.20572	-2.2255	-2.19241	-2.19338	-2.25822
	s57	3.40117	3.52415	3.64713	3.83905	4.0519	4.24796	4.41048	4.5606	4.69284	4.81034	4.89822	4.95603	4.99019	4.99663	4.96384	4.93623	4.90191	4.87551	4.89709	4.91938	4.99826	5.08488	5.18945	5.30169	5.4328	5.59154	5.73069	5.81149	5.85928	5.83389	5.76799	5.6809	5.63537	5.63297	5.56548	5.54176	5.54073	5.53644	5.52159	5.42153	5.30378	5.23484	5.21136	5.16164	5.05213	4.95125	4.88697	4.83613
	s58	6.17072	6.33872	6.50629	6.65186	6.79678	6.9253	7.05333	7.14982	7.24461	7.34049	7.43314	7.48285	7.53245	7.56621	7.58777	7.5368	7.49492	7.49517	7.49963	7.49966	7.5038	7.50572	7.50038	7.51638	7.54314	7.6239	7.71588	7.82284	7.91722	8.04505	8.17691	8.25789	8.32145	8.4086	8.46787	8.45733	8.42358	8.33578	8.22214	8.05398	7.90637	7.78537	7.61645	7.37702	7.15247	6.93051	6.67533	6.43579
	s59	5.95396	6.01159	6.06922	6.12734	6.18667	6.19304	6.18598	6.22705	6.29559	6.33183	6.34797	6.34117	6.31415	6.24798	6.09111	5.94383	5.77907	5.61784	5.52488	5.43478	5.40775	5.39061	5.3602	5.32548	5.29108	5.25572	5.27704	5.31111	5.33306	5.34547	5.40517	5.50061	5.55741	5.56786	5.58517	5.62294	5.65822	5.66826	5.64113	5.55619	5.46263	5.36846	5.2854	5.23986	5.20108	5.12033	4.99188	4.93074
	s60	3.40665	3.48862	3.57017	3.62122	3.67074	3.72571	3.77821	3.77562	3.7663	3.73655	3.71272	3.72532	3.74275	3.79344	3.85333	3.90876	3.96534	4.05162	4.15699	4.28231	4.40519	4.53522	4.67651	4.79552	4.88346	4.96256	5.03468	5.07944	5.1029	5.12039	5.13441	5.15085	5.17317	5.19984	5.21885	5.21035	5.17567	5.20805	5.28299	5.29918	5.44993	5.6417	5.6446	5.64668	5.7519	5.8309	5.75137	5.66613
	s61	5.17731	5.20491	5.23251	5.29354	5.39781	5.50209	5.66003	5.82587	5.97613	6.09135	6.20657	6.32855	6.45285	6.56789	6.64057	6.71324	6.75581	6.77957	6.80162	6.79182	6.78202	6.8153	6.89393	6.97256	7.06705	7.16287	7.2704	7.39888	7.52736	7.61157	7.68437	7.75714	7.82987	7.9026	7.94256	7.96614	7.97604	7.86619	7.75634	7.68998	7.66089	7.6318	7.54803	7.46281	7.36813	7.25984	7.15154	7.05023
	s62	0.053855	0.12312	0.18317	0.15664	0.11566	0.064575	0.02453	0.008755	0.015475	0.029145	0.057195	0.07445	0.113055	0.14556	0.07567	-0.03739	-0.22534	-0.435305	-0.656	-0.903325	-1.20058	-1.49137	-1.77068	-2.016	-2.22071	-2.42437	-2.63252	-2.79616	-2.91914	-2.99817	-3.08892	-3.11674	-3.00132	-2.87254	-2.74425	-2.59664	-2.43436	-2.29146	-2.16251	-1.99783	-1.86835	-1.78368	-1.79853	-1.8624	-1.99257	-2.11716	-2.21721	-2.33318
	s63	4.16486	4.38061	4.59637	4.81395	5.03154	5.10889	5.18623	5.04861	4.911	4.64942	4.38784	4.04867	3.70951	3.41052	3.11152	2.90031	2.68911	2.57894	2.46876	2.52197	2.57517	2.67688	2.7786	2.95594	3.13329	3.28161	3.42993	3.48898	3.54802	3.54526	3.5425	3.60552	3.66852	3.68241	3.6963	3.82253	3.94877	4.11938	4.28999	4.01844	3.7469	3.79945	3.85201	3.54225	3.2325	3.27638	3.32027	3.17654
	s64	-1.00859	-0.91041	-0.812235	-0.74186	-0.675565	-0.61524	-0.556965	-0.481	-0.394055	-0.303825	-0.21017	-0.1389	-0.107125	-0.068905	-0.00956	0.052475	0.13714	0.2218	0.31019	0.39866	0.437655	0.46798	0.531325	0.6073	0.681825	0.75537	0.8273	0.89739	0.957575	0.99858	1.03161	1.03516	1.03704	1.02089	1.00473	0.94213	0.87746	0.78395	0.68453	0.59656	0.51345	0.41379	0.301865	0.198815	0.10675	0.001055	-0.133695	-0.260195
	s65	1.24597	1.36483	1.48368	1.65538	1.83866	2.00204	2.14857	2.28728	2.39004	2.49596	2.60577	2.70768	2.76713	2.8278	2.85027	2.88812	2.91329	2.9295	2.94688	2.9581	2.95551	2.95011	2.93375	2.93588	2.91941	2.89477	2.8876	2.85271	2.80477	2.66194	2.51348	2.3273	2.11453	2.00166	2.03384	2.05083	1.9963	1.94089	2.00078	2.09631	2.20776	2.22221	2.19584	2.23667	2.25413	2.12582	1.9218	1.70814
	s66	3.5582	3.67184	3.78548	3.84592	3.84747	3.84903	3.88498	3.92466	3.95008	3.96415	3.97823	4.00838	4.03278	4.05701	4.09125	4.12549	4.13746	4.12481	4.08033	4.02345	3.96656	3.88698	3.83987	3.88411	4.06374	4.24704	4.21436	4.11943	4.00664	3.86921	3.73002	3.74605	3.76344	3.76492	3.67206	3.53998	3.52994	3.75712	3.95867	4.06984	4.12549	4.17779	4.23496	4.27808	4.27628	4.23028	4.18844	4.21779
	s68	5.63687	5.74373	5.8506	5.93421	6.00992	6.06859	6.09938	6.12313	6.10303	6.07357	5.99144	5.89015	5.81417	5.77414	5.76006	5.76795	5.78677	5.82047	5.86148	5.88816	5.90442	5.9099	5.90261	5.86897	5.83275	5.78436	5.71874	5.68074	5.68285	5.66899	5.65667	5.64698	5.64148	5.62997	5.75228	5.94149	6.04606	6.02378	6.00336	5.96402	5.92199	5.88052	5.84335	5.80753	5.77849	5.75706	5.74072	5.71966
	s69	7.4034	7.53809	7.6734	7.8394	8.00523	8.12168	8.22654	8.28885	8.3496	8.39106	8.42699	8.45867	8.48577	8.52365	8.56362	8.59415	8.6137	8.63021	8.63909	8.63304	8.63943	8.63287	8.6006	8.55543	8.47371	8.3803	8.29487	8.20978	8.09039	7.9652	7.79568	7.61963	7.47762	7.3422	7.26999	7.22939	7.18389	7.1364	7.10578	7.08434	7.22418	7.46621	7.59933	7.67209	7.73829	7.77344	7.80375	7.83578
	s70	1.43464	1.46802	1.50142	1.39137	1.26507	1.25936	1.28245	1.3016	1.33176	1.35654	1.37891	1.33234	1.26538	1.26668	1.33384	1.27506	1.03153	0.842795	0.740625	0.749885	0.888485	1.19582	1.33397	1.34292	1.67629	1.91778	1.99145	2.04418	2.05813	2.1386	2.20671	1.97142	1.58889	1.58981	1.73083	1.74639	1.90932	2.17264	2.30024	2.29696	2.30328	2.27828	2.23557	2.21815	2.20402	2.1377	2.08286	2.14327
	s71	6.3575	6.5293	6.70109	6.92206	7.17481	7.41068	7.59304	7.77449	7.89851	8.01313	8.09315	8.15293	8.20479	8.2105	8.20712	8.16779	8.10716	8.06101	8.02309	7.98848	7.96368	7.94334	7.91517	7.9596	7.98251	7.94941	7.89425	7.86266	7.87758	7.82419	7.70441	7.58622	7.48902	7.46164	7.48247	7.50441	7.47579	7.45341	7.4421	7.43138	7.45085	7.49747	7.53765	7.58474	7.63119	7.64598	7.65488	7.61808
	s72	3.11768	3.2243	3.33213	3.45088	3.57543	3.68178	3.78435	3.86328	3.92383	3.96387	3.99041	4.00338	4.00527	4.00158	3.9842	3.964	3.93252	3.98975	3.96658	3.95231	3.94763	3.93107	3.91998	3.91938	3.93956	3.95742	3.97073	3.98405	3.99434	4.00817	4.02734	4.05378	4.06421	4.07871	4.10503	4.13087	4.16506	4.21199	4.22608	4.14002	4.09564	4.10707	4.11296	4.0948	4.05214	4.00832	3.93865	3.86235
	s73	-0.79291	-0.63358	-0.474255	-0.33504	-0.20905	-0.117815	-0.111735	-0.106235	-0.126205	-0.14635	-0.158575	-0.16556	-0.17087	-0.179565	-0.187975	-0.157865	-0.11463	-0.0455	0.03408	0.089085	0.04687	-0.000235	-0.05014	-0.083035	-0.08708	-0.08918	-0.090105	-0.06234	-0.03065	-0.047745	-0.09823	-0.136405	-0.283215	-0.432765	-0.27094	0.047655	0.259085	0.21458	0.185185	-0.1005	-0.40001	-0.50416	-0.470765	-0.597755	-0.72942	-0.781775	-0.85754	-0.94609
	s74	3.01555	3.346	3.67645	4.01373	4.351	4.54709	4.74318	4.79935	4.85551	4.83353	4.81155	4.87025	4.92895	4.94566	4.96238	4.97938	4.99638	5.03701	5.07763	5.13428	5.19093	5.2024	5.21387	5.33069	5.4475	5.40437	5.36124	5.33499	5.30875	5.31302	5.31729	5.39048	5.46367	5.55561	5.64755	5.66041	5.67327	5.79679	5.92031	5.91395	5.90759	5.95191	5.99622	5.91791	5.83959	5.737	5.63442	5.52137
	s75	-0.657825	-0.706765	-0.755705	-0.713975	-0.61849	-0.52312	-0.430795	-0.338755	-0.254655	-0.16985	-0.079375	0.01241	0.09682	0.190375	0.293715	0.52918	0.737275	0.663665	0.41907	0.19315	0.302245	0.433635	0.386825	0.1367	-0.077385	-0.21164	-0.368235	-0.579135	-0.79632	-0.900845	-0.844515	-0.851805	-0.95948	-1.06559	-1.17836	-1.25713	-1.03525	-0.78969	-0.73868	-0.74072	-0.753145	-0.765375	-0.764615	-0.75417	-0.763895	-0.78717	-0.866115	-0.93665
	s76	4.52098	4.5473	4.57361	4.62308	4.67333	4.69925	4.72213	4.71996	4.71472	4.68278	4.64379	4.5466	4.44649	4.31276	4.1777	4.07618	3.98643	4.0102	4.05541	4.16739	4.28684	4.40146	4.49675	4.56129	4.62232	4.68775	4.78758	4.90853	5.04728	5.24406	5.47914	5.72596	6.02067	6.19409	6.32317	6.60478	6.84825	7.02018	7.14299	7.08115	6.92645	7.01731	7.1055	7.16711	7.12974	6.92291	6.72456	6.46303
	s77	1.09682	1.27364	1.4523	1.67622	1.89549	2.06018	2.2124	2.27116	2.31719	2.29488	2.25707	2.15578	2.06123	1.98863	1.91128	1.82143	1.73776	1.66763	1.61424	1.59152	1.57393	1.56431	1.61166	1.73408	1.87051	2.02274	2.20427	2.41399	2.62548	2.8384	3.15172	3.53531	3.73677	3.8301	3.90239	3.96416	3.86838	3.70695	3.54054	3.37242	3.14683	2.90542	2.70431	2.51186	2.50386	2.52521	2.24998	1.9425
	s78	2.92271	3.09124	3.25977	3.4283	3.59684	3.77275	3.95454	4.10502	4.19285	4.27859	4.34769	4.4168	4.45234	4.48369	4.53509	4.59651	4.71061	4.89053	5.0666	5.22914	5.39168	5.48473	5.57779	5.71162	5.8571	5.9828	6.09265	6.18536	6.24376	6.28881	6.22717	6.16554	6.1118	6.05905	6.03337	6.02121	6.0492	6.12737	6.22308	6.38022	6.53736	6.67929	6.8212	6.98693	7.15946	7.31715	7.46296	7.59503
	s79	1.13993	1.25973	1.37953	1.55909	1.75643	1.95594	2.15408	2.32605	2.44419	2.55871	2.6358	2.71205	2.76564	2.81223	2.83038	2.82306	2.80897	2.76625	2.7245	2.68116	2.63671	2.67431	2.72641	2.79501	2.90542	3.01911	3.16587	3.30782	3.40013	3.48009	3.59978	3.74121	3.79995	3.79204	3.81784	3.85776	3.88368	3.88216	3.87343	3.87259	3.8938	3.93409	3.96331	3.96096	3.90526	3.8358	3.75038	3.65231
	s80	4.49505	4.59856	4.70207	4.90195	5.11494	5.31869	5.5179	5.70763	5.88985	6.02989	6.12137	6.20036	6.25685	6.28646	6.29469	6.32308	6.38443	6.43498	6.47436	6.52708	6.59443	6.66139	6.72121	6.77046	6.80719	6.84361	6.88662	6.91492	6.94512	6.98651	7.05487	7.15691	7.18079	7.09019	6.98341	6.96624	7.01405	7.01731	6.99434	6.98311	6.97562	6.97893	6.94501	6.87345	6.77656	6.6814	6.68134	6.84145
	s81	2.43484	2.61074	2.77999	2.88597	2.97513	3.01152	3.02238	2.99967	2.94191	2.85516	2.72595	2.58865	2.43244	2.26735	2.08634	1.90386	1.72606	1.55513	1.37915	1.19836	1.027	0.863055	0.713575	0.612945	0.53586	0.49844	0.532935	0.632865	0.72625	0.817955	0.986305	1.14736	1.25107	1.31266	1.35955	1.41925	1.40447	1.44257	1.42974	1.2064	1.16941	1.24754	1.15704	1.02057	0.93087	0.90857	0.786525	0.595905
	s82	2.39314	2.55324	2.74321	3.07378	3.42022	3.76017	4.13338	4.52553	4.8072	5.04425	5.21005	5.34633	5.45026	5.49681	5.51072	5.49784	5.47742	5.44466	5.41172	5.38433	5.3453	5.29409	5.12714	4.94327	4.74925	4.5864	4.46423	4.36841	4.28477	4.23825	4.19484	4.31797	4.51853	4.69825	4.76497	4.69199	4.54915	4.48006	4.45955	4.39769	4.31236	4.21924	4.12184	3.97292	3.8181	3.68484	3.53145	3.36266
	s83	5.58589	5.60974	5.65291	5.74679	5.90795	6.12377	6.42193	6.74069	7.08929	7.40652	7.67241	7.87456	8.04316	8.25301	8.4445	8.55385	8.64059	8.7031	8.76404	8.82052	8.76619	8.68653	8.55056	8.37864	8.18134	7.96516	7.74341	7.50576	7.30048	7.14104	7.0719	7.04341	7.02353	7.07108	7.32956	7.49201	7.56483	8.01937	8.48162	7.70383	7.20821	7.24871	7.81238	8.69576	8.82209	8.85278	8.84367	8.74758
Z轴	100%Gait cycle
	s25	-9.54247	-9.44336	-9.34424	-9.05504	-8.7392	-8.22237	-7.63518	-7.0816	-6.54349	-6.12993	-5.85164	-5.66179	-5.65517	-5.69076	-5.82763	-5.949	-6.05509	-6.13589	-6.12268	-6.07691	-5.98592	-5.86454	-5.72139	-5.57582	-5.46848	-5.40074	-5.38001	-5.3941	-5.41158	-5.42032	-5.40073	-5.34485	-5.23893	-5.11658	-4.96128	-4.78301	-4.59366	-4.43206	-4.36459	-4.31527	-4.23147	-4.13631	-4.08021	-4.06205	-4.04832	-4.05724	-4.07185	-4.09485
	s49	-8.68995	-8.72456	-8.75918	-8.76512	-8.76821	-8.75862	-8.74414	-8.6866	-8.58408	-8.49493	-8.37388	-8.22562	-8.04482	-7.80776	-7.52267	-7.27036	-7.06152	-6.14134	-6.05958	-5.98747	-5.94431	-8.01277	-7.89758	-7.78321	-7.66465	-7.54329	-7.42931	-7.30574	-7.21446	-7.13128	-7.0149	-6.84888	-6.62036	-6.27656	-5.92035	-5.69262	-5.43766	-5.23241	-5.08648	-4.99263	-4.91364	-4.84442	-4.7782	-4.72626	-4.71113	-4.72013	-4.74902	-4.7458
	s52	-11.2916	-11.0834	-10.8752	-10.5511	-10.1438	-9.76903	-9.56065	-9.35226	-9.3029	-9.30387	-9.26017	-9.14018	-9.01737	-8.89234	-8.77327	-8.74373	-8.76969	-8.80466	-8.83035	-8.85387	-8.85694	-8.82209	-8.72098	-8.52094	-8.31638	-8.07902	-7.83298	-7.57387	-7.31843	-7.07031	-6.91561	-6.79203	-6.63686	-6.38368	-6.15573	-6.15147	-6.19867	-6.30884	-6.45403	-6.65057	-6.76696	-6.87796	-6.9782	-7.06811	-7.13083	-7.14141	-7.17213	-7.25762
	s56	-0.93941	-0.98001	-1.02061	-0.881415	-0.704365	-0.455095	-0.167305	0.033195	0.13846	0.22155	0.253935	0.28548	0.311375	0.337275	0.305655	0.27141	0.153065	0.011355	-0.11908	-0.242265	-0.321535	-0.343715	-0.328795	-0.208745	-0.088715	0.03111	0.150935	0.268755	0.38638	0.560505	0.75457	0.93643	1.10889	1.2167	1.22393	1.25314	1.3614	1.46588	1.4869	1.50791	1.49329	1.47332	1.47239	1.47978	1.49665	1.5222	1.54674	1.56937
	s57	-4.53941	-4.4621	-4.38479	-4.00115	-3.512	-3.05109	-2.70826	-2.40551	-2.15963	-1.95514	-1.80228	-1.67247	-1.55561	-1.42826	-1.28255	-1.15748	-1.07162	-0.994625	-0.991665	-0.989935	-0.94715	-0.900415	-0.845315	-0.793565	-0.751945	-0.71743	-0.692335	-0.68374	-0.659305	-0.575575	-0.45921	-0.35088	-0.26035	-0.22769	-0.24959	-0.27845	-0.29231	-0.249665	-0.20267	-0.2121	-0.239855	-0.237685	-0.209395	-0.178415	-0.164875	-0.14487	-0.09358	-0.036435
	s58	-8.21553	-8.05547	-7.89285	-7.6582	-7.41139	-7.22	-7.04224	-6.89263	-6.78445	-6.70639	-6.64909	-6.61152	-6.59128	-6.56942	-6.53293	-6.49202	-6.45815	-6.39127	-6.35382	-6.31916	-6.26886	-6.29744	-6.24832	-6.19581	-6.14753	-6.10912	-6.07332	-6.02888	-5.984	-5.93855	-5.8853	-5.83237	-5.77524	-5.71046	-5.64237	-5.59157	-5.5388	-5.47775	-5.43018	-5.41461	-5.39393	-5.36474	-5.33603	-5.30262	-5.27439	-5.24094	-5.21337	-5.18136
	s59	-7.84816	-7.55145	-7.25474	-6.79213	-6.30874	-5.94032	-5.59994	-5.43794	-5.35459	-5.3357	-5.36501	-5.38964	-5.41259	-5.37408	-5.21854	-5.04922	-4.83073	-4.63615	-4.56821	-4.49562	-4.4371	-4.37887	-4.26843	-4.14884	-4.0111	-3.8592	-3.68858	-3.50067	-3.37627	-3.28571	-3.20762	-3.1499	-3.08923	-3.0226	-2.95466	-2.90937	-2.85303	-2.7762	-2.70034	-2.63952	-2.59213	-2.55336	-2.51067	-2.46904	-2.43445	-2.41036	-2.39853	-2.39241
	s60	-13.4186	-13.406	-13.3894	-13.185	-12.9718	-12.683	-12.3951	-12.1415	-11.9036	-11.824	-11.7774	-11.8587	-11.9415	-11.9401	-11.9153	-11.8257	-11.7385	-11.7201	-11.7351	-11.8239	-11.931	-12.0476	-12.1671	-12.2454	-12.2954	-12.337	-12.3598	-12.3521	-12.3201	-12.2967	-12.3089	-12.3113	-12.2853	-12.2577	-12.1875	-12.0961	-11.9617	-11.8036	-11.6224	-11.4423	-11.2917	-11.1481	-10.9896	-10.8245	-10.604	-10.3772	-10.1313	-9.88477
	s61	-9.46176	-9.45977	-9.45779	-9.42016	-9.33642	-9.25267	-9.00053	-8.72361	-8.45947	-8.22406	-7.98865	-7.67787	-7.3411	-6.98384	-6.53294	-6.08205	-5.57816	-5.04113	-4.51164	-4.12143	-3.73121	-3.44055	-3.25469	-3.06882	-3.01241	-2.96679	-2.92819	-2.90214	-2.87608	-2.85052	-2.82509	-2.78572	-2.69989	-2.61406	-2.56132	-2.52513	-2.49441	-2.51153	-2.52866	-2.53123	-2.52133	-2.51144	-2.55589	-2.60178	-2.66524	-2.75399	-2.84273	-2.91126
	s62	-9.19233	-8.92315	-8.64956	-8.42151	-8.21561	-8.06693	-7.95177	-7.87497	-7.79086	-7.68494	-7.61571	-7.56294	-7.54188	-7.54223	-7.50609	-7.48574	-7.62137	-7.76617	-7.78809	-7.76075	-7.71554	-7.65655	-7.55875	-7.39612	-7.22424	-7.13422	-7.05561	-6.99295	-6.95723	-6.91754	-6.91273	-6.95153	-6.98695	-7.00993	-7.02062	-6.99842	-6.92448	-6.88355	-6.8937	-6.90108	-6.86456	-6.78913	-6.68394	-6.58627	-6.50234	-6.35215	-6.1632	-6.00851
	s63	-6.95114	-6.71476	-6.47837	-6.28117	-6.08397	-5.95327	-5.82259	-5.73532	-5.64806	-5.63323	-5.6184	-5.65073	-5.68306	-5.79007	-5.89708	-5.94954	-6.002	-5.80396	-5.60592	-5.39928	-5.19264	-5.17335	-5.15406	-5.24508	-5.3361	-5.42528	-5.51444	-5.48527	-5.4561	-5.36536	-5.27461	-5.18918	-5.10375	-5.01448	-4.92521	-4.90489	-4.88457	-4.86838	-4.85219	-4.90649	-4.96078	-4.9741	-4.98742	-5.0075	-5.02758	-5.00901	-4.99043	-4.91153
	s64	-3.22826	-2.74995	-2.27165	-1.95755	-1.66748	-1.57837	-1.55815	-1.57986	-1.62759	-1.68879	-1.76404	-1.79963	-1.76519	-1.72714	-1.67729	-1.62862	-1.58994	-1.55126	-1.53246	-1.51411	-1.48863	-1.46191	-1.39573	-1.31449	-1.21735	-1.10945	-0.986825	-0.847485	-0.735575	-0.67678	-0.61984	-0.56971	-0.52631	-0.555135	-0.58397	-0.58672	-0.58831	-0.57637	-0.56165	-0.54722	-0.5329	-0.52369	-0.518265	-0.50576	-0.484485	-0.472145	-0.47885	-0.482555
	s65	-13.2486	-12.9895	-12.7303	-12.3413	-11.9357	-11.655	-11.5394	-11.5349	-11.6928	-11.8588	-11.9766	-12.0468	-11.9861	-11.9162	-11.8842	-11.8231	-11.7468	-11.6809	-11.6377	-11.5991	-11.5474	-11.4949	-11.4891	-11.4866	-11.4938	-11.5223	-11.5561	-11.5839	-11.6141	-11.7	-11.7936	-11.8528	-11.8947	-11.9042	-11.867	-11.8399	-11.8532	-11.8677	-11.8622	-11.844	-11.8245	-11.8362	-11.8713	-11.9335	-11.9919	-11.9984	-11.9915	-12.0033
	s66	-9.08093	-8.82253	-8.56411	-8.47423	-8.57024	-8.66624	-8.60661	-8.52929	-8.49146	-8.54789	-8.60431	-8.67084	-8.74917	-8.79832	-8.7082	-8.6181	-8.59393	-8.60102	-8.62296	-8.69703	-8.7711	-8.7732	-8.75349	-8.73042	-8.66016	-8.58626	-8.58863	-8.61392	-8.65591	-8.72852	-8.80475	-8.84251	-8.89703	-8.94863	-9.04233	-9.15855	-9.28136	-9.31146	-9.31754	-9.32434	-9.35234	-9.37471	-9.36951	-9.36213	-9.35822	-9.3614	-9.38384	-9.3585
	s68	-9.54154	-9.36973	-9.19791	-8.86526	-8.45678	-8.09055	-7.77665	-7.47867	-7.28028	-7.09468	-6.93597	-6.79361	-6.71999	-6.68574	-6.68187	-6.72076	-6.76801	-6.80605	-6.82173	-6.80039	-6.76078	-6.73423	-6.72281	-6.73892	-6.75755	-6.77236	-6.79124	-6.77295	-6.72356	-6.68285	-6.64831	-6.61205	-6.53488	-6.45688	-6.35248	-6.23487	-6.14867	-6.11289	-6.07301	-6.03331	-5.99512	-5.98566	-5.97776	-5.95744	-5.91746	-5.87371	-5.84391	-5.82451
	s69	-5.59945	-5.33735	-5.07559	-4.76518	-4.44961	-4.20132	-3.966	-3.69659	-3.42492	-3.26023	-3.13537	-3.05766	-2.98538	-2.89483	-2.79705	-2.67749	-2.53921	-2.3866	-2.25375	-2.15097	-2.04744	-1.94	-1.82581	-1.6979	-1.63515	-1.61966	-1.57561	-1.52735	-1.47859	-1.43069	-1.4122	-1.40752	-1.41896	-1.44595	-1.43714	-1.41044	-1.39452	-1.38676	-1.38003	-1.37595	-1.34296	-1.29015	-1.27416	-1.28794	-1.2893	-1.29733	-1.31494	-1.3309
	s70	-8.66128	-8.20543	-7.74958	-7.34409	-6.92051	-6.89327	-6.9185	-6.89131	-6.88124	-6.89604	-6.89438	-6.97395	-7.07507	-7.154	-7.24583	-7.26545	-7.25481	-7.27475	-7.27041	-7.20861	-7.07705	-6.86956	-6.74785	-6.68853	-6.51251	-6.38594	-6.41664	-6.38462	-6.3418	-6.33814	-6.3	-6.36824	-6.48555	-6.44552	-6.38408	-6.41707	-6.39865	-6.30793	-6.27058	-6.29484	-6.30982	-6.27529	-6.22935	-6.09889	-5.96706	-5.84542	-5.7175	-5.53601
	s71	-7.78794	-7.64118	-7.49441	-7.25441	-6.95176	-6.65243	-6.39281	-6.1334	-5.94499	-5.78558	-5.67481	-5.5575	-5.43853	-5.33788	-5.24343	-5.17429	-5.11052	-5.05945	-5.03185	-5.01383	-5.01886	-5.03672	-5.07548	-5.08899	-5.11106	-5.1468	-5.17117	-5.16045	-5.10368	-5.05953	-5.02573	-4.96349	-4.8881	-4.80565	-4.72461	-4.65977	-4.64355	-4.6397	-4.67105	-4.70711	-4.77367	-4.84383	-4.92063	-4.97506	-5.02914	-5.07096	-5.11071	-5.17988
	s72	-10.3645	-10.2242	-10.0839	-9.99753	-9.91745	-9.89682	-9.83562	-9.80261	-9.70588	-9.57883	-9.59676	-9.65349	-9.83053	-10.0124	-10.1457	-10.2333	-10.3009	-10.3553	-10.4121	-10.4671	-10.5163	-10.5815	-10.6571	-10.7644	-10.8929	-11.0022	-11.091	-11.1728	-11.2436	-11.3002	-11.3138	-11.3426	-11.3965	-11.4425	-11.4702	-11.4932	-11.4897	-11.4624	-11.4368	-11.4007	-11.3416	-11.315	-11.2843	-11.23	-11.2359	-11.2414	-11.1668	-11.0787
	s73	-6.73967	-6.71293	-6.6862	-6.41036	-6.00078	-5.60142	-5.25239	-4.90788	-4.84776	-4.80329	-4.78128	-4.76938	-4.76218	-4.76551	-4.77019	-4.81891	-4.87402	-4.92007	-4.96474	-5.00875	-5.03181	-5.05234	-5.03573	-5.00663	-4.9811	-4.96059	-4.92981	-4.89295	-4.85904	-4.83056	-4.79603	-4.7237	-4.6132	-4.50094	-4.36196	-4.21431	-4.11419	-4.06434	-4.00404	-3.96836	-3.94652	-3.92782	-3.903	-3.8943	-3.89235	-3.87955	-3.85296	-3.83246
	s74	-9.7009	-9.38506	-9.06922	-8.80326	-8.5373	-8.55888	-8.58047	-8.47635	-8.37224	-8.42999	-8.48774	-8.68838	-8.88903	-8.99605	-9.10307	-9.06834	-9.03361	-8.95049	-8.86736	-8.7194	-8.57144	-8.61003	-8.64862	-8.62824	-8.60786	-8.6003	-8.59273	-8.58225	-8.57178	-8.52701	-8.48225	-8.39506	-8.30788	-8.23369	-8.1595	-8.1699	-8.18029	-8.11327	-8.04625	-8.06532	-8.08439	-8.02136	-7.95833	-7.99152	-8.02471	-8.0494	-8.07409	-7.98329
	s75	-3.26756	-3.38951	-3.51147	-3.61829	-3.71164	-3.71042	-3.50007	-3.28972	-3.13311	-2.98558	-2.93463	-2.93346	-2.9345	-2.93876	-2.94089	-2.91454	-2.89438	-2.91434	-2.94015	-2.98165	-2.97363	-2.95979	-2.94377	-2.94762	-2.95491	-3.01186	-3.06877	-3.12715	-3.18739	-3.2166	-3.18483	-3.19252	-3.31046	-3.42319	-3.53204	-3.6217	-3.54179	-3.42786	-3.40665	-3.42412	-3.45774	-3.49823	-3.52219	-3.50357	-3.50503	-3.55131	-3.56321	-3.54943
	s76	-9.2323	-9.12786	-9.02342	-8.65963	-8.2919	-8.03177	-7.77743	-7.64732	-7.52416	-7.42732	-7.32878	-7.21936	-7.10653	-7.06236	-7.03496	-7.10379	-7.19701	-7.3277	-7.47312	-7.61121	-7.73843	-7.80257	-7.84386	-7.81593	-7.77272	-7.64408	-7.48319	-7.3049	-7.11437	-6.9062	-6.65454	-6.41486	-6.1633	-5.90157	-5.63554	-5.34352	-5.07834	-4.79932	-4.51394	-4.27574	-4.10342	-3.96051	-3.89066	-3.77904	-3.65223	-3.60137	-3.64705	-3.6559
	s77	-11.445	-11.4021	-11.353	-11.1538	-10.9594	-10.8201	-10.7016	-10.7399	-10.7722	-10.7723	-10.7462	-10.6118	-10.4791	-10.3514	-10.2502	-10.2189	-10.2144	-10.2688	-10.3577	-10.51	-10.6198	-10.6637	-10.6803	-10.6608	-10.6369	-10.6082	-10.5752	-10.5379	-10.5061	-10.4787	-10.4083	-10.3078	-10.2305	-10.1669	-10.096	-10.0213	-9.94723	-9.87337	-9.81794	-9.76882	-9.73448	-9.7042	-9.64761	-9.58538	-9.49735	-9.40522	-9.40898	-9.42317
	s78	-10.8255	-10.9281	-11.0307	-11.0325	-11.0054	-10.9924	-10.9906	-10.9973	-11.0208	-11.0484	-11.1093	-11.1702	-11.235	-11.3004	-11.3183	-11.3125	-11.2483	-11.111	-10.9764	-10.8515	-10.7266	-10.6592	-10.5919	-10.628	-10.6938	-10.7644	-10.8388	-10.8895	-10.893	-10.8877	-10.813	-10.7382	-10.6125	-10.4804	-10.3632	-10.2534	-10.2037	-10.229	-10.2721	-10.3778	-10.4835	-10.6114	-10.7393	-10.8123	-10.8697	-10.8818	-10.8579	-10.845
	s79	-6.96828	-6.80344	-6.63861	-6.42535	-6.19588	-6.03439	-5.93284	-5.84531	-5.81074	-5.77933	-5.79298	-5.80861	-5.81887	-5.82402	-5.81018	-5.79988	-5.78017	-5.72593	-5.66634	-5.61229	-5.56364	-5.58528	-5.61937	-5.65702	-5.6883	-5.70282	-5.62226	-5.54511	-5.46758	-5.38774	-5.3146	-5.24571	-5.16863	-5.09889	-5.0335	-5.02456	-5.01806	-4.96917	-4.89292	-4.80444	-4.72675	-4.66826	-4.59408	-4.49495	-4.3925	-4.31428	-4.25365	-4.18168
	s80	-4.94433	-4.93704	-4.92974	-4.90421	-4.87802	-4.82951	-4.76813	-4.70627	-4.63844	-4.5356	-4.40152	-4.30255	-4.25454	-4.19702	-4.13272	-4.08952	-4.09757	-4.11048	-4.12124	-4.13832	-4.17199	-4.20216	-4.22828	-4.25798	-4.2698	-4.24753	-4.20714	-4.15907	-4.10436	-4.06629	-4.04028	-4.00118	-4.00366	-4.04721	-4.07821	-4.08775	-4.12556	-4.17284	-4.14285	-4.09274	-4.04416	-4.00279	-3.96367	-3.92406	-3.89729	-3.87624	-3.84709	-3.82829
	s81	-6.08012	-5.86078	-5.64149	-5.43484	-5.22316	-5.02965	-4.87216	-4.7828	-4.74706	-4.75659	-4.81679	-4.90351	-5.02592	-5.14562	-5.25652	-5.35114	-5.43762	-5.48128	-5.4872	-5.43011	-5.35334	-5.20711	-5.0246	-4.77407	-4.49418	-4.17993	-3.84086	-3.47832	-3.11596	-2.7551	-2.35687	-1.98191	-1.62445	-1.2814	-0.99927	-0.735555	-0.51918	-0.288655	-0.12145	-0.078615	0.039715	0.150115	0.149335	0.078575	0.0594	0.159925	0.189755	0.16482
	s82	-11.5934	-10.9784	-10.3285	-9.55687	-8.96059	-8.74313	-8.63327	-8.58663	-8.47894	-8.27509	-8.06427	-7.97279	-8.05074	-8.09474	-8.03964	-7.9325	-7.81897	-7.74761	-7.75371	-7.80322	-7.84912	-7.88633	-7.89025	-7.90022	-7.92307	-7.95129	-7.98437	-8.00608	-8.02768	-8.03359	-8.0556	-8.10078	-8.13559	-8.17503	-8.20901	-8.21226	-8.24307	-8.26445	-8.29203	-8.26128	-8.20938	-8.16425	-8.12708	-8.07958	-8.0287	-7.96585	-7.92588	-7.89668
	s83	-8.06601	-7.99507	-7.89866	-7.7354	-7.51277	-7.2419	-7.03678	-6.85401	-6.74632	-6.59672	-6.37857	-6.24627	-6.15916	-6.19878	-6.24421	-6.27594	-6.21055	-6.0411	-5.73745	-5.38649	-4.90612	-4.4648	-4.11026	-3.90526	-3.80582	-3.91654	-4.07587	-4.3289	-4.58889	-4.85872	-5.08446	-5.29035	-5.45685	-5.58296	-5.58657	-5.58436	-5.57673	-5.38684	-5.17418	-5.29584	-5.31131	-5.125	-4.80181	-4.39496	-4.19123	-4.01711	-3.87258	-3.76014
[truncated: 53 more columns]

## Sheet: Surface03 Rubber
Knee joint angle
X轴	100%Gait cycle	1	2	3	4	5	6	7	8	9	10	11	12	13	14	15	16	17	18	19	20	21	22	23	24	25	26	27	28	29	30	31	32	33	34	35	36	37	38	39	40	41	42	43	44	45	46	47	48
	s25	-8.91808	-9.8269	-10.7357	-11.7574	-12.8207	-13.9718	-15.2042	-16.497	-17.8515	-19.215	-20.5605	-21.8774	-23.084	-24.2377	-25.2922	-26.2677	-27.1956	-28.047	-28.8187	-29.5315	-30.1735	-30.7662	-31.3032	-31.8166	-32.3058	-32.756	-33.197	-33.6076	-34.0168	-34.4163	-34.8115	-35.1886	-35.5599	-35.8881	-36.155	-36.3989	-36.5293	-36.6571	-36.6905	-36.7146	-36.6775	-36.6131	-36.4966	-36.323	-36.1645	-36.0083	-35.8259	-35.5933
	s49	-24.2688	-25.0086	-25.759	-26.6228	-27.515	-28.5016	-29.4981	-30.488	-31.4526	-32.3693	-33.1823	-33.9547	-34.6057	-35.2165	-35.7082	-36.1772	-36.6369	-37.0988	-37.4987	-37.9073	-38.2977	-38.6328	-38.8715	-39.1835	-39.5707	-39.8796	-40.1868	-40.5454	-40.9056	-41.1146	-41.2675	-41.3177	-41.3263	-41.2511	-41.1379	-40.9515	-40.7129	-40.4567	-40.1458	-39.7824	-39.4118	-39.0113	-38.5758	-38.115	-37.6015	-37.0428	-36.4576	-35.8617
	s52	-16.9318	-17.7469	-18.5621	-19.5308	-20.6196	-21.7055	-22.7702	-23.8349	-24.9326	-26.0457	-27.1308	-28.1292	-29.1277	-29.95	-30.7296	-31.4604	-32.1068	-32.7531	-33.1653	-33.5591	-34.1107	-34.828	-35.5441	-36.2356	-36.9271	-37.5255	-38.0642	-38.6112	-39.1986	-39.7861	-40.2918	-40.7675	-41.1548	-41.3287	-41.5025	-41.6376	-41.7659	-41.843	-41.8475	-41.8521	-41.7532	-41.6517	-41.4719	-41.2245	-40.9678	-40.6255	-40.2833	-39.9479
	s56	-17.9802	-18.7197	-19.4592	-20.4122	-21.4116	-22.522	-23.6747	-24.8669	-26.1183	-27.4927	-28.9642	-30.328	-31.5864	-32.8441	-34.1054	-35.2634	-36.2957	-37.2396	-38.153	-38.9659	-39.6893	-40.3819	-40.9658	-41.5071	-41.8606	-42.2141	-42.462	-42.71	-42.9144	-43.1082	-43.2769	-43.423	-43.5705	-43.749	-43.9271	-44.0699	-44.12	-43.9904	-43.8646	-43.8421	-43.8491	-43.8236	-43.8693	-43.9059	-43.8615	-43.8172	-43.7728	-43.7102
	s57	-19.418	-20.1433	-20.8687	-21.8911	-22.9748	-24.3676	-25.8933	-27.5546	-29.2775	-30.9905	-32.5717	-34.0422	-35.277	-36.3736	-37.2581	-38.0501	-38.7396	-39.3625	-39.9409	-40.483	-40.9954	-41.513	-42.0541	-42.5986	-43.1704	-43.7108	-44.2152	-44.7103	-45.1643	-45.6021	-45.8082	-45.9905	-46.136	-46.2727	-46.3528	-46.4045	-46.4247	-46.4141	-46.4037	-46.405	-46.3916	-46.2891	-46.1796	-46.067	-45.9518	-45.7973	-45.6235	-45.4369
	s58	-16.8419	-17.5014	-18.1739	-19.0806	-20.0041	-21.0342	-22.0978	-23.2869	-24.4876	-25.6919	-26.8309	-27.7817	-28.6672	-29.4651	-30.2084	-30.8928	-31.5264	-32.0993	-32.6397	-33.1443	-33.6041	-34.0285	-34.3949	-34.7759	-35.1673	-35.5706	-36.0056	-36.4695	-36.9845	-37.4845	-37.9517	-38.4324	-38.9291	-39.4104	-39.8591	-40.3147	-40.7872	-41.1859	-41.4356	-41.651	-41.8602	-41.9995	-42.0311	-42.029	-42.0269	-41.9758	-41.818	-41.6206
	s59	-22.7296	-23.6141	-24.4986	-25.624	-26.8002	-28.1252	-29.5296	-30.9095	-32.2626	-33.5508	-34.6907	-35.8015	-36.7187	-37.6358	-38.3505	-39.056	-39.6818	-40.2856	-40.8683	-41.4375	-42.0383	-42.6801	-43.3378	-44.041	-44.74	-45.3939	-46.0479	-46.6311	-47.2076	-47.6974	-48.1566	-48.5502	-48.8932	-49.1825	-49.3881	-49.5682	-49.6563	-49.7444	-49.8312	-49.918	-49.8937	-49.8527	-49.8159	-49.7809	-49.6598	-49.46	-49.3128	-49.2641
	s60	-22.3248	-22.7837	-23.2426	-23.8672	-24.4937	-25.4804	-26.4822	-27.6955	-28.924	-30.174	-31.4247	-32.6107	-33.7959	-34.7999	-35.7782	-36.5876	-37.3683	-38.0139	-38.6338	-39.2066	-39.7628	-40.2963	-40.8229	-41.3175	-41.7987	-42.2391	-42.6778	-43.1307	-43.5863	-44.0447	-44.5163	-44.9689	-45.439	-45.8483	-46.2259	-46.5754	-46.9456	-47.2159	-47.4568	-47.6877	-47.8795	-48.0128	-48.1175	-48.1981	-48.2726	-48.3182	-48.2993	-48.2584
	s61	-21.1621	-21.6928	-22.2236	-22.8711	-23.6812	-24.4914	-25.4261	-26.3879	-27.3581	-28.342	-29.3259	-30.2838	-31.2176	-32.1348	-32.8586	-33.5604	-34.1716	-34.6347	-35.0915	-35.3638	-35.5876	-35.749	-35.8025	-35.8536	-35.815	-35.7675	-35.7258	-35.6926	-35.6586	-35.5917	-35.5352	-35.4818	-35.448	-35.4275	-35.3978	-35.3678	-35.3358	-35.2797	-35.2439	-35.2022	-35.1128	-34.9852	-34.7623	-34.5563	-34.338	-34.1003	-33.8674	-33.6347
	s62	-18.6291	-19.5318	-20.4973	-21.8237	-23.2158	-24.7637	-26.3214	-27.8914	-29.4149	-30.9064	-32.3717	-33.8278	-35.2174	-36.5886	-37.6963	-38.7232	-39.3945	-39.9784	-40.3875	-40.7108	-40.9416	-41.1897	-41.4479	-41.7839	-42.1421	-42.5578	-42.9823	-43.4599	-43.922	-44.3302	-44.7197	-45.0774	-45.3694	-45.6003	-45.7252	-45.797	-45.7775	-45.7372	-45.5334	-45.3168	-45.0477	-44.7523	-44.3815	-43.9902	-43.5692	-43.1074	-42.613	-42.1436
	s63	-33.2119	-33.765	-34.3182	-35.0163	-35.7369	-36.6167	-37.4997	-38.4627	-39.4038	-40.2668	-41.0866	-41.8778	-42.6418	-43.3816	-44.081	-44.7227	-45.381	-45.9937	-46.5774	-47.1295	-47.6646	-48.0907	-48.5117	-48.8596	-49.2028	-49.4315	-49.6602	-49.756	-49.8453	-49.8903	-49.9364	-49.8779	-49.7713	-49.6133	-49.4534	-49.2519	-49.0105	-48.7772	-48.5125	-48.149	-47.7438	-47.3309	-46.8841	-46.3972	-45.8601	-45.2396	-44.6516	-44.0596
	s64	-14.9284	-15.3281	-15.7279	-16.3949	-17.123	-18.0182	-19.0355	-20.2239	-21.6163	-23.0355	-24.4636	-25.8567	-27.121	-28.3167	-29.3897	-30.3984	-31.306	-32.1444	-32.8445	-33.4917	-34.0704	-34.6239	-35.1477	-35.6654	-36.1651	-36.6513	-37.123	-37.6101	-38.1212	-38.6371	-39.1321	-39.5874	-40.0289	-40.3796	-40.7303	-40.9025	-41.0615	-41.0971	-41.0824	-41.0091	-40.8981	-40.7387	-40.4549	-40.1837	-39.901	-39.593	-39.2213	-38.8237
	s65	-19.1298	-20.0763	-21.0228	-21.9812	-22.9447	-23.9066	-24.8551	-25.8033	-26.7198	-27.5836	-28.4398	-29.2135	-29.9669	-30.6976	-31.3988	-32.0572	-32.6324	-33.202	-33.7245	-34.2178	-34.6955	-35.1361	-35.5522	-35.9141	-36.265	-36.6039	-36.9198	-37.2024	-37.4615	-37.6646	-37.8459	-38.0105	-38.1141	-38.1819	-38.2496	-38.2351	-38.1908	-38.0059	-37.8155	-37.6318	-37.3928	-37.1523	-36.8956	-36.6277	-36.3807	-36.1775	-35.9744	-35.7088
	s66	-19.0803	-19.5679	-20.0554	-20.5771	-21.163	-21.749	-22.4977	-23.2918	-24.0734	-24.81	-25.5445	-26.2034	-26.8513	-27.4787	-28.0254	-28.587	-29.1395	-29.6524	-30.1556	-30.645	-31.0484	-31.4769	-31.887	-32.224	-32.5216	-32.7726	-33.0278	-33.3276	-33.6059	-33.8156	-33.9846	-34.0746	-34.1107	-34.123	-34.0658	-33.983	-33.8903	-33.7515	-33.6084	-33.3534	-33.0213	-32.6835	-32.3695	-32.0564	-31.6865	-31.29	-30.8938	-30.4717
	s68	-9.65702	-10.501	-11.3449	-12.4138	-13.5234	-14.7954	-16.1344	-17.5097	-18.911	-20.2748	-21.5783	-22.829	-23.914	-24.977	-25.9016	-26.818	-27.6292	-28.4231	-29.1089	-29.7619	-30.2916	-30.7472	-31.1224	-31.425	-31.6995	-31.9015	-32.1058	-32.3672	-32.6437	-32.8725	-33.0578	-33.163	-33.2633	-33.3552	-33.4329	-33.4235	-33.3087	-33.0877	-32.8822	-32.7171	-32.523	-32.2836	-32.0009	-31.7298	-31.451	-31.106	-30.6708	-30.2284
	s69	-20.6037	-21.632	-22.6704	-23.8289	-24.997	-26.2178	-27.4295	-28.6109	-29.7855	-30.9447	-32.0651	-33.1234	-34.1896	-35.2649	-36.3433	-37.4243	-38.5306	-39.6526	-40.7013	-41.7174	-42.6736	-43.6119	-44.454	-45.2786	-45.9717	-46.6538	-47.1727	-47.6811	-48.0645	-48.4226	-48.6413	-48.8474	-49.0113	-49.1387	-49.1842	-49.1694	-49.0583	-48.9938	-48.9835	-48.9539	-48.9076	-48.8021	-48.6596	-48.5632	-48.4872	-48.3888	-48.2837	-48.1121
	s70	-12.7323	-13.6362	-14.5401	-15.6411	-16.7526	-18.0025	-19.2677	-20.5085	-21.7466	-22.8439	-23.8879	-24.9222	-25.9337	-26.9001	-27.8358	-28.7374	-29.597	-30.4355	-31.2321	-31.9947	-32.7696	-33.5221	-34.3064	-35.0432	-35.7666	-36.4118	-36.958	-37.4909	-37.8977	-38.173	-38.1023	-38.0693	-38.1666	-38.2425	-38.2437	-38.2316	-38.2174	-38.1786	-38.0725	-37.9588	-37.8167	-37.6527	-37.4657	-37.2545	-37.037	-36.8038	-36.5416	-36.2695
	s71	-11.3927	-12.4198	-13.4468	-14.6823	-16.0185	-17.3862	-18.8129	-20.2372	-21.564	-22.8909	-24.0825	-25.2155	-26.2983	-27.2964	-28.286	-29.1015	-29.917	-30.6287	-31.3002	-31.8956	-32.3746	-32.8438	-33.183	-33.5222	-33.8517	-34.1778	-34.4948	-34.7991	-35.104	-35.4151	-35.7261	-35.781	-35.7583	-35.7184	-35.6568	-35.5937	-35.52	-35.4462	-35.2775	-35.0837	-34.8398	-34.5383	-34.2262	-33.8488	-33.4714	-33.0506	-32.6198	-32.1897
	s72	-11.0616	-11.8691	-12.6765	-13.6082	-14.5661	-15.6752	-16.8649	-18.1362	-19.4967	-20.8605	-22.2318	-23.5828	-24.7991	-26.0154	-27.061	-28.0988	-28.9301	-29.7041	-30.4155	-31.0866	-31.7334	-32.3487	-32.9639	-33.579	-34.1879	-34.7314	-35.2749	-35.8141	-36.3529	-36.8028	-37.2213	-37.6045	-37.9605	-38.2705	-38.509	-38.7406	-38.9478	-39.1486	-39.2077	-39.2668	-39.2426	-39.2058	-39.1365	-39.053	-39.225	-39.6312	-39.6054	-38.7696
	s73	-23.3756	-24.1441	-24.9126	-25.9423	-27.0466	-28.1768	-29.3276	-30.5023	-31.7251	-32.9365	-34.0563	-35.1761	-36.0094	-36.8068	-37.4287	-37.9627	-38.3994	-38.7146	-39.0283	-39.3375	-39.6466	-39.8171	-39.9877	-40.1065	-40.2105	-40.3351	-40.4762	-40.6391	-40.8458	-41.0311	-41.0466	-41.062	-41.1732	-41.2964	-41.3187	-41.2905	-41.2695	-41.2574	-41.2357	-41.1802	-41.1247	-40.9333	-40.7419	-40.5054	-40.256	-40.0284	-39.8184	-39.5545
	s74	-15.1206	-16.2245	-17.3283	-18.6328	-19.9821	-21.3164	-22.6704	-23.9863	-25.2305	-26.4447	-27.5818	-28.6368	-29.6096	-30.5002	-31.376	-32.1427	-32.8991	-33.6486	-34.3945	-35.1062	-35.7481	-36.3751	-36.9208	-37.4588	-37.8932	-38.3215	-38.6459	-38.9453	-39.1953	-39.4078	-39.6046	-39.7943	-40.0008	-40.2082	-40.3341	-40.419	-40.4619	-40.4935	-40.5461	-40.6281	-40.6665	-40.6512	-40.584	-40.3811	-40.1928	-40.0702	-39.9447	-39.675
	s75	-19.0341	-19.8055	-20.5836	-21.5362	-22.5322	-23.6283	-24.7757	-25.9649	-27.1646	-28.35	-29.4902	-30.5776	-31.5812	-32.535	-33.3992	-34.2025	-34.9357	-35.6101	-36.2246	-36.7946	-37.3258	-37.8313	-38.2974	-38.7465	-39.169	-39.563	-39.9307	-40.2855	-40.6271	-40.9321	-41.1882	-41.3962	-41.5814	-41.7273	-41.8334	-41.9123	-41.9504	-41.9537	-41.9217	-41.8667	-41.772	-41.6625	-41.5203	-41.3272	-41.13	-40.9365	-40.7058	-40.4096
	s76	-20.6539	-21.2776	-21.9013	-22.784	-23.6842	-24.6207	-25.5651	-26.5022	-27.4364	-28.3927	-29.3405	-30.2183	-31.0645	-31.8504	-32.5851	-33.2076	-33.7463	-34.1819	-34.5291	-34.8147	-35.0561	-35.2687	-35.4547	-35.6231	-35.8024	-35.9664	-36.1446	-36.3096	-36.5313	-36.7815	-37.0763	-37.3957	-37.7492	-38.099	-38.42	-38.7294	-39.0508	-39.3855	-39.7304	-40.075	-40.4129	-40.7431	-41.0611	-41.3311	-41.5259	-41.599	-41.6642	-41.7116
	s77	-21.562	-22.1623	-22.7783	-23.6195	-24.4953	-25.6392	-26.8206	-28.1795	-29.575	-31.0814	-32.5748	-34.0406	-35.4546	-36.7803	-38.0023	-39.1005	-40.0833	-40.9456	-41.653	-42.2578	-42.8564	-43.4258	-43.9417	-44.4522	-45.0296	-45.6152	-46.1948	-46.7608	-47.2657	-47.7428	-48.1538	-48.5274	-48.8355	-49.1126	-49.3691	-49.6095	-49.8384	-50.0886	-50.3035	-50.4875	-50.7078	-50.9379	-51.1278	-51.2608	-51.3149	-51.3394	-51.3125	-51.1747
	s78	-22.9955	-23.8216	-24.6477	-25.5177	-26.4059	-27.2837	-28.137	-28.9842	-29.8146	-30.6587	-31.5184	-32.3839	-33.2574	-34.1291	-35.0016	-35.8459	-36.7102	-37.5601	-38.3918	-39.2094	-39.9645	-40.7086	-41.3439	-41.9562	-42.4682	-42.9248	-43.3184	-43.638	-43.9298	-44.0919	-44.2333	-44.2032	-44.1374	-44.0035	-43.8769	-43.7936	-43.6298	-43.4813	-43.3614	-43.1828	-42.9884	-42.8577	-42.7368	-42.4262	-42.0908	-41.8582	-41.5668	-41.2643
	s79	-10.9773	-11.4832	-11.989	-12.5478	-13.1509	-13.7906	-14.571	-15.3543	-16.3056	-17.3028	-18.3506	-19.384	-20.382	-21.2758	-22.1185	-22.8327	-23.4675	-24.034	-24.5549	-25.0366	-25.4875	-25.9267	-26.3485	-26.77	-27.1873	-27.6033	-28.0195	-28.44	-28.8374	-29.1939	-29.5503	-29.8263	-30.0956	-30.315	-30.4751	-30.6301	-30.6009	-30.5717	-30.4942	-30.4064	-30.3041	-30.1413	-29.9688	-29.7033	-29.4056	-29.0934	-28.7754	-28.4255
	s80	-26.7245	-27.3747	-28.025	-28.987	-30.0046	-31.2632	-32.6231	-33.9803	-35.35	-36.6378	-37.8075	-38.8868	-39.7129	-40.5219	-41.1751	-41.8208	-42.4174	-43.0074	-43.5489	-44.0866	-44.5343	-44.9496	-45.34	-45.7001	-46.029	-46.3177	-46.5712	-46.7567	-46.9562	-47.1789	-47.3991	-47.5957	-47.762	-47.8464	-47.9635	-48.0996	-48.1773	-48.2478	-48.2937	-48.313	-48.3037	-48.2845	-48.2512	-48.2063	-48.1381	-48.04	-47.9031	-47.761
	s81	-27.5821	-28.8389	-30.1056	-31.404	-32.6628	-33.9025	-35.0743	-36.1376	-37.1512	-38.0562	-38.9302	-39.7342	-40.5078	-41.2569	-41.9425	-42.5658	-43.1371	-43.5733	-43.975	-44.3261	-44.6158	-44.8395	-45.0046	-45.124	-45.1901	-45.2931	-45.3818	-45.4053	-45.4665	-45.5283	-45.4941	-45.4642	-45.4444	-45.3775	-45.2728	-45.17	-44.991	-44.6735	-44.3284	-44.013	-43.7838	-43.4861	-42.9326	-42.3936	-41.9901	-41.5818	-41.131	-40.6727
	s82	-22.3629	-23.321	-24.3201	-25.5238	-26.7046	-27.8389	-29.1172	-30.5512	-31.8759	-33.1422	-34.2731	-35.3625	-36.3408	-37.3016	-38.1591	-39.0108	-39.827	-40.5987	-41.3167	-42.0115	-42.7027	-43.394	-44.0798	-44.7382	-45.387	-45.9898	-46.5552	-47.033	-47.4633	-47.8186	-48.1505	-48.4556	-48.6346	-48.6717	-48.6017	-48.606	-48.6822	-48.7994	-48.8884	-48.7323	-48.329	-48.2464	-48.2292	-47.9814	-47.7672	-47.7298	-47.6993	-47.5426
	s83	-19.633	-20.3481	-21.0933	-21.9651	-22.9361	-24.0567	-25.2937	-26.6065	-27.9133	-29.2076	-30.3495	-31.4652	-32.502	-33.5174	-34.4812	-35.3988	-36.2692	-37.0788	-37.8652	-38.6065	-39.314	-39.937	-40.5306	-41.095	-41.5736	-42.0107	-42.3824	-42.7342	-43.0378	-43.3853	-43.7652	-43.9511	-44.0174	-44.181	-44.3404	-44.491	-44.5993	-44.6472	-44.6525	-44.6212	-44.5035	-44.551	-44.6621	-44.3951	-44.1759	-44.285	-44.3172	-43.9907
Y轴	100%Gait cycle
	s25	3.42028	3.46772	3.51516	3.54718	3.57342	3.61001	3.64161	3.65123	3.65068	3.66329	3.72791	3.80557	3.9125	4.02942	4.14832	4.25268	4.3088	4.33552	4.34334	4.33249	4.2853	4.21162	4.12789	4.02072	3.90394	3.77852	3.65555	3.53724	3.41865	3.3159	3.22016	3.13468	3.05768	3.01059	3.00764	3.01834	3.09883	3.1803	3.28932	3.39997	3.4941	3.59039	3.74304	3.93877	4.06332	4.09998	4.14898	4.21624
	s49	5.7333	5.83432	5.94077	6.1385	6.34635	6.56333	6.79042	7.03041	7.253	7.4551	7.62985	7.7687	7.8243	7.86064	7.86383	7.86792	7.8856	7.90322	7.95861	7.97436	7.95918	8.03852	8.22035	8.20894	8.05635	7.992	7.91757	7.7153	7.49582	7.35527	7.2414	7.19927	7.17835	7.21593	7.24505	7.32003	7.44704	7.51386	7.58386	7.63659	7.6695	7.72416	7.73803	7.72612	7.69974	7.66145	7.58442	7.49638
	s52	4.00009	4.05811	4.11615	4.17269	4.22807	4.28045	4.31121	4.34197	4.35654	4.3636	4.36245	4.33591	4.30935	4.22052	4.1166	3.98776	3.81571	3.64367	3.70169	3.77788	3.80657	3.78539	3.76609	3.78357	3.80104	3.96364	4.21912	4.43978	4.49133	4.54288	4.43459	4.26768	4.14307	4.1207	4.09832	3.88616	3.64147	3.42652	3.25356	3.0806	2.91526	2.75011	2.68783	2.7144	2.73659	2.71824	2.6999	2.59147
	s56	-0.71368	-0.5775	-0.44132	-0.272395	-0.100025	0.03428	0.1574	0.220265	0.24347	0.23491	0.208625	0.159115	0.085055	0.008775	-0.0873	-0.266825	-0.513555	-0.78481	-1.01126	-1.25897	-1.48657	-1.68847	-1.83439	-1.9789	-2.08014	-2.18139	-2.16284	-2.14429	-2.05945	-1.95075	-1.84106	-1.73018	-1.6509	-1.5578	-1.47846	-1.45551	-1.38591	-1.19581	-1.06968	-1.08501	-1.1213	-1.12254	-1.20094	-1.26778	-1.25083	-1.20993	-1.18485	-1.18243
	s57	3.57011	3.74454	3.91897	4.19106	4.47497	4.77675	5.07872	5.3445	5.56151	5.70723	5.75209	5.74578	5.644	5.51809	5.40995	5.34547	5.34502	5.39154	5.46134	5.52459	5.59862	5.68797	5.77961	5.85391	5.85191	5.81543	5.68431	5.55187	5.3951	5.2493	5.37073	5.52491	5.63597	5.7367	5.79892	5.84189	5.86938	5.87129	5.83505	5.72243	5.61069	5.56646	5.51616	5.39816	5.26335	5.15191	5.05734	4.93922
	s58	5.2309	5.38023	5.53501	5.7628	5.98877	6.19045	6.38478	6.55142	6.7275	6.92056	7.10718	7.27351	7.42792	7.55172	7.62913	7.67662	7.72788	7.79892	7.88484	7.94243	7.97377	8.00775	8.05587	8.10286	8.14453	8.2011	8.27685	8.33666	8.37692	8.44504	8.53441	8.59625	8.59306	8.58334	8.56131	8.49512	8.34053	8.2091	8.14233	8.05401	7.88872	7.72647	7.57345	7.40263	7.17985	6.99976	6.88284	6.77416
	s59	5.89333	5.98554	6.07775	6.19301	6.31311	6.38274	6.42545	6.45496	6.47007	6.46921	6.43185	6.37657	6.20178	6.02699	5.87289	5.71973	5.55449	5.38589	5.2738	5.19805	5.16568	5.18971	5.22279	5.28151	5.34039	5.40098	5.46157	5.45491	5.44186	5.44873	5.46264	5.50145	5.55942	5.61023	5.64992	5.69524	5.76083	5.81743	5.67611	5.53478	5.44885	5.37124	5.24901	5.10727	5.08132	5.16151	5.15724	4.99459
	s60	3.33669	3.39215	3.4476	3.48977	3.53174	3.54548	3.55938	3.5143	3.46432	3.4175	3.36931	3.35215	3.3325	3.36471	3.40463	3.48816	3.57363	3.72	3.87692	4.0362	4.19946	4.38952	4.57733	4.79688	5.02359	5.24221	5.47264	5.60944	5.72965	5.75387	5.76433	5.72292	5.65863	5.64934	5.70747	5.78125	5.80185	5.89923	6.02585	6.0724	6.14218	6.17389	6.14298	6.0529	5.94425	5.90062	5.85773	5.77191
	s61	4.4358	4.56877	4.70174	4.8447	5.00624	5.16779	5.2907	5.40693	5.52516	5.64604	5.76692	5.83537	5.88699	5.93149	5.93724	5.94184	5.95545	5.93982	5.92624	5.96613	6.01742	6.07766	6.17561	6.27512	6.38973	6.53716	6.68821	6.83227	6.97008	7.07986	7.13036	7.17152	7.16096	7.12208	7.04948	6.94243	6.82875	6.69027	6.51106	6.33362	6.18891	6.07228	5.98663	5.87425	5.7694	5.68846	5.631	5.59058
	s62	-0.003525	0.02617	0.044485	-0.002615	-0.07029	-0.18682	-0.26975	-0.31069	-0.33975	-0.36065	-0.345535	-0.317815	-0.3229	-0.333475	-0.380185	-0.44026	-0.55917	-0.725115	-0.98517	-1.25085	-1.5226	-1.77208	-2.00845	-2.21587	-2.41501	-2.63016	-2.84043	-2.97392	-3.09035	-3.14703	-3.17271	-3.1457	-3.107	-3.05742	-2.94939	-2.81214	-2.67736	-2.54315	-2.41205	-2.29962	-2.33561	-2.37024	-2.40099	-2.46742	-2.58573	-2.67979	-2.75447	-2.93551
	s63	4.36998	4.42054	4.47109	4.64141	4.82236	5.07913	5.32077	5.57498	5.77254	5.84428	5.82687	5.69207	5.44466	5.10148	4.82421	4.40615	4.14025	3.93815	3.78686	3.81812	3.86134	3.96595	4.06857	4.20861	4.36019	4.65029	4.94038	5.23146	5.51999	5.63016	5.69301	5.74779	5.82521	5.79043	5.67251	5.52552	5.38033	5.17438	4.96476	4.86179	4.68254	4.38049	4.08547	3.80095	3.6114	3.56774	3.46021	3.31982
	s64	-0.99779	-0.88054	-0.7633	-0.648	-0.535885	-0.42141	-0.30386	-0.177135	-0.03089	0.119885	0.275425	0.43806	0.58882	0.709205	0.766215	0.804115	0.822865	0.852	0.93437	1.01849	1.1254	1.22474	1.28034	1.32305	1.3742	1.43081	1.52631	1.60278	1.59973	1.54638	1.4787	1.39189	1.30604	1.22186	1.13769	1.08875	1.04248	0.995265	0.95256	0.87503	0.74281	0.651785	0.64136	0.58032	0.44243	0.327665	0.26662	0.21408
	s65	1.53518	1.65191	1.76864	1.89591	2.03402	2.16856	2.26451	2.35858	2.44649	2.51445	2.5726	2.59487	2.61524	2.62184	2.61312	2.61984	2.66146	2.70815	2.73954	2.75698	2.79198	2.82116	2.82294	2.78933	2.79336	2.79382	2.77994	2.74794	2.71528	2.72316	2.69593	2.64188	2.55775	2.48229	2.3238	2.14202	1.9843	1.9993	1.99949	2.00118	2.05141	2.10283	2.16096	2.22575	2.24925	2.16617	2.0831	2.06168
	s66	4.16939	4.30518	4.44097	4.54075	4.58762	4.63448	4.66205	4.66824	4.67551	4.68125	4.68653	4.69806	4.72506	4.74137	4.70885	4.67636	4.65236	4.65191	4.6571	4.67133	4.66277	4.67488	4.71744	4.77425	4.87624	4.97462	5.01429	4.95545	4.79974	4.64956	4.51796	4.42741	4.32568	4.22272	4.13216	4.04826	3.9396	3.83111	3.72781	3.72118	3.7744	3.82393	3.78588	3.74565	3.74165	3.74726	3.75294	3.78089
	s68	5.71093	5.8641	6.01727	6.18931	6.3646	6.51677	6.65665	6.74312	6.78934	6.80964	6.78864	6.76869	6.76067	6.76379	6.82993	6.89778	6.96948	7.0411	7.07043	7.08997	7.07186	7.02435	6.98189	6.9486	6.90696	6.86372	6.81712	6.73764	6.64025	6.54632	6.47547	6.44984	6.42525	6.37838	6.31287	6.28018	6.30713	6.40262	6.44996	6.41943	6.36066	6.33157	6.3204	6.30495	6.29509	6.29418	6.29114	6.28311
	s69	7.48247	7.65613	7.83331	8.05289	8.27626	8.52036	8.74764	8.9188	9.08421	9.2367	9.35612	9.42263	9.49331	9.56884	9.62604	9.66752	9.69774	9.72094	9.69139	9.6384	9.51936	9.38051	9.20463	9.02201	8.8595	8.69867	8.51824	8.33577	8.12874	7.94093	7.85893	7.77492	7.68417	7.6273	7.64666	7.71941	7.87755	7.98836	8.04395	8.09818	8.15123	8.25985	8.40321	8.44679	8.44604	8.39279	8.32381	8.25679
	s70	0.86	0.989245	1.11848	1.22375	1.32622	1.50972	1.70297	1.79666	1.87079	1.80878	1.7122	1.62233	1.54011	1.43776	1.31712	1.20627	1.10576	1.03761	0.967965	0.951665	0.9966	1.09167	1.26547	1.42165	1.54392	1.66298	1.70353	1.65153	1.43192	1.37562	1.69231	1.91883	1.88309	1.83979	1.83336	1.81467	1.76474	1.72391	1.71219	1.70247	1.65603	1.5878	1.5005	1.39942	1.30183	1.19633	1.13482	1.07849
	s71	6.34037	6.54489	6.74942	6.93414	7.1093	7.2706	7.40606	7.54064	7.63889	7.73714	7.81314	7.8795	7.92208	7.92451	7.92647	7.91864	7.91081	7.94444	7.99414	8.06845	8.18037	8.29137	8.38988	8.48841	8.58491	8.68072	8.74145	8.75343	8.755	8.65507	8.55514	8.5488	8.57083	8.55438	8.48934	8.41656	8.28502	8.15349	8.07368	8.00756	7.95385	7.91442	7.87294	7.81881	7.76468	7.70372	7.64119	7.57004
	s72	3.16375	3.28097	3.39924	3.54522	3.69447	3.83817	3.97229	4.08831	4.19398	4.27971	4.34215	4.38473	4.39807	4.39211	4.37236	4.33984	4.30463	4.26937	4.24617	4.23087	4.21867	4.2134	4.21551	4.20937	4.20836	4.22798	4.25868	4.27492	4.26556	4.25551	4.27743	4.30513	4.31934	4.34295	4.36155	4.35808	4.35416	4.35019	4.32747	4.31646	4.3087	4.25218	4.19055	4.17387	4.13289	4.03593	3.94168	3.86474
	s73	-1.27025	-1.16482	-1.05939	-0.88725	-0.696045	-0.61923	-0.633945	-0.626585	-0.575095	-0.518415	-0.42021	-0.322	-0.31509	-0.319595	-0.28483	-0.23044	-0.218165	-0.25854	-0.28864	-0.282775	-0.27692	-0.30597	-0.33502	-0.51202	-0.73128	-0.78786	-0.71429	-0.688435	-0.75801	-0.796655	-0.58787	-0.379085	-0.30056	-0.238325	-0.25832	-0.319435	-0.416715	-0.559215	-0.677925	-0.713345	-0.74877	-0.983075	-1.21738	-1.24817	-1.2208	-1.33108	-1.55146	-1.69071
	s74	2.6708	2.87601	3.08121	3.30159	3.52264	3.69391	3.8437	3.95914	4.03944	4.09403	4.09011	4.08204	4.08179	4.06745	4.04567	4.04827	4.05725	4.05523	4.04817	4.04734	4.07626	4.10998	4.2093	4.30584	4.38297	4.46401	4.5042	4.50977	4.47242	4.44725	4.45277	4.44878	4.37829	4.27739	4.2786	4.34366	4.47806	4.62631	4.64731	4.57066	4.51969	4.49952	4.53721	4.69083	4.79403	4.68893	4.58474	4.61505
	s75	-0.39615	-0.38916	-0.38216	-0.34927	-0.27198	-0.19468	-0.09454	0.01377	0.12283	0.23837	0.3539	0.46238	0.56302	0.66365	0.75825	0.8517	0.9414	1.01699	1.09258	1.17703	1.26794	1.35885	1.29658	1.2258	1.23401	1.41334	1.59267	1.65706	1.66841	1.67484	1.59281	1.51079	1.42729	1.34174	1.2562	1.12868	0.98997	0.84928	0.69811	0.54694	0.37659	0.18897	0.00136	-0.16403	-0.3268	-0.44847	-0.45505	-0.46163
	s76	5.06265	5.08933	5.11601	5.1932	5.27451	5.3358	5.39314	5.40198	5.39689	5.35403	5.29921	5.21756	5.12167	5.02034	4.91204	4.81441	4.71894	4.66944	4.67056	4.69998	4.78233	4.87296	4.96768	5.06621	5.20974	5.3571	5.52482	5.72044	5.94783	6.17338	6.43136	6.67473	6.85718	7.0408	7.26734	7.49967	7.69369	7.85515	7.93487	7.97368	7.99657	7.99132	7.92612	7.83699	7.71587	7.58569	7.3941	7.17804
	s77	1.15576	1.32985	1.50911	1.77672	2.03605	2.23361	2.42404	2.58824	2.73955	2.8494	2.93199	2.9469	2.92503	2.82062	2.68194	2.50046	2.28563	2.03347	1.82461	1.64057	1.49394	1.40985	1.36962	1.33866	1.361	1.42163	1.52819	1.63773	1.76917	1.92342	2.09068	2.27219	2.44973	2.63785	2.82184	3.02763	3.20757	3.31598	3.4285	3.552	3.54208	3.44457	3.31103	3.161	3.03229	2.87988	2.72015	2.6899
	s78	3.4761	3.65309	3.83008	4.01302	4.18844	4.40961	4.66854	4.92179	5.14281	5.35182	5.51511	5.63417	5.69018	5.72157	5.72776	5.69784	5.67715	5.6637	5.62402	5.59595	5.58288	5.5685	5.57942	5.60346	5.68527	5.79817	5.96773	6.21243	6.45833	6.70165	6.93579	7.16559	7.41132	7.6654	7.83526	7.80079	7.8088	7.79376	7.68603	7.66228	7.66575	7.55378	7.41057	7.52958	7.67764	7.60869	7.51272	7.43468
	s79	1.45898	1.50505	1.55111	1.6616	1.8117	1.95422	2.06959	2.18491	2.31658	2.4661	2.61104	2.75826	2.89544	2.98388	3.03839	3.04908	3.02568	2.97039	2.90402	2.83548	2.76167	2.68842	2.65134	2.61903	2.62009	2.63097	2.69001	2.7712	2.84884	2.91974	2.99063	3.0415	3.08514	3.12968	3.18141	3.23047	3.35818	3.48588	3.57829	3.63991	3.68517	3.70213	3.71894	3.73317	3.74573	3.73727	3.69587	3.65935
	s80	4.64741	4.82961	5.01182	5.203	5.39642	5.59129	5.78841	5.96831	6.13523	6.26783	6.34589	6.42481	6.48522	6.53986	6.55042	6.56194	6.61271	6.66946	6.72293	6.78359	6.84398	6.92079	6.9856	7.02746	7.05426	7.0435	7.08648	7.20047	7.25947	7.2188	7.17498	7.13813	7.13873	7.22876	7.21697	7.16	7.19161	7.203	7.18916	7.18274	7.19374	7.19398	7.15144	7.09875	7.05597	7.02104	6.99015	6.94892
	s81	2.91811	3.01957	3.1148	3.23129	3.31551	3.34851	3.35635	3.33426	3.29896	3.22932	3.15575	3.06189	2.97155	2.872	2.7858	2.68633	2.57386	2.48434	2.3914	2.23886	2.08291	1.91965	1.7586	1.63545	1.57014	1.37515	1.18778	1.12577	1.00101	0.8863	0.872515	0.8525	0.8228	0.7772	0.729125	0.61297	0.495645	0.493635	0.526185	0.492705	0.26838	0.083425	0.150615	0.189625	0.0390903	-0.1054	-0.22661	-0.34404
	s82	1.77324	2.00699	2.2468	2.51342	2.81307	3.19627	3.55986	3.88791	4.24634	4.60121	4.78042	4.92887	5.00532	5.05734	5.05027	5.03848	5.00034	4.91433	4.81923	4.71291	4.60311	4.42307	4.2468	4.10214	3.94984	3.8075	3.69657	3.6213	3.59497	3.57501	3.59391	3.63545	3.82159	4.18037	4.54622	4.72237	4.6289	4.26854	3.78682	3.90843	4.62509	4.49167	4.19672	4.34053	4.28083	3.8595	3.51663	3.12341
	s83	5.87824	5.96113	6.06624	6.2592	6.47252	6.71488	6.99455	7.29811	7.6025	7.90909	8.21693	8.51122	8.72834	8.89646	9.00568	9.06765	9.10487	9.0899	9.05777	8.99056	8.91673	8.82026	8.70603	8.55509	8.39074	8.21288	8.02375	7.82961	7.67849	7.52569	7.38549	7.34413	7.36205	7.35389	7.37164	7.42938	7.52846	7.68562	7.93945	8.22468	8.55373	8.61199	8.53352	9.07209	9.30637	8.65779	8.09365	8.10286
Z轴	100%Gait cycle
	s25	-10.1888	-9.87233	-9.55586	-9.12572	-8.66295	-8.16546	-7.69438	-7.25346	-6.9524	-6.68666	-6.51722	-6.36684	-6.30779	-6.26386	-6.30493	-6.37342	-6.48729	-6.59342	-6.64133	-6.63881	-6.57605	-6.47035	-6.34832	-6.19852	-6.0836	-6.00566	-5.95007	-5.99355	-6.04221	-6.07101	-6.09715	-6.05033	-5.96579	-5.8453	-5.6746	-5.5022	-5.32129	-5.14151	-4.99027	-4.84002	-4.76437	-4.71633	-4.66211	-4.62964	-4.62561	-4.6658	-4.70099	-4.72231
	s49	-8.19071	-7.98149	-7.75225	-7.22581	-6.67558	-6.18844	-5.77532	-5.54418	-5.41693	-5.3168	-5.24205	-5.16993	-5.12125	-5.07503	-5.13595	-5.21974	-5.28378	-5.33843	-5.30641	-5.25547	-5.15723	-5.0033	-4.79846	-4.62369	-4.48993	-4.30183	-4.09089	-3.93707	-3.79595	-3.66501	-3.53918	-3.4366	-3.36244	-3.28272	-3.20399	-3.14638	-3.09676	-3.04915	-3.02597	-3.00039	-3.03767	-3.10958	-3.12899	-3.11857	-3.08657	-3.03383	-3.021	-3.0135
	s52	-8.82603	-8.58276	-8.33948	-8.12387	-7.9299	-7.75028	-7.67398	-7.59766	-7.59489	-7.62625	-7.6216	-7.5053	-7.38901	-7.37278	-7.38081	-7.43546	-7.57092	-7.70639	-7.59617	-7.46654	-7.34617	-7.23551	-7.12193	-6.95136	-6.78078	-6.52757	-6.22147	-5.92816	-5.69709	-5.46602	-5.28782	-5.12899	-4.95993	-4.76614	-4.57235	-4.64224	-4.75734	-4.90078	-5.08427	-5.26775	-5.41748	-5.56637	-5.67197	-5.7402	-5.81877	-5.99318	-6.16759	-6.30225
	s56	-1.46914	-1.36445	-1.25977	-1.04899	-0.829475	-0.636975	-0.45585	-0.28825	-0.10699	0.204005	0.592545	0.75742	0.677	0.635865	0.644525	0.52506	0.32086	0.149935	0.006525	-0.101615	-0.159545	-0.170865	-0.115605	-0.053365	0.04418	0.141725	0.227215	0.31271	0.36754	0.421045	0.5091	0.61246	0.69832	0.79465	0.891335	0.94534	0.995205	1.07093	1.12443	1.11764	1.0815	1.06072	1.0389	1.02948	1.0566	1.10757	1.14634	1.17434
	s57	-3.64162	-3.41511	-3.18859	-2.72666	-2.2328	-1.8108	-1.45929	-1.25938	-1.09571	-0.934425	-0.729485	-0.46569	-0.281005	-0.162135	-0.14031	-0.18475	-0.26637	-0.29786	-0.27496	-0.204695	-0.119005	-0.060895	-0.009535	0.07173	0.20179	0.35027	0.485555	0.588805	0.57118	0.55191	0.595715	0.64652	0.698865	0.751085	0.76834	0.76811	0.77595	0.78546	0.777645	0.7638	0.760515	0.744755	0.748025	0.835975	0.920145	0.94152	0.961285	1.01452
	s58	-8.06756	-7.90202	-7.7325	-7.45381	-7.16344	-6.93849	-6.76038	-6.62306	-6.52366	-6.43836	-6.35308	-6.2619	-6.20315	-6.14891	-6.11139	-6.0935	-6.08349	-6.08345	-6.06403	-6.03966	-6.0052	-5.95804	-5.90126	-5.84215	-5.78134	-5.72	-5.65852	-5.60862	-5.57467	-5.54007	-5.49699	-5.45884	-5.43181	-5.40401	-5.37373	-5.35766	-5.35177	-5.34662	-5.33815	-5.32691	-5.32159	-5.32425	-5.31424	-5.2861	-5.27208	-5.27402	-5.26792	-5.21886
	s59	-7.28264	-7.10782	-6.933	-6.61093	-6.25787	-5.95997	-5.69149	-5.50013	-5.39292	-5.33163	-5.3753	-5.41819	-5.45584	-5.49349	-5.41161	-5.3243	-5.15915	-4.97237	-4.81967	-4.68887	-4.56828	-4.46095	-4.32778	-4.12142	-3.9153	-3.71187	-3.50845	-3.33268	-3.15956	-3.01941	-2.8909	-2.80974	-2.765	-2.71147	-2.64425	-2.58102	-2.53218	-2.48177	-2.39666	-2.31155	-2.2127	-2.11178	-2.03935	-1.97939	-1.88816	-1.76826	-1.67378	-1.62696
	s60	-14.8793	-14.8247	-14.7701	-14.5299	-14.2875	-14.0736	-13.859	-13.6849	-13.5085	-13.5185	-13.5377	-13.5144	-13.4969	-13.3711	-13.2369	-13.1769	-13.113	-13.1171	-13.1337	-13.2178	-13.3174	-13.3295	-13.334	-13.3789	-13.417	-13.455	-13.4963	-13.4905	-13.4783	-13.405	-13.3302	-13.2586	-13.1881	-13.0742	-12.9335	-12.8253	-12.7079	-12.6145	-12.5142	-12.3856	-12.2444	-12.0702	-11.8696	-11.6449	-11.4511	-11.2451	-11.0029	-10.7402
	s61	-6.93536	-6.94728	-6.95921	-6.9284	-6.83751	-6.74662	-6.64907	-6.53679	-6.41167	-6.24064	-6.06962	-5.69637	-5.22502	-4.74194	-4.16917	-3.58964	-3.14953	-2.8337	-2.52399	-2.37163	-2.25163	-2.17395	-2.22349	-2.27763	-2.36246	-2.47165	-2.58161	-2.68761	-2.79114	-2.89976	-3.00231	-3.10145	-3.1873	-3.27048	-3.33411	-3.41488	-3.5005	-3.56832	-3.64953	-3.73099	-3.79704	-3.84901	-3.9001	-3.9583	-4.00819	-4.0374	-4.04555	-4.0164
	s62	-8.02335	-7.72839	-7.41824	-7.02065	-6.6985	-6.55556	-6.4565	-6.41228	-6.33272	-6.22889	-6.20421	-6.20726	-6.29999	-6.40888	-6.64656	-6.84725	-6.88521	-6.93527	-7.0095	-7.01921	-6.95943	-6.83223	-6.66538	-6.48074	-6.29103	-6.14968	-6.01351	-5.89386	-5.77942	-5.68316	-5.61496	-5.59448	-5.62061	-5.69001	-5.76354	-5.83912	-6.02623	-6.23869	-6.27696	-6.31278	-6.38265	-6.42493	-6.38842	-6.31576	-6.19055	-6.09551	-6.02461	-5.81186
	s63	-12.6078	-12.6049	-12.6021	-12.4472	-12.2876	-12.0637	-11.8014	-11.4238	-10.9951	-10.4794	-9.89307	-9.15438	-8.47486	-7.7591	-7.1762	-6.75533	-6.38948	-6.16743	-5.98098	-5.79355	-5.63223	-5.56163	-5.50073	-5.57742	-5.65566	-5.79874	-5.94182	-6.16027	-6.378	-6.57951	-6.78453	-6.9977	-7.22605	-7.44942	-7.67339	-7.90252	-8.12982	-8.39554	-8.70551	-9.04055	-9.37508	-9.71921	-10.0716	-10.4239	-10.7348	-10.91	-11.0354	-10.9143
	s64	-3.3594	-3.04445	-2.7295	-2.38044	-2.0323	-1.88301	-1.87035	-1.87217	-1.87237	-1.88339	-1.91094	-1.9418	-1.94615	-1.91138	-1.82102	-1.75555	-1.69954	-1.65045	-1.65587	-1.6804	-1.70694	-1.72672	-1.75413	-1.78306	-1.77387	-1.74506	-1.67483	-1.59915	-1.52978	-1.46703	-1.40528	-1.35051	-1.30954	-1.34402	-1.3785	-1.41702	-1.45584	-1.4748	-1.48203	-1.45343	-1.41298	-1.37718	-1.32842	-1.27713	-1.2344	-1.19954	-1.17271	-1.1402
	s65	-11.5548	-11.3542	-11.1537	-10.9354	-10.756	-10.5819	-10.4665	-10.3542	-10.3857	-10.4307	-10.4833	-10.5504	-10.6145	-10.6028	-10.6004	-10.6017	-10.6002	-10.593	-10.5815	-10.5726	-10.5636	-10.5385	-10.497	-10.4633	-10.4575	-10.4511	-10.4552	-10.482	-10.5126	-10.5201	-10.5272	-10.5419	-10.573	-10.5995	-10.6133	-10.6214	-10.6279	-10.6231	-10.624	-10.626	-10.6072	-10.5878	-10.5718	-10.5574	-10.5377	-10.5011	-10.4644	-10.4636
	s66	-8.06756	-7.90202	-7.7325	-7.45381	-7.16344	-6.93849	-6.76038	-6.62306	-6.52366	-6.43836	-6.35308	-6.2619	-6.20315	-6.14891	-6.11139	-6.0935	-6.08349	-6.08345	-6.06403	-6.03966	-6.0052	-5.95804	-5.90126	-5.84215	-5.78134	-5.72	-5.65852	-5.60862	-5.57467	-5.54007	-5.49699	-5.45884	-5.43181	-5.40401	-5.37373	-5.35766	-5.35177	-5.34662	-5.33815	-5.32691	-5.32159	-5.32425	-5.31424	-5.2861	-5.27208	-5.27402	-5.26792	-5.21886
	s68	-9.80981	-9.84056	-9.87131	-9.54566	-9.15662	-8.70844	-8.24245	-7.84889	-7.515	-7.22359	-6.98948	-6.79333	-6.73004	-6.68772	-6.78428	-6.88715	-7.01713	-7.14733	-7.15728	-7.14088	-7.11009	-7.06121	-7.00838	-6.96535	-6.91901	-6.84616	-6.76039	-6.66904	-6.59442	-6.53174	-6.45744	-6.36683	-6.2808	-6.23731	-6.21105	-6.19688	-6.19767	-6.19651	-6.22487	-6.27627	-6.33003	-6.39292	-6.44864	-6.50929	-6.57507	-6.61038	-6.59427	-6.56433
	s69	-6.6277	-6.2203	-5.82124	-5.52226	-5.23607	-5.02024	-4.76475	-4.37709	-4.05311	-3.8724	-3.72546	-3.6326	-3.61635	-3.68947	-3.66493	-3.5567	-3.42897	-3.28909	-3.13307	-2.9699	-2.82405	-2.68341	-2.57065	-2.46299	-2.36169	-2.26091	-2.16751	-2.07589	-2.00557	-1.92412	-1.78136	-1.65724	-1.5952	-1.54069	-1.50313	-1.44823	-1.3656	-1.32848	-1.34444	-1.36818	-1.3986	-1.42646	-1.45273	-1.51842	-1.60163	-1.69305	-1.78696	-1.86715
	s70	-7.78664	-7.39236	-6.99808	-6.81588	-6.6547	-6.67956	-6.72061	-6.62779	-6.49776	-6.46783	-6.48531	-6.6374	-6.84286	-6.97496	-7.06832	-7.09029	-7.06342	-7.0359	-7.0212	-7.00213	-6.9379	-6.85463	-6.72003	-6.60493	-6.53615	-6.4781	-6.47438	-6.49913	-6.59039	-6.64887	-6.62698	-6.62703	-6.68906	-6.74031	-6.76826	-6.78773	-6.78861	-6.78459	-6.748	-6.70209	-6.61139	-6.50358	-6.39813	-6.27004	-6.15006	-6.00636	-5.86966	-5.72844
	s71	-8.56525	-8.28557	-8.0059	-7.68186	-7.33641	-7.0444	-6.85212	-6.65869	-6.41685	-6.17501	-5.96317	-5.76434	-5.60955	-5.52905	-5.45312	-5.47074	-5.48834	-5.50535	-5.52212	-5.52291	-5.49929	-5.47489	-5.44013	-5.40538	-5.30627	-5.18504	-5.08439	-5.0123	-4.94179	-4.88658	-4.83137	-4.74935	-4.6592	-4.63087	-4.68062	-4.73914	-4.86447	-4.98979	-5.1498	-5.31898	-5.48833	-5.65786	-5.82384	-5.96793	-6.11201	-6.2204	-6.32063	-6.40994
	s72	-10.5565	-10.5321	-10.5077	-10.2158	-9.86753	-9.60136	-9.37896	-9.36807	-9.58794	-9.79856	-9.988	-10.1584	-10.2018	-10.2451	-10.3147	-10.3855	-10.4406	-10.4913	-10.5695	-10.6652	-10.7573	-10.8448	-10.9329	-11.0227	-11.1141	-11.2216	-11.3291	-11.4279	-11.5259	-11.5901	-11.6423	-11.6626	-11.6582	-11.6544	-11.6514	-11.6529	-11.671	-11.6877	-11.6749	-11.6622	-11.6396	-11.6155	-11.5758	-11.5293	-11.7291	-12.1545	-12.2631	-11.7777
	s73	-6.087	-6.06162	-6.03625	-5.70789	-5.29298	-4.9938	-4.78721	-4.63333	-4.58486	-4.54324	-4.55639	-4.56953	-4.62493	-4.68562	-4.75833	-4.83706	-4.90395	-4.95606	-4.99545	-4.99031	-4.98515	-4.99123	-4.9973	-4.99165	-4.98266	-4.91325	-4.79549	-4.69529	-4.63018	-4.55501	-4.39916	-4.24332	-4.14048	-4.04427	-3.91234	-3.76255	-3.66608	-3.63624	-3.61123	-3.60316	-3.5951	-3.58745	-3.5798	-3.58268	-3.58856	-3.62838	-3.69535	-3.70492
	s74	-9.36435	-9.21203	-9.0597	-8.73606	-8.33766	-8.18739	-8.18328	-8.1387	-8.23925	-8.30928	-8.24634	-8.19011	-8.20188	-8.27398	-8.36307	-8.46382	-8.52659	-8.60434	-8.66854	-8.69085	-8.64199	-8.594	-8.56639	-8.5409	-8.53455	-8.52681	-8.52547	-8.51196	-8.52458	-8.54121	-8.53741	-8.52155	-8.50667	-8.49666	-8.48578	-8.47199	-8.42051	-8.34273	-8.27532	-8.2256	-8.18872	-8.16531	-8.12888	-8.06722	-8.01159	-7.9691	-7.91685	-7.8102
	s75	-5.3979	-5.4226	-5.4473	-5.3775	-5.14572	-4.91393	-4.73877	-4.58382	-4.43519	-4.34021	-4.24523	-4.16094	-4.08855	-4.01615	-3.98323	-3.95771	-3.9554	-4.0401	-4.12479	-4.20547	-4.28322	-4.36097	-4.33384	-4.30089	-4.27142	-4.24952	-4.22761	-4.23015	-4.24398	-4.26209	-4.35729	-4.45249	-4.53883	-4.613	-4.68716	-4.75656	-4.82468	-4.88542	-4.90677	-4.92811	-4.97098	-5.03321	-5.09544	-5.16067	-5.22625	-5.27816	-5.29182	-5.30547
	s76	-10.3578	-10.2371	-10.1165	-9.71443	-9.29021	-8.95397	-8.62783	-8.46343	-8.34742	-8.24221	-8.15285	-8.05771	-7.94185	-7.86491	-7.81119	-7.79861	-7.82178	-7.88621	-8.00356	-8.16138	-8.37841	-8.55582	-8.62563	-8.66642	-8.62594	-8.54682	-8.38617	-8.2132	-7.94602	-7.66874	-7.37355	-7.08171	-6.79603	-6.49887	-6.15261	-5.79941	-5.50378	-5.24008	-5.0005	-4.78342	-4.62981	-4.52717	-4.45786	-4.42532	-4.3957	-4.33104	-4.29351	-4.3522
	s77	-10.3694	-10.399	-10.419	-10.277	-10.1395	-9.98797	-9.89556	-10.0641	-10.2195	-10.366	-10.3942	-10.1579	-9.91852	-9.69546	-9.58084	-9.58723	-9.63369	-9.74126	-9.86388	-10.0078	-10.1385	-10.2501	-10.3377	-10.3971	-10.4145	-10.4117	-10.3797	-10.3402	-10.3086	-10.2797	-10.2399	-10.1932	-10.1119	-10.0189	-9.92221	-9.83488	-9.75657	-9.69289	-9.60578	-9.51576	-9.48009	-9.47554	-9.42816	-9.36376	-9.29767	-9.23053	-9.19512	-9.15704
	s78	-8.9012	-8.89853	-8.89586	-8.89991	-8.89868	-8.99332	-9.16794	-9.33924	-9.50014	-9.65047	-9.7681	-9.86021	-9.90992	-9.92486	-9.90068	-9.8321	-9.77656	-9.68922	-9.49747	-9.30987	-9.07953	-8.84276	-8.68822	-8.55146	-8.48315	-8.45669	-8.45499	-8.48395	-8.51268	-8.55214	-8.59916	-8.67779	-8.75921	-8.86041	-8.96351	-9.04425	-9.1271	-9.15296	-9.18548	-9.20084	-9.18287	-9.14292	-9.09977	-9.00589	-8.90523	-8.8237	-8.71943	-8.61662
	s79	-6.69691	-6.54096	-6.38501	-6.18078	-5.94496	-5.69871	-5.43865	-5.18002	-5.04075	-4.96048	-4.94679	-5.0308	-5.1215	-5.18514	-5.2084	-5.18971	-5.15355	-5.08399	-5.0146	-4.97084	-4.94625	-4.92073	-4.92819	-4.92938	-4.90141	-4.86557	-4.81452	-4.75043	-4.68699	-4.61848	-4.54996	-4.50068	-4.45665	-4.40172	-4.33636	-4.27128	-4.24026	-4.20924	-4.1787	-4.14682	-4.11838	-4.08606	-4.05213	-4.01736	-3.99159	-3.94732	-3.89252	-3.85128
	s80	-4.71471	-4.69596	-4.6772	-4.67525	-4.67706	-4.63779	-4.57514	-4.52759	-4.49674	-4.43675	-4.34232	-4.24446	-4.13662	-4.04162	-3.98972	-3.9432	-3.95881	-3.97925	-3.96948	-3.96151	-3.96839	-3.98034	-3.99633	-4.01431	-4.02949	-4.01398	-3.97609	-3.90463	-3.85094	-3.86929	-3.9028	-3.9192	-3.91429	-3.92153	-3.96888	-3.99629	-4.00007	-3.96556	-3.88191	-3.8056	-3.77599	-3.74884	-3.70139	-3.64294	-3.58007	-3.53218	-3.51882	-3.50662
	s81	-5.35187	-5.07609	-4.79297	-4.48424	-4.18471	-3.92014	-3.72643	-3.61885	-3.55825	-3.58177	-3.62082	-3.69769	-3.77444	-3.84985	-3.89857	-3.94274	-3.98067	-3.99942	-3.98986	-3.91764	-3.81203	-3.68479	-3.51101	-3.29241	-3.0195	-2.78838	-2.52957	-2.18172	-1.85902	-1.52612	-1.15322	-0.822	-0.56209	-0.28897	-0.02368	0.13556	0.27894	0.471055	0.642245	0.771505	0.777365	0.81186	0.96192	1.12629	1.20201	1.27171	1.25355	1.23965
	s82	-10.9493	-10.2766	-9.59253	-8.89196	-8.4364	-8.46514	-8.52182	-8.57595	-8.43501	-8.21325	-8.07893	-7.97961	-8.03327	-8.07092	-8.04304	-8.00978	-7.97302	-7.95975	-7.97513	-8.00664	-8.05003	-8.02172	-7.98396	-7.95881	-7.94417	-7.9653	-8.01436	-8.10076	-8.20093	-8.31935	-8.4231	-8.53687	-8.6477	-8.74639	-8.84598	-8.94035	-9.00824	-9.10735	-9.19197	-9.10149	-8.88018	-8.85796	-8.84539	-8.74049	-8.69787	-8.72039	-8.70947	-8.7682
	s83	-7.39652	-7.3372	-7.2218	-6.87607	-6.4893	-6.05528	-5.81595	-5.71296	-5.6688	-5.61979	-5.39085	-5.1649	-5.00089	-4.90799	-4.91706	-4.92683	-4.93143	-4.87256	-4.76934	-4.57593	-4.3761	-4.13931	-3.89845	-3.6378	-3.45236	-3.30396	-3.29731	-3.34133	-3.44352	-3.54541	-3.6661	-3.82435	-4.01372	-4.13047	-4.21972	-4.26906	-4.30928	-4.3251	-4.2833	-4.19895	-4.08223	-3.94316	-3.82734	-3.55596	-3.35859	-3.39803	-3.48651	-3.38488
[truncated: 53 more columns]
