# Supplementary material for: Influences of footstrike patterns and overground conditions on lower extremity kinematics and kinetics during running: Statistical parametric mapping analysis
Source: PLoS One. 2025 Feb 6;20(2):e0317853. doi: 10.1371/journal.pone.0317853 (PMC11801536; doi:10.1371/journal.pone.0317853)
Supplement: S1 Data — (ZIP) [file pone.0317853.s001.zip › Supporting Information/NON-REARFOOT/Angle/Data-nRFS-Ankle- angle.xlsx]

## Sheet: Surface01 Grass
Ankle joint angle
X轴	100%Gait cycle	1	2	3	4	5	6	7	8	9	10	11	12	13	14	15	16	17	18	19	20	21	22	23	24	25	26	27	28	29	30	31	32	33	34	35	36	37	38	39	40	41	42	43	44	45	46	47	48
	s25	-8.04491	-7.8133	-7.58169	-7.22084	-6.79628	-6.11892	-5.21488	-4.14968	-2.86863	-1.5388	-0.185055	1.14644	2.31406	3.43949	4.42391	5.33127	6.15056	6.87517	7.57488	8.21783	8.84735	9.45211	10.0345	10.6154	11.2461	11.9214	12.6283	13.3157	13.9983	14.7043	15.4017	16.0791	16.7518	17.3754	17.9585	18.5022	19.0215	19.5259	19.9972	20.4607	20.8892	21.311	21.6911	22.0685	22.4119	22.7365	23.0268	23.277
	s49	-11.7245	-11.1735	-10.6225	-9.36041	-8.02296	-6.54028	-5.04982	-3.55828	-2.0927	-0.825455	0.371125	1.40997	2.36546	3.20301	3.97762	4.64776	5.30994	5.96964	6.62089	7.23583	7.82529	8.3795	8.93344	9.44316	9.95214	10.4463	10.9405	11.3915	11.8436	12.1959	12.5241	12.7921	13.0458	13.2429	13.416	13.5004	13.5621	13.5874	13.5825	13.5167	13.4033	13.2376	13.0181	12.6471	12.2651	11.9223	11.5589	11.0578
	s52	-26.3595	-25.9602	-25.5609	-24.259	-22.4133	-20.4361	-18.0094	-15.5861	-13.5428	-11.6094	-9.84026	-8.26611	-6.81741	-5.76209	-4.7572	-3.94631	-3.24392	-2.64894	-2.15882	-1.67925	-1.20501	-0.731975	-0.320765	0.077865	0.499965	0.982595	1.5051	2.03464	2.55463	3.06284	3.57862	4.13675	4.71087	5.27323	5.80845	6.31149	6.80382	7.29213	7.75371	8.20973	8.64682	9.07569	9.4642	9.76949	10.0698	10.2971	10.5183	10.7118
	s56	-20.6281	-20.4044	-20.1806	-19.1837	-18.0185	-16.5177	-14.8827	-13.2015	-11.421	-9.63239	-7.82536	-5.98021	-4.16513	-2.42333	-1.02404	0.29876	1.52969	2.70091	3.86203	5.0065	6.00086	6.9364	7.86611	8.76593	9.637	10.4608	11.239	11.973	12.5794	13.0247	13.4762	13.98	14.403	14.8786	15.4682	15.9995	16.4568	16.8258	17.1959	17.5561	17.9099	18.17	18.4218	18.6322	18.8237	19.0457	19.2716	19.4362
	s57	-9.82282	-10.0388	-10.2547	-9.90626	-9.11615	-8.2249	-6.60547	-4.98604	-3.32401	-1.6422	0.027245	1.65837	3.2895	4.59274	5.81649	6.90483	7.75844	8.61205	9.41071	10.205	10.9842	11.7474	12.5075	13.2067	13.906	14.592	15.2696	15.9113	16.3786	16.846	17.3995	17.9847	18.5648	19.1329	19.701	20.2469	20.7889	21.3324	21.878	22.4235	22.7879	23.1478	23.5022	23.8519	24.1948	24.4745	24.7541	24.9697
	s58	-15.4351	-14.8304	-14.2034	-12.9604	-11.5414	-9.93978	-8.24691	-6.59272	-4.98676	-3.46443	-2.05259	-0.761269	0.419719	1.48483	2.44736	3.34322	4.16116	4.94982	5.69269	6.40651	7.09189	7.75822	8.40801	9.04755	9.6818	10.3018	10.9109	11.5023	12.0628	12.5931	13.1037	13.6021	14.0765	14.5343	14.98	15.4043	15.8028	16.1814	16.5452	16.8884	17.1723	17.4221	17.6461	17.8398	18.0157	18.1338	18.1981	18.214
	s59	-18.9067	-18.753	-18.5993	-17.8043	-16.8775	-15.4592	-13.7964	-12.0015	-10.1039	-8.27213	-6.63708	-5.0928	-3.79096	-2.52802	-1.39151	-0.27085	0.844275	1.94689	2.94924	3.90575	4.81565	5.66119	6.49429	7.32388	8.13029	8.89549	9.63799	10.3662	11.0649	11.7488	12.3992	12.9898	13.515	14.0067	14.4813	14.8828	15.2454	15.5436	15.8342	16.0708	16.2896	16.4787	16.6509	16.7766	16.8851	17.0027	17.1265	17.2222
	s60	-26.9924	-26.2171	-25.4261	-23.8609	-22.2131	-19.9091	-17.4607	-14.7251	-11.9133	-9.03243	-6.19287	-3.69095	-1.44554	0.36065	1.75638	2.97146	3.98529	5.01485	5.99305	6.91088	7.81419	8.68479	9.47577	10.2259	10.941	11.6335	12.292	12.9156	13.5469	14.1755	14.7891	15.3719	15.9394	16.5142	17.0631	17.5883	18.1045	18.6017	19.0207	19.4056	19.7806	20.1259	20.4697	20.8135	21.0453	21.2696	21.5349	21.7735
	s61	-21.1547	-19.7529	-18.351	-16.6795	-14.9342	-12.9992	-10.9329	-8.98286	-7.26073	-5.61017	-4.30283	-3.03417	-2.02889	-1.09512	-0.33055	0.33253	0.950975	1.48859	2.01943	2.51634	2.99731	3.47729	3.95462	4.40843	4.88831	5.34931	5.83259	6.33261	6.84856	7.36953	7.89084	8.40357	8.90937	9.3984	9.86087	10.2339	10.5734	10.9054	11.2207	11.5094	11.7191	11.9207	12.0601	12.1871	12.293	12.3849	12.4349	12.4437
	s62	-13.4668	-12.0784	-10.5431	-8.27486	-5.9946	-3.76019	-1.78921	-0.086125	1.27585	2.47428	3.54074	4.58021	5.54219	6.48772	7.31417	8.11047	8.87339	9.57137	10.1997	10.8961	11.6293	12.3848	13.153	13.9711	14.8158	15.6033	16.3657	17.0986	17.814	18.4804	19.0455	19.572	20.0519	20.4942	20.8908	21.2853	21.6791	22.0446	22.2636	22.4761	22.7187	22.9874	23.2098	23.2961	23.3556	23.3725	23.2791	23.1962
	s63	-16.9533	-15.7433	-14.5274	-12.8755	-11.2491	-10.1096	-8.97904	-8.08845	-7.22954	-6.63567	-6.04211	-5.56244	-5.08514	-4.61903	-4.12881	-3.47175	-2.76882	-2.02892	-1.33436	-0.782225	-0.256405	0.228935	0.720885	1.20859	1.71898	2.19868	2.69464	3.24661	3.74646	4.20078	4.67084	5.19656	5.73183	6.21678	6.70117	7.1497	7.57404	7.98773	8.38351	8.7521	9.10854	9.44269	9.71715	9.94823	10.1352	10.2745	10.3414	10.3381
	s64	-21.4005	-20.743	-20.0855	-18.7398	-16.9847	-15.0537	-12.6065	-10.1625	-7.85794	-5.55447	-3.52433	-1.82205	-0.21571	0.993445	2.14265	3.18318	4.13856	5.01011	5.82479	6.60227	7.28684	7.93016	8.56822	9.17614	9.76806	10.3608	10.9368	11.4749	11.9714	12.4822	13.0046	13.5137	14.0142	14.4971	14.9675	15.4211	15.8161	16.1822	16.4671	16.7414	16.9035	17.051	17.1717	17.1858	17.1941	17.1893	17.1938	17.1501
	s65	-11.9992	-10.8341	-9.66892	-8.47865	-7.26403	-6.04235	-4.80452	-3.5667	-2.27963	-0.936315	0.359085	1.37449	2.3899	3.20323	3.90639	4.61136	5.26914	5.92692	6.59195	7.25581	7.90435	8.53392	9.16262	9.78063	10.405	11.0178	11.5748	12.1333	12.6779	13.201	13.6911	14.2057	14.7008	15.1273	15.5323	15.92	16.2305	16.5438	16.8513	17.149	17.3112	17.4428	17.5704	17.6595	17.7074	17.6998	17.6805	17.6768
	s66	-15.2377	-14.719	-14.2004	-13.2699	-11.7034	-10.1368	-8.6994	-7.28905	-5.91209	-4.62444	-3.33682	-2.27399	-1.36196	-0.467205	0.282945	1.02079	1.70413	2.31144	2.91859	3.48637	4.02743	4.55877	5.08095	5.60318	6.16183	6.73208	7.28871	7.82794	8.37035	8.88585	9.32794	9.76202	10.1748	10.5951	10.9742	11.2708	11.546	11.7731	11.9718	12.1056	12.1542	12.176	12.1836	12.071	11.9364	11.7961	11.6712	11.5237
	s68	-12.3006	-12.5618	-12.8229	-12.1847	-11.4601	-9.88836	-8.06845	-6.10259	-4.03195	-2.18954	-0.49402	1.02897	2.34981	3.57106	4.58554	5.53403	6.28849	7.00992	7.55364	8.06968	8.45905	8.8348	9.17465	9.50887	9.82712	10.1414	10.573	11.059	11.5371	12.0643	12.6069	13.1674	13.6918	14.1874	14.6558	15.0133	15.342	15.5964	15.8672	16.1074	16.2993	16.431	16.5123	16.4873	16.3928	16.2934	16.2686	16.2112
	s69	-17.6218	-17.2671	-16.8363	-15.8178	-14.6724	-13.1572	-11.5807	-9.99289	-8.53239	-7.2614	-6.1652	-5.16438	-4.27277	-3.40441	-2.59496	-1.79316	-1.04998	-0.28122	0.484875	1.17206	1.7775	2.3832	2.99002	3.62869	4.23261	4.81524	5.41988	5.9977	6.51899	7.00122	7.43336	7.83392	8.23039	8.64828	8.98521	9.24891	9.41708	9.59881	9.71942	9.84943	10.0332	10.1662	10.2251	10.2605	10.286	10.3041	10.3184	10.2191
	s70	-15.229	-13.7469	-12.2648	-10.038	-7.74344	-5.54705	-3.37028	-1.61347	0.00336	1.24517	2.29948	3.21755	4.03829	4.87074	5.71488	6.51455	7.25194	7.95493	8.58909	9.23326	9.90742	10.58	11.2444	11.9117	12.6108	13.31	13.9607	14.6113	15.1815	15.7444	16.2967	16.8469	17.1778	17.4355	17.7944	18.2038	18.566	18.8944	19.2002	19.4833	19.7178	19.8845	20.0217	20.1002	20.1557	20.1424	20.1096	19.9795
	s71	-15.0839	-14.6188	-14.1536	-12.4312	-10.4138	-8.46588	-6.55602	-4.72647	-2.96801	-1.20715	0.40744	1.90858	3.1434	4.29887	5.33063	6.277	7.04366	7.77109	8.40129	8.99897	9.52599	10.0404	10.5351	11.0171	11.4908	11.9687	12.4669	12.978	13.4841	13.9848	14.4602	14.8946	15.3319	15.7804	16.2289	16.5456	16.8498	17.1829	17.5232	17.6997	17.7889	17.8864	17.9483	17.9806	17.9395	17.8754	17.7522	17.5951
	s72	-23.132	-22.1125	-21.093	-19.9491	-18.6083	-17.2299	-15.7332	-14.2529	-12.6984	-11.1061	-9.48244	-7.95456	-6.46958	-5.29382	-4.11806	-3.11883	-2.31202	-1.49048	-0.70319	-0.032655	0.58572	1.21107	1.83512	2.44796	3.05511	3.65272	4.25031	4.78901	5.29886	5.81281	6.32634	6.83598	7.35011	7.86416	8.33909	8.79447	9.24451	9.6905	10.1365	10.4461	10.7328	11.0283	11.3402	11.7136	12.4451	13.1576	13.1198	12.8483
	s73	-17.2091	-16.2361	-15.263	-13.7478	-11.999	-10.2934	-8.65685	-7.02352	-5.42836	-3.8332	-2.56758	-1.38072	-0.34644	0.529955	1.35884	2.06747	2.76699	3.43167	4.11824	4.78278	5.47086	6.12499	6.71087	7.28876	7.83251	8.37181	8.86807	9.32517	9.76707	10.2201	10.7096	11.2255	11.7385	12.2681	12.8053	13.3312	13.8761	14.4042	14.9382	15.4874	16.224	17.139	17.8919	18.5301	19.1542	19.2853	19.2777	19.2161
	s74	-6.4441	-6.49987	-6.55563	-5.76256	-4.85311	-3.49849	-2.10486	-0.64412	0.79469	2.0625	3.26917	4.3218	5.24552	6.19416	7.09427	7.88156	8.64314	9.38215	10.1068	10.8197	11.5057	12.1658	12.8249	13.4801	14.134	14.7741	15.4151	16.0216	16.6069	17.1531	17.6819	18.1876	18.65	19.1069	19.5567	19.9724	20.2871	20.6144	20.9813	21.3181	21.4946	21.6583	21.7882	21.914	22.0088	22.0576	22.0464	22.014
	s75	-5.28524	-5.26581	-5.24639	-4.64968	-3.69774	-2.74925	-1.81185	-0.87446	0.04777	0.96748	1.85701	2.71333	3.5552	4.2598	4.96439	5.61302	6.23926	6.84765	7.42034	7.99302	8.52947	9.06411	9.68878	10.381	11.056	11.6583	12.2606	12.824	13.3784	13.8943	14.3591	14.8236	15.2848	15.746	16.1795	16.5992	17.0173	17.4313	17.8453	18.2222	18.5953	18.9509	19.2907	19.6241	19.9192	20.2144	20.4498	20.6664
	s76	-25.0075	-24.7845	-24.4636	-23.1944	-21.8649	-20.3362	-18.8025	-17.2272	-15.4188	-13.2173	-10.8477	-8.35427	-6.03089	-3.85507	-2.06813	-0.4697	0.818685	2.05516	3.18357	4.33045	5.56086	6.77097	7.80602	8.81555	9.73449	10.5967	11.3012	11.9868	12.5845	13.1199	13.6193	14.1273	14.6377	15.025	15.349	15.8977	16.5085	16.9531	17.4476	18.0544	18.4472	18.6651	19.0283	19.5166	20.0101	20.4086	20.7908	21.2147
	s77	-19.4611	-18.8825	-18.2455	-16.558	-14.71	-12.4214	-10.0863	-7.89207	-5.77621	-3.82497	-2.0328	-0.557265	0.82174	2.07911	3.21441	4.23914	5.16847	6.07102	6.88791	7.69322	8.49884	9.30011	10.1222	10.9394	11.7448	12.5411	13.3572	14.1467	14.9298	15.6095	16.2687	16.7822	17.287	17.8488	18.4076	18.8537	19.3089	19.9702	20.6141	21.122	21.6355	22.0652	22.464	23.0734	23.6594	23.5298	23.3633	23.588
	s78	-9.12933	-8.31567	-7.502	-6.53321	-5.51443	-4.33564	-3.0362	-1.82645	-0.809885	0.11783	0.92122	1.64949	2.34028	3.00378	3.56872	4.12915	4.67984	5.22799	5.7779	6.33192	6.88635	7.44193	7.99303	8.53912	9.08394	9.61378	10.1425	10.6537	11.1632	11.6654	12.1501	12.6167	13.0668	13.49	13.897	14.2403	14.5613	14.9103	15.2478	15.5852	15.7677	15.946	16.1033	16.2628	16.4601	16.9147	17.3466	17.2878
	s79	-15.4351	-14.8304	-14.2034	-12.9604	-11.5414	-9.93978	-8.24691	-6.59272	-4.98676	-3.46443	-2.05259	-0.761269	0.419719	1.48483	2.44736	3.34322	4.16116	4.94982	5.69269	6.40651	7.09189	7.75822	8.40801	9.04755	9.6818	10.3018	10.9109	11.5023	12.0628	12.5931	13.1037	13.6021	14.0765	14.5343	14.98	15.4043	15.8028	16.1814	16.5452	16.8884	17.1723	17.4221	17.6461	17.8398	18.0157	18.1338	18.1981	18.214
	s80	-14.3743	-12.8736	-11.373	-9.50764	-7.58238	-5.6784	-3.7811	-1.92107	-0.09016	1.57669	2.99433	4.35129	5.52378	6.7103	7.90649	9.09695	10.1841	11.252	12.2492	13.2292	14.151	15.0472	15.8898	16.6795	17.4388	18.1573	18.8385	19.457	20.0668	20.6458	21.1837	21.5214	21.8136	22.2104	22.623	22.9766	23.341	23.663	23.8966	24.0751	24.1689	24.252	24.3181	24.3591	24.3755	24.3654	24.2771	24.1309
	s81	-9.08817	-8.75293	-8.33127	-7.10797	-5.78655	-4.16401	-2.55579	-1.08234	0.274045	1.49277	2.56022	3.52867	4.44332	5.34661	6.27503	7.21046	8.14288	9.00724	9.83488	10.5877	11.3156	11.9701	12.6014	13.1925	13.7716	14.3393	14.8963	15.4225	15.9153	16.4075	16.8862	17.3431	17.763	18.1676	18.5279	18.8953	19.2702	19.6915	20.1342	20.5136	20.8759	21.1996	21.4832	21.7474	22.0081	22.2122	22.3453	22.4704
	s82	-15.5799	-14.3095	-13.005	-10.9604	-8.88153	-6.89677	-4.99922	-3.40681	-1.93314	-0.852285	0.159235	1.02397	1.82237	2.52825	3.21788	3.8875	4.5473	5.19911	5.83509	6.48283	7.12858	7.787	8.45565	9.12354	9.81238	10.4936	11.1403	11.7731	12.3628	12.9168	13.4173	13.9034	14.3346	14.7661	15.2004	15.606	15.9433	16.2199	16.4785	16.7251	16.8457	16.9647	17.1633	17.3091	17.344	17.3674	17.3751	17.3544
	s83	-4.5445	-4.7924	-4.93795	-4.53423	-3.78464	-2.34387	-0.939305	0.37393	1.4686	2.4649	3.23753	3.90528	4.59774	5.35051	6.08762	6.81743	7.59807	8.40663	9.18362	9.91292	10.5987	11.2652	11.9214	12.5707	13.195	13.8225	14.4094	14.997	15.5678	15.9904	16.3047	16.7607	17.2712	17.6639	18.0683	18.8306	19.543	20.1123	20.8141	21.8095	22.5753	23.0156	23.3804	23.7289	23.9637	24.1539	24.3128	24.4192
Y轴	100%Gait cycle
	s25	-2.29411	-3.74973	-5.20535	-6.23187	-7.10441	-7.59331	-7.89734	-8.18768	-8.48425	-8.78243	-9.14002	-9.51239	-9.92061	-10.3143	-10.7701	-11.1612	-11.4592	-11.7271	-11.9664	-12.1353	-12.2733	-12.3747	-12.4523	-12.4627	-12.4063	-12.3776	-12.3361	-12.2359	-12.0826	-11.8663	-11.6164	-11.3021	-10.9591	-10.6531	-10.3739	-10.171	-10.0051	-9.85131	-9.71977	-9.60008	-9.56287	-9.53764	-9.53843	-9.53867	-9.51868	-9.49703	-9.47647	-9.4588
	s49	2.10475	1.38008	0.655405	0.272935	-0.10324	-0.47331	-0.81985	-1.09715	-1.35189	-1.6028	-1.8132	-1.93478	-2.0376	-2.22757	-2.43478	-2.68301	-2.88526	-3.04935	-3.18357	-3.26959	-3.35823	-3.3865	-3.39967	-3.32984	-3.25899	-3.12026	-2.98154	-2.80755	-2.63228	-2.41945	-2.20831	-1.98636	-1.76849	-1.53733	-1.32558	-1.16983	-0.96863	-0.744145	-0.588855	-0.46412	-0.29718	-0.11317	0.04488	0.204975	0.373115	0.52777	0.67734	0.841985
	s52	3.39141	1.86916	0.346915	-0.693915	-1.44373	-2.08685	-2.41641	-2.74498	-3.04653	-3.35473	-3.70315	-4.06768	-4.3663	-4.53821	-4.7112	-5.01243	-5.36414	-5.77383	-6.21565	-6.64823	-7.02557	-7.35445	-7.59492	-7.81074	-8.01676	-8.20671	-8.38968	-8.57067	-8.73399	-8.89487	-9.025	-9.12816	-9.23113	-9.31487	-9.36046	-9.35052	-9.32722	-9.31959	-9.32915	-9.33738	-9.29316	-9.23408	-9.19527	-9.17352	-9.1471	-9.06594	-8.98214	-8.92505
	s56	1.51691	-0.07117	-1.65925	-2.55071	-3.30202	-3.92539	-4.48806	-5.0063	-5.4799	-5.84352	-6.09865	-6.38387	-6.67002	-6.92439	-7.00591	-7.04396	-7.08764	-7.12124	-7.16437	-7.19662	-7.24297	-7.26854	-7.32229	-7.3871	-7.46241	-7.5747	-7.71462	-7.88147	-8.13702	-8.47363	-8.78525	-9.08742	-9.47898	-9.80371	-10.0725	-10.3118	-10.565	-10.7969	-11.0081	-11.1237	-11.2175	-11.3137	-11.3987	-11.476	-11.5595	-11.6175	-11.6385	-11.6564
	s57	6.05459	4.38187	2.70916	1.44475	0.49989	-0.40973	-1.06557	-1.72141	-2.35407	-2.97598	-3.57233	-4.08948	-4.60665	-5.03052	-5.43179	-5.8084	-6.1423	-6.47619	-6.82015	-7.16489	-7.49765	-7.8178	-8.13653	-8.42726	-8.71799	-8.95013	-9.14479	-9.34484	-9.57108	-9.79733	-9.92913	-10.0263	-10.1264	-10.2336	-10.3408	-10.4438	-10.5459	-10.5982	-10.5801	-10.562	-10.6312	-10.7025	-10.7	-10.6336	-10.5692	-10.5238	-10.4784	-10.4189
	s58	2.87595	2.48838	2.14837	2.36637	2.49359	2.10169	1.65175	0.991315	0.43106	0.10806	-0.116435	-0.213225	-0.32846	-0.46743	-0.623975	-0.78322	-0.96743	-1.16406	-1.40206	-1.64128	-1.81354	-2.12242	-2.89054	-3.82556	-5.02236	-5.73384	-5.84799	-5.90324	-5.87652	-6.34161	-7.01436	-7.62029	-8.14985	-8.39994	-8.6326	-8.94668	-9.27417	-9.64102	-9.95978	-10.2603	-10.5675	-10.8542	-11.1365	-11.4124	-11.5768	-11.6413	-11.6197	-11.5916
	s59	0.8716	-0.2572	-1.386	-2.23785	-3.04178	-3.87026	-4.69491	-5.47865	-6.18566	-6.80197	-7.2399	-7.65137	-7.95535	-8.25532	-8.55379	-8.83987	-9.09059	-9.35756	-9.705	-10.0551	-10.3849	-10.6445	-10.7919	-10.8531	-10.8764	-10.8646	-10.8342	-10.8136	-10.8131	-10.7857	-10.7045	-10.6536	-10.6227	-10.5451	-10.4628	-10.4084	-10.3557	-10.3088	-10.2637	-10.2403	-10.225	-10.1455	-10.0622	-9.99063	-9.90438	-9.7773	-9.59655	-9.43307
	s60	-7.28708	-8.4762	-9.64941	-10.1437	-10.5894	-10.8506	-11.0654	-11.1545	-11.2044	-11.2278	-11.2079	-11.0958	-10.9191	-10.674	-10.388	-10.1308	-9.90691	-9.70926	-9.64446	-9.5932	-9.59599	-9.61735	-9.63143	-9.65648	-9.71802	-9.80326	-9.85101	-9.86233	-9.86863	-9.86247	-9.83777	-9.80061	-9.75448	-9.65701	-9.54509	-9.36654	-9.18736	-9.0406	-8.94928	-8.84897	-8.70333	-8.55554	-8.37979	-8.17342	-8.00494	-7.83775	-7.62031	-7.41605
	s61	4.68649	4.41484	4.14321	2.92664	1.4381	0.08161	-1.16978	-2.30728	-3.19338	-4.04005	-4.70233	-5.34671	-5.95327	-6.57041	-7.17548	-7.79875	-8.32703	-8.78588	-9.21743	-9.58479	-9.921	-10.1974	-10.4319	-10.5977	-10.6895	-10.7629	-10.7828	-10.7928	-10.7823	-10.7538	-10.695	-10.587	-10.4646	-10.3417	-10.2242	-10.0581	-9.92907	-9.79864	-9.60223	-9.38974	-9.18259	-8.9777	-8.70985	-8.42661	-8.12414	-7.81229	-7.50217	-7.20158
	s62	-10.9811	-11.3335	-11.6663	-11.9302	-12.2052	-12.4834	-12.6741	-12.7585	-12.7672	-12.7617	-12.7333	-12.7187	-12.8011	-12.9015	-13.0809	-13.2359	-13.3564	-13.4359	-13.5035	-13.5894	-13.6555	-13.7203	-13.7745	-13.6806	-13.5267	-13.4399	-13.3329	-13.1651	-13.0004	-12.8283	-12.6844	-12.5465	-12.4015	-12.2741	-12.1805	-12.0939	-11.9778	-11.8448	-11.8021	-11.7341	-11.6469	-11.5094	-11.3862	-11.3387	-11.2649	-11.1861	-11.1645	-11.0387
	s63	-0.17941	-1.26134	-2.35145	-3.44279	-4.55567	-6.25608	-7.92364	-9.29349	-10.61	-11.2789	-11.9313	-12.4853	-13.0057	-13.3963	-13.7722	-13.8994	-14.0466	-14.2586	-14.4712	-14.7321	-14.9719	-15.0897	-15.1956	-15.2471	-15.3048	-15.4894	-15.6724	-15.7036	-15.7663	-15.8839	-15.9788	-16.0803	-16.1776	-16.2208	-16.2553	-16.3345	-16.3931	-16.3756	-16.3565	-16.3564	-16.3397	-16.2481	-16.1397	-16.0756	-15.9853	-15.8489	-15.6738	-15.5069
	s64	-3.9345	-3.32231	-2.71013	-2.67014	-2.96104	-3.30129	-3.80265	-4.303	-4.7908	-5.29205	-5.62938	-5.81819	-6.02823	-6.19928	-6.35327	-6.54931	-6.78064	-7.0065	-7.27548	-7.56495	-7.86235	-8.13852	-8.38413	-8.63814	-8.86902	-9.0778	-9.26913	-9.44799	-9.62659	-9.84137	-10.0743	-10.3134	-10.5492	-10.7507	-10.9188	-11.0207	-11.0794	-11.1301	-11.1523	-11.17	-11.1988	-11.2203	-11.2443	-11.2836	-11.3202	-11.2664	-11.1977	-11.1047
	s65	-2.02028	-2.76886	-3.51745	-4.10262	-4.53594	-4.96535	-5.39675	-5.82815	-6.13128	-6.3392	-6.54298	-6.76725	-6.99153	-7.29986	-7.63821	-7.96978	-8.29653	-8.62327	-9.01773	-9.46208	-9.91259	-10.3193	-10.7229	-11.0323	-11.3089	-11.5422	-11.7259	-11.9032	-12.0128	-12.0861	-12.1377	-12.1294	-12.1108	-12.0567	-11.9921	-11.9151	-11.823	-11.7046	-11.5332	-11.3457	-11.2235	-11.0515	-10.9009	-10.804	-10.7384	-10.6343	-10.4787	-10.2372
	s66	0.53546	0.5134	0.49134	0.238395	-0.348305	-0.935015	-1.4128	-1.87	-2.30935	-2.69726	-3.08516	-3.51294	-3.96072	-4.40133	-4.81369	-5.22691	-5.64842	-6.07247	-6.49036	-6.76335	-7.01394	-7.2264	-7.31177	-7.39232	-7.39026	-7.32319	-7.24196	-7.0903	-6.91779	-6.73263	-6.54537	-6.34732	-6.0972	-5.82491	-5.56269	-5.32666	-5.09533	-4.85226	-4.59023	-4.3617	-4.16736	-3.97795	-3.73775	-3.54968	-3.3793	-3.20302	-2.96434	-2.74374
	s68	7.64642	5.57045	3.49447	2.3759	1.36129	1.04231	0.93258	1.16431	1.6061	1.95251	2.24114	2.42002	2.42482	2.30444	2.00494	1.60685	0.907685	0.217995	-0.599265	-1.41516	-2.10671	-2.77363	-3.37635	-3.95989	-4.47124	-4.96903	-5.18639	-5.30381	-5.31546	-5.19393	-5.06658	-4.92052	-4.8002	-4.69255	-4.59326	-4.56642	-4.5331	-4.56212	-4.52018	-4.40702	-4.28732	-4.13091	-3.98234	-3.88216	-3.77665	-3.5847	-3.27114	-2.95205
	s69	4.37303	3.41337	2.4718	1.58147	0.641885	-0.498135	-1.60414	-2.56239	-3.38808	-4.00679	-4.35203	-4.64461	-5.0312	-5.47637	-5.92465	-6.40545	-6.8819	-7.28578	-7.57315	-7.83929	-8.03571	-8.18145	-8.28393	-8.31147	-8.31445	-8.35379	-8.35149	-8.3584	-8.34995	-8.35427	-8.36359	-8.3819	-8.37524	-8.33778	-8.30951	-8.28716	-8.23897	-8.18933	-8.1625	-8.08823	-7.96457	-7.85288	-7.75613	-7.64187	-7.48946	-7.29862	-7.09201	-6.89591
	s70	-3.02926	-2.57404	-2.11883	-2.10119	-2.12332	-2.8163	-3.64345	-4.42532	-5.19209	-5.65775	-5.97285	-6.18797	-6.33169	-6.56571	-6.89006	-7.22329	-7.56896	-7.82474	-7.90073	-7.91317	-7.73499	-7.55016	-7.33201	-7.10795	-6.81902	-6.53007	-6.30944	-6.0888	-5.92215	-5.76041	-5.56841	-5.37037	-5.37024	-5.43608	-5.4196	-5.36198	-5.36622	-5.41466	-5.46434	-5.51526	-5.55749	-5.58756	-5.61712	-5.64565	-5.64862	-5.57493	-5.51595	-5.53052
	s71	7.05053	6.58129	6.11203	5.39104	4.61508	3.91886	3.25348	2.76204	2.41627	2.02343	1.6821	1.32917	0.89211	0.417595	-0.12964	-0.754155	-1.49188	-2.16803	-2.84379	-3.40889	-3.93833	-4.46023	-4.86981	-5.20833	-5.4123	-5.57906	-5.72121	-5.84652	-5.93339	-5.97429	-6.01675	-6.04035	-6.0503	-5.99909	-5.94787	-5.919	-5.89407	-5.77632	-5.63415	-5.56048	-5.49906	-5.37434	-5.2021	-5.0234	-4.82475	-4.62498	-4.42465	-4.2237
	s72	1.917	1.07646	0.235915	-0.305215	-0.282885	-0.2941	-0.415385	-0.557075	-0.749595	-0.964375	-1.23162	-1.48578	-1.7339	-1.92291	-2.11192	-2.29998	-2.4469	-2.60514	-2.79699	-3.00896	-3.27721	-3.56754	-3.85907	-4.13087	-4.41021	-4.67791	-4.94562	-5.18464	-5.41481	-5.63882	-5.83502	-6.014	-6.12237	-6.22053	-6.31417	-6.40834	-6.45758	-6.45257	-6.44756	-6.5073	-6.5754	-6.61396	-6.57599	-6.43914	-5.77283	-5.09619	-5.36263	-5.92422
	s73	-4.15243	-5.62179	-7.09115	-7.9038	-8.43356	-8.82798	-9.02375	-9.20867	-9.46813	-9.72759	-10.0091	-10.3013	-10.5615	-10.7487	-11.0015	-11.4593	-11.9212	-12.3895	-12.8445	-13.2353	-13.5349	-13.8075	-14.0441	-14.2636	-14.4227	-14.5769	-14.6327	-14.6534	-14.6857	-14.705	-14.7011	-14.7234	-14.7533	-14.7358	-14.7085	-14.6916	-14.6452	-14.5795	-14.474	-14.3463	-13.9495	-13.2815	-12.6972	-12.117	-11.4763	-11.451	-11.5668	-11.7028
	s74	9.02725	7.75657	6.4859	5.25727	4.12204	3.63017	3.17895	2.83465	2.5135	2.29787	2.00302	1.5877	1.26469	0.891345	0.63276	0.489025	0.38768	0.338175	0.32078	0.237195	0.103845	-0.014505	-0.10964	-0.173895	-0.222675	-0.245435	-0.26189	-0.2132	-0.156245	-0.1379	-0.11437	-0.06096	0.00529	0.09158	0.21809	0.30695	0.300515	0.334175	0.532605	0.683975	0.63083	0.586685	0.65944	0.75942	0.8472	0.89559	0.972455	1.03992
	s75	2.11233	1.35985	0.607365	0.40719	0.546895	0.51898	-0.045335	-0.60965	-0.931405	-1.21273	-1.5927	-2.08119	-2.55598	-2.90065	-3.24532	-3.47234	-3.6523	-3.78734	-3.83252	-3.87771	-3.89615	-3.91323	-3.89181	-3.84149	-3.79107	-3.74026	-3.68945	-3.54974	-3.3891	-3.23375	-3.08543	-2.93897	-2.82934	-2.71972	-2.63674	-2.56709	-2.50927	-2.48103	-2.4528	-2.37109	-2.28376	-2.17913	-2.05877	-1.93696	-1.80651	-1.67606	-1.55032	-1.42606
	s76	4.49706	2.6868	0.99008	0.40305	-0.20452	-0.9457	-1.62134	-2.15024	-2.78269	-3.61151	-4.41197	-5.12685	-5.74481	-6.29109	-6.5272	-6.61484	-6.69318	-6.81825	-6.99423	-7.19008	-7.56443	-7.9612	-8.30796	-8.62988	-8.95025	-9.21656	-9.32209	-9.46071	-9.72832	-9.97968	-10.1552	-10.3182	-10.4958	-10.6675	-10.8339	-10.9063	-10.9458	-10.9665	-10.9021	-10.7769	-10.7158	-10.6634	-10.5491	-10.405	-10.2322	-10.0695	-9.95414	-9.82128
	s77	6.73801	5.51525	4.35576	3.42861	2.52232	1.58237	0.62177	-0.224005	-1.0316	-1.70696	-2.3849	-2.96365	-3.43162	-3.81182	-4.14895	-4.37299	-4.53484	-4.60387	-4.65184	-4.65412	-4.59124	-4.50626	-4.40964	-4.29232	-4.17425	-4.07288	-3.99453	-3.94704	-3.88734	-3.87438	-3.85416	-3.93649	-4.01875	-3.99121	-3.96546	-4.11452	-4.24771	-4.09726	-3.96861	-3.94755	-3.893	-3.90492	-3.915	-3.54406	-3.15854	-3.59956	-4.10273	-4.00999
	s78	-2.45633	-2.62936	-2.80241	-3.2824	-3.87031	-4.45566	-4.93926	-5.36618	-5.62091	-5.80102	-5.92696	-6.05809	-6.23954	-6.48268	-6.75774	-7.03489	-7.29035	-7.53915	-7.79924	-8.04395	-8.25277	-8.42075	-8.58395	-8.69759	-8.81264	-8.93339	-9.04834	-9.11238	-9.18617	-9.21911	-9.24443	-9.26481	-9.26702	-9.24042	-9.2157	-9.17993	-9.13259	-9.05402	-8.97354	-8.89306	-8.8766	-8.86059	-8.85485	-8.84403	-8.79069	-8.48603	-8.174	-8.25996
	s79	-4.31853	-5.31896	-6.3194	-7.12157	-7.66717	-8.21277	-8.49585	-8.74033	-8.98638	-9.23592	-9.48546	-9.72189	-9.95379	-10.1597	-10.2469	-10.3341	-10.3756	-10.3884	-10.4016	-10.4236	-10.4455	-10.3992	-10.2811	-10.163	-10.0408	-9.91825	-9.79385	-9.6661	-9.53836	-9.4469	-9.36482	-9.26766	-9.12028	-8.97289	-8.81806	-8.65949	-8.49936	-8.32556	-8.15176	-7.98879	-7.83509	-7.6814	-7.58946	-7.49915	-7.38828	-7.24787	-7.10745	-6.94691
	s80	-0.897225	-1.59081	-2.28439	-3.00595	-3.73149	-4.13633	-4.39617	-4.53411	-4.57256	-4.60121	-4.64666	-4.7098	-4.82314	-4.94621	-5.16605	-5.38833	-5.65304	-5.9307	-6.18839	-6.457	-6.72591	-6.99998	-7.21985	-7.39291	-7.53566	-7.66125	-7.79343	-7.89853	-7.97795	-7.97093	-7.97013	-8.09219	-8.23546	-8.20889	-8.12327	-8.05579	-7.95256	-7.85438	-7.82256	-7.82219	-7.81782	-7.76592	-7.68835	-7.62135	-7.53489	-7.42698	-7.35593	-7.35061
	s81	-2.32797	-3.90876	-5.47958	-7.03711	-8.61645	-10.2423	-11.8552	-13.3187	-14.6531	-15.7973	-16.7373	-17.5004	-18.0987	-18.5929	-18.9565	-19.1938	-19.3518	-19.462	-19.5483	-19.5599	-19.5564	-19.5098	-19.4447	-19.3261	-19.1986	-19.0645	-18.9264	-18.7942	-18.6833	-18.6049	-18.6141	-18.6462	-18.6948	-18.7326	-18.7565	-18.747	-18.6896	-18.5618	-18.3661	-18.1628	-17.933	-17.6633	-17.3706	-17.0491	-16.6759	-16.3064	-15.9032	-15.4904
	s82	6.51773	6.33706	6.15211	5.7349	5.31153	4.72115	4.09975	3.54318	3.0837	2.89462	2.68132	2.27842	1.76016	1.16889	0.640535	0.20323	-0.20303	-0.59688	-0.970885	-1.33096	-1.68005	-1.99701	-2.25008	-2.45397	-2.5539	-2.62558	-2.63124	-2.62496	-2.57558	-2.55255	-2.5416	-2.53079	-2.53773	-2.52406	-2.46918	-2.43441	-2.46238	-2.54385	-2.60839	-2.65969	-2.83167	-2.93441	-2.82346	-2.70761	-2.64573	-2.5525	-2.41409	-2.27422
	s83	4.63603	3.80141	2.96164	2.08846	1.20633	0.29483	-0.782775	-2.04906	-3.05695	-3.86653	-4.58665	-5.32676	-5.81493	-6.14137	-6.47002	-6.82493	-7.09649	-7.38763	-7.6661	-7.91589	-8.14005	-8.35638	-8.56291	-8.76745	-8.93191	-9.05034	-9.11017	-9.11287	-9.06237	-9.12779	-9.28304	-9.31267	-9.28928	-9.28867	-9.26881	-8.92521	-8.64257	-8.53492	-8.19191	-7.43529	-6.81147	-6.4504	-6.05461	-5.62369	-5.18412	-4.70474	-4.09394	-3.51246
Z轴	100%Gait cycle
	s25	4.38962	4.39611	4.40201	4.38724	4.36279	4.27364	4.09711	3.90484	3.7166	3.51166	3.30155	3.10029	2.91373	2.69734	2.46657	2.25892	2.0727	1.89855	1.72337	1.53777	1.32827	1.13224	0.955994	0.80789	0.681901	0.568327	0.485653	0.424391	0.344771	0.260646	0.212097	0.203198	0.173783	0.175781	0.209024	0.24958	0.283341	0.343726	0.438099	0.526945	0.559393	0.618464	0.718344	0.811574	0.941416	1.06186	1.10321	1.07294
	s49	4.90147	5.26534	5.6292	5.68895	5.72771	5.51975	5.27794	5.13279	5.0297	4.8932	4.72139	4.51046	4.32286	4.19043	4.14588	4.1272	4.10985	4.20819	4.30224	4.39062	4.38865	4.39427	4.41784	4.43666	4.46047	4.52583	4.5912	4.75617	4.93381	5.0728	5.18515	5.34194	5.50896	5.70294	5.83839	5.87076	5.93539	6.01888	6.14584	6.27771	6.37456	6.47684	6.49832	6.39446	6.34618	6.33079	6.27395	6.2381
	s52	5.255	5.31635	5.37767	5.49297	5.62981	5.69116	5.57316	5.45379	5.30582	5.17128	5.04392	4.78287	4.49833	4.08455	3.64745	3.197	2.78021	2.37942	1.87451	1.36036	0.756975	0.050705	-0.787685	-1.59784	-2.41847	-3.15742	-3.82538	-4.47239	-5.12469	-5.74106	-6.14224	-6.25455	-6.27478	-6.15998	-5.96148	-5.71525	-5.46755	-5.20938	-4.90416	-4.5904	-4.25833	-3.92572	-3.62797	-3.36687	-3.10689	-2.88608	-2.67191	-2.44567
	s56	4.25294	3.99069	3.72844	3.66789	3.65432	3.65399	3.65674	3.67868	3.70597	3.54624	3.13704	2.88032	2.9637	2.98095	2.79604	2.66552	2.83973	3.05125	3.37493	3.70702	3.63544	3.32592	3.07741	2.80317	2.5985	2.48976	2.42848	2.37018	2.14439	1.65477	1.24215	1.08075	0.69252	0.394745	0.44576	0.55696	0.552295	0.40562	0.28886	0.32171	0.372545	0.384985	0.427005	0.459025	0.496715	0.62042	0.771905	0.84054
	s57	8.16601	8.38598	8.60595	8.78229	8.92447	9.0146	8.72998	8.44537	8.10769	7.74538	7.44562	7.33971	7.23381	7.08369	6.92286	6.78482	6.68628	6.58773	6.49026	6.39288	6.30422	6.22471	6.14705	6.10531	6.06357	5.98179	5.87441	5.71216	5.28351	4.85487	4.75742	4.78142	4.8186	4.88757	4.95654	5.10315	5.26306	5.47587	5.76337	6.05086	6.03142	6.00432	6.04047	6.13126	6.21826	6.27005	6.32184	6.3386
	s58	4.08158	4.18238	4.27403	4.24442	4.21514	4.18816	4.14447	4.04187	3.94598	3.85582	3.77109	3.69615	3.64265	3.60855	3.58472	3.57208	3.56271	3.53971	3.51742	3.47955	3.42955	3.36238	3.22818	3.08834	2.94103	2.84477	2.81689	2.72909	2.64168	2.52399	2.44334	2.37086	2.38036	2.37165	2.33488	2.35648	2.42875	2.55485	2.67172	2.73453	2.83156	2.97073	3.07493	3.13993	3.18174	3.27384	3.3515	3.26415
	s59	-1.46838	-1.56259	-1.6568	-1.64068	-1.60903	-1.59013	-1.56764	-1.54167	-1.52401	-1.47734	-1.34974	-1.1991	-0.996985	-0.80766	-0.702165	-0.62132	-0.61465	-0.639015	-0.692655	-0.785705	-0.912085	-1.02196	-1.12298	-1.217	-1.30818	-1.3783	-1.38994	-1.34337	-1.27783	-1.21205	-1.13711	-1.06934	-1.05045	-1.07702	-1.10627	-1.17809	-1.26272	-1.35079	-1.42684	-1.45498	-1.47754	-1.47332	-1.47513	-1.46986	-1.44779	-1.39456	-1.29861	-1.19432
	s60	3.69711	3.69652	3.69832	3.81957	3.94848	4.12401	4.31882	4.49429	4.66855	4.79678	4.86355	4.90906	4.8944	4.69295	4.3537	3.92959	3.43885	2.97396	2.53158	2.10125	1.74353	1.37821	1.0185	0.6739	0.30436	-0.07593	-0.41346	-0.707465	-0.97063	-1.17912	-1.34321	-1.47247	-1.57106	-1.58049	-1.58817	-1.55838	-1.44539	-1.31683	-1.29283	-1.29374	-1.19339	-1.07396	-0.877145	-0.61884	-0.527425	-0.43788	-0.221645	-0.04937
	s61	5.03066	4.99486	4.95906	4.88061	4.80338	4.78658	4.79875	4.81923	4.83466	4.83678	4.78735	4.73419	4.62908	4.50044	4.32001	4.16374	3.99925	3.86557	3.74902	3.61421	3.5139	3.4284	3.30118	3.1473	2.99287	2.815	2.64338	2.5107	2.45197	2.46546	2.54854	2.70702	2.88199	3.08986	3.29454	3.43912	3.52142	3.64064	3.86409	4.08561	4.27515	4.46042	4.63085	4.79466	4.98201	5.18574	5.33931	5.45218
	s62	5.05108	4.91842	4.78394	4.67285	4.54054	4.36153	4.1003	3.73082	3.12519	2.4101	1.68082	0.97356	0.341985	-0.300365	-0.998655	-1.66651	-2.23624	-2.74634	-3.24363	-3.66735	-4.04956	-4.31306	-4.51949	-4.54668	-4.49424	-4.33544	-4.15433	-3.98244	-3.81898	-3.68117	-3.63808	-3.617	-3.63898	-3.68172	-3.75928	-3.83423	-3.86453	-3.88634	-4.06757	-4.18429	-4.20495	-4.05577	-3.9463	-4.02459	-4.03708	-3.99501	-4.0366	-4.00909
	s63	-9.50672	-10.2225	-10.9208	-11.0038	-11.0755	-10.8194	-10.5751	-10.5354	-10.5524	-11.095	-11.629	-12.2924	-12.9577	-13.6765	-14.3603	-14.8267	-15.2415	-15.6016	-15.9808	-16.3344	-16.6915	-16.8815	-17.0654	-17.2308	-17.355	-17.4572	-17.5529	-17.5916	-17.6698	-17.7714	-17.8269	-17.7035	-17.5458	-17.518	-17.4644	-17.3564	-17.2406	-17.1125	-16.9455	-16.7658	-16.5154	-16.2483	-16.0622	-15.8936	-15.7708	-15.6861	-15.6929	-15.7027
	s64	6.86724	6.66072	6.45419	6.33484	6.26734	6.19355	6.05966	5.92273	5.70889	5.51856	5.3868	5.29974	5.21553	5.12465	5.0301	4.91676	4.8019	4.68757	4.63678	4.61248	4.62327	4.63865	4.68593	4.76358	4.85332	4.94465	5.00223	5.01208	5.01539	5.10297	5.22949	5.37085	5.50866	5.64013	5.77495	5.97021	6.13877	6.26356	6.33466	6.40791	6.39522	6.38992	6.37829	6.27667	6.17027	6.17551	6.21635	6.23642
	s65	7.25379	7.28436	7.31494	7.13828	6.77367	6.41077	5.98956	5.56834	5.20821	4.88419	4.5588	4.20857	3.85833	3.39043	2.87283	2.36951	1.87802	1.38653	0.94517	0.51564	0.15423	0.007645	-0.137497	-0.192035	-0.184175	-0.152195	-0.1268	-0.09437	-0.0508	-0.030255	-0.014835	0.11614	0.222025	0.250805	0.263115	0.3153	0.309345	0.32558	0.37937	0.4394	0.261495	0.08175	-0.04821	-0.186085	-0.381305	-0.63604	-0.80677	-0.84962
	s66	6.64583	6.56595	6.48608	6.51813	6.7306	6.94306	6.8335	6.64386	6.50767	6.56156	6.61543	6.57019	6.48557	6.38696	6.06229	5.70725	5.36202	5.08115	4.80096	4.51535	4.21686	3.94064	3.6743	3.4072	3.26661	3.15682	3.05398	3.06598	3.12525	3.25759	3.34027	3.42659	3.57993	3.8087	4.04549	4.29234	4.53646	4.73951	4.92619	5.00846	4.99987	4.99003	5.1152	5.05953	4.95169	4.83721	4.82688	4.81358
	s68	3.83491	3.88763	3.94036	4.03136	4.13423	3.77182	3.28437	2.71946	2.08148	1.50977	0.99856	0.490745	-0.017955	-0.51969	-1.00585	-1.45332	-1.78242	-2.114	-2.38545	-2.66173	-2.97464	-3.27739	-3.4697	-3.64737	-3.89599	-4.17659	-4.30882	-4.40733	-4.62094	-4.80927	-4.88518	-4.88421	-4.86021	-4.74113	-4.6017	-4.51172	-4.42017	-4.28632	-4.15112	-4.04878	-3.95914	-3.84657	-3.72454	-3.70666	-3.82966	-3.96572	-3.88495	-3.71951
	s69	8.78888	8.65461	8.51933	8.36219	8.17996	7.94167	7.66585	7.2836	6.93893	6.61767	6.2858	5.97416	5.65027	5.37649	5.23109	5.08378	4.91286	4.66126	4.26506	3.8666	3.53212	3.23017	2.91603	2.64765	2.44883	2.30889	2.35744	2.43909	2.39861	2.3436	2.27504	2.2288	2.21251	2.27378	2.25624	2.11673	1.87295	1.75833	1.58864	1.46267	1.54981	1.67393	1.82407	1.98804	2.1843	2.3936	2.59648	2.65566
	s70	8.59634	8.5817	8.56705	8.1544	7.70556	7.22889	6.74664	6.22959	5.70094	5.17176	4.64232	4.24984	3.95517	3.69037	3.45545	3.20413	2.92985	2.66191	2.40665	2.12729	1.77563	1.43788	1.16971	0.91608	0.82226	0.72844	0.72766	0.72688	0.765255	0.807185	1.05567	1.34549	1.11819	0.71854	0.67933	0.82035	0.95101	1.07427	1.21291	1.36695	1.52021	1.67236	1.82676	1.98565	2.14201	2.29078	2.41452	2.41309
	s71	1.55805	1.60885	1.65964	1.68919	1.71374	1.42739	0.927695	0.37387	-0.155275	-0.634055	-1.04106	-1.40428	-1.76277	-2.19486	-2.7126	-3.17972	-3.60344	-4.03392	-4.42596	-4.76337	-5.02677	-5.25648	-5.371	-5.4466	-5.54303	-5.65747	-5.77653	-5.91402	-5.99071	-6.03977	-6.06576	-6.06159	-6.02332	-5.80792	-5.59253	-5.65235	-5.74033	-5.51551	-5.1794	-5.13887	-5.24446	-5.20533	-5.08974	-4.9764	-4.90941	-4.84471	-4.77278	-4.72267
	s72	10.1541	9.97265	9.79117	9.54816	9.16746	8.79341	8.43736	8.05646	7.68963	7.33289	6.99716	6.64473	6.27707	5.86062	5.44418	5.07501	4.75397	4.4352	4.12127	3.808	3.51668	3.24341	3.02198	2.82128	2.60768	2.36189	2.1161	1.91688	1.75224	1.67303	1.71078	1.75069	1.7916	1.87331	1.9363	1.97882	2.08437	2.22856	2.37274	2.34601	2.28093	2.23318	2.26064	2.50739	3.99342	5.48152	4.76448	3.35826
	s73	4.06571	4.07413	4.08255	3.98259	3.84216	3.47797	2.76086	2.06176	1.67522	1.28868	0.756765	0.190775	-0.409495	-1.05704	-1.70463	-2.40048	-3.08585	-3.59379	-4.07358	-4.56227	-5.05399	-5.50383	-5.9288	-6.34424	-6.6928	-7.02713	-7.25024	-7.38791	-7.63366	-7.81898	-7.92938	-7.88722	-7.80896	-7.66833	-7.54602	-7.45855	-7.33687	-7.17033	-6.91052	-6.58013	-5.80537	-4.64536	-3.71003	-2.94239	-2.10627	-2.24691	-2.61146	-2.96595
	s74	10.2646	10.249	10.2333	10.1964	10.1502	9.88843	9.54407	9.22724	9.02249	8.86745	8.76326	8.74234	8.72366	8.64023	8.6001	8.58311	8.60168	8.66736	8.74511	8.77454	8.74328	8.68821	8.63631	8.53286	8.41445	8.2949	8.18273	8.16383	8.18681	8.15733	8.12314	8.03312	7.83871	7.72517	7.75764	7.6919	7.36297	7.12957	7.35229	7.50052	7.28034	7.06006	7.05619	7.12958	7.1407	7.02154	7.00845	7.05737
	s75	1.07783	1.2421	1.40637	1.63881	1.91322	2.10676	2.04158	1.97639	1.90375	1.82985	1.75589	1.68186	1.58004	1.21429	0.84856	0.671735	0.570465	0.50071	0.493975	0.48724	0.45316	0.417715	0.554845	0.821405	1.06762	1.2274	1.38718	1.57919	1.77879	1.94175	2.05584	2.17074	2.30192	2.4331	2.5461	2.65	2.7445	2.81547	2.88645	3.00103	3.12021	3.23005	3.3314	3.43511	3.553	3.67089	3.7451	3.80566
	s76	2.65279	2.79597	2.95236	3.2269	3.5387	4.01265	4.5054	5.04092	5.54476	5.99997	6.44162	6.85926	7.15752	7.38318	7.61773	7.85797	7.93203	7.95153	7.79619	7.60571	7.36144	7.07468	6.71492	6.38481	6.08175	5.76526	5.3982	5.04436	4.65107	4.24727	3.8968	3.63045	3.41501	3.05915	2.65923	2.7651	2.96321	2.91565	3.02551	3.37727	3.2808	2.84772	2.71001	2.84543	3.02788	3.03466	2.9917	3.08723
	s77	4.38962	4.39611	4.40201	4.38724	4.36279	4.27364	4.09711	3.90484	3.7166	3.51166	3.30155	3.10029	2.91373	2.69734	2.46657	2.25892	2.0727	1.89855	1.72337	1.53777	1.32827	1.13224	0.955994	0.80789	0.681901	0.568327	0.485653	0.424391	0.344771	0.260646	0.212097	0.203198	0.173783	0.175781	0.209024	0.24958	0.283341	0.343726	0.438099	0.526945	0.559393	0.618464	0.718344	0.811574	0.941416	1.06186	1.10321	1.07294
	s78	8.57673	8.7394	8.90206	9.07769	9.2397	9.20428	9.05252	8.99188	8.9966	8.95314	8.83288	8.70881	8.61743	8.53098	8.63649	8.75376	8.7886	8.79905	8.75075	8.67767	8.60553	8.53833	8.48109	8.47929	8.47302	8.45933	8.47099	8.49948	8.54211	8.60815	8.65924	8.68698	8.71268	8.76509	8.82384	8.79844	8.82288	8.92996	9.01375	9.09755	8.90747	8.71548	8.54906	8.4429	8.48728	9.36527	10.2313	9.83794
	s79	3.15587	3.2338	3.31173	3.31616	3.22548	3.13479	2.94767	2.74638	2.61297	2.63234	2.65172	2.65969	2.66371	2.6406	2.49353	2.34645	2.23637	2.14942	2.05992	1.92318	1.78643	1.71802	1.72152	1.72504	1.69037	1.65254	1.66119	1.75286	1.84452	1.80251	1.72599	1.64959	1.57357	1.49756	1.406	1.30666	1.23283	1.38213	1.53142	1.59615	1.58841	1.58067	1.50092	1.41926	1.3445	1.27961	1.21473	1.29743
	s80	3.26807	3.65986	4.05166	4.24099	4.39558	4.30436	4.10714	3.89714	3.66417	3.48934	3.39019	3.28031	3.14706	3.01545	2.87669	2.74224	2.64024	2.53587	2.5467	2.59825	2.6398	2.68535	2.73485	2.82247	2.89669	3.00359	3.08196	3.07951	3.1015	3.19399	3.22362	2.88097	2.47406	2.43886	2.49756	2.51167	2.60627	2.69866	2.67686	2.61077	2.46931	2.38989	2.38995	2.40382	2.42128	2.41608	2.40974	2.4852
	s81	-6.08669	-5.66296	-5.25934	-5.09042	-4.94634	-4.91747	-4.84373	-4.72952	-4.64053	-4.6063	-4.58103	-4.55005	-4.43967	-4.11738	-3.69204	-3.19388	-2.69898	-2.4324	-2.28218	-2.37047	-2.5694	-2.80214	-3.03422	-3.24487	-3.44508	-3.66846	-3.88424	-4.12485	-4.38992	-4.63885	-4.87533	-5.11904	-5.34708	-5.58277	-5.85041	-6.0541	-6.16749	-6.13259	-5.96308	-5.81024	-5.61299	-5.42085	-5.23797	-5.02238	-4.74212	-4.51002	-4.33231	-4.13805
	s82	8.3848	8.18187	7.96186	7.48471	7.00465	6.53578	6.1044	5.70069	5.24111	4.71474	4.21479	3.7662	3.39705	3.10592	2.83408	2.58107	2.4013	2.29842	2.20675	2.10723	1.96041	1.84143	1.74692	1.70411	1.76493	1.8701	2.00131	2.12587	2.23983	2.25217	2.11213	1.98283	1.78144	1.6325	1.59795	1.51375	1.2694	0.904165	0.635	0.4096	-0.164115	-0.56866	-0.41952	-0.29254	-0.36421	-0.374185	-0.36172	-0.41493
	s83	4.38962	4.39611	4.40201	4.38724	4.36279	4.27364	4.09711	3.90484	3.7166	3.51166	3.30155	3.10029	2.91373	2.69734	2.46657	2.25892	2.0727	1.89855	1.72337	1.53777	1.32827	1.13224	0.955994	0.80789	0.681901	0.568327	0.485653	0.424391	0.344771	0.260646	0.212097	0.203198	0.173783	0.175781	0.209024	0.24958	0.283341	0.343726	0.438099	0.526945	0.559393	0.618464	0.718344	0.811574	0.941416	1.06186	1.10321	1.07294
[truncated: 53 more columns]

## Sheet: Surface02 Concrete
Ankle joint angle
X轴	100%Gait cycle	1	2	3	4	5	6	7	8	9	10	11	12	13	14	15	16	17	18	19	20	21	22	23	24	25	26	27	28	29	30	31	32	33	34	35	36	37	38	39	40	41	42	43	44	45	46	47	48
	s25	-9.29621	-9.32328	-9.35035	-8.72813	-8.02618	-6.69353	-5.20868	-3.46797	-1.53164	0.231345	1.89355	3.39053	4.59293	5.74008	6.6875	7.58313	8.38909	9.17738	9.93102	10.6717	11.3798	12.0587	12.7178	13.3542	13.943	14.5039	15.0726	15.6418	16.2109	16.7451	17.2199	17.6669	18.0638	18.4469	18.8046	19.1191	19.2898	19.4429	19.6645	19.8803	19.9543	19.9634	19.9715	19.9989	20.0001	19.95	19.8869	19.7917
	s49	-14.4867	-13.7972	-13.0839	-11.7814	-10.337	-8.70148	-6.98165	-5.27397	-3.63977	-2.12293	-0.705777	0.547066	1.72037	2.77766	3.75804	4.68887	5.57226	6.40926	7.2213	8.00758	8.75591	9.47299	10.1611	10.812	11.4416	12.0484	12.6434	13.2164	13.7726	14.2955	14.795	15.2766	15.7434	16.187	16.6027	16.9889	17.3487	17.6854	18.0198	18.3769	18.6823	18.9145	19.1144	19.2903	19.4429	19.5496	19.6294	19.6799
	s52	-24.6088	-23.9043	-23.1999	-21.6226	-19.4409	-17.2301	-14.917	-12.6039	-10.7871	-9.14396	-7.63931	-6.35435	-5.0862	-4.14137	-3.2362	-2.46839	-1.79878	-1.13983	-0.506665	0.12615	0.714335	1.29316	1.80689	2.28212	2.75296	3.22203	3.70194	4.21621	4.75444	5.28904	5.86102	6.44839	6.96197	7.30268	7.6848	8.25238	8.85003	9.45609	10.0676	10.648	11.1187	11.5663	11.9836	12.3772	12.6852	12.9587	13.1912	13.3771
	s56	-19.9194	-19.7055	-19.4916	-18.1395	-16.5477	-14.9068	-13.2398	-11.5032	-9.69063	-7.84086	-5.90601	-4.01006	-2.37354	-0.737015	0.6538	2.03345	3.23479	4.38661	5.51342	6.62417	7.70105	8.7339	9.72304	10.5884	11.4402	12.1508	12.8614	13.5032	14.1385	14.616	15.0378	15.4444	15.8395	16.3352	16.9877	17.5895	18.0086	18.4373	19.0775	19.7177	20.0382	20.3107	20.6016	20.9006	21.1157	21.2537	21.3982	21.5548
	s57	-10.4635	-10.7344	-11.0053	-10.7797	-10.3326	-9.37817	-7.92793	-6.22012	-4.42761	-2.65746	-0.896915	0.849635	2.56489	4.16984	5.58017	6.80523	7.8853	8.96709	10.0183	11.0687	11.9559	12.8272	13.5968	14.3093	14.9965	15.6428	16.2863	16.9376	17.5934	18.2345	18.8455	19.4359	20.0329	20.6464	21.3009	21.8907	22.4556	22.9673	23.479	24.0171	24.5586	25.0255	25.4269	25.8216	26.2144	26.586	26.8703	27.1377
	s58	-20.177	-18.9204	-17.6517	-15.5034	-13.3634	-11.4325	-9.48949	-7.41507	-5.35233	-3.31718	-1.34367	0.144395	1.61235	2.86957	4.14403	5.43311	6.68257	7.71046	8.69751	9.52778	10.3148	10.942	11.5519	12.0914	12.6158	13.0948	13.5625	14.0504	14.5396	15.0235	15.5018	16.0238	16.5631	17.0641	17.5776	18.096	18.5909	19.0809	19.5765	20.0454	20.4614	20.7917	21.1285	21.4929	21.8223	22.0993	22.3795	22.6548
	s59	-17.0593	-16.498	-15.9366	-14.4718	-12.9018	-11.0598	-9.14225	-7.17685	-5.17642	-3.46366	-1.94213	-0.516105	0.798255	2.0862	3.32986	4.50099	5.47149	6.43037	7.3015	8.16094	8.96504	9.7603	10.5025	11.2317	11.9436	12.6544	13.3096	13.9423	14.5476	15.1366	15.6785	16.1853	16.6529	17.0687	17.4578	17.797	18.1099	18.3827	18.6347	18.8622	19.0862	19.2925	19.4741	19.6185	19.7378	19.8319	19.9096	19.9293
	s60	-25.3095	-24.9608	-24.5914	-23.3752	-22.1147	-20.0676	-17.9463	-15.3505	-12.7184	-9.97868	-7.27449	-4.88693	-2.62064	-0.946475	0.57597	1.77031	2.9072	4.07615	5.25333	6.48772	7.73144	8.9441	10.1154	11.1904	12.2208	13.2042	14.12	14.9722	15.7645	16.5181	17.214	17.8761	18.497	19.0908	19.6176	20.1307	20.604	21.0233	21.3898	21.7865	22.1539	22.4976	22.8487	23.1841	23.4204	23.6617	23.9268	24.1918
	s61	-22.7487	-22.1479	-21.547	-20.5981	-19.1988	-17.7994	-16.4346	-15.0749	-13.5969	-11.8527	-10.1086	-8.72698	-7.47042	-6.27359	-5.34974	-4.42589	-3.58608	-2.7988	-2.01785	-1.35416	-0.69047	-0.07349	0.49432	1.06213	1.55115	2.03361	2.48809	2.89261	3.29714	3.68401	4.06633	4.43015	4.73229	5.03443	5.36663	5.71387	6.0619	6.4169	6.77191	7.03692	7.22479	7.41267	7.61187	7.81138	7.97973	8.1033	8.22688	8.2581
	s62	-22.4119	-20.6041	-18.6624	-16.0063	-13.3175	-10.6095	-8.03883	-5.79497	-3.83302	-2.17381	-0.695215	0.73911	2.24566	3.77259	5.16022	6.45593	7.66676	8.82794	9.82362	10.7481	11.6038	12.404	13.1256	13.8128	14.4695	15.1323	15.7587	16.3299	16.8922	17.4009	17.9433	18.4885	18.9709	19.4637	19.9884	20.4562	20.7828	21.1241	21.4925	21.7907	22.0084	22.1923	22.3321	22.4139	22.4743	22.4383	22.3389	22.1771
	s63	-4.97561	-3.8938	-2.81199	-1.13757	0.53685	2.05319	3.56953	4.60762	5.64572	6.55968	7.47364	8.17878	8.88393	9.67131	10.4587	11.2597	12.0606	12.7945	13.5283	14.1791	14.83	15.3873	15.9445	16.4426	16.9406	17.4284	17.9163	18.4388	18.9614	19.4609	19.9604	20.3978	20.8353	21.2643	21.6933	22.0063	22.3193	22.5767	22.834	23.4053	23.9766	24.2178	24.4591	24.8139	25.1688	25.1039	25.0391	24.9325
	s64	-19.4143	-18.7272	-18.0402	-16.6192	-15.0907	-12.9837	-10.6782	-8.42908	-6.21485	-4.09237	-2.06566	-0.340565	0.852275	1.96819	2.83231	3.67752	4.36383	5.05014	5.71106	6.37144	7.07386	7.78363	8.45006	9.0999	9.71691	10.3116	10.9254	11.5607	12.199	12.8433	13.4735	14.0518	14.6214	15.0988	15.5761	15.9233	16.2647	16.5806	16.8912	17.1203	17.3148	17.4707	17.5981	17.6674	17.6648	17.6367	17.5544	17.4541
	s65	-13.4012	-12.3368	-11.2724	-9.92108	-8.50011	-7.01976	-5.4554	-3.84003	-2.27394	-0.72276	0.65967	1.95604	3.02312	4.01511	4.88701	5.75369	6.61972	7.50315	8.41929	9.34042	10.2231	11.0774	11.8962	12.6659	13.4064	14.1363	14.8604	15.5352	16.2039	16.8379	17.4667	18.0674	18.6566	19.1812	19.6154	20.0546	20.5145	20.9752	21.3815	21.7697	22.1197	22.4947	22.871	23.1908	23.4892	23.7773	24.0627	24.2895
	s66	-12.0825	-10.6668	-9.25117	-7.99204	-6.91495	-5.83787	-4.62594	-3.40014	-2.25761	-1.19469	-0.13177	0.730755	1.53968	2.31971	2.99144	3.66316	4.25251	4.80575	5.34525	5.90625	6.46723	7.0332	7.57705	8.06399	8.44946	8.83122	9.28098	9.76403	10.2069	10.5688	10.9203	11.1642	11.3731	11.5769	11.7976	12.0294	12.1162	12.0324	11.9528	11.8928	11.846	11.7609	11.6442	11.5317	11.4206	11.3041	11.139	10.9284
	s68	-14.5449	-13.6795	-12.814	-11.3202	-9.55593	-7.74962	-5.84359	-4.00429	-2.4266	-0.899935	0.280945	1.3424	2.32312	3.25998	4.17204	5.05596	5.88396	6.61921	7.26916	7.83527	8.32075	8.74407	9.14085	9.54605	9.94932	10.3534	10.7924	11.2081	11.5666	11.945	12.3096	12.669	12.9913	13.3222	13.4923	13.5821	13.7486	14.0319	14.302	14.5204	14.7382	14.89	15.0282	15.1205	15.1402	15.1351	15.0652	14.9641
	s69	-11.4392	-10.8174	-10.1858	-9.09685	-7.99411	-6.90672	-5.81888	-4.88603	-3.98421	-3.23888	-2.57746	-2.03102	-1.5084	-0.989925	-0.450785	0.13703	0.768035	1.40441	2.0279	2.6236	3.1898	3.78883	4.40512	5.02048	5.67356	6.34094	6.97431	7.59363	8.14012	8.65753	9.1985	9.74297	10.2265	10.6913	11.1012	11.4838	11.8385	12.176	12.4446	12.6789	12.8048	12.8538	12.9254	13.0017	13.0431	13.081	13.1229	13.1495
	s70	-19.827	-18.8222	-17.8174	-15.6663	-13.4473	-10.7455	-7.94897	-5.68549	-3.48449	-2.02054	-0.669915	0.36259	1.31205	2.00807	2.58957	3.49143	4.45825	5.2956	6.1293	6.95648	7.79068	8.60176	9.32854	10.0975	10.8731	11.7106	12.5435	13.2492	13.9351	14.4743	14.9388	15.5187	16.1083	16.411	16.5678	16.7343	16.9008	17.0378	17.2149	17.3536	17.4647	17.515	17.5527	17.5327	17.5018	17.44	17.3679	17.1976
	s71	-8.4454	-7.9608	-7.47618	-6.57921	-5.44067	-4.22086	-2.84427	-1.46893	-0.161605	1.13878	2.28869	3.30267	4.2584	4.99022	5.69052	6.33989	6.93913	7.48897	7.97921	8.44402	8.87181	9.29556	9.701	9.99155	10.2968	10.6767	11.0802	11.4506	11.8039	12.1936	12.6056	12.9979	13.3671	13.6696	13.933	14.1648	14.3743	14.5567	14.6633	14.7599	14.8395	14.8933	14.8735	14.7181	14.5638	14.4203	14.2768	14.1117
	s72	-14.4846	-14.5522	-14.6198	-14.0875	-13.537	-12.3413	-11.0235	-9.84752	-8.40631	-7.18368	-5.74127	-4.36758	-2.85693	-1.38626	-0.109755	1.06741	2.13661	3.05925	3.94552	4.74934	5.56195	6.36013	7.1556	7.91571	8.66624	9.37106	10.0359	10.6698	11.265	11.8412	12.3613	12.8724	13.3909	13.8967	14.3954	14.9027	15.3655	15.7595	16.0925	16.3993	16.681	16.9541	17.1555	17.3057	17.4438	17.5246	17.5047	17.4878
	s73	-15.9702	-14.7642	-13.5582	-11.9224	-10.0737	-8.30576	-6.70959	-5.11393	-3.61367	-2.1257	-0.808855	0.3898	1.52069	2.44704	3.36952	4.16385	4.93847	5.65257	6.33026	6.98428	7.55283	8.1151	8.58918	9.03521	9.4279	9.79627	10.1684	10.5104	10.8471	11.2297	11.636	12.0011	12.3987	12.8007	13.005	13.1099	13.2959	13.6448	13.9169	14.2906	14.6878	14.9669	15.1303	15.3052	15.4398	15.4782	15.4987	15.5142
	s74	-13.6319	-11.5742	-9.51647	-6.87662	-4.23678	-2.54558	-0.85438	0.34134	1.53705	2.39624	3.25543	4.0656	4.87577	5.67242	6.46907	7.24757	8.02608	8.65616	9.28625	10.0052	10.7241	11.3552	11.9863	12.6109	13.2355	13.735	14.2345	14.8041	15.3737	15.8044	16.2352	16.6209	17.0067	17.3211	17.6355	17.9259	18.2163	18.3741	18.5318	18.6164	18.701	18.7194	18.7378	18.7044	18.6711	18.5608	18.4506	18.2921
	s75	-6.565	-6.55677	-6.54854	-5.85935	-4.80028	-3.69387	-2.51804	-1.34315	-0.224585	0.89106	1.87511	2.77352	3.63864	4.37486	5.10604	5.70453	6.29117	6.91135	7.59781	8.29921	8.8232	9.33102	9.88088	10.5238	11.142	11.7543	12.362	12.9253	13.4796	13.9704	14.374	14.8097	15.3394	15.8608	16.3632	16.8333	17.0804	17.303	17.616	17.906	18.1798	18.433	18.6752	18.8899	19.0821	19.2374	19.3605	19.4611
	s76	-22.6649	-21.4131	-20.1613	-18.6779	-17.1917	-15.4424	-13.6733	-11.1319	-8.53987	-5.92974	-3.33963	-1.15574	0.97652	2.56935	4.09731	5.26392	6.41496	7.51085	8.58296	9.56527	10.4124	11.2049	11.9922	12.5213	12.9756	13.2702	13.5176	13.7418	13.9876	14.1697	14.3946	14.6087	14.8154	15.1682	15.5759	15.8542	16.1496	16.5055	16.9301	17.5586	18.2355	18.6018	18.813	19.0544	19.4881	20.1342	20.6066	21.0379
	s77	-17.3953	-16.6713	-15.9184	-14.4567	-12.9318	-10.6641	-8.37594	-5.93406	-3.55162	-1.48868	0.442395	1.83282	3.15055	4.232	5.30553	6.35814	7.36186	8.25864	9.14369	10.0072	10.8607	11.6986	12.5209	13.3226	14.1114	14.8858	15.6373	16.3669	17.0472	17.687	18.2804	18.8414	19.4112	19.9862	20.48	20.9331	21.4277	21.9397	22.3921	22.8243	23.2406	23.6526	24.0086	24.3527	24.5598	24.7452	25.0208	25.3061
	s78	-3.96528	-3.60098	-3.23669	-2.79277	-2.32609	-1.8697	-1.42156	-0.999425	-0.629295	-0.28627	-0.16006	-0.033855	0.30313	0.66645	1.24218	1.9241	2.65181	3.43674	4.22574	5.02898	5.83222	6.59057	7.34892	8.04589	8.72532	9.40133	10.0746	10.736	11.3736	12.0095	12.6316	13.2537	13.7992	14.3352	14.8385	15.3253	15.783	16.2042	16.6158	16.9937	17.3717	17.7422	18.1127	18.4426	18.7608	19.0406	19.2896	19.5134
	s79	-5.24654	-4.98358	-4.72061	-4.03429	-3.21019	-2.08056	-0.62309	0.77071	2.04016	3.30003	4.38377	5.45756	6.39585	7.2603	8.05416	8.76663	9.47611	10.1279	10.78	11.4217	12.0608	12.677	13.2805	13.8668	14.4391	15.0011	15.5603	16.1097	16.6613	17.2169	17.7292	18.2286	18.7208	19.2229	19.6775	20.0415	20.3953	20.7475	21.0951	21.4114	21.7118	21.9162	22.0726	22.2273	22.3755	22.5063	22.6058	22.6758
	s80	-9.75065	-9.71161	-9.67257	-8.70885	-7.60739	-5.87269	-3.92069	-2.00806	-0.139675	1.56378	3.09255	4.43675	5.48099	6.50262	7.42551	8.38254	9.45194	10.5225	11.5375	12.5266	13.4633	14.3658	15.2344	16.0758	16.8672	17.6177	18.3317	19.0089	19.6358	20.2329	20.782	21.2975	21.8138	22.3509	22.8276	23.2476	23.6163	23.9866	24.2951	24.5727	24.8065	25.0033	25.166	25.2984	25.4021	25.4504	25.4284	25.2722
	s81	-7.13769	-6.24247	-5.26203	-4.01163	-2.7093	-1.41638	-0.219475	0.858465	1.8481	2.80464	3.75135	4.69562	5.69456	6.68354	7.66347	8.58337	9.44265	10.2215	10.9663	11.645	12.3053	12.9325	13.537	14.0878	14.6269	15.1474	15.5952	15.9748	16.3428	16.7038	17.0065	17.3294	17.6665	18.0321	18.4402	18.8321	19.2763	19.683	20.129	20.7069	21.047	21.2648	21.628	22.0207	22.2584	22.2816	22.3354	22.4573
	s82	-18.458	-17.15	-15.6805	-13.6317	-11.3831	-8.77524	-6.25058	-3.83857	-1.99526	-0.4437	0.89407	2.20023	3.44855	4.60852	5.68393	6.66524	7.59051	8.45782	9.27973	10.08	10.8474	11.61	12.3643	13.1239	13.8912	14.6395	15.3649	16.0687	16.7614	17.4372	18.1044	18.6861	19.2312	19.761	20.2959	20.8378	21.3716	21.8302	22.2321	22.6127	22.9706	23.2979	23.5999	23.854	24.0815	24.2776	24.4564	24.6204
	s83	-8.71869	-9.19527	-9.43313	-9.04432	-8.11514	-6.7469	-4.88706	-2.98519	-1.60665	-0.39537	0.54222	1.43928	2.31502	3.13893	3.95978	4.78361	5.6149	6.45417	7.31823	8.18925	9.03414	9.87425	10.7037	11.5689	12.4593	13.3553	14.2431	15.0733	15.8757	16.6386	17.278	17.8617	18.4697	19.0192	19.3822	19.8119	20.3038	20.6003	20.8884	21.751	22.4455	22.8207	22.8878	22.7667	22.8379	22.9189	22.9402	22.9783
Y轴	100%Gait cycle
	s25	-1.69636	-3.3405	-4.98465	-5.81369	-6.49514	-7.02891	-7.51557	-7.92581	-8.31545	-8.72327	-9.21392	-9.65348	-9.9831	-10.3328	-10.6949	-11.0008	-11.2959	-11.605	-11.8808	-12.1209	-12.2763	-12.3945	-12.4792	-12.5539	-12.5814	-12.5644	-12.4644	-12.2959	-12.1837	-12.0563	-11.9378	-11.8334	-11.7437	-11.6526	-11.5554	-11.4786	-11.4694	-11.4521	-11.3415	-11.2128	-11.1707	-11.1723	-11.1312	-11.036	-10.9294	-10.8218	-10.6956	-10.5296
	s49	0.60879	-0.492967	-1.58197	-2.39811	-3.12774	-3.76802	-4.35239	-4.90646	-5.38128	-5.7373	-6.05269	-6.32962	-6.58963	-6.8299	-7.07287	-7.28433	-7.48934	-7.71239	-7.93715	-8.1428	-8.32931	-8.47743	-8.58563	-8.66761	-8.74854	-8.7879	-8.80614	-8.81282	-8.82025	-8.81967	-8.81758	-8.8141	-8.79365	-8.77488	-8.76155	-8.75065	-8.73567	-8.71393	-8.66227	-8.5557	-8.45462	-8.36804	-8.27843	-8.1744	-8.04538	-7.90509	-7.75423	-7.59267
	s52	2.98931	0.70078	-1.58775	-3.07432	-4.01326	-4.83343	-5.13837	-5.44329	-5.62196	-5.75293	-5.95193	-6.2451	-6.52022	-6.60626	-6.68803	-6.85135	-7.08163	-7.33019	-7.62244	-7.91526	-8.26078	-8.59751	-8.89301	-9.08672	-9.28031	-9.46587	-9.64666	-9.80881	-9.97564	-10.1263	-10.2155	-10.2881	-10.3515	-10.4871	-10.5858	-10.5616	-10.522	-10.4877	-10.4522	-10.388	-10.3474	-10.3194	-10.2997	-10.2765	-10.2457	-10.2138	-10.1556	-10.0486
	s56	2.82812	0.93128	-0.96557	-1.70759	-2.20649	-2.93316	-3.78131	-4.51149	-5.11296	-5.68379	-6.1846	-6.68835	-7.21176	-7.73519	-7.88853	-8.02506	-8.13894	-8.24654	-8.33677	-8.41583	-8.50077	-8.59337	-8.68713	-8.78421	-8.87806	-8.93805	-8.99802	-9.13843	-9.2865	-9.51899	-9.78128	-10.0429	-10.304	-10.499	-10.5911	-10.7115	-10.9337	-11.1454	-11.1254	-11.1054	-11.1371	-11.1767	-11.1989	-11.2135	-11.2433	-11.2872	-11.3185	-11.3262
	s57	7.12277	5.52198	3.92121	2.52401	1.19856	-0.07872	-1.28899	-2.41458	-3.30527	-4.03085	-4.56628	-4.99618	-5.33202	-5.59714	-5.75712	-5.91568	-6.07544	-6.26334	-6.57748	-6.89314	-7.2366	-7.58422	-7.89743	-8.20689	-8.53956	-8.87323	-9.18536	-9.40605	-9.6109	-9.79312	-9.92925	-10.0034	-10.0307	-10.0657	-10.0521	-10.1088	-10.1863	-10.2623	-10.3294	-10.2957	-10.2399	-10.2302	-10.2613	-10.2633	-10.2021	-10.1585	-10.1658	-10.1583
	s58	-1.74516	-2.20295	-2.67054	-3.26698	-3.88014	-5.02149	-6.12159	-6.71984	-7.31551	-7.76028	-8.22163	-8.8717	-9.51841	-10.1082	-10.6922	-11.226	-11.7579	-12.2898	-12.8114	-13.2188	-13.6267	-13.9155	-14.1625	-14.2957	-14.4097	-14.4786	-14.5333	-14.527	-14.5076	-14.4436	-14.3485	-14.212	-14.0697	-13.989	-13.8818	-13.6899	-13.4782	-13.2635	-13.0406	-12.8141	-12.5939	-12.3566	-12.094	-11.8005	-11.53	-11.2558	-10.982	-10.7259
	s59	0.767735	-0.33945	-1.44663	-2.6864	-3.94437	-5.01325	-6.02787	-6.58831	-6.94256	-7.30279	-7.66699	-8.04232	-8.42029	-8.76816	-9.07432	-9.39233	-9.74755	-10.06	-10.2231	-10.3563	-10.3562	-10.3361	-10.187	-10.0129	-9.87124	-9.73626	-9.66097	-9.61665	-9.56446	-9.5183	-9.50379	-9.50555	-9.50481	-9.4738	-9.46317	-9.46309	-9.46377	-9.4661	-9.46387	-9.44229	-9.39231	-9.30567	-9.20207	-9.0533	-8.89265	-8.78522	-8.70882	-8.61037
	s60	-4.93233	-6.6189	-8.29805	-9.39786	-10.4562	-10.5914	-10.6657	-10.6724	-10.6718	-10.7265	-10.7809	-10.778	-10.7575	-10.5832	-10.3866	-10.1842	-9.97771	-9.85533	-9.79894	-9.86275	-9.93869	-10.0157	-10.1288	-10.2179	-10.2902	-10.4048	-10.5054	-10.5626	-10.6311	-10.7021	-10.7455	-10.7857	-10.8231	-10.848	-10.8532	-10.8348	-10.7996	-10.7927	-10.7673	-10.7005	-10.6085	-10.5231	-10.3558	-10.1867	-10.0381	-9.87294	-9.6272	-9.381
	s61	-2.12547	-2.87705	-3.62864	-4.23833	-4.66438	-5.09044	-5.50336	-5.91434	-6.21875	-6.28336	-6.34796	-6.32128	-6.2631	-6.2262	-6.28652	-6.34683	-6.4275	-6.52089	-6.61217	-6.66429	-6.71642	-6.80556	-6.93365	-7.06175	-7.29225	-7.53128	-7.74376	-7.90882	-8.07388	-8.18296	-8.27759	-8.36751	-8.44167	-8.51584	-8.54725	-8.55728	-8.55677	-8.46405	-8.37133	-8.29524	-8.23339	-8.17154	-8.03116	-7.8887	-7.72814	-7.54153	-7.35492	-7.14642
	s62	-9.05901	-9.54004	-9.96938	-10.0728	-10.175	-10.2642	-10.4391	-10.7625	-11.0367	-11.1781	-11.1654	-11.1256	-11.2591	-11.4417	-11.5916	-11.7259	-11.7786	-11.7614	-11.7368	-11.7047	-11.6599	-11.6441	-11.6424	-11.7344	-11.8168	-11.8756	-11.9392	-11.9476	-11.9113	-11.8654	-11.7378	-11.5919	-11.4796	-11.3486	-11.2082	-11.1372	-11.1324	-11.047	-10.842	-10.6967	-10.5817	-10.3872	-10.1218	-9.92182	-9.73066	-9.50474	-9.28271	-9.06227
	s63	-5.26458	-6.07676	-6.88893	-7.63019	-8.37146	-9.10154	-9.83163	-10.6501	-11.4687	-11.9824	-12.4962	-12.8239	-13.1516	-13.2783	-13.4049	-13.4477	-13.4905	-13.5767	-13.6628	-13.8181	-13.9733	-14.0915	-14.2097	-14.3042	-14.3987	-14.4679	-14.5371	-14.5779	-14.6187	-14.6317	-14.6447	-14.7323	-14.8198	-14.8615	-14.9031	-15.0063	-15.1095	-15.2115	-15.3136	-15.0916	-14.8696	-14.7747	-14.6798	-14.5534	-14.4271	-14.3976	-14.368	-14.2325
	s64	-2.59203	-2.56485	-2.53768	-2.56391	-2.59796	-2.88631	-3.26183	-3.9181	-4.74862	-5.16799	-5.15834	-5.15227	-5.1525	-5.1981	-5.39214	-5.58737	-5.79251	-5.99765	-6.24148	-6.48614	-6.70706	-6.9238	-7.13054	-7.33343	-7.52732	-7.71511	-7.88893	-8.04687	-8.21312	-8.39549	-8.56423	-8.68257	-8.79553	-8.85063	-8.90572	-9.03512	-9.16781	-9.19106	-9.19185	-9.22012	-9.26005	-9.27812	-9.28001	-9.24652	-9.16921	-9.09018	-9.00746	-8.92924
	s65	1.59119	0.01335	-1.56449	-2.5246	-3.30977	-3.85311	-4.18819	-4.4929	-4.68598	-4.88873	-5.1506	-5.42502	-5.6307	-5.75968	-5.82175	-5.94627	-6.14992	-6.44395	-6.78381	-7.12129	-7.42593	-7.71615	-8.00761	-8.34877	-8.61254	-8.66412	-8.70189	-8.70902	-8.70985	-8.62157	-8.51971	-8.39048	-8.2308	-8.09605	-8.00374	-7.90696	-7.79006	-7.67267	-7.6383	-7.62877	-7.59267	-7.47364	-7.34324	-7.24043	-7.1055	-6.89542	-6.65331	-6.39759
	s66	-3.84093	-4.22434	-4.60775	-4.94662	-5.2279	-5.50919	-5.84752	-6.18401	-6.48735	-6.809	-7.13065	-7.43971	-7.72816	-7.98633	-8.22558	-8.46484	-8.68993	-8.94266	-9.15926	-9.2374	-9.31555	-9.24686	-9.12538	-9.00918	-8.91775	-8.82796	-8.63955	-8.41605	-8.19299	-7.93161	-7.66021	-7.47457	-7.2745	-7.08044	-6.85907	-6.62105	-6.41427	-6.31208	-6.20556	-6.0657	-5.90097	-5.74227	-5.59548	-5.45676	-5.32767	-5.20129	-5.02149	-4.85154
	s68	1.1069	0.20919	-0.688515	-1.0756	-1.25348	-1.36214	-1.34258	-1.34014	-1.40909	-1.48537	-1.55981	-1.62239	-1.75093	-1.92148	-2.21414	-2.63156	-3.09461	-3.59099	-4.1011	-4.60217	-5.06613	-5.45378	-5.84057	-6.14091	-6.41514	-6.56241	-6.61346	-6.61442	-6.6606	-6.68429	-6.68378	-6.68581	-6.6655	-6.63602	-6.61163	-6.58978	-6.51749	-6.36047	-6.19833	-5.97773	-5.75286	-5.49181	-5.22178	-4.95502	-4.6938	-4.43878	-4.19777	-3.95533
	s69	1.0253	0.17094	-0.68906	-1.80744	-2.92536	-3.81383	-4.64992	-5.04857	-5.36425	-5.50164	-5.60974	-5.73625	-5.87512	-6.10743	-6.37652	-6.57607	-6.70563	-6.80319	-6.84918	-6.8217	-6.75518	-6.68241	-6.60428	-6.52685	-6.45259	-6.38367	-6.35032	-6.3128	-6.28802	-6.27452	-6.21045	-6.13263	-6.08623	-6.04494	-5.98757	-5.92215	-5.84547	-5.76161	-5.6539	-5.53299	-5.46014	-5.41594	-5.34528	-5.25112	-5.15866	-5.06187	-4.94083	-4.81142
	s70	2.24064	1.65373	1.06683	0.82432	0.637835	0.042505	-0.595695	-1.48418	-2.50524	-2.90724	-3.07964	-3.06535	-3.10194	-3.70488	-4.47272	-4.64411	-4.5425	-4.74172	-5.10624	-5.33678	-5.51138	-5.69765	-5.62104	-5.3961	-5.35517	-5.02828	-4.52742	-4.29673	-4.13302	-3.93528	-3.71482	-3.40013	-2.99394	-2.76937	-2.85076	-2.95519	-2.94468	-2.85778	-2.72896	-2.76444	-2.81575	-2.90952	-2.99629	-2.9906	-2.98902	-2.87061	-2.75892	-2.73154
	s71	-0.446495	-0.94188	-1.43727	-2.29422	-3.37727	-4.3865	-5.18508	-5.97916	-6.51893	-7.02872	-7.52005	-8.00743	-8.49741	-8.99859	-9.50358	-10.0582	-10.6226	-11.1093	-11.5508	-11.9834	-12.3812	-12.7489	-13.0385	-13.345	-13.5794	-13.7143	-13.777	-13.7989	-13.7823	-13.7231	-13.65	-13.5831	-13.5221	-13.4703	-13.422	-13.3567	-13.2584	-13.1449	-12.9567	-12.7544	-12.5349	-12.3354	-12.1446	-11.9746	-11.7977	-11.5488	-11.2979	-10.9717
	s72	9.40385	8.18545	6.96706	5.40088	3.62914	2.40721	1.40102	0.660235	0.36835	0.159575	-0.048255	-0.2895	-0.437495	-0.65696	-0.91748	-1.18974	-1.45358	-1.67497	-1.87928	-2.04195	-2.18603	-2.38174	-2.55681	-2.75779	-2.95213	-3.13063	-3.29785	-3.45326	-3.59348	-3.72493	-3.83169	-3.92001	-3.91946	-3.92859	-3.93946	-3.92522	-3.88055	-3.83047	-3.78836	-3.71376	-3.59305	-3.42409	-3.29565	-3.19709	-3.05001	-2.91743	-2.84674	-2.75671
	s73	-5.54094	-6.85838	-8.17582	-9.14493	-9.92613	-10.4649	-10.4383	-10.4086	-10.3442	-10.2954	-10.3812	-10.5457	-10.7353	-11.0049	-11.2728	-11.5191	-11.7699	-12.0645	-12.3739	-12.6904	-13.0302	-13.3668	-13.6123	-13.8273	-13.9665	-14.0464	-14.1197	-14.1946	-14.2726	-14.3453	-14.4024	-14.4347	-14.4062	-14.3769	-14.426	-14.513	-14.5508	-14.5026	-14.4695	-14.3447	-14.2038	-14.1067	-14.045	-13.9096	-13.7325	-13.5668	-13.4037	-13.2343
	s74	3.10854	2.27138	1.43422	1.04383	0.65344	0.45533	0.25722	-0.17423	-0.60567	-0.53925	-0.47283	-0.62062	-0.7684	-0.77664	-0.78489	-0.66762	-0.55036	-0.54925	-0.54815	-0.49066	-0.43317	-0.314	-0.19484	-0.07516	0.04452	0.24877	0.45301	0.66037	0.86773	1.09336	1.31899	1.51255	1.70611	1.81651	1.92691	2.05683	2.18675	2.20053	2.21431	2.36255	2.51079	2.51125	2.51171	2.65752	2.80332	2.97382	3.14431	3.27098
	s75	1.24837	0.203095	-0.84218	-1.1544	-1.08875	-1.20907	-1.79913	-2.38662	-2.81803	-3.24145	-3.5627	-3.84864	-4.16866	-4.3899	-4.60987	-4.87045	-5.15776	-5.34649	-5.428	-5.52508	-5.67889	-5.83266	-5.88145	-5.8681	-5.87993	-5.88561	-5.85208	-5.75025	-5.64628	-5.60058	-5.61782	-5.60541	-5.56897	-5.51396	-5.41148	-5.31485	-5.3571	-5.40711	-5.33514	-5.20165	-5.04777	-4.87357	-4.69594	-4.50026	-4.3098	-4.12117	-3.93114	-3.74259
	s76	-1.87928	-2.16803	-2.45678	-3.14129	-3.83703	-4.30126	-4.76312	-5.63506	-6.53135	-7.18304	-7.79301	-8.17028	-8.5291	-8.62067	-8.67881	-8.69251	-8.73063	-8.88494	-9.05937	-9.38312	-9.72635	-10.115	-10.489	-10.8271	-11.1768	-11.4699	-11.7634	-12.0426	-12.2892	-12.5703	-12.8532	-13.0854	-13.3087	-13.4518	-13.5498	-13.6768	-13.7648	-13.7752	-13.7051	-13.4691	-13.2104	-13.0401	-12.8529	-12.6571	-12.4035	-12.0204	-11.588	-11.143
	s77	8.37076	6.16998	4.00155	2.62591	1.28064	0.29214	-0.690185	-1.62617	-2.57052	-3.55978	-4.46074	-4.99963	-5.51745	-5.96676	-6.3791	-6.69374	-6.96697	-7.14963	-7.31381	-7.44411	-7.47744	-7.36047	-7.16442	-6.86414	-6.62167	-6.44423	-6.28999	-6.15805	-6.04688	-5.95279	-5.97609	-6.08157	-6.11953	-6.1174	-6.13438	-6.16089	-6.09727	-5.99609	-5.85015	-5.6889	-5.47945	-5.25674	-4.97049	-4.67064	-4.40897	-4.15337	-3.75043	-3.33148
	s78	4.066	3.37456	2.68312	2.27972	1.95861	1.61011	1.23969	0.956195	0.846535	0.68656	0.124125	-0.43831	-0.84413	-1.23037	-1.82829	-2.53205	-3.25129	-3.9899	-4.68267	-5.21504	-5.7474	-5.88297	-6.01853	-6.00805	-5.95584	-5.86745	-5.75014	-5.65335	-5.59762	-5.54508	-5.51793	-5.4908	-5.48466	-5.48117	-5.47171	-5.45929	-5.48046	-5.54366	-5.60661	-5.66871	-5.7308	-5.63314	-5.53547	-5.39834	-5.24995	-5.1676	-5.13809	-5.12456
	s79	0.50265	-1.05976	-2.62217	-3.79653	-4.83837	-5.73266	-6.50527	-7.24232	-7.89119	-8.51613	-8.90814	-9.29602	-9.51721	-9.67368	-9.83306	-9.9771	-10.0974	-10.1955	-10.2801	-10.3157	-10.3508	-10.3038	-10.23	-10.1926	-10.1687	-10.1246	-10.0904	-10.0411	-9.90774	-9.75876	-9.6403	-9.51537	-9.41188	-9.26338	-9.11286	-8.98058	-8.83879	-8.7065	-8.58745	-8.46842	-8.35171	-8.25654	-8.17517	-8.071	-7.92805	-7.76443	-7.58126	-7.39098
	s80	1.60549	0.807035	0.008585	-0.890345	-1.81431	-2.6462	-3.42651	-4.08402	-4.65687	-4.99533	-5.1451	-5.2379	-5.25019	-5.26455	-5.28436	-5.3179	-5.40655	-5.5099	-5.64046	-5.77035	-5.84774	-5.90012	-5.93769	-5.98977	-6.05253	-6.1471	-6.27156	-6.40221	-6.52827	-6.66952	-6.79001	-6.90468	-6.95414	-6.93279	-6.89788	-6.91685	-6.9604	-6.96206	-6.93578	-6.92394	-6.90606	-6.88282	-6.82815	-6.74723	-6.64126	-6.52614	-6.44899	-6.41493
	s81	0.60879	-0.492967	-1.58197	-2.39811	-3.12774	-3.76802	-4.35239	-4.90646	-5.38128	-5.7373	-6.05269	-6.32962	-6.58963	-6.8299	-7.07287	-7.28433	-7.48934	-7.71239	-7.93715	-8.1428	-8.32931	-8.47743	-8.58563	-8.66761	-8.74854	-8.7879	-8.80614	-8.81282	-8.82025	-8.81967	-8.81758	-8.8141	-8.79365	-8.77488	-8.76155	-8.75065	-8.73567	-8.71393	-8.66227	-8.5557	-8.45462	-8.36804	-8.27843	-8.1744	-8.04538	-7.90509	-7.75423	-7.59267
	s82	3.21876	2.30246	1.49879	1.06416	0.68659	0.296915	-0.28872	-1.00192	-1.46597	-1.76406	-1.90752	-2.12381	-2.57539	-3.16246	-3.75638	-4.24312	-4.66718	-5.07614	-5.45481	-5.8578	-6.16741	-6.42464	-6.49505	-6.51759	-6.43616	-6.35213	-6.26476	-6.19519	-6.13307	-6.06494	-5.9988	-5.99542	-6.02139	-6.08268	-6.11951	-6.1186	-6.08399	-6.07531	-6.04012	-6.01096	-5.99387	-5.95965	-5.91816	-5.85006	-5.74901	-5.6338	-5.48284	-5.31381
	s83	4.9723	2.4946	0.18531	-1.68191	-3.21869	-4.48701	-5.46939	-6.38871	-7.27777	-8.18316	-9.11527	-9.6646	-10.0125	-10.1367	-10.2241	-10.2337	-10.2805	-10.3672	-10.5252	-10.7053	-10.8672	-11.0381	-11.2288	-11.4066	-11.5753	-11.6102	-11.6123	-11.5441	-11.4758	-11.4075	-11.458	-11.562	-11.5963	-11.6759	-11.9056	-12.0728	-12.1815	-12.4986	-12.8188	-12.4457	-12.2314	-12.3189	-12.6885	-13.2304	-13.3922	-13.4993	-13.5547	-13.5439
Z轴	100%Gait cycle
	s25	2.05528	1.91603	1.77676	1.90814	2.06848	1.82793	1.43781	0.954885	0.436415	0.03176	-0.273425	-0.527945	-0.700735	-0.85636	-0.96731	-1.1163	-1.27035	-1.41234	-1.57197	-1.72738	-1.81909	-1.87321	-1.88546	-1.86278	-1.78039	-1.64223	-1.49141	-1.30429	-1.14142	-0.98622	-0.908875	-0.886855	-0.957745	-1.05289	-1.15783	-1.32299	-1.68308	-2.02176	-2.07628	-2.0954	-2.27434	-2.50795	-2.61786	-2.58175	-2.51319	-2.3961	-2.2577	-2.07741
	s49	3.30354	3.44238	3.58123	3.88071	4.19383	4.58049	4.98154	5.21529	5.34697	5.49277	5.60342	5.74793	5.90483	5.96524	5.93118	5.82296	5.62452	7.25971	7.08681	6.93473	6.84513	5.1483	5.18072	5.21108	5.27367	5.34781	5.42389	5.47647	5.52296	5.53742	5.61222	5.79397	5.9161	5.80417	5.7473	5.65794	5.4839	5.2983	5.20536	5.17572	5.16849	5.17393	5.15844	5.20357	5.27754	5.30753	5.3437	5.2993
	s52	5.65746	5.50476	5.35206	5.36063	5.47961	5.50729	5.10948	4.71167	4.25194	3.77981	3.28417	2.78066	2.27732	1.76146	1.24217	0.769	0.324045	-0.09972	-0.47701	-0.85398	-1.2527	-1.72779	-2.3258	-3.08457	-3.84822	-4.61353	-5.36658	-6.07484	-6.67819	-7.23243	-7.46012	-7.58598	-7.67788	-7.982	-8.22758	-8.02046	-7.691	-7.19287	-6.63235	-6.05747	-5.74113	-5.44124	-5.13467	-4.82517	-4.58605	-4.40775	-4.19569	-3.92204
	s56	4.11723	3.78089	3.44454	3.3543	3.31588	3.23206	3.12403	3.02867	2.94712	2.87486	2.82389	2.8	2.95678	3.11358	3.36154	3.61364	3.87972	4.14968	4.35335	4.51441	4.60569	4.60626	4.55572	4.36038	4.15452	3.83818	3.52183	3.2456	2.97319	2.45151	1.84185	1.26631	0.717015	0.386195	0.39525	0.352395	0.12268	-0.07917	0.331815	0.7428	0.74092	0.677105	0.67788	0.70691	0.631965	0.4617	0.35571	0.370235
	s57	6.8048	6.93414	7.06349	7.21144	7.35855	7.55814	7.74903	7.85312	7.7433	7.53222	7.27494	7.09724	6.99577	6.85001	6.64658	6.40003	6.14126	5.90337	5.81958	5.73822	5.60956	5.47091	5.33404	5.2097	5.08921	4.96788	4.86788	4.80508	4.73922	4.63561	4.50138	4.38219	4.27632	4.205	4.25868	4.28027	4.26949	4.227	4.19248	4.31907	4.48501	4.5748	4.59628	4.64771	4.79602	4.93073	4.97669	4.99666
	s58	2.23996	2.62878	3.01365	3.19842	3.3722	3.35615	3.32673	3.12249	2.9281	2.78219	2.63941	2.57056	2.50392	2.41838	2.34219	2.31035	2.2895	2.35435	2.3769	2.24329	2.13499	1.97988	1.7751	1.48422	1.21355	0.96994	0.7063	0.41928	0.17412	-0.039085	-0.21182	-0.25735	-0.296585	-0.34645	-0.357315	-0.23225	-0.08458	0.141915	0.43341	0.787855	1.09371	1.34783	1.6964	2.18915	2.60769	2.9932	3.5038	4.01539
	s59	0.17328	0.345865	0.51845	0.590085	0.648995	0.47614	0.24391	0.0511	-0.13817	-0.261455	-0.33651	-0.433655	-0.53161	-0.64952	-0.796635	-0.920625	-0.98658	-1.02006	-0.92712	-0.85172	-0.890215	-0.942095	-1.03485	-1.13633	-1.23928	-1.34655	-1.4581	-1.57783	-1.64847	-1.68603	-1.73103	-1.76727	-1.80401	-1.84026	-1.86923	-1.87792	-1.89857	-1.91494	-1.90864	-1.8496	-1.75639	-1.63642	-1.5315	-1.45176	-1.36261	-1.228	-1.04157	-0.91171
	s60	4.72499	4.55904	4.4014	4.55185	4.70454	4.7297	4.74221	4.68393	4.62898	4.69916	4.79347	4.97451	5.12793	5.0397	4.89079	4.53925	4.13385	3.73488	3.34543	3.0091	2.69449	2.40759	2.14084	1.86498	1.57469	1.26302	0.929545	0.590765	0.260515	-0.01951	-0.22349	-0.414435	-0.564395	-0.680695	-0.788815	-0.881185	-0.991575	-1.19304	-1.41292	-1.54977	-1.74598	-1.96494	-1.96968	-1.97711	-2.10134	-2.20183	-2.15731	-2.10073
	s61	7.34053	7.667	7.99346	8.37423	8.82527	9.27632	9.2405	9.13308	9.06845	9.10008	9.13171	9.00332	8.81975	8.6112	8.28845	7.9657	7.52163	7.00172	6.48587	6.04498	5.60409	5.28101	5.08193	4.88285	4.83472	4.79917	4.7778	4.78174	4.78568	4.83611	4.89854	4.95138	4.97225	4.99312	5.1357	5.33913	5.56522	5.98951	6.41381	6.71469	6.90978	7.10488	7.47776	7.85532	8.24486	8.65163	9.0584	9.40007
	s62	7.10816	6.82559	6.54216	6.2438	5.88218	5.39041	4.9043	4.35018	3.68936	2.9133	2.16148	1.507	0.89201	0.2789	-0.222375	-0.62576	-0.72468	-0.748825	-0.807175	-0.86963	-0.904415	-0.96221	-1.06289	-1.24418	-1.45228	-1.59024	-1.65441	-1.71399	-1.75856	-1.80028	-1.81655	-1.89129	-2.07641	-2.25529	-2.39161	-2.56266	-2.78382	-2.93452	-2.95939	-3.02414	-3.11464	-3.17603	-3.12888	-3.0399	-2.87549	-2.72057	-2.60136	-2.38107
	s63	2.2123	2.09081	1.96932	1.88855	1.80778	1.93994	2.0721	2.33495	2.5978	2.75914	2.92048	3.08821	3.25595	3.50272	3.74948	3.80168	3.85388	3.46537	3.07686	2.65776	2.23868	1.96442	1.69017	1.51069	1.33121	1.20768	1.08415	0.967355	0.850545	0.74533	0.64011	0.519795	0.399485	0.347785	0.296085	0.06926	-0.15757	-0.44874	-0.739905	-0.35991	0.02008	-0.112955	-0.245985	0.0071	0.26018	0.0638	-0.132575	-0.173575
	s64	1.63253	1.7084	1.78425	1.77745	1.75854	1.71749	1.66885	1.5396	1.36029	1.31892	1.42151	1.42351	1.24803	1.07685	0.919755	0.76175	0.59623	0.430715	0.258345	0.085835	0.032905	0.0009	-0.093535	-0.21184	-0.316045	-0.410675	-0.49235	-0.55931	-0.59036	-0.55181	-0.50231	-0.412285	-0.317255	-0.168435	-0.01962	0.110385	0.23955	0.37481	0.511315	0.641135	0.76811	0.901005	1.03827	1.17179	1.30069	1.43694	1.58892	1.71578
	s65	7.2218	7.22155	7.22131	6.93478	6.55434	6.14568	5.73551	5.3205	5.01102	4.7524	4.53885	4.27846	3.89843	3.49629	3.09587	2.6419	2.16749	1.71162	1.33794	1.03111	0.748675	0.467355	0.30534	0.130045	-0.023695	-0.11701	-0.21163	-0.312725	-0.408975	-0.40412	-0.381805	-0.33831	-0.2883	-0.356945	-0.59014	-0.80309	-0.9122	-1.01745	-1.19873	-1.42262	-1.67901	-1.82486	-1.91237	-2.00348	-2.05267	-1.97753	-1.83313	-1.67271
	s66	4.90927	4.95257	4.99587	5.07104	5.17872	5.28639	5.26921	5.21707	5.15638	5.19405	5.23172	5.13809	5.02928	4.88661	4.58348	4.28036	4.08844	3.93743	3.83781	3.82854	3.81927	3.8947	3.91527	3.83569	3.62053	3.40241	3.51681	3.76138	4.01675	4.33404	4.66453	4.78264	4.92014	5.07019	5.34198	5.66838	5.73932	5.42443	5.14829	5.00009	4.92831	4.84825	4.7428	4.66021	4.6468	4.69904	4.78331	4.71565
	s68	3.25514	3.35283	3.45053	3.20858	2.80835	2.45478	2.15466	1.87427	1.74553	1.63478	1.49605	1.33256	1.1885	1.06856	0.95955	0.84074	0.694495	0.506145	0.26842	-0.03412	-0.349765	-0.611035	-0.84216	-1.0049	-1.16122	-1.29866	-1.39844	-1.53048	-1.71965	-1.82266	-1.8432	-1.87102	-1.85837	-1.82242	-2.15013	-2.65964	-2.90301	-2.74134	-2.60182	-2.43931	-2.26621	-2.10811	-1.95939	-1.84452	-1.81318	-1.78203	-1.72546	-1.65976
	s69	5.99466	5.83358	5.67056	5.38994	5.10329	4.84495	4.58444	4.2055	3.80991	3.50079	3.22855	3.0377	2.86926	2.64116	2.39336	2.13057	1.8716	1.63888	1.43446	1.24228	1.05378	0.92004	0.812435	0.698715	0.731205	0.849605	0.97863	1.10379	1.2414	1.37267	1.57497	1.79456	1.97832	2.16335	2.24705	2.28009	2.32504	2.38163	2.42532	2.45953	2.25732	1.90572	1.7157	1.59824	1.4745	1.42051	1.35671	1.2766
	s70	5.89303	5.76798	5.64292	5.33875	5.00829	5.01645	5.0979	4.87885	4.59295	4.16259	3.69203	3.34213	3.02846	2.7976	2.66322	2.70005	2.73298	2.69108	2.66086	2.48452	2.17335	1.84332	1.49259	1.24615	0.958105	0.854965	0.882775	0.94267	1.07938	1.14149	1.18565	1.71687	2.45522	2.47726	2.4046	2.6606	2.64954	2.43905	2.4356	2.61008	2.75205	2.81826	2.88053	2.7888	2.68698	2.61115	2.51979	2.28491
	s71	-0.95937	-0.923585	-0.8878	-0.728195	-0.491665	-0.33735	-0.45589	-0.574445	-0.67517	-0.76741	-0.8126	-0.825765	-0.852935	-0.926185	-1.01274	-1.26647	-1.53023	-1.75429	-1.9594	-2.12968	-2.23638	-2.33337	-2.45887	-2.72585	-2.91271	-2.96392	-2.96104	-2.99448	-3.09117	-3.07923	-2.96218	-2.84929	-2.77365	-2.79475	-2.86385	-2.88686	-2.86619	-2.84827	-2.82919	-2.80878	-2.70507	-2.60516	-2.57854	-2.71286	-2.83895	-2.82427	-2.79483	-2.6796
	s72	8.75277	8.72208	8.69139	8.69342	8.67166	8.32654	7.94595	7.56766	7.25285	6.9456	6.5263	6.14272	5.61504	5.18351	4.78547	4.39497	4.04275	3.75223	3.46768	3.16349	2.85407	2.57408	2.33335	2.19603	2.10608	2.0242	1.94564	1.80825	1.60437	1.39668	1.15786	0.94776	0.94244	0.93036	0.91331	0.96945	1.0733	1.07476	1.03168	1.02822	1.07165	1.23635	1.296	1.31913	1.50034	1.58898	1.47287	1.41213
	s73	1.28239	1.35898	1.43557	1.25206	0.92426	0.54292	0.079485	-0.37914	-0.55855	-0.725115	-0.94906	-1.21751	-1.52076	-1.93022	-2.34002	-2.77298	-3.21247	-3.6711	-4.11631	-4.55056	-4.93905	-5.32199	-5.67561	-6.04827	-6.41289	-6.737	-7.06538	-7.4387	-7.81467	-8.07964	-8.28138	-8.52957	-8.66141	-8.77289	-9.22121	-9.84283	-10.2627	-10.3304	-10.4084	-10.1306	-9.80045	-9.67017	-9.70944	-9.57897	-9.44846	-9.42826	-9.34506	-9.19361
	s74	10.1726	10.3986	10.6245	10.0255	9.42648	9.1154	8.80432	8.75428	8.70424	8.5519	8.39957	8.39602	8.39247	8.30707	8.22168	7.98412	7.74655	7.63178	7.51701	7.41304	7.30906	7.46346	7.61786	7.71305	7.80825	7.9348	8.06134	8.24373	8.42612	8.5304	8.63469	8.60176	8.56883	8.56025	8.55168	8.70699	8.86231	8.71278	8.56324	8.65538	8.74751	8.68823	8.62895	8.76547	8.90199	8.98535	9.06871	9.10591
	s75	2.75867	2.73314	2.70763	3.02485	3.51471	3.88007	3.91092	3.9345	3.83193	3.7593	3.63509	3.46421	3.33407	3.27699	3.20634	2.89731	2.6043	2.67782	3.00102	3.34215	3.15837	2.93447	2.88483	3.09089	3.23624	3.3739	3.53566	3.70898	3.8847	4.00209	3.94313	4.00479	4.25235	4.50917	4.78533	4.9863	4.57471	4.13271	4.08999	4.1751	4.29927	4.44618	4.56424	4.61024	4.63664	4.7074	4.80342	4.89799
	s76	3.13807	3.30937	3.48068	3.90351	4.3323	4.87233	5.41857	5.90217	6.37979	6.82484	7.26758	7.74571	8.22536	8.55153	8.85955	8.95621	9.02301	8.86943	8.68397	8.35473	8.02349	7.71356	7.39034	7.01808	6.59992	6.037	5.39717	4.76389	4.14196	3.52071	2.88764	2.28507	1.60679	1.23239	0.914875	0.378405	-0.084455	-0.44461	-0.686935	-0.528185	-0.15914	-0.3664	-0.752615	-1.08988	-0.896875	-0.19165	0.385535	0.980855
	s77	12.9055	12.9281	12.949	12.9293	12.9001	12.7596	12.6321	12.602	12.5762	12.5744	12.5302	12.3128	12.0707	11.7484	11.4126	11.0412	10.7043	10.443	10.2446	10.1619	10.0051	9.73361	9.43253	9.09247	8.74999	8.40481	8.07321	7.75469	7.47925	7.2392	6.90003	6.49148	6.25199	6.11289	6.00296	5.90762	5.93257	6.00762	6.0609	6.10672	6.26448	6.45302	6.55809	6.64526	6.56461	6.45727	6.66042	6.89733
	s78	4.62575	4.67607	4.72638	4.79881	4.87756	4.97775	5.09511	5.24361	5.45439	5.656	5.78418	5.91237	6.26211	6.63954	6.86545	7.0156	7.03864	6.9028	6.75549	6.56799	6.38049	6.33094	6.28139	6.30004	6.33817	6.4283	6.56003	6.68926	6.81353	6.92868	6.9709	7.01312	6.95247	6.87897	6.81106	6.74595	6.70071	6.68029	6.6654	6.66982	6.67424	6.72032	6.7664	6.71199	6.62887	6.54274	6.45418	6.35032
	s79	6.22858	6.18901	6.14942	5.96283	5.73268	5.56411	5.44146	5.28693	5.01452	4.73435	4.4158	4.09962	3.80963	3.52121	3.24591	2.99284	2.76081	2.58526	2.40523	2.25315	2.11074	1.97253	1.82079	1.69536	1.54174	1.37149	1.15358	0.95022	0.816	0.697545	0.5994	0.518295	0.501645	0.569	0.59596	0.53408	0.484885	0.508065	0.556905	0.61262	0.690935	0.66732	0.610165	0.63587	0.715865	0.823865	0.97155	1.1276
	s80	2.29559	2.44728	2.59898	2.82755	3.07536	3.10837	3.04136	2.82507	2.50802	2.26527	2.11607	2.03431	2.0901	2.14184	2.14581	2.16464	2.19434	2.21888	2.23149	2.24728	2.30268	2.37476	2.44406	2.51381	2.55713	2.541	2.5246	2.53197	2.50359	2.47112	2.40815	2.31525	2.3468	2.49912	2.62814	2.66986	2.70093	2.7689	2.71939	2.63342	2.56142	2.49837	2.47135	2.47605	2.53531	2.61761	2.56045	2.28408
	s81	4.82409	4.849	4.86927	4.85226	4.82589	4.76343	4.63389	4.47584	4.31505	4.15961	3.99747	3.84983	3.72115	3.5705	3.40691	3.20644	3.01008	2.87703	2.7025	2.52471	2.33125	2.10558	1.94845	1.7962	1.65874	1.54488	1.45255	1.36975	1.29296	1.22141	1.15562	1.1025	1.0694	1.02488	0.968181	0.922951	0.861854	0.797572	0.791371	0.910454	0.996044	1.002	0.998517	1.01387	1.07253	1.14057	1.22849	1.31924
	s82	8.33954	8.22774	7.99029	7.14741	6.2778	5.49075	4.79699	4.21349	3.6995	3.06784	2.40561	1.87975	1.58556	1.38818	1.17695	0.9343	0.7049	0.480785	0.355915	0.280245	0.202465	0.13385	0.092775	0.06062	0.029965	-0.030535	-0.13083	-0.251785	-0.37295	-0.522475	-0.66826	-0.918075	-1.23334	-1.46608	-1.597	-1.61032	-1.52697	-1.52337	-1.56484	-1.63478	-1.70687	-1.74063	-1.73431	-1.70473	-1.68046	-1.68256	-1.64146	-1.57517
	s83	5.71443	6.02212	6.32077	6.59568	6.64059	6.49861	6.23038	5.94815	5.77243	5.47438	4.97614	4.54061	4.13809	3.6401	3.15213	2.7297	2.27745	1.79326	1.2264	0.63493	0.09071	-0.38246	-0.69776	-0.70642	-0.49862	-0.06434	0.41337	0.93613	1.40686	1.80391	2.08297	2.30894	2.46368	2.52129	2.28163	2.1487	2.1154	1.65837	1.18425	1.97159	2.40125	2.15135	1.353	0.2195	-0.13814	-0.38236	-0.51184	-0.52534
[truncated: 53 more columns]

## Sheet: Surface03 Rubber
Ankel joint angle
X轴	100%Gait cycle	1	2	3	4	5	6	7	8	9	10	11	12	13	14	15	16	17	18	19	20	21	22	23	24	25	26	27	28	29	30	31	32	33	34	35	36	37	38	39	40	41	42	43	44	45	46	47	48
	s25	-12.6231	-11.8849	-11.1467	-9.99453	-8.71833	-7.18494	-5.43208	-3.55408	-1.6867	0.118335	1.58306	2.92233	3.9428	4.87188	5.70848	6.51151	7.26997	7.97635	8.64168	9.28834	9.9246	10.5521	11.1805	11.795	12.4097	13.0109	13.6141	14.214	14.8148	15.4476	16.0864	16.6729	17.2307	17.7592	18.2474	18.7187	19.1055	19.4914	19.8281	20.1571	20.4473	20.7281	20.9688	21.1558	21.3705	21.6072	21.8112	21.9365
	s49	-9.23498	-8.97239	-8.64062	-7.41948	-6.10519	-4.67818	-3.20125	-1.70354	-0.3219	0.915535	1.95043	2.90152	3.7678	4.60987	5.272	5.91022	6.56584	7.22644	7.8358	8.44787	9.03579	9.57337	10.0465	10.5532	11.0856	11.5643	12.0436	12.5633	13.0809	13.4985	13.8793	14.1556	14.3952	14.6051	14.7874	14.9247	15.0073	15.0529	15.0489	14.9884	14.8993	14.7801	14.5914	14.355	14.057	13.7097	13.2796	12.794
	s52	-28.5246	-27.3371	-26.1496	-24.2252	-21.7243	-19.2627	-17.0854	-14.9081	-12.8778	-10.9157	-9.0917	-7.69555	-6.29939	-5.35689	-4.52438	-3.75726	-3.1035	-2.44973	-2.08203	-1.7369	-1.29815	-0.76106	-0.22862	0.213395	0.655405	1.04739	1.40735	1.7912	2.29113	2.79105	3.33839	3.90309	4.42838	4.85839	5.2884	5.84018	6.41284	6.95824	7.46516	7.97208	8.33175	8.68775	8.97283	9.19665	9.4148	9.58062	9.74643	9.91204
	s56	-19.8364	-19.1421	-18.4479	-16.9814	-15.383	-13.6425	-11.8511	-9.91464	-7.91521	-5.90838	-4.02356	-2.29149	-0.741525	0.69297	2.0335	3.2746	4.43629	5.57292	6.70414	7.74276	8.7127	9.66498	10.5333	11.3806	12.1323	12.884	13.5156	14.1471	14.7149	15.2664	15.7888	16.3025	16.8028	17.2913	17.7804	18.2353	18.5826	18.7646	18.9759	19.2846	19.5773	19.8136	20.0895	20.3365	20.4979	20.6384	20.7505	20.8104
	s57	-13.1511	-13.2467	-13.3422	-12.2087	-10.838	-8.68298	-6.31299	-3.91024	-1.55149	0.72154	2.56262	4.11629	5.38714	6.57288	7.63507	8.65432	9.61876	10.519	11.3599	12.177	12.9407	13.7064	14.4985	15.2997	16.0765	16.8242	17.5372	18.2504	18.9762	19.6978	20.2889	20.8622	21.3885	21.9055	22.4012	22.8862	23.33	23.7329	24.1289	24.5245	24.8948	25.1454	25.3772	25.58	25.7775	25.9073	26.0015	26.1013
	s58	-24.0211	-23.3053	-22.5066	-20.0727	-17.6295	-15.2934	-12.9003	-10.2567	-7.61918	-5.08305	-2.78535	-1.10657	0.29341	1.33859	2.3859	3.47747	4.56715	5.56003	6.46082	7.29709	8.08686	8.81776	9.39662	9.95089	10.4749	11.0134	11.6072	12.1948	12.7747	13.3332	13.8377	14.36	14.9212	15.4709	15.9989	16.5446	17.1309	17.652	18.0437	18.4114	18.7801	19.0985	19.3353	19.5517	19.7817	19.9452	20.0208	20.1011
	s59	-15.0611	-14.5564	-14.0518	-12.5713	-10.8854	-8.98294	-6.96507	-5.00961	-3.12224	-1.39907	-0.05125	1.27991	2.49991	3.71992	4.72784	5.72613	6.65046	7.55425	8.36913	9.12685	9.86796	10.5875	11.3007	11.996	12.6871	13.3349	13.9826	14.6238	15.2643	15.9146	16.5683	17.1797	17.7586	18.3087	18.8142	19.2951	19.6878	20.0792	20.4406	20.802	21.0317	21.2416	21.4608	21.6841	21.812	21.8526	21.9143	22.0154
	s60	-24.9946	-24.3795	-23.7644	-22.1105	-20.4416	-17.9809	-15.4753	-12.6824	-9.87131	-7.07911	-4.28303	-1.99323	0.27106	1.8159	3.26281	4.42467	5.51863	6.60869	7.69796	8.70801	9.71195	10.6287	11.5162	12.303	13.0459	13.7114	14.3524	14.9723	15.5647	16.1501	16.7237	17.3096	17.8988	18.4306	18.9196	19.425	19.9317	20.3751	20.7814	21.1718	21.5426	21.8785	22.2012	22.5003	22.8007	23.0263	23.2095	23.38
	s61	-18.7386	-17.6428	-16.547	-15.2568	-13.6946	-12.1323	-10.4223	-8.66694	-7.02421	-5.76476	-4.50531	-3.43601	-2.48	-1.54505	-0.7712	-0.0095	0.704815	1.32963	1.95125	2.45641	2.91988	3.33742	3.67952	4.02012	4.33252	4.61348	4.88603	5.11645	5.33435	5.56951	5.78159	5.99739	6.2289	6.46493	6.71859	6.98478	7.24986	7.4965	7.74296	7.97234	8.15137	8.29824	8.40132	8.50273	8.57723	8.60628	8.6162	8.59819
	s62	-20.0361	-18.7339	-17.2521	-14.738	-12.1056	-9.19221	-6.46178	-3.96	-1.90298	-0.15175	1.40244	2.88766	4.26124	5.61351	6.77437	7.87059	8.68233	9.46594	10.1933	10.8754	11.5087	12.1207	12.7202	13.3619	14.0157	14.6788	15.3439	16.0253	16.686	17.274	17.8434	18.381	18.9192	19.4577	19.907	20.3118	20.6958	21.0752	21.2946	21.509	21.7329	21.9172	21.9884	22.0231	22.0048	21.9103	21.755	21.6372
	s63	-3.78996	-3.09245	-2.39493	-1.09053	0.238645	1.82488	3.31514	4.69361	6.01754	7.02001	7.92692	8.7217	9.53774	10.2469	10.9051	11.5971	12.2537	12.8949	13.4948	14.0229	14.5558	15.0386	15.5241	15.9946	16.4622	16.9078	17.3535	17.7979	18.2412	18.6815	19.137	19.5909	20.0228	20.4735	20.964	21.4504	21.8992	22.3774	22.8559	23.2531	23.6587	24.0804	24.4349	24.7209	24.8979	24.9263	24.9681	24.8852
	s64	-20.3807	-20.0243	-19.668	-18.8125	-17.8354	-16.0274	-13.6863	-11.1942	-8.60308	-6.07186	-3.9305	-1.91973	-0.319285	1.06845	2.17413	3.21198	4.11869	4.96751	5.7931	6.57173	7.28255	7.99858	8.70632	9.41051	10.0892	10.7424	11.3262	11.9035	12.4929	13.0948	13.7009	14.3191	14.931	15.4833	16.0356	16.4984	16.9541	17.3039	17.6065	17.8727	18.138	18.3597	18.4715	18.5798	18.6544	18.7021	18.6824	18.6212
	s65	-11.7951	-10.7742	-9.75334	-8.51262	-7.0876	-5.66139	-4.31427	-2.98005	-1.65753	-0.41915	0.78912	1.76465	2.6921	3.51106	4.31255	5.04941	5.71	6.3929	7.06936	7.694	8.32448	8.9527	9.56889	10.1232	10.6948	11.2697	11.8342	12.3773	12.9165	13.4145	13.8815	14.3375	14.7804	15.2206	15.6664	16.0561	16.4198	16.6496	16.8878	17.1208	17.2983	17.4745	17.5823	17.6592	17.7393	17.8214	17.9034	17.8791
	s66	-14.8327	-14.1602	-13.4588	-12.0509	-10.4947	-8.71693	-6.87989	-5.02602	-3.2462	-1.5902	-0.115013	1.18851	2.33741	3.35265	4.25578	5.10729	5.90362	6.67667	7.41176	8.11292	8.79575	9.45344	10.0863	10.7048	11.3048	11.8884	12.4516	13.0107	13.5677	14.106	14.6098	15.0926	15.5633	16.0075	16.4287	16.8345	17.201	17.5375	17.8453	18.1325	18.3832	18.6139	18.8002	18.9268	19.0416	19.1378	19.1925	19.1826
	s68	-13.705	-13.6771	-13.6493	-12.1796	-10.4495	-8.38198	-6.1948	-4.14863	-2.2325	-0.532955	0.84532	2.15357	3.27052	4.35806	5.20425	6.03274	6.68234	7.3082	7.76429	8.1847	8.52708	8.82842	9.17768	9.54883	9.95768	10.44	10.9051	11.4321	11.9914	12.5305	13.0379	13.5078	13.9704	14.4252	14.8858	15.294	15.6305	15.8623	16.0775	16.3014	16.4537	16.5412	16.557	16.553	16.5063	16.3951	16.1895	15.9349
	s69	-13.8353	-13.0803	-12.2823	-10.9674	-9.65006	-8.31985	-7.04597	-5.95987	-4.93971	-4.06795	-3.26406	-2.5688	-1.88725	-1.22171	-0.49535	0.28313	1.07908	1.88595	2.64192	3.37525	4.09506	4.81081	5.52513	6.23921	6.89766	7.55146	8.17751	8.79719	9.34047	9.86803	10.3091	10.7394	11.1338	11.5031	11.8156	12.0737	12.2445	12.4528	12.7048	12.9184	13.0991	13.227	13.3221	13.4448	13.5797	13.6757	13.7599	13.7627
	s70	-15.399	-14.2467	-13.0945	-10.8672	-8.57859	-6.38696	-4.21444	-2.61511	-1.16065	0.077785	1.20993	2.22384	3.18017	3.91303	4.58295	5.45563	6.39541	7.28798	8.12198	8.90142	9.63538	10.3623	11.1015	11.816	12.5354	13.2089	13.8477	14.5113	15.1656	15.726	16.0469	16.4023	16.8522	17.2738	17.6188	17.9012	18.0474	18.1929	18.3533	18.4854	18.5777	18.6393	18.6512	18.6299	18.5681	18.4712	18.3653	18.2194
	s71	-9.54724	-8.69124	-7.83525	-6.54082	-5.03475	-3.59691	-2.28648	-0.98417	-0.02306	0.938045	1.90153	2.86605	3.7005	4.31545	4.92559	5.43738	5.94918	6.43243	6.90463	7.34975	7.75345	8.15456	8.52127	8.88797	9.25225	9.61569	9.99014	10.3799	10.774	11.2104	11.6468	11.8748	12.0396	12.2323	12.4602	12.6842	12.8775	13.0709	13.1938	13.2981	13.3573	13.3646	13.3594	13.2767	13.194	13.0507	12.8936	12.6975
	s72	-15.6411	-15.7202	-15.7993	-15.2579	-14.5859	-13.3021	-11.6919	-9.80638	-7.6205	-5.54593	-3.7258	-1.97759	-0.708925	0.55974	1.54112	2.50943	3.30876	4.06114	4.80665	5.54772	6.26604	6.95476	7.64506	8.33984	9.03333	9.71327	10.3932	11.103	11.8156	12.4321	13.0147	13.6113	14.2187	14.7844	15.285	15.7808	16.2594	16.732	17.0717	17.4114	17.7133	18.0095	18.247	18.4588	18.7951	19.2455	19.4318	19.123
	s73	-14.6404	-13.5407	-12.4411	-10.8962	-9.22407	-7.56357	-5.91235	-4.258	-2.59741	-0.989045	0.20157	1.39219	2.32027	3.21554	3.96138	4.63252	5.27785	5.89093	6.49602	7.07315	7.65028	8.08574	8.52121	8.94399	9.36317	9.72091	10.0295	10.3773	10.8033	11.211	11.472	11.7329	12.0631	12.402	12.6789	12.9249	13.207	13.5341	13.8422	14.0839	14.3255	14.5052	14.6849	14.7423	14.7647	14.8225	14.9085	14.8946
	s74	-13.4537	-12.1608	-10.8678	-9.00184	-6.93594	-5.02649	-3.18357	-1.55652	-0.1558	1.1743	2.37687	3.45078	4.41964	5.31339	6.19829	6.99758	7.79511	8.60565	9.42421	10.2347	11.0423	11.8422	12.5723	13.3008	14.0133	14.7265	15.3788	16.008	16.6091	17.164	17.7131	18.2551	18.7813	19.2939	19.7493	20.1756	20.5461	20.9102	21.2611	21.6084	21.9048	22.1368	22.3363	22.4627	22.5941	22.7206	22.8326	22.8182
	s75	-12.7889	-11.5815	-10.374	-9.13298	-7.83426	-6.53553	-5.21264	-3.88112	-2.57364	-1.47056	-0.36748	0.59104	1.38891	2.18679	2.81713	3.41605	4.007	4.56808	5.12916	5.65734	6.16158	6.66583	7.18513	7.70526	8.20805	8.67327	9.13848	9.65119	10.1858	10.7211	11.2677	11.8143	12.3387	12.8327	13.3268	13.7717	14.2036	14.6231	14.977	15.3309	15.671	15.9986	16.3263	16.5805	16.8262	17.0652	17.2856	17.5061
	s76	-22.2561	-21.1294	-20.0027	-18.5062	-16.9757	-15.2678	-13.5596	-11.1422	-8.56272	-5.96394	-3.34479	-1.12093	0.914895	2.46107	3.71223	4.67662	5.41622	6.20632	7.0692	7.97358	8.90718	9.73096	10.3592	10.921	11.3901	11.8428	12.2532	12.6174	12.9483	13.2981	13.6851	14.0912	14.5226	14.9423	15.3214	15.6931	16.0845	16.4904	16.9164	17.3544	17.8051	18.2731	18.7418	19.1807	19.5463	19.7913	20.0175	20.2815
	s77	-17.3309	-17.4165	-17.4132	-16.0555	-14.5938	-12.3308	-10.0128	-7.44125	-4.90865	-2.5625	-0.405475	1.27959	2.82972	4.19604	5.43154	6.47769	7.49674	8.50066	9.4216	10.29	11.1197	11.9183	12.7034	13.4865	14.2812	15.0785	15.8226	16.559	17.2351	17.8899	18.485	19.0567	19.5463	20.0113	20.4418	20.8428	21.2017	21.5545	21.8822	22.185	22.5206	22.8932	23.2555	23.6076	23.9074	24.181	24.4335	24.5861
	s78	-5.01805	-4.1581	-3.29814	-2.05307	-0.720335	0.45039	1.50391	2.48446	3.32047	4.09724	4.7434	5.33096	5.84774	6.32409	6.77609	7.18457	7.59104	8.00851	8.54181	9.11926	9.80412	10.4991	11.1773	11.8366	12.4269	12.9799	13.5151	14.027	14.5379	15.0297	15.5136	15.9196	16.3043	16.6254	16.9537	17.2926	17.5735	17.8569	18.1668	18.4452	18.7032	18.9902	19.2771	19.3843	19.4619	19.6191	19.7323	19.8051
	s79	-3.74298	-3.95777	-4.17256	-4.08345	-3.74467	-3.21402	-2.10823	-0.997255	0.3671	1.76707	3.14757	4.37248	5.52533	6.48565	7.36761	8.09713	8.76436	9.39772	10.0148	10.6067	11.1652	11.7116	12.27	12.8293	13.3543	13.8671	14.3963	14.9347	15.4608	15.9712	16.4815	16.9802	17.4797	17.9559	18.4037	18.8479	19.1714	19.495	19.7948	20.0916	20.3807	20.6347	20.8776	21.027	21.1506	21.2798	21.3842	21.4408
	s80	-13.5324	-13.3693	-13.2062	-11.8651	-10.3176	-8.46075	-6.45828	-4.5976	-2.84341	-1.25754	0.10023	1.33133	2.17338	3.04104	3.91218	4.78714	5.78289	6.79479	7.74817	8.69481	9.6039	10.4954	11.36	12.1995	13.014	13.7956	14.5365	15.1794	15.8204	16.4679	17.1028	17.6643	18.1963	18.6326	19.0749	19.4915	19.8541	20.1867	20.487	20.7543	20.9828	21.1762	21.33	21.4565	21.5338	21.572	21.5697	21.553
	s81	-4.37511	-3.84532	-3.18538	-2.04094	-0.94604	0.28571	1.45629	2.51379	3.52043	4.46236	5.39171	6.29601	7.18827	8.04839	8.84769	9.64335	10.4266	11.18	11.9179	12.6249	13.3053	13.9622	14.5937	15.1659	15.6574	16.1866	16.6911	17.1177	17.5899	18.0357	18.3806	18.7422	19.1323	19.5123	19.8805	20.3284	20.6799	20.8463	21.0387	21.2684	21.6069	21.8173	21.6458	21.4233	21.4129	21.3611	21.214	21.0386
	s82	-22.2442	-20.1943	-18.133	-15.9682	-13.6463	-11.0233	-8.48757	-6.04467	-4.05525	-2.30588	-0.933555	0.348015	1.49093	2.61339	3.60125	4.56863	5.47875	6.33681	7.13769	7.91621	8.68151	9.44911	10.2176	11.0249	11.8328	12.6151	13.3805	14.1015	14.7973	15.4631	16.0983	16.7201	17.2631	17.7261	18.1589	18.6194	19.107	19.6589	20.2162	20.5546	20.655	20.9828	21.3337	21.4647	21.6335	21.8838	22.07	22.2734
	s83	-10.4518	-10.7831	-10.8864	-10.0653	-8.89889	-7.21993	-5.3153	-3.27312	-1.53836	0.08121	1.24378	2.34674	3.31791	4.25686	5.13765	5.97064	6.76042	7.53934	8.31185	9.05387	9.78511	10.4608	11.1305	11.7918	12.4606	13.1455	13.8373	14.5366	15.2348	15.9216	16.5734	17.2015	17.7871	18.3343	18.8492	19.3082	19.7319	20.112	20.4293	20.7126	20.8718	21.1087	21.3857	21.3397	21.3453	21.6286	21.8353	21.6898
Y轴	100%Gait cycle
	s25	-4.31679	-5.31613	-6.31546	-6.66692	-6.85792	-7.0644	-7.33932	-7.6071	-7.84114	-8.11108	-8.44856	-8.77092	-9.03841	-9.3126	-9.64023	-9.97583	-10.2728	-10.5385	-10.7722	-10.9797	-11.139	-11.2544	-11.3335	-11.3931	-11.4313	-11.4281	-11.4087	-11.2924	-11.1659	-10.9734	-10.7686	-10.5898	-10.4284	-10.2943	-10.1996	-10.1168	-10.0776	-10.0368	-9.98289	-9.93498	-9.91445	-9.89622	-9.89826	-9.8964	-9.85337	-9.78627	-9.73134	-9.68929
	s49	6.63072	5.46914	4.32681	3.41919	2.55056	1.84961	1.25039	0.75522	0.294945	-0.12114	-0.499835	-0.879025	-1.364	-1.85186	-2.27983	-2.7126	-3.02388	-3.30722	-3.58086	-3.81337	-3.95429	-4.05007	-4.08444	-3.9588	-3.76079	-3.55465	-3.35858	-3.09847	-2.81925	-2.55944	-2.30567	-2.03027	-1.74204	-1.49068	-1.25799	-1.06382	-0.854165	-0.636335	-0.479975	-0.31801	-0.14823	0.017505	0.178055	0.335105	0.484755	0.628385	0.80223	0.982965
	s52	1.78455	0.7334	-0.31774	-1.01195	-1.42682	-1.80235	-1.89454	-1.98675	-2.40773	-2.98134	-3.47728	-3.73243	-3.98758	-4.2718	-4.56306	-4.97635	-5.60115	-6.22595	-6.78034	-7.32918	-7.83858	-8.30659	-8.76641	-9.06667	-9.36693	-9.63184	-9.87411	-10.1108	-10.3207	-10.5305	-10.724	-10.9115	-11.0879	-11.2372	-11.3866	-11.3899	-11.3682	-11.3407	-11.3052	-11.2697	-11.2165	-11.1629	-11.1342	-11.127	-11.1113	-11.0174	-10.9234	-10.8309
	s56	0.509265	-0.04656	-0.60239	-1.36414	-2.16825	-2.90732	-3.5433	-4.05309	-4.51049	-4.91722	-5.34607	-5.84417	-6.32567	-6.6771	-6.94613	-7.23356	-7.51204	-7.69358	-7.79468	-7.86621	-7.94846	-8.03218	-8.13531	-8.23341	-8.33608	-8.43875	-8.60543	-8.77213	-8.93877	-9.10653	-9.33105	-9.57312	-9.80841	-10.0336	-10.2542	-10.4491	-10.6642	-10.9128	-11.0955	-11.1726	-11.2057	-11.2492	-11.2849	-11.3195	-11.3737	-11.4321	-11.4717	-11.4794
	s57	0.636459	-0.27184	-1.17135	-1.81644	-2.44288	-3.04434	-3.55246	-4.02552	-4.47806	-4.86237	-5.21157	-5.51616	-5.81641	-6.1153	-6.43731	-6.74525	-7.0464	-7.32815	-7.5827	-7.82503	-8.03161	-8.21512	-8.35993	-8.4574	-8.52325	-8.56438	-8.5886	-8.59415	-8.58744	-8.57741	-8.56834	-8.5539	-8.53029	-8.50089	-8.46577	-8.41695	-8.36952	-8.30716	-8.23704	-8.16626	-8.08685	-7.97987	-7.86852	-7.77436	-7.65205	-7.48655	-7.33611	-7.22506
	s58	1.69965	1.12123	0.56538	0.598395	0.517285	-0.774005	-2.06067	-3.18532	-4.21354	-4.83537	-5.48259	-6.25066	-6.96172	-7.66449	-8.4078	-9.15614	-9.88301	-10.6093	-11.3098	-11.889	-12.3104	-12.6432	-12.8908	-13.0702	-13.1209	-13.1411	-13.069	-12.9569	-12.7809	-12.6073	-12.4129	-12.2003	-11.9447	-11.6796	-11.395	-11.0969	-10.7701	-10.4537	-10.1687	-9.88342	-9.57006	-9.28575	-9.03502	-8.77926	-8.49891	-8.24311	-8.0277	-7.85177
	s59	-1.82332	-3.19366	-4.564	-5.45415	-6.24321	-7.11237	-8.02425	-8.64187	-8.93847	-9.22376	-9.4832	-9.74786	-10.0473	-10.3468	-10.6689	-10.9921	-11.1759	-11.3209	-11.4113	-11.4666	-11.5076	-11.5297	-11.5101	-11.3726	-11.231	-11.0474	-10.8638	-10.8132	-10.7753	-10.7023	-10.6171	-10.5277	-10.4352	-10.3515	-10.2817	-10.2199	-10.1869	-10.1534	-10.1053	-10.0573	-10.0813	-10.1161	-10.0368	-9.90772	-9.82484	-9.78437	-9.71795	-9.60289
	s60	-8.04976	-9.30115	-10.5526	-11.1585	-11.7603	-11.9008	-12.0117	-12.134	-12.2635	-12.2116	-12.1454	-11.8338	-11.5104	-11.1932	-10.8759	-10.6722	-10.4727	-10.392	-10.3363	-10.2872	-10.2456	-10.2977	-10.3567	-10.4388	-10.5318	-10.6596	-10.8174	-10.9009	-10.9833	-11.0338	-11.0832	-11.1012	-11.1072	-11.1083	-11.1111	-11.0646	-10.9672	-10.8751	-10.7854	-10.6848	-10.5692	-10.441	-10.2826	-10.1026	-9.87951	-9.66465	-9.48936	-9.2928
	s61	-3.10342	-3.61565	-4.12789	-4.68931	-5.32029	-5.95125	-6.13028	-6.19799	-6.25019	-6.2498	-6.24941	-6.25647	-6.28701	-6.32986	-6.48799	-6.65723	-6.79985	-6.93217	-7.06701	-7.26465	-7.47383	-7.69114	-7.99845	-8.31028	-8.58821	-8.89117	-9.17035	-9.37757	-9.57118	-9.73695	-9.81081	-9.88429	-9.9377	-9.96519	-9.93332	-9.85736	-9.77178	-9.62625	-9.43034	-9.24258	-9.04547	-8.83365	-8.64776	-8.4596	-8.28303	-8.12492	-7.97044	-7.81182
	s62	-8.93489	-9.89557	-10.7759	-11.1938	-11.6654	-12.264	-12.6956	-12.9183	-12.9442	-12.835	-12.8029	-12.7977	-12.9858	-13.2002	-13.4733	-13.7295	-13.9115	-14.0819	-14.2289	-14.3393	-14.4104	-14.4253	-14.4072	-14.3965	-14.388	-14.2643	-14.1238	-13.8864	-13.6691	-13.5222	-13.3186	-13.0185	-12.6816	-12.3108	-11.9812	-11.6722	-11.2905	-10.8922	-10.8751	-10.8583	-10.7262	-10.6009	-10.4951	-10.3834	-10.263	-10.1744	-10.1111	-9.93308
	s63	-2.82323	-4.38237	-5.94151	-7.05865	-8.20821	-9.06278	-10.0117	-11.0725	-12.0778	-13.3702	-14.562	-15.4104	-16.0749	-16.6773	-17.0974	-17.3134	-17.5474	-17.6309	-17.7312	-17.8325	-17.9198	-18.0483	-18.1674	-18.2173	-18.2677	-18.2979	-18.328	-18.3735	-18.4216	-18.4424	-18.4452	-18.4096	-18.3768	-18.3054	-18.1984	-18.0485	-17.9013	-17.6904	-17.3996	-17.0662	-16.6645	-16.2383	-15.8453	-15.4513	-15.1286	-14.9614	-14.7791	-14.6558
	s64	-1.17386	-1.21928	-1.26471	-1.19666	-1.16018	-1.42525	-1.86509	-2.38951	-3.03448	-3.61754	-3.93715	-4.19588	-4.3425	-4.48726	-4.73343	-5.03082	-5.27058	-5.48933	-5.76333	-6.16122	-6.65008	-7.0503	-7.31105	-7.54516	-7.79627	-8.06815	-8.32345	-8.56431	-8.78682	-8.96022	-9.12458	-9.30081	-9.46718	-9.55948	-9.65178	-9.69701	-9.74109	-9.76238	-9.77275	-9.76061	-9.70491	-9.66703	-9.68994	-9.68462	-9.62347	-9.56639	-9.51983	-9.4655
	s65	-0.46439	-1.59583	-2.72727	-3.53182	-4.12153	-4.68227	-5.0125	-5.33948	-5.75425	-6.13879	-6.52048	-6.93387	-7.36125	-7.62711	-7.85276	-8.11818	-8.44536	-8.76806	-9.13973	-9.52153	-9.91175	-10.2859	-10.6334	-10.9714	-11.271	-11.4845	-11.6245	-11.7259	-11.816	-11.9045	-11.9642	-12.0057	-12.0076	-11.9756	-11.8806	-11.7225	-11.5665	-11.4611	-11.334	-11.1944	-11.0605	-10.927	-10.7867	-10.6304	-10.4542	-10.2311	-10.008	-9.76223
	s66	-0.157435	0.020435	0.19831	0.18945	-0.083825	-0.357105	-0.6362	-0.906875	-1.16638	-1.29039	-1.40101	-1.41814	-1.4342	-1.44286	-1.39954	-1.33712	-1.29882	-1.20338	-1.08804	-0.972475	-0.851915	-0.757165	-0.67205	-0.55814	-0.45652	-0.32707	-0.242105	-0.26131	-0.245535	-0.26148	-0.294765	-0.3597	-0.45003	-0.562915	-0.69724	-0.833705	-0.92619	-0.987625	-1.0552	-1.08319	-1.05004	-1.00629	-1.00514	-1.00544	-1.02584	-1.05086	-1.07736	-1.07525
	s68	6.22152	4.70196	3.1824	2.46287	1.89362	1.7702	1.8245	1.85828	1.83455	1.75162	1.63929	1.52279	1.29389	1.0031	0.28269	-0.458205	-1.28146	-2.10392	-2.91391	-3.73028	-4.45125	-5.12617	-5.62735	-5.98534	-6.2197	-6.23402	-6.25821	-6.17326	-6.0465	-5.93989	-5.86238	-5.77983	-5.69004	-5.58024	-5.43522	-5.29922	-5.18131	-5.08151	-4.89302	-4.66528	-4.45472	-4.24547	-4.02649	-3.80605	-3.59308	-3.39433	-3.22104	-3.06112
	s69	4.18295	3.35959	2.50608	1.29063	0.09521	-0.990085	-1.95551	-2.52142	-2.9675	-3.14401	-3.37583	-3.69616	-4.08599	-4.55689	-4.97745	-5.35489	-5.66052	-5.92127	-6.16852	-6.40975	-6.59082	-6.75383	-6.85029	-6.93464	-6.96403	-6.98886	-7.00117	-7.01011	-6.97864	-6.95	-6.93686	-6.92795	-6.93309	-6.91955	-6.864	-6.8029	-6.73292	-6.63964	-6.51917	-6.38538	-6.24017	-6.07698	-5.90256	-5.71496	-5.52151	-5.30462	-5.08069	-4.83246
	s70	-0.350275	-0.329535	-0.3088	-0.488925	-0.69229	-1.70459	-2.79618	-3.95364	-5.09469	-5.31998	-5.3267	-5.39283	-5.53327	-6.21748	-7.12699	-7.40811	-7.46099	-7.51559	-7.49053	-7.54552	-7.53891	-7.51571	-7.47387	-7.33925	-7.08914	-6.83007	-6.51711	-6.19208	-5.84216	-5.58833	-5.53249	-5.48038	-5.38152	-5.26659	-5.13035	-5.11207	-5.3717	-5.52847	-5.43625	-5.3834	-5.34476	-5.30182	-5.29969	-5.31173	-5.27931	-5.2554	-5.19303	-5.15085
	s71	3.71012	3.09178	2.47344	1.89012	1.3237	0.745	0.14334	-0.461015	-1.17889	-1.89677	-2.18965	-2.29835	-2.5803	-3.15458	-3.72565	-4.23099	-4.73633	-5.18839	-5.61982	-6.01504	-6.35485	-6.68663	-6.91157	-7.13649	-7.32098	-7.49158	-7.63279	-7.73321	-7.83064	-7.89893	-7.96722	-8.11993	-8.29819	-8.41722	-8.46139	-8.49961	-8.4924	-8.48522	-8.42585	-8.35268	-8.27829	-8.20248	-8.11253	-7.93531	-7.75808	-7.54786	-7.3301	-7.07655
	s72	8.35051	5.98039	3.61025	2.22747	1.05253	0.42531	0.090205	-0.21732	-0.494745	-0.75174	-0.96202	-1.15896	-1.26699	-1.37501	-1.52965	-1.68642	-1.89526	-2.11856	-2.37876	-2.66269	-2.95426	-3.25579	-3.53739	-3.7625	-3.98076	-4.12711	-4.27346	-4.29754	-4.30998	-4.37654	-4.4622	-4.47379	-4.42837	-4.37506	-4.30947	-4.22654	-4.08124	-3.9384	-3.84987	-3.76134	-3.65351	-3.54277	-3.42769	-3.31071	-2.78135	-1.87397	-1.49395	-2.10271
	s73	-5.07533	-5.95172	-6.82812	-7.45746	-8.01621	-8.31096	-8.39453	-8.47147	-8.53516	-8.60539	-8.72796	-8.85053	-9.072	-9.30583	-9.65487	-10.0615	-10.4589	-10.8447	-11.2223	-11.5715	-11.9208	-12.2481	-12.5754	-12.7187	-12.8094	-12.9077	-13.0121	-13.1275	-13.2646	-13.3978	-13.4994	-13.601	-13.6524	-13.6974	-13.7179	-13.726	-13.69	-13.5988	-13.5187	-13.4773	-13.436	-13.2851	-13.1342	-12.9939	-12.8565	-12.6715	-12.4483	-12.2455
	s74	6.16829	4.98826	3.80823	2.80706	1.9496	1.64141	1.59271	1.32686	1.11175	0.99282	0.770975	0.533115	0.377835	0.301225	0.22476	0.14458	0.02289	-0.133875	-0.25843	-0.36757	-0.454775	-0.54222	-0.6162	-0.687215	-0.6771	-0.65032	-0.57867	-0.481435	-0.367505	-0.233565	-0.13597	-0.04001	0.0913	0.237045	0.33684	0.410645	0.45002	0.47019	0.54237	0.662395	0.779725	0.895055	0.98493	1.02631	1.09492	1.26772	1.43978	1.54253
	s75	-1.92231	-1.87501	-1.82772	-2.08516	-2.86501	-3.64487	-4.00835	-4.22313	-4.45509	-4.83302	-5.21095	-5.49276	-5.66778	-5.84279	-6.07941	-6.32758	-6.58747	-6.8913	-7.19514	-7.42506	-7.60123	-7.7774	-7.78421	-7.78161	-7.80978	-7.90459	-7.99941	-8.03476	-8.04267	-8.04461	-7.93931	-7.83401	-7.70082	-7.52928	-7.35774	-7.1318	-6.89136	-6.65782	-6.46107	-6.26432	-6.05626	-5.838	-5.61975	-5.45104	-5.28815	-5.1293	-4.98173	-4.83416
	s76	-2.55761	-3.10731	-3.657	-4.24167	-4.8212	-5.40811	-5.97773	-6.84025	-7.78592	-8.61301	-9.42144	-10.0267	-10.5384	-10.9343	-11.2575	-11.6114	-11.9937	-12.3712	-12.738	-13.1168	-13.4606	-13.7439	-13.922	-14.0539	-14.0985	-14.1507	-14.179	-14.2204	-14.2331	-14.2467	-14.2668	-14.2614	-14.2193	-14.1957	-14.2272	-14.2499	-14.1961	-14.1044	-13.9507	-13.7716	-13.5589	-13.3258	-13.0745	-12.8257	-12.5519	-12.2688	-11.918	-11.5392
	s77	8.43748	6.30245	4.23075	3.22754	2.23609	1.36878	0.506875	-0.40626	-1.36464	-2.4023	-3.37032	-4.20503	-4.88805	-5.27125	-5.67091	-6.13434	-6.60555	-6.99256	-7.24445	-7.35955	-7.40911	-7.41317	-7.38729	-7.34826	-7.26298	-7.17103	-7.06661	-6.99153	-6.95606	-6.93147	-6.95546	-7.00716	-7.06775	-7.14046	-7.25108	-7.388	-7.52116	-7.61211	-7.68276	-7.73846	-7.6826	-7.54761	-7.36217	-7.16352	-6.98989	-6.79291	-6.56454	-6.38426
	s78	-1.45981	-2.43643	-3.41306	-3.94955	-4.3541	-4.58943	-4.71299	-4.80843	-4.9077	-5.04178	-5.28526	-5.56794	-5.88411	-6.24186	-6.62662	-7.06137	-7.49891	-7.89839	-8.09576	-8.21913	-8.12483	-8.00713	-7.91737	-7.85875	-7.89011	-7.9682	-8.03197	-8.08246	-8.1208	-8.13471	-8.1616	-8.23833	-8.32318	-8.47399	-8.60528	-8.69163	-8.7995	-8.87334	-8.88235	-8.8872	-8.87758	-8.78249	-8.66011	-8.65644	-8.6496	-8.53777	-8.43266	-8.32264
	s79	3.56467	2.21499	0.86531	-0.160715	-1.00385	-1.82603	-2.59288	-3.35861	-4.11707	-4.91609	-5.76344	-6.55703	-7.27029	-7.76916	-8.18412	-8.49576	-8.75019	-8.95763	-9.15018	-9.34364	-9.53349	-9.64654	-9.70133	-9.74058	-9.73612	-9.72199	-9.63468	-9.53533	-9.42792	-9.28114	-9.13436	-8.89994	-8.65419	-8.43299	-8.24174	-8.05361	-7.9938	-7.93398	-7.89222	-7.85342	-7.80433	-7.75024	-7.70045	-7.66851	-7.62785	-7.54284	-7.43659	-7.34716
	s80	4.62711	4.14726	3.66741	2.95467	2.19659	1.55178	0.94863	0.515845	0.2275	0.036405	-0.00099	-0.030875	-0.03064	-0.034615	-0.065285	-0.107135	-0.228045	-0.34622	-0.461595	-0.5797	-0.67769	-0.75041	-0.844685	-0.96233	-1.07767	-1.17309	-1.29219	-1.49175	-1.67753	-1.82217	-1.95564	-2.08312	-2.23697	-2.38085	-2.44626	-2.45693	-2.52067	-2.58556	-2.65612	-2.72318	-2.76201	-2.77494	-2.75948	-2.73066	-2.68613	-2.63388	-2.56695	-2.48076
	s81	0.636459	-0.27184	-1.17135	-1.81644	-2.44288	-3.04434	-3.55246	-4.02552	-4.47806	-4.86237	-5.21157	-5.51616	-5.81641	-6.1153	-6.43731	-6.74525	-7.0464	-7.32815	-7.5827	-7.82503	-8.03161	-8.21512	-8.35993	-8.4574	-8.52325	-8.56438	-8.5886	-8.59415	-8.58744	-8.57741	-8.56834	-8.5539	-8.53029	-8.50089	-8.46577	-8.41695	-8.36952	-8.30716	-8.23704	-8.16626	-8.08685	-7.97987	-7.86852	-7.77436	-7.65205	-7.48655	-7.33611	-7.22506
	s82	-0.34213	-0.30975	-0.314765	-0.49396	-0.81141	-1.4432	-2.09666	-2.75398	-3.25352	-3.64947	-4.01403	-4.39872	-4.94477	-5.4833	-5.98083	-6.45678	-6.88597	-7.23796	-7.48009	-7.67734	-7.85116	-7.96992	-8.06634	-8.05999	-8.03243	-7.95765	-7.87445	-7.81872	-7.7879	-7.74777	-7.70822	-7.68454	-7.74418	-7.86378	-7.99878	-8.06842	-8.03401	-7.90252	-7.74662	-7.84316	-8.17518	-8.16405	-8.08595	-8.15157	-8.1137	-7.92629	-7.75893	-7.47947
	s83	4.48857	2.83356	1.30668	0.275625	-0.63584	-1.37242	-2.06562	-2.72242	-3.29739	-3.85032	-4.32991	-4.76114	-5.04777	-5.2634	-5.44659	-5.71204	-6.06375	-6.47328	-6.89436	-7.35421	-7.79981	-8.21444	-8.59602	-8.9054	-9.13579	-9.29135	-9.31964	-9.31242	-9.26779	-9.23259	-9.19486	-9.16526	-9.1346	-9.11406	-9.10334	-9.14624	-9.20491	-9.3001	-9.47468	-9.6847	-9.93027	-10.0868	-10.1741	-10.5761	-10.8201	-10.6031	-10.3994	-10.5197
Z轴	100%Gait cycle
	s25	3.34592	3.25875	3.17158	3.00314	2.76989	2.33692	1.81996	1.28878	0.870595	0.484995	0.127755	-0.24788	-0.631725	-1.04731	-1.42664	-1.80004	-2.11688	-2.37145	-2.60602	-2.81359	-2.96653	-3.09701	-3.1844	-3.24842	-3.2412	-3.14608	-3.01422	-2.76467	-2.50854	-2.28257	-2.0681	-1.97297	-1.9483	-2.00313	-2.16944	-2.34931	-2.60097	-2.85093	-3.06525	-3.27999	-3.39694	-3.47919	-3.58121	-3.68347	-3.69136	-3.56161	-3.45344	-3.39854
	s49	6.42321	6.85543	7.27734	7.40612	7.42802	7.07236	6.6551	6.36259	6.20193	6.09917	5.96434	5.81212	5.67638	5.55161	5.55993	5.58943	5.6777	5.77724	5.76859	5.75706	5.69147	5.48406	5.14295	5.01402	5.04039	4.98567	4.94153	5.22778	5.58612	5.82491	6.02232	6.12443	6.22173	6.2565	6.29732	6.34675	6.33051	6.35806	6.44086	6.55826	6.71453	6.84159	6.965	7.09286	7.12258	7.06729	7.08195	7.15691
	s52	6.22267	6.22882	6.23496	6.26102	6.30268	6.2668	5.67269	5.07857	4.63206	4.25408	3.87202	3.47729	3.08256	2.64026	2.18644	1.79532	1.5129	1.23047	0.35433	-0.568675	-1.27401	-1.7508	-2.23589	-2.88279	-3.52969	-4.39536	-5.40102	-6.33003	-6.88671	-7.44338	-7.69568	-7.83638	-7.9904	-8.17661	-8.36283	-8.04124	-7.63258	-7.20385	-6.74674	-6.28963	-5.89767	-5.50734	-5.24762	-5.10072	-4.94376	-4.69382	-4.44388	-4.07728
	s56	2.29527	2.06497	1.83467	1.88467	1.9771	2.01473	1.95937	1.81881	1.56402	1.08696	0.579135	0.49237	0.813685	1.07264	1.25842	1.64956	2.18736	2.54852	2.73687	2.90856	2.98979	3.02958	2.99203	2.94883	2.85542	2.76202	2.57184	2.38166	2.15955	1.92024	1.67297	1.42363	1.19083	0.889855	0.62065	0.467455	0.2291	-0.19266	-0.519795	-0.63012	-0.67565	-0.759075	-0.760695	-0.781	-0.901065	-1.0682	-1.23605	-1.40431
	s57	6.99541	6.97977	6.96413	6.94328	6.90219	6.53282	6.06686	5.65061	5.32824	5.17891	5.1074	4.99892	4.93076	4.88861	4.89203	4.94077	5.02156	5.06834	5.06975	5.03798	4.98004	4.90503	4.83033	4.69724	4.50749	4.32061	4.24155	4.19674	4.29894	4.3938	4.19454	3.95962	3.77225	3.59702	3.51814	3.48744	3.46245	3.4442	3.48377	3.64155	3.78165	3.76511	3.75376	3.79243	3.84715	3.90062	3.94352	3.99409
	s58	3.54817	3.84874	4.14038	4.09007	4.02877	3.92118	3.76339	3.42748	3.10174	2.82802	2.57275	2.33905	2.07373	1.76717	1.53181	1.41087	1.29466	1.17973	1.0851	0.966785	0.836105	0.69044	0.481945	0.263275	0.02275	-0.21524	-0.393645	-0.565715	-0.66758	-0.78045	-0.868795	-0.89262	-0.77813	-0.61381	-0.34701	-0.02378	0.41666	0.795865	1.04052	1.29859	1.67092	2.01387	2.32558	2.62498	2.99453	3.32376	3.5234	3.65928
	s59	-1.82919	-1.68047	-1.53176	-1.3824	-1.23291	-1.29494	-1.46979	-1.58691	-1.64106	-1.65736	-1.58717	-1.51803	-1.45595	-1.39387	-1.41559	-1.44112	-1.43186	-1.41293	-1.41254	-1.42406	-1.44751	-1.48644	-1.54998	-1.68325	-1.80934	-1.8599	-1.91047	-1.90154	-1.88694	-1.85505	-1.81706	-1.76966	-1.71502	-1.65915	-1.60136	-1.55875	-1.57077	-1.5765	-1.44401	-1.31152	-1.24431	-1.18688	-1.0513	-0.88152	-0.8434	-0.92598	-0.90091	-0.67398
	s60	2.5992	2.58719	2.57519	2.74763	2.92534	3.07916	3.23681	3.34012	3.44448	3.6077	3.75945	3.7694	3.78086	3.41176	3.01758	2.53397	2.01326	1.49214	0.961365	0.523605	0.100755	-0.34834	-0.797885	-1.18583	-1.57681	-1.89416	-2.20777	-2.46751	-2.70655	-2.84307	-2.94672	-2.9626	-2.93913	-2.93702	-2.98457	-2.9907	-2.96408	-2.97682	-3.00859	-2.99016	-3.01076	-3.02338	-2.95586	-2.85468	-2.69117	-2.56916	-2.43858	-2.31144
	s61	7.43851	7.74233	8.04617	8.2888	8.44819	8.60759	8.72343	8.80403	8.84729	8.78925	8.73122	8.49006	8.16344	7.81067	7.23116	6.63156	6.14102	5.73041	5.32667	5.08153	4.85943	4.68018	4.61949	4.5629	4.55922	4.59004	4.62169	4.63704	4.64417	4.73172	4.88603	5.04505	5.23214	5.4363	5.6594	5.96174	6.2792	6.581	6.96218	7.33495	7.63898	7.88767	8.1429	8.45416	8.75357	9.0227	9.28125	9.49376
	s62	7.32062	7.37556	7.39618	7.21956	6.99169	6.64215	6.28472	5.91746	5.35841	4.66751	3.93527	3.18858	2.64296	2.12948	1.79845	1.46735	1.13592	0.834905	0.59473	0.32626	0.02731	-0.29435	-0.629365	-0.94868	-1.26351	-1.44679	-1.61655	-1.74898	-1.89017	-2.06209	-2.22628	-2.37736	-2.46749	-2.50104	-2.54276	-2.58857	-2.48655	-2.35093	-2.29786	-2.22921	-2.01065	-1.81187	-1.66959	-1.53656	-1.41701	-1.29796	-1.17932	-0.94164
	s63	9.05805	9.34668	9.6353	9.59575	9.5419	9.40578	9.30264	9.16126	8.89449	8.56546	8.14471	7.45746	6.88611	6.24782	5.60065	5.17149	4.65599	4.1878	3.71728	3.1202	2.55857	2.09966	1.66342	1.37722	1.08587	0.83711	0.58835	0.4667	0.348345	0.38359	0.471265	0.58635	0.67123	0.84892	1.14091	1.47623	1.77215	2.1189	2.5257	2.86002	3.25406	3.71444	4.15705	4.61088	4.92442	4.98231	5.07757	4.96096
	s64	2.7713	2.58248	2.39366	2.33509	2.29474	2.29097	2.31962	2.20532	1.87896	1.54261	1.28794	1.07895	0.915775	0.731195	0.513255	0.30034	0.109165	0.001765	-0.10593	-0.188085	-0.249785	-0.30815	-0.270835	-0.193405	-0.15265	-0.143625	-0.196525	-0.23089	-0.16798	-0.025985	0.16389	0.434685	0.714095	1.03866	1.36324	1.59819	1.82601	2.02001	2.19066	2.36881	2.5991	2.78438	2.83665	2.94232	3.14209	3.31092	3.38957	3.43949
	s65	7.66284	7.51032	7.35782	7.12829	6.8394	6.53015	6.18291	5.85164	5.55734	5.24336	4.95784	4.69846	4.4177	4.04934	3.70019	3.30625	2.85917	2.4274	2.02602	1.68603	1.37275	1.09506	0.82864	0.6269	0.447525	0.33267	0.281035	0.26678	0.23359	0.14753	0.10711	0.10418	0.16341	0.245965	0.42114	0.585215	0.709385	0.590895	0.50112	0.426485	0.341465	0.255855	0.141055	0.00487	-0.064425	0.02859	0.12161	0.17004
	s66	4.74491	4.82468	4.89754	4.86302	4.78201	4.62478	4.39948	4.1563	3.91197	3.67997	3.46246	3.2529	3.08264	2.88487	2.69279	2.51303	2.3526	2.20717	2.02795	1.84442	1.66175	1.48693	1.30689	1.14042	0.977137	0.80958	0.642878	0.534169	0.478327	0.426352	0.347191	0.277319	0.245628	0.218447	0.213003	0.246126	0.272315	0.284521	0.328509	0.377422	0.430989	0.52335	0.599644	0.623225	0.700236	0.851258	0.968751	0.987282
	s68	5.42754	5.69928	5.97103	5.74395	5.42618	4.85076	4.175	3.67077	3.31648	2.97418	2.63092	2.28845	1.98591	1.68805	1.49714	1.31208	1.11576	0.912385	0.63323	0.34781	0.05744	-0.23692	-0.5053	-0.750135	-0.998425	-1.26943	-1.52528	-1.61736	-1.63898	-1.63072	-1.66267	-1.72463	-1.76713	-1.69028	-1.56378	-1.48214	-1.52798	-1.73954	-1.81311	-1.71837	-1.62098	-1.6018	-1.62893	-1.61986	-1.5898	-1.61623	-1.73206	-1.85421
	s69	7.73386	7.49305	7.24498	6.90991	6.58554	6.32008	6.00441	5.52142	5.01502	4.45587	3.97709	3.62689	3.32743	3.08717	2.8173	2.52204	2.19632	1.85156	1.54153	1.24691	0.999095	0.765315	0.61825	0.486955	0.47265	0.468095	0.53174	0.599195	0.712335	0.798625	0.73722	0.69582	0.721115	0.731585	0.70871	0.578165	0.27534	0.11557	0.122705	0.114245	0.09242	-0.021295	-0.192435	-0.191855	-0.11495	0.00407	0.135725	0.23049
	s70	5.00363	4.89313	4.78263	4.30895	3.82201	3.47019	3.11965	2.64895	2.14861	1.94745	1.83302	1.78175	1.76972	1.72826	1.70243	1.72029	1.73383	1.64681	1.52998	1.39394	1.20477	1.00398	0.71953	0.47359	0.357535	0.23165	0.23806	0.39626	0.8514	1.06275	0.69562	0.47228	0.68717	0.928705	1.14941	1.36901	1.56228	1.71339	1.73367	1.72837	1.73328	1.73115	1.70602	1.68196	1.71364	1.73996	1.70838	1.65121
	s71	-0.31991	-0.053705	0.212495	0.19977	0.05239	-0.09362	-0.23706	-0.385715	-0.753455	-1.12119	-1.34898	-1.51611	-1.72585	-2.0075	-2.2865	-2.51138	-2.73626	-2.9765	-3.22268	-3.46704	-3.70861	-3.94893	-4.17256	-4.39618	-4.66418	-4.94743	-5.1503	-5.2415	-5.31775	-5.24822	-5.17869	-5.40657	-5.72457	-5.8955	-5.88065	-5.85097	-5.7086	-5.56623	-5.49087	-5.43323	-5.3495	-5.23574	-5.13518	-5.116	-5.09683	-5.08026	-5.0643	-5.03465
	s72	9.31106	9.03343	8.7558	8.54725	8.35326	8.06748	7.73275	7.31445	6.80497	6.26591	5.65918	5.07304	4.62423	4.17542	3.72169	3.26774	2.91845	2.59824	2.37223	2.20677	2.03579	1.85763	1.65737	1.39449	1.13543	0.916505	0.69758	0.727315	0.780735	0.75606	0.70382	0.726395	0.806525	0.84467	0.817515	0.812175	0.885375	0.9549	0.943515	0.93213	0.97349	1.02276	1.06332	1.10006	1.81499	3.15156	3.55464	2.20742
	s73	2.15572	2.27778	2.39985	2.02027	1.49735	1.08074	0.749175	0.447035	0.203735	-0.05532	-0.44046	-0.8256	-1.15633	-1.48025	-1.8689	-2.28992	-2.66453	-2.98116	-3.33143	-3.79953	-4.26763	-4.60672	-4.94581	-5.11755	-5.24148	-5.56053	-6.03568	-6.42198	-6.63055	-6.87305	-7.38699	-7.90092	-8.17167	-8.41202	-8.60289	-8.769	-8.85126	-8.82869	-8.79503	-8.72251	-8.65	-8.37326	-8.09652	-7.99646	-7.94689	-7.65678	-7.17424	-6.87981
	s74	9.30901	9.57661	9.84419	9.74269	9.56094	9.19612	8.64415	8.27313	8.15878	8.00174	7.88154	7.7717	7.61914	7.44576	7.30543	7.15234	6.98944	6.91622	6.85982	6.75633	6.57402	6.39832	6.25049	6.10735	6.00753	5.90484	5.86111	5.84418	5.88299	5.92628	5.91955	5.92542	6.00595	6.12159	6.14081	6.09409	5.93833	5.75795	5.78367	5.94097	6.04997	6.09721	6.07712	5.93667	5.84471	5.92934	5.9977	5.76962
	s75	1.21423	1.94549	2.67676	3.16952	3.25342	3.33732	3.03157	2.58665	2.15424	1.82814	1.50204	1.25912	1.10862	0.95812	0.74994	0.53095	0.36548	0.40074	0.43599	0.46445	0.48796	0.51148	0.42626	0.33501	0.20177	-0.02241	-0.24659	-0.24254	-0.13316	-0.02157	0.12956	0.28069	0.45588	0.66414	0.87241	1.08915	1.30815	1.51868	1.68402	1.84936	2.02129	2.19915	2.37702	2.56353	2.75105	2.90343	2.95737	3.01132
	s76	2.37518	2.52518	2.67518	3.13305	3.60738	4.0656	4.51255	5.01079	5.53809	5.98869	6.4369	6.91423	7.38576	7.73733	8.0045	8.08325	8.05349	7.96511	7.83749	7.70223	7.56859	7.44544	7.23613	6.98175	6.60131	6.16209	5.61745	5.03369	4.3449	3.70024	3.15008	2.66142	2.30877	1.97008	1.6438	1.33415	1.10105	0.925175	0.83214	0.790295	0.84459	0.983555	1.22503	1.52846	1.82034	2.07132	2.39262	2.78627
	s77	11.319	11.0659	10.8338	10.9343	11.0411	11.1552	11.2514	11.2257	11.2049	11.2301	11.2115	11.0875	10.9444	10.7921	10.6736	10.586	10.5678	10.6578	10.6954	10.6992	10.6815	10.5958	10.456	10.2782	10.0032	9.68344	9.30066	8.92032	8.55417	8.19764	7.85173	7.5074	7.14234	6.7535	6.39749	6.06534	5.78632	5.57923	5.32208	5.05765	4.99111	5.02896	5.0558	5.07587	5.08315	5.14217	5.234	5.18116
	s78	4.07348	4.15601	4.23855	4.23886	4.23529	4.27992	4.34838	4.40883	4.48268	4.52372	4.53632	4.57826	4.67842	4.80668	4.96631	5.1163	5.24228	5.30711	5.27253	5.23399	5.16478	5.09208	5.05359	5.02177	5.01232	5.01969	4.97194	4.85239	4.72916	4.61806	4.51825	4.4048	4.27057	4.14891	4.097	4.17838	4.1997	4.18349	4.2893	4.3129	4.30502	4.41	4.51853	4.21779	3.90459	3.95851	3.98907	3.97977
	s79	4.09666	4.13321	4.16976	4.16075	4.11248	4.07768	3.93811	3.79662	3.61661	3.47883	3.41291	3.43947	3.4853	3.49991	3.44501	3.27238	3.11409	2.97637	2.87849	2.81569	2.75783	2.7277	2.71678	2.69926	2.60413	2.4846	2.35044	2.21583	2.08193	1.94904	1.81617	1.72922	1.65646	1.59696	1.54781	1.49978	1.32843	1.15708	1.01293	0.90822	0.82201	0.750205	0.67419	0.5454	0.38983	0.286145	0.26489	0.19135
	s80	1.68595	1.7517	1.81744	2.0418	2.30161	2.27042	2.10908	1.91232	1.67643	1.53752	1.54779	1.54459	1.555	1.57218	1.60193	1.63285	1.65549	1.67205	1.68967	1.7087	1.75866	1.81608	1.87512	1.93345	1.97534	2.0004	1.97582	1.88377	1.82519	1.85262	1.9089	1.9872	2.00219	1.91446	1.95798	2.03151	2.00492	1.95372	1.8879	1.82194	1.76799	1.72619	1.68854	1.64713	1.60769	1.57254	1.5416	1.52293
	s81	-3.60645	-3.33149	-3.08385	-2.97344	-2.95256	-3.03331	-3.09947	-3.1668	-3.21449	-3.12427	-3.01389	-2.90988	-2.82493	-2.77485	-2.78991	-2.77614	-2.7567	-2.74236	-2.75359	-2.78285	-2.83534	-2.87696	-2.9228	-3.05382	-3.29817	-3.45203	-3.62932	-3.91813	-4.12842	-4.35972	-4.66695	-4.93696	-5.1487	-5.28432	-5.3681	-5.23649	-5.17594	-5.3588	-5.35381	-5.22257	-4.77081	-4.44078	-4.65616	-4.83842	-4.55919	-4.28676	-3.98028	-3.67029
	s82	6.61881	6.43248	6.13663	5.32699	4.59077	3.98585	3.4885	3.08172	2.43473	1.69374	1.12811	0.62327	0.36357	0.12357	0.027105	-0.045045	-0.07464	-0.075875	-0.06054	-0.084515	-0.12699	-0.218485	-0.322325	-0.353515	-0.37355	-0.43318	-0.49108	-0.5411	-0.61589	-0.671995	-0.73611	-0.771445	-0.914005	-1.2203	-1.51294	-1.6507	-1.60484	-1.30868	-0.873805	-1.09509	-2.04169	-2.15172	-2.02983	-2.27854	-2.32477	-2.10012	-1.97326	-1.69678
	s83	7.35276	7.61692	7.8579	8.00192	7.97413	7.68255	7.29909	6.86704	6.62111	6.40332	6.00459	5.56053	4.95986	4.44995	4.0763	3.74823	3.44506	3.18502	2.9161	2.63234	2.36056	2.09631	1.86868	1.68355	1.59609	1.56458	1.67114	1.83321	2.01719	2.19899	2.37355	2.52576	2.66509	2.74034	2.75969	2.7045	2.60537	2.43662	2.17888	1.92293	1.56577	1.55737	1.68743	1.13322	0.77715	1.1481	1.47525	1.16805
[truncated: 53 more columns]
