# Supplementary material for: Influences of footstrike patterns and overground conditions on lower extremity kinematics and kinetics during running: Statistical parametric mapping analysis
Source: PLoS One. 2025 Feb 6;20(2):e0317853. doi: 10.1371/journal.pone.0317853 (PMC11801536; doi:10.1371/journal.pone.0317853)
Supplement: S1 Data — (ZIP) [file pone.0317853.s001.zip › Supporting Information/NON-REARFOOT/Angle/Data-nRFS-Hip-angle.xlsx]

## Sheet: Surface01 Grass
Hip joint angle
X轴	100%Gait cycle	1	2	3	4	5	6	7	8	9	10	11	12	13	14	15	16	17	18	19	20	21	22	23	24	25	26	27	28	29	30	31	32	33	34	35	36	37	38	39	40	41	42	43	44	45	46	47	48
	s25	42.1193	41.9699	41.837	41.5883	41.2859	40.9253	40.4697	39.923	39.3545	38.7775	38.1787	37.5548	36.926	36.2618	35.6064	35.0007	34.4325	33.9243	33.4513	33.0473	32.6859	32.3838	32.1321	31.8952	31.6663	31.4562	31.3634	31.2601	31.1081	30.9937	30.9279	30.9583	31.099	31.3331	31.6429	31.991	32.2112	32.2171	32.0755	31.7478	31.2619	30.6406	29.8765	28.9815	27.9831	26.918	25.7502	24.517
	s49	53.1018	52.8024	52.5031	52.1436	51.7795	51.4733	51.1731	50.8423	50.5121	50.1934	49.8835	49.5623	49.2481	48.9116	48.5955	48.265	47.9098	47.5709	47.2377	46.9555	46.7107	46.579	46.4662	46.4501	46.4399	46.5059	46.5719	46.5428	46.5076	46.3079	46.0653	45.6172	45.1332	44.5427	43.8848	43.1359	42.3249	41.4957	40.726	39.9423	39.1373	38.3946	37.6441	36.8501	36.0714	35.3091	34.5273	33.7182
	s52	66.3146	66.1658	66.017	65.8609	65.7013	65.544	65.3833	65.2232	65.0911	64.961	64.8426	64.7288	64.6201	64.5432	64.4713	64.3899	64.3086	64.2269	64.1482	64.0681	64.0155	64.0022	64.1024	64.3423	64.6813	65.0992	65.5255	65.8998	66.1505	66.3354	66.4469	66.5038	66.526	66.4433	66.3085	66.0598	65.7242	65.37	64.939	64.4946	64.0572	63.6145	63.1489	62.6353	62.1184	61.5504	60.9777	60.3908
	s56	39.8718	39.5946	39.3173	39.049	38.7866	38.5244	38.2619	38.0329	37.8533	37.6623	37.4618	37.2828	37.1602	37.0307	36.8821	36.7417	36.6208	36.4951	36.366	36.2031	35.9794	35.7226	35.4733	35.1991	34.9584	34.7191	34.4632	34.2183	33.9543	33.6319	33.3208	33.0536	32.7637	32.4706	32.1864	31.8282	31.4444	30.9925	30.5141	29.9532	29.3844	28.774	28.1695	27.5464	26.927	26.3594	25.8272	25.2922
	s57	34.1811	34.0565	33.9319	33.7968	33.6534	33.5102	33.3684	33.2266	33.08	32.9313	32.7881	32.6623	32.5365	32.3961	32.2522	32.0705	31.8234	31.5763	31.265	30.9487	30.6401	30.3399	30.0413	29.7766	29.5119	29.1851	28.8186	28.4555	28.1091	27.7627	27.4096	27.0541	26.6863	26.2886	25.891	25.4867	25.0813	24.7004	24.3542	24.0079	23.6429	23.2775	22.9224	22.5762	22.2228	21.8015	21.3802	20.9607
	s58	60.8996	60.6865	60.4747	60.2764	60.0491	59.712	59.3698	59.0199	58.678	58.349	58.0195	57.6937	57.3597	57.018	56.7132	56.4442	56.1133	55.7414	55.3297	54.9121	54.5548	54.2049	53.855	53.5007	53.2414	52.9744	52.6276	52.2775	51.9331	51.5813	51.2373	50.8684	50.4836	50.1147	49.7153	49.3194	48.9267	48.5191	48.0885	47.6332	47.175	46.65	46.1125	45.6085	45.1681	44.7689	44.5626	44.4032
	s59	58.2347	58.179	58.1233	58.0431	57.9565	57.8842	57.824	57.8053	57.8198	57.8224	57.7946	57.7736	57.7468	57.7045	57.596	57.4719	57.2816	57.052	56.7824	56.5002	56.2065	55.9003	55.6007	55.3034	55.0145	54.7337	54.4487	54.159	53.8826	53.6248	53.3683	53.0956	52.8345	52.6093	52.3537	52.0711	51.7752	51.4031	51.0184	50.613	50.199	49.7146	49.1952	48.6726	48.1557	47.6155	47.0396	46.4651
	s60	64.5982	64.3451	64.0913	63.8756	63.67	63.4773	63.278	63.0475	62.7856	62.4558	62.2439	62.2935	62.3114	62.3132	62.1991	61.7507	61.323	61.0461	60.7731	60.5162	60.2103	59.9171	59.6137	59.2948	58.9552	58.6052	58.3188	58.1038	57.864	57.5926	57.3064	56.9907	56.8186	56.7526	56.5145	56.2021	55.9702	55.9945	56.0837	55.9176	55.4028	54.8505	54.2968	53.7607	53.3662	52.9954	52.5618	52.0895
	s61	50.621	50.2523	49.8837	49.5411	49.2075	48.8976	48.6011	48.3142	48.0447	47.7855	47.567	47.3519	47.1551	46.9624	46.7852	46.6136	46.4057	46.2048	45.9787	45.7669	45.5506	45.3376	45.1358	44.936	44.7681	44.5787	44.3692	44.1681	43.9912	43.7859	43.5627	43.3818	43.233	43.0164	42.7268	42.4099	42.08	41.7063	41.278	40.8323	40.3541	39.8741	39.3846	38.8974	38.4245	37.9674	37.4897	36.994
	s62	50.08	49.7774	49.4578	49.0637	48.6575	48.2209	47.7973	47.3883	47.0522	46.7557	46.4598	46.1752	46.0188	45.8779	45.8188	45.7672	45.7148	45.6964	45.7286	45.7264	45.7014	45.6079	45.4838	45.3259	45.1439	44.8825	44.5821	44.1957	43.8147	43.4392	43.0329	42.6359	42.2306	41.8338	41.3282	40.7441	40.188	39.6583	39.2015	38.7293	38.2174	37.7449	37.2353	36.6141	35.9907	35.3549	34.6398	33.855
	s63	61.3778	60.9886	60.6004	60.2518	59.9049	59.6394	59.3749	59.1689	58.9793	58.9217	58.862	58.8246	58.7933	58.7738	58.7661	58.8004	58.8358	58.8175	58.8032	58.7552	58.6837	58.552	58.3922	58.1516	57.9017	57.5963	57.2639	56.8253	56.357	55.8149	55.246	54.6196	53.9476	53.2226	52.5417	51.913	51.2555	50.5919	49.9196	49.2242	48.53	47.824	47.1208	46.4096	45.6502	44.8767	44.1224	43.3734
	s64	51.1333	50.8707	50.608	50.3756	50.1638	49.9626	49.8032	49.6447	49.5586	49.486	49.4234	49.3722	49.3153	49.2459	49.1739	49.055	48.9298	48.7522	48.5108	48.2539	47.9694	47.673	47.3414	46.985	46.6534	46.3357	46.0225	45.7097	45.3958	45.1006	44.8079	44.5094	44.1965	43.8448	43.4823	43.0847	42.6584	42.2089	41.6881	41.157	40.5424	39.9043	39.2326	38.5002	37.7659	37.0122	36.2581	35.4921
	s65	55.4469	55.2799	55.1129	54.9636	54.8319	54.6992	54.533	54.3668	54.2008	54.0381	53.8774	53.7221	53.5667	53.4176	53.2706	53.1219	52.9781	52.8343	52.6946	52.5688	52.4206	52.1376	51.8551	51.6044	51.3764	51.1532	50.9616	50.7503	50.4292	50.0946	49.792	49.486	49.1643	48.7796	48.37	47.9459	47.439	46.9223	46.4124	45.9233	45.3755	44.7541	44.172	43.6204	43.0665	42.5222	42.009	41.4755
	s66	39.4952	39.2815	39.0679	38.8218	38.5279	38.2341	38.0069	37.7932	37.5859	37.4011	37.2164	37.0836	36.974	36.8642	36.7495	36.634	36.535	36.4329	36.3325	36.2756	36.2277	36.1818	36.1299	36.0775	36.0152	35.9672	35.8561	35.6111	35.3562	35.0467	34.5697	34.0916	33.6196	33.1608	32.7155	32.2459	31.7648	31.2532	30.7264	30.1837	29.6267	29.0691	28.5131	27.9073	27.2774	26.6129	25.9243	25.2827
	s68	37.6783	37.5802	37.482	37.3901	37.2991	37.2159	37.135	37.0938	37.068	37.0506	37.0452	37.0662	37.1052	37.1051	37.0518	36.9882	36.9063	36.797	36.5947	36.3752	36.0738	35.7707	35.4332	35.0731	34.7047	34.3421	33.9444	33.5378	33.1291	32.8092	32.5179	32.2153	31.9801	31.7248	31.4944	31.2265	30.945	30.6346	30.2935	29.896	29.4712	29.0018	28.509	27.9696	27.3782	26.7667	26.1722	25.5882
	s69	43.2844	43.146	43.0027	42.8224	42.6497	42.5132	42.3843	42.2742	42.1783	42.0993	42.0373	41.9935	41.9582	41.9236	41.9187	41.9192	41.9286	41.9506	42.0045	42.0921	42.1961	42.318	42.4474	42.5742	42.6418	42.661	42.6586	42.6015	42.4798	42.3037	42.1092	41.883	41.6144	41.3139	40.9237	40.4921	39.9932	39.5028	38.9564	38.4133	37.8995	37.3818	36.8674	36.3354	35.7911	35.2464	34.7024	34.0649
	s70	57.6114	57.2829	56.9545	56.6935	56.4387	56.2289	56.0281	55.8628	55.7092	55.5823	55.4688	55.3653	55.2691	55.1656	55.055	54.9462	54.8402	54.7898	54.8508	54.9152	54.99	55.0597	55.1041	55.1463	55.1648	55.1834	55.0436	54.9038	54.649	54.3837	54.0229	53.6429	53.1415	52.5997	52.0953	51.6096	51.1178	50.6219	50.1064	49.5715	49.0166	48.4338	47.8799	47.3836	46.8676	46.2926	45.7092	45.084
	s71	45.0243	44.9887	44.9531	44.8843	44.8043	44.774	44.7828	44.7555	44.7123	44.6703	44.6301	44.5878	44.5261	44.4542	44.387	44.3202	44.138	43.9558	43.9007	43.7132	43.4236	43.1199	42.8469	42.5927	42.3239	42.0331	41.7991	41.584	41.3491	41.0824	40.7379	40.2974	39.8757	39.5765	39.2773	39.0102	38.7413	38.4146	38.0712	37.6237	37.1207	36.5729	36.0013	35.4522	34.9141	34.3386	33.6885	33.0562
	s72	48.0946	48.0565	48.0183	47.9621	47.8763	47.7903	47.7039	47.6199	47.5415	47.4607	47.3628	47.2637	47.1642	47.0575	46.9507	46.7975	46.6105	46.4101	46.1789	45.9405	45.6725	45.3978	45.1442	44.9121	44.6632	44.3875	44.1117	43.8614	43.6142	43.393	43.2316	43.088	42.9519	42.8303	42.7131	42.5942	42.4815	42.3464	42.2113	42.0547	41.8916	41.659	41.4009	41.1954	41.2576	41.2931	40.8233	40.1967
	s73	52.7691	52.6594	52.5497	52.3667	52.1512	51.9473	51.7611	51.5766	51.4033	51.23	51.0698	50.9204	50.7557	50.598	50.4205	50.1973	49.969	49.6315	49.2715	48.9114	48.6021	48.2839	47.8805	47.4711	47.0643	46.6639	46.2056	45.6885	45.1751	44.6437	44.1427	43.6105	43.0654	42.5655	42.0802	41.6544	41.212	40.814	40.4669	40.1312	39.8191	39.5129	39.0876	38.6597	38.2196	37.6817	37.0968	36.483
	s74	40.3791	40.2674	40.1557	39.99	39.8148	39.6574	39.5068	39.3278	39.1487	38.9873	38.8479	38.7196	38.5962	38.4529	38.2849	38.1303	37.9801	37.811	37.5879	37.3374	37.0961	36.8536	36.608	36.3811	36.1583	35.9429	35.7268	35.4624	35.1761	34.8892	34.6233	34.305	33.9156	33.542	33.1939	32.8273	32.4051	31.9888	31.6063	31.2092	30.757	30.3045	29.8791	29.4633	29.0109	28.5306	28.0372	27.5524
	s75	41.7581	41.4529	41.1477	40.8301	40.5048	40.1862	39.8885	39.5909	39.2863	38.9806	38.7081	38.472	38.2418	38.068	37.8942	37.7508	37.6196	37.5105	37.4457	37.3809	37.2735	37.1639	37.0896	37.0417	36.9901	36.9232	36.8563	36.7668	36.672	36.5671	36.4487	36.3266	36.127	35.9275	35.6604	35.3596	35.0373	34.6616	34.2858	33.8364	33.3793	32.8912	32.3748	31.8492	31.268	30.6867	30.0557	29.409
	s76	63.8409	63.4743	63.1032	62.693	62.2773	61.8354	61.3763	60.8699	60.3764	59.8994	59.431	58.9618	58.5336	58.1331	57.7577	57.3908	57.0586	56.7351	56.4044	56.06	55.7228	55.3782	54.9778	54.5715	54.1652	53.7583	53.4215	53.0829	52.7468	52.4	52.0865	51.8474	51.6222	51.3153	50.9956	50.7113	50.4288	50.1214	49.8682	49.6903	49.4805	49.1907	48.9431	48.7579	48.5678	48.3048	48.007	47.6605
	s77	47.1127	46.7668	46.4248	46.1601	45.8877	45.6267	45.3769	45.2206	45.1064	45.171	45.3115	45.4698	45.5367	45.6095	45.681	45.6788	45.6634	45.5975	45.453	45.2333	44.9755	44.4649	43.9389	43.676	43.4065	42.9033	42.4303	42.0824	41.708	41.1994	40.6955	40.2505	39.8004	39.3612	38.916	38.3411	37.7747	37.2593	36.7448	36.1962	35.6548	35.0981	34.5076	33.9136	33.3063	32.3966	31.4635	30.6889
	s78	63.1073	62.8911	62.675	62.484	62.3131	62.1742	62.0678	61.923	61.7162	61.5171	61.3561	61.1889	60.9914	60.7838	60.5028	60.2217	59.9603	59.7029	59.3848	59.0348	58.6866	58.3392	57.9966	57.6292	57.267	56.9718	56.6847	56.4358	56.2222	55.9681	55.7041	55.4124	55.0852	54.7346	54.3957	54.0172	53.5921	53.1562	52.7081	52.26	51.7802	51.3034	50.8313	50.3648	49.9162	49.6166	49.3074	48.8312
	s79	31.5535	31.4497	31.3459	31.2483	31.1588	31.0693	30.9838	30.8989	30.8145	30.7312	30.6479	30.5609	30.4727	30.3824	30.2827	30.1831	30.0835	29.9839	29.8816	29.7304	29.5792	29.3942	29.1734	28.9527	28.6068	28.2505	27.9022	27.5682	27.2342	26.9204	26.6117	26.2938	25.9447	25.5957	25.1541	24.6663	24.1809	23.7173	23.2536	22.8003	22.356	21.9116	21.478	21.0446	20.6007	20.1417	19.6827	19.2108
	s80	35.4423	35.081	34.7198	34.4434	34.1815	34.0003	33.8546	33.7139	33.5789	33.4586	33.358	33.2359	33.0488	32.8587	32.6246	32.3857	32.089	31.784	31.439	31.0868	30.7213	30.3561	29.9442	29.4844	29.0324	28.5613	28.0781	27.5677	27.054	26.5663	26.099	25.6721	25.2533	24.9031	24.5808	24.2688	23.9967	23.737	23.4628	23.1675	22.8291	22.4824	22.1354	21.7505	21.2847	20.7826	20.2429	19.6485
	s81	46.1909	46.142	46.0904	45.9757	45.8561	45.7792	45.6943	45.5586	45.4166	45.2583	45.1015	44.9456	44.7751	44.5876	44.3906	44.1513	43.8752	43.5728	43.2559	42.8439	42.3845	41.9319	41.4947	41.0702	40.6734	40.3807	40.1682	40.0521	39.9128	39.769	39.6314	39.4935	39.3669	39.1957	38.9249	38.6173	38.251	37.8575	37.4419	36.9654	36.4297	35.8621	35.2612	34.6839	34.1175	33.5551	32.9625	32.3671
	s82	49.4681	49.1755	48.8848	48.6157	48.3588	48.1894	48.0296	47.9053	47.7848	47.6883	47.6013	47.5026	47.3911	47.3035	47.2108	47.1651	47.1201	47.0739	47.0427	47.0242	47.0496	47.0882	47.1135	47.1051	47.0223	46.8893	46.645	46.4002	46.1358	45.8563	45.5097	45.1126	44.6255	44.1396	43.6529	43.1308	42.5358	41.9509	41.4124	40.8607	40.2111	39.5789	39.0141	38.4262	37.8625	37.3015	36.6839	36.0641
	s83	53.6904	53.3408	52.9887	52.6133	52.2244	51.8116	51.4165	51.0409	50.6945	50.3847	50.1746	49.9764	49.8144	49.708	49.6909	49.7216	49.7711	49.8158	49.8473	49.8685	49.8705	49.864	49.8226	49.7233	49.4997	49.2254	48.8508	48.4458	48.0155	47.5196	46.9718	46.4688	45.9771	45.3511	44.7233	44.2897	43.8239	43.2479	42.6988	42.238	41.7748	41.2709	40.7005	40.093	39.5083	38.9749	38.5002	38.034
Y轴	100%Gait cycle
	s25	2.93791	2.93679	2.93567	2.93145	2.92692	2.93577	2.95499	2.98425	3.04177	3.10466	3.19756	3.29289	3.40287	3.5188	3.65714	3.8055	3.94032	4.05999	4.20186	4.35195	4.49473	4.6296	4.77445	4.94952	5.12648	5.27848	5.37388	5.4611	5.52945	5.57981	5.6125	5.60917	5.58411	5.52254	5.45083	5.33587	5.17484	4.99632	4.77381	4.54538	4.27241	3.99465	3.71312	3.42848	3.14602	2.86482	2.60548	2.36979
	s49	2.04411	2.03228	2.02046	2.00529	1.99335	2.05551	2.11296	2.13846	2.17639	2.26253	2.37394	2.50611	2.65862	2.81108	2.97235	3.1267	3.25233	3.34108	3.42771	3.53092	3.64047	3.73512	3.83204	3.91852	4.00434	4.1178	4.23125	4.24315	4.25016	4.16823	4.07614	3.92609	3.7499	3.50615	3.23671	2.95877	2.65855	2.35733	2.10735	1.8988	1.69361	1.45104	1.2276	1.05926	0.88044	0.66422	0.455755	0.269755
	s52	-0.55415	-0.35524	-0.15632	0.02734	0.20094	0.38919	0.620695	0.85194	1.07534	1.3003	1.53895	1.79425	2.06392	2.37316	2.687	3.03193	3.39909	3.76934	4.1281	4.47525	4.79915	5.11418	5.40911	5.70038	5.97292	6.25125	6.55171	6.8799	7.24742	7.62406	7.98754	8.31919	8.6189	8.8489	9.0634	9.21935	9.31123	9.36727	9.31376	9.24462	9.12259	8.98658	8.83103	8.63956	8.44609	8.23333	8.02039	7.77312
	s56	5.39034	5.43413	5.47792	5.47856	5.4717	5.49575	5.53601	5.59063	5.66272	5.75446	5.87682	6.00222	6.1311	6.25923	6.39749	6.54054	6.66709	6.78451	6.91005	7.0341	7.17035	7.30604	7.41659	7.50353	7.59975	7.67959	7.71816	7.72152	7.70643	7.69944	7.68295	7.6436	7.60741	7.58958	7.56804	7.54265	7.51982	7.49005	7.45816	7.4054	7.34379	7.26011	7.1679	7.06583	6.94845	6.8422	6.74127	6.61452
	s57	6.00914	6.05609	6.10302	6.13599	6.15801	6.18351	6.23398	6.28445	6.3445	6.40899	6.47584	6.55002	6.6242	6.72321	6.82826	6.93896	7.05952	7.18006	7.29437	7.40818	7.52262	7.63772	7.75359	7.8845	8.0154	8.11164	8.18571	8.26313	8.35689	8.45064	8.50504	8.545	8.55223	8.48039	8.40855	8.30716	8.20071	8.06547	7.88959	7.71371	7.50992	7.30542	7.11195	6.92798	6.74111	6.5273	6.31349	6.10253
	s58	-0.479945	-0.51961	-0.559735	-0.60348	-0.643	-0.661215	-0.675485	-0.67441	-0.66771	-0.644825	-0.61968	-0.58864	-0.55193	-0.50849	-0.413865	-0.2729	-0.181325	-0.115745	-0.04593	0.024225	0.084815	0.14722	0.313755	0.49739	0.57632	0.65245	0.737675	0.83282	0.93743	1.06654	1.19237	1.32624	1.45133	1.61125	1.74425	1.88315	1.99656	2.10543	2.197	2.25854	2.3	2.36989	2.45733	2.55392	2.65918	2.75836	2.92894	3.12873
	s59	0.81721	0.89849	0.97977	1.07532	1.1738	1.27319	1.37254	1.48814	1.61736	1.7572	1.91948	2.07725	2.20579	2.3367	2.48182	2.62331	2.72133	2.79123	2.81066	2.81657	2.82266	2.8237	2.82919	2.82552	2.81515	2.81062	2.81505	2.83009	2.8499	2.84675	2.82696	2.78359	2.727	2.66083	2.61553	2.55909	2.47943	2.33796	2.18588	2.06173	1.95482	1.85109	1.74404	1.60756	1.45206	1.29164	1.11587	0.94247
	s60	-1.82448	-1.59061	-1.35878	-1.16433	-0.966065	-0.75525	-0.565135	-0.48941	-0.36916	-0.06384	0.2133	0.386225	0.605425	1.00111	1.32617	1.49013	1.70159	1.97158	2.23815	2.50804	2.79185	3.05687	3.32248	3.5895	3.84124	4.08035	4.30745	4.5201	4.7354	4.97143	5.21707	5.49418	5.77244	6.0907	6.48264	6.83162	7.03262	7.18861	7.42883	7.67005	7.80078	7.8784	7.94736	7.98247	7.96237	7.93721	7.84637	7.74471
	s61	3.40718	3.41175	3.41634	3.43527	3.45785	3.49178	3.53444	3.59238	3.6821	3.7823	3.91758	4.05742	4.24327	4.44229	4.65277	4.86852	5.09131	5.33221	5.57279	5.8771	6.20179	6.56736	6.95583	7.32958	7.69756	8.06282	8.39948	8.71533	8.98789	9.20896	9.37991	9.4971	9.59272	9.59749	9.56457	9.46029	9.3087	9.11511	8.8865	8.6462	8.37005	8.09067	7.79517	7.49664	7.19609	6.89813	6.62444	6.37006
	s62	5.42969	5.45289	5.48607	5.56987	5.67212	5.8223	6.02304	6.26594	6.50289	6.73528	6.98426	7.24181	7.50335	7.77248	8.06782	8.37819	8.74208	9.0764	9.36046	9.71074	10.0787	10.3625	10.6174	10.7264	10.805	10.8104	10.8015	10.7525	10.6511	10.4963	10.3192	10.1311	9.94921	9.77464	9.55552	9.28947	8.95459	8.61582	8.35403	8.07314	7.73726	7.4001	7.09544	6.82898	6.5308	6.1855	5.86705	5.57468
	s63	5.32751	5.40816	5.48947	5.59389	5.69954	5.85093	6.00481	6.22234	6.44359	6.71159	6.99505	7.40343	7.80342	8.16388	8.53969	8.97304	9.39631	9.77094	10.1391	10.4795	10.8125	11.1614	11.5111	11.8016	12.0676	12.2735	12.46	12.5292	12.5633	12.5452	12.5104	12.3833	12.2166	12.0241	11.8183	11.5885	11.3611	11.1256	10.8949	10.7027	10.4921	10.1766	9.90081	9.72202	9.5099	9.25986	9.02544	8.79763
	s64	5.87509	5.83922	5.80333	5.78867	5.78736	5.78277	5.7701	5.75755	5.76238	5.77278	5.79048	5.80096	5.81595	5.84663	5.87922	5.90356	5.91518	5.92119	5.92741	5.93698	5.95585	5.9798	6.00803	6.0312	6.05943	6.09424	6.12852	6.15952	6.19984	6.24868	6.28524	6.29859	6.30872	6.32197	6.33173	6.32122	6.29197	6.269	6.2408	6.20888	6.163	6.10547	6.03662	5.93675	5.83505	5.71389	5.59218	5.45871
	s65	3.70146	3.69933	3.6972	3.71824	3.75963	3.80322	3.88483	3.96645	4.0713	4.19064	4.30641	4.42971	4.553	4.71307	4.89238	5.0796	5.30011	5.52062	5.7126	5.89683	6.07234	6.26713	6.46141	6.62509	6.76822	6.88605	6.94599	7.01037	7.09351	7.17385	7.23546	7.27743	7.31517	7.34033	7.3631	7.36377	7.31718	7.26286	7.20378	7.15088	7.06377	6.90915	6.75729	6.61132	6.46865	6.32399	6.17627	6.00565
	s66	2.63041	2.46063	2.29087	2.14697	2.04442	1.94187	1.87563	1.81548	1.76617	1.76852	1.77087	1.82969	1.92036	2.01483	2.1609	2.3134	2.49175	2.695	2.90053	3.16558	3.44292	3.73632	4.04706	4.35783	4.6756	5.02544	5.36082	5.65618	5.94498	6.17248	6.32201	6.46192	6.54535	6.5952	6.57633	6.47254	6.35087	6.18331	5.97633	5.76781	5.54986	5.32463	5.12097	4.91247	4.6959	4.47229	4.25892	4.06522
	s68	-1.72188	-1.65636	-1.59085	-1.5033	-1.41325	-1.33022	-1.24854	-1.13118	-0.999225	-0.853465	-0.69378	-0.515435	-0.322405	-0.14464	0.01487	0.17456	0.329905	0.480855	0.625815	0.77203	0.91604	1.05388	1.14019	1.21633	1.2925	1.37098	1.39251	1.38376	1.35553	1.35386	1.31239	1.21732	1.13624	1.04493	0.953835	0.837258	0.727035	0.618455	0.50523	0.39643	0.29375	0.196645	0.10229	0.013665	-0.06989	-0.151715	-0.24001	-0.336795
	s69	-0.1554	-0.03636	0.082225	0.20328	0.330715	0.478655	0.63347	0.805275	0.99983	1.22196	1.47503	1.74809	2.03887	2.33007	2.61779	2.90099	3.18341	3.47322	3.76072	4.04322	4.33346	4.6256	4.93607	5.23942	5.49658	5.73834	5.96038	6.14611	6.29382	6.41045	6.49131	6.54138	6.53751	6.49653	6.39405	6.26776	6.09666	5.90477	5.70153	5.49648	5.26604	5.04643	4.8412	4.64315	4.45146	4.26787	4.08936	3.93152
	s70	3.71815	3.76584	3.81353	3.93773	4.0689	4.20438	4.34073	4.49372	4.65224	4.85046	5.06853	5.28841	5.50958	5.74807	6.00385	6.2615	6.52172	6.80382	7.12969	7.4413	7.71016	7.97075	8.19008	8.40906	8.62434	8.83962	8.90578	8.97191	8.94939	8.9188	8.77304	8.60426	8.37319	8.12137	7.83585	7.53348	7.24939	6.97835	6.7371	6.52564	6.33364	6.16892	5.99458	5.80103	5.60004	5.37669	5.14116	4.84465
	s71	4.37857	4.46494	4.55131	4.64862	4.75033	4.86635	4.99318	5.12608	5.28655	5.4637	5.68429	5.92368	6.20212	6.49249	6.81594	7.15932	7.46929	7.75519	7.99248	8.18559	8.38381	8.56493	8.72109	8.88294	9.10029	9.33907	9.56943	9.80926	10.0128	10.1839	10.3334	10.4456	10.5456	10.5675	10.5893	10.5261	10.458	10.2914	10.0966	9.87015	9.63434	9.32689	8.97002	8.72035	8.59219	8.41414	8.13944	7.89918
	s72	3.43411	3.45792	3.48212	3.51947	3.56298	3.62042	3.6905	3.77481	3.87321	3.9908	4.12394	4.26927	4.42834	4.60556	4.79324	4.98384	5.17832	5.37377	5.56988	5.771	5.97257	6.17175	6.37155	6.5593	6.73366	6.89841	7.04309	7.16459	7.27086	7.35648	7.418	7.44788	7.4572	7.44282	7.41169	7.34179	7.24004	7.11562	6.98253	6.84941	6.70229	6.54091	6.37929	6.21837	6.05163	5.87554	5.69956	5.5186
	s73	6.9025	6.87742	6.85234	6.87495	6.91798	6.97231	7.04422	7.11857	7.23965	7.36072	7.54121	7.73783	7.94552	8.15832	8.37674	8.61594	8.85514	9.1103	9.37159	9.65185	9.94351	10.2459	10.6131	10.9885	11.3878	11.7876	12.1687	12.5052	12.8308	13.1334	13.4255	13.6346	13.8036	13.8596	13.8793	13.8422	13.7238	13.5746	13.3609	13.1218	12.9079	12.7509	12.6146	12.4955	12.3771	12.1573	11.9326	11.7071
	s74	9.84435	9.81741	9.79047	9.80903	9.83742	9.83046	9.80266	9.81297	9.84688	9.89632	9.96666	10.0281	10.0832	10.1574	10.25	10.3372	10.42	10.5078	10.6306	10.7526	10.8527	10.9687	11.1017	11.2297	11.3547	11.4232	11.4773	11.5166	11.5634	11.545	11.4838	11.418	11.3364	11.2587	11.1931	11.1004	10.9364	10.7669	10.5979	10.4287	10.2606	10.1006	9.94303	9.76567	9.584	9.4283	9.27268	9.11727
	s75	5.69992	5.65412	5.60832	5.5392	5.45575	5.37873	5.32238	5.26602	5.21246	5.15937	5.09237	5.01008	4.92584	4.82322	4.72058	4.67033	4.64103	4.60716	4.56412	4.52108	4.52267	4.52649	4.53299	4.54148	4.54362	4.51877	4.4939	4.44383	4.38782	4.33671	4.29213	4.24672	4.18471	4.12272	4.05082	3.97398	3.89161	3.79542	3.69923	3.60259	3.5059	3.4151	3.32966	3.24254	3.14515	3.04777	2.95925	2.87349
	s76	-0.740895	-0.744845	-0.747555	-0.740035	-0.7374	-0.756755	-0.75838	-0.714845	-0.670425	-0.62591	-0.548795	-0.43278	-0.31727	-0.194875	-0.030445	0.15545	0.38512	0.631455	0.937755	1.24988	1.56078	1.88979	2.2624	2.62484	2.95194	3.28233	3.62737	3.95946	4.22901	4.46329	4.68647	4.89254	5.0361	5.13783	5.22022	5.23883	5.23953	5.24226	5.21628	5.16594	5.17966	5.24219	5.2685	5.25732	5.22539	5.20346	5.189	5.14994
	s77	-1.51328	-1.41195	-1.31475	-1.21834	-1.1065	-0.907925	-0.67877	-0.38038	-0.121735	0.071635	0.286855	0.57954	0.952165	1.42221	1.82309	2.16029	2.51376	2.87939	3.30585	3.77063	4.1889	4.61111	5.00517	5.40029	5.8244	6.31167	6.7976	7.15991	7.50507	7.86781	8.23592	8.38579	8.51725	8.65039	8.78394	8.81688	8.85031	8.85501	8.85724	8.84928	8.81172	8.66053	8.49215	8.28261	8.07865	7.96608	7.84872	7.60333
	s78	10.0213	10.0306	10.0399	10.0574	10.0797	10.1151	10.17	10.2219	10.277	10.3372	10.4045	10.4773	10.5516	10.6393	10.7084	10.7733	10.8488	10.9287	11.0035	11.0817	11.1517	11.2116	11.27	11.3312	11.3916	11.434	11.4706	11.5177	11.5457	11.5861	11.6288	11.6679	11.7086	11.7292	11.7046	11.6321	11.5403	11.4483	11.3301	11.2119	11.069	10.9246	10.788	10.6562	10.5224	10.358	10.1915	10.0234
	s79	8.37122	8.35198	8.33273	8.33051	8.35031	8.37011	8.4103	8.4535	8.50492	8.57489	8.64485	8.70004	8.75015	8.80533	8.88377	8.96218	9.0363	9.10772	9.1755	9.17604	9.17659	9.17253	9.16363	9.15474	9.10526	9.05241	8.98895	8.90656	8.82417	8.68978	8.54198	8.39754	8.26431	8.13106	7.96338	7.77846	7.59007	7.37122	7.15237	6.93771	6.72666	6.5156	6.31765	6.12005	5.91249	5.69064	5.46879	5.22992
	s80	6.83934	6.69065	6.54197	6.45015	6.36937	6.29922	6.23441	6.21967	6.24129	6.25767	6.27473	6.30236	6.34661	6.38693	6.41932	6.45129	6.46767	6.4812	6.4738	6.46108	6.43149	6.39492	6.37171	6.35626	6.31949	6.25544	6.19884	6.15838	6.11146	6.03137	5.93811	5.80668	5.66703	5.55681	5.44141	5.27386	5.08495	4.89357	4.68502	4.48154	4.30842	4.13508	3.9368	3.71758	3.4893	3.27422	3.07322	2.85457
	s81	-1.10002	-1.12502	-1.14692	-1.16769	-1.18308	-1.16311	-1.12107	-1.02985	-0.926425	-0.787295	-0.60194	-0.41555	-0.217695	-0.00069	0.2313	0.487845	0.761595	1.05285	1.35351	1.68118	2.02759	2.35885	2.6623	2.91845	3.16911	3.41107	3.61234	3.78282	3.95244	4.12756	4.26056	4.36169	4.37768	4.40154	4.45174	4.4546	4.38873	4.28143	4.1357	3.96814	3.81642	3.6213	3.37066	3.11441	2.82318	2.53526	2.25243	1.97164
	s82	5.59688	5.66596	5.73641	5.84241	5.94824	6.0407	6.1413	6.27524	6.41496	6.58699	6.77335	6.98708	7.1997	7.41502	7.63028	7.82994	8.04935	8.30138	8.57326	8.87844	9.19892	9.51385	9.81501	10.0907	10.2908	10.464	10.6324	10.8009	10.9712	11.1322	11.2917	11.4591	11.6403	11.7692	11.7865	11.7762	11.7085	11.6302	11.5568	11.4779	11.3708	11.2844	11.219	11.1038	10.9651	10.7958	10.5767	10.3634
	s83	2.73689	2.77095	2.80722	2.86153	2.92142	2.98496	3.05535	3.1386	3.25547	3.37825	3.48557	3.60689	3.7946	4.05517	4.40933	4.79067	5.19155	5.62	6.05049	6.47642	6.9155	7.34703	7.73741	8.09529	8.39882	8.69077	8.93618	9.13576	9.26858	9.30528	9.27431	9.21276	9.1392	9.03028	8.91145	8.72639	8.5176	8.22085	7.95052	7.75089	7.50751	7.19358	6.90451	6.62578	6.32863	6.05408	5.8207	5.58938
Z轴	100%Gait cycle
	s25	0.244045	-0.00752	-0.271005	-0.587065	-0.858985	-1.08923	-1.27127	-1.3273	-1.26677	-1.12674	-0.940595	-0.693315	-0.44915	-0.24427	-0.048275	0.093605	0.209305	0.24952	0.31937	0.309985	0.17713	-0.03228	-0.40297	-0.76855	-1.108	-1.378	-1.6702	-1.98209	-2.12301	-2.26199	-2.24831	-2.02775	-1.72305	-1.30961	-0.79465	-0.27083	-0.012735	-0.04061	-0.472635	-1.24395	-1.86378	-2.16999	-2.28957	-2.27707	-2.29492	-2.31833	-2.31137	-2.25507
	s49	7.15027	7.10422	7.05818	7.03493	7.00167	7.06391	7.14309	7.29779	7.46827	7.65118	7.83706	7.98369	8.14847	8.26483	8.39807	8.56072	8.66577	8.69656	8.74001	8.77318	8.91883	8.99906	9.02216	8.89841	8.77107	8.65524	8.53942	8.21013	7.86205	7.76418	7.72593	7.59101	7.44238	7.22311	7.03106	7.01227	6.94693	6.86097	6.78251	6.65454	6.57329	6.67839	6.89627	7.23222	7.45615	7.42762	7.45492	7.56898
	s52	4.17486	3.92047	3.66608	3.44341	3.24112	3.05814	2.94216	2.82743	2.80145	2.79231	2.80569	2.85028	2.90149	3.00545	3.12004	3.23747	3.34156	3.45859	3.64505	3.83991	4.09976	4.42938	4.8521	5.29648	5.76284	6.18227	6.54896	6.88239	7.16585	7.36252	7.399	7.1847	6.89631	6.53381	6.12617	5.74608	5.43698	5.16463	4.97312	4.78929	4.6401	4.51806	4.42708	4.37167	4.31377	4.2484	4.18661	4.10325
	s56	-0.242235	-0.40877	-0.575315	-0.77321	-0.978115	-1.09623	-1.17267	-1.2839	-1.41586	-1.39982	-1.2291	-1.2146	-1.52905	-1.76862	-1.74186	-1.73208	-1.8804	-2.05078	-2.36047	-2.65915	-2.59009	-2.3753	-2.27325	-2.16559	-2.12703	-2.15948	-2.21376	-2.25762	-2.12292	-1.73009	-1.433	-1.40069	-1.14012	-1.00391	-1.22988	-1.49062	-1.66496	-1.75328	-1.86658	-2.06129	-2.25773	-2.37923	-2.50651	-2.61789	-2.74733	-3.01546	-3.34184	-3.5335
	s57	3.43325	3.39016	3.34707	3.39183	3.50536	3.62466	3.78563	3.94659	4.1485	4.36942	4.56533	4.68374	4.80214	4.91003	5.01539	5.11027	5.18701	5.26375	5.34363	5.42375	5.50514	5.58785	5.66592	5.65355	5.64117	5.70823	5.82613	5.96625	6.21435	6.46245	6.48048	6.41414	6.31975	6.15757	5.99538	5.7855	5.56744	5.28522	4.91242	4.53962	4.65307	4.77867	4.79859	4.72723	4.65824	4.61111	4.56398	4.48991
	s58	-1.22172	-1.36936	-1.51494	-1.63911	-1.75024	-1.80339	-1.85394	-1.8968	-1.91922	-1.90165	-1.8677	-1.81141	-1.77124	-1.74954	-1.70311	-1.62701	-1.6007	-1.60372	-1.64675	-1.69136	-1.76597	-1.86356	-1.90569	-1.92291	-1.98505	-2.04413	-2.09065	-2.12477	-2.14708	-2.13536	-2.13718	-2.129	-2.17876	-2.16761	-2.10121	-2.06827	-2.06566	-2.06203	-2.05069	-2.01876	-1.94417	-1.91256	-1.9043	-1.80599	-1.69124	-1.66378	-1.61643	-1.46235
	s59	4.08634	4.01764	3.94894	3.82082	3.68345	3.4866	3.26469	3.0438	2.81464	2.54089	2.19379	1.84359	1.51112	1.1842	0.88144	0.592525	0.39434	0.24545	0.201265	0.196345	0.251815	0.349465	0.461475	0.61656	0.793675	0.962355	1.09897	1.20544	1.30553	1.42402	1.53951	1.69316	1.87149	2.05504	2.17627	2.26546	2.39053	2.48015	2.532	2.4667	2.38331	2.39547	2.46563	2.51921	2.54176	2.57597	2.63051	2.66698
	s60	1.47444	1.40145	1.32785	1.27532	1.23447	1.23424	1.2723	1.32498	1.40153	1.50579	1.62149	1.73696	1.84879	1.97673	2.10867	2.23238	2.34554	2.45667	2.57766	2.69535	2.83228	2.95635	3.04299	3.09886	3.13212	3.16857	3.19094	3.18984	3.21887	3.26988	3.30251	3.31789	3.36591	3.37788	3.37433	3.40619	3.44058	3.41303	3.32962	3.25419	3.26805	3.28981	3.26947	3.22205	3.11639	3.05358	3.0881	3.16657
	s61	1.46355	1.46453	1.46552	1.48985	1.52018	1.57037	1.64673	1.7475	1.87855	2.00312	2.06984	2.12968	2.18574	2.24942	2.31094	2.36806	2.47444	2.64037	2.84611	3.09632	3.33601	3.54011	3.72103	3.86705	3.99018	4.09734	4.17138	4.21687	4.20915	4.16868	4.11226	4.03561	3.95762	3.89709	3.83547	3.82542	3.8413	3.84135	3.81662	3.80683	3.82653	3.84341	3.83702	3.83495	3.83068	3.82569	3.85453	3.90497
	s62	-8.19525	-8.18259	-8.17202	-8.15465	-8.09989	-7.97842	-7.76898	-7.4713	-6.96863	-6.36163	-5.78362	-5.19199	-4.38704	-3.56738	-2.79605	-2.09832	-1.60211	-1.15846	-0.70784	-0.426615	-0.253135	-0.310915	-0.48096	-0.870625	-1.3142	-1.79612	-2.27122	-2.66932	-2.98836	-3.23136	-3.2928	-3.30363	-3.29996	-3.26729	-2.90553	-2.41909	-1.97939	-1.59717	-1.29786	-0.999125	-0.7862	-0.957385	-1.11868	-1.07649	-1.17468	-1.3659	-1.51129	-1.71894
	s63	0.295865	0.19117	0.08664	0.033285	-0.02229	-0.09902	-0.18099	-0.250205	-0.300145	-0.207055	-0.138535	-0.077535	-0.019355	0.13219	0.340735	0.73333	1.13556	1.53642	1.93687	2.28084	2.59938	2.92247	3.29022	3.68772	4.05045	4.3086	4.55886	4.6548	4.7747	4.83275	4.79075	4.62225	4.4456	4.38799	4.34214	4.38266	4.43951	4.50777	4.56758	4.51344	4.40897	4.32366	4.27565	4.18365	4.07293	3.98615	3.96969	3.95678
	s64	-0.50607	-0.51358	-0.521095	-0.50217	-0.465931	-0.40843	-0.281755	-0.154625	-0.041515	0.056075	0.1669	0.27897	0.382755	0.454215	0.52142	0.58433	0.632995	0.683395	0.735365	0.77264	0.79625	0.82625	0.815685	0.787445	0.746615	0.69624	0.66465	0.66445	0.65609	0.536775	0.366355	0.235005	0.131965	0.06625	0.01478	-0.06738	-0.11532	-0.12703	-0.111205	-0.101625	-0.015755	0.061485	0.13458	0.296635	0.46059	0.455685	0.40817	0.40913
	s65	-3.30423	-3.251	-3.19775	-3.04844	-2.81463	-2.57657	-2.20741	-1.83826	-1.44161	-1.01154	-0.5943	-0.22702	0.140255	0.564845	0.996315	1.41313	1.78767	2.16221	2.39836	2.56345	2.67736	2.79633	2.91113	2.84713	2.68564	2.52687	2.3413	2.1706	2.1248	2.13163	2.08067	1.89888	1.74011	1.67854	1.65859	1.60335	1.61708	1.62393	1.56788	1.45869	1.58603	1.78772	1.93888	2.11136	2.36165	2.73078	3.0368	3.17778
	s66	3.6627	3.58	3.49729	3.38022	3.20655	3.03288	2.91526	2.81416	2.72744	2.66482	2.6022	2.60329	2.63377	2.65559	2.71215	2.78263	2.90135	3.02947	3.15643	3.27386	3.39988	3.52096	3.71787	3.91928	3.97947	4.01365	4.05276	3.99704	3.8935	3.72016	3.59882	3.48504	3.37134	3.2231	3.12977	3.02479	2.90554	2.75786	2.63762	2.6309	2.69628	2.73896	2.57661	2.61867	2.76097	2.95952	3.01146	2.88686
	s68	-2.91091	-2.98466	-3.05842	-3.08312	-3.1021	-3.07039	-3.02392	-2.93383	-2.82312	-2.67627	-2.48874	-2.25038	-1.96991	-1.69466	-1.42989	-1.14239	-0.78859	-0.4519	-0.11469	0.225235	0.50288	0.756245	0.92029	1.07441	1.25549	1.45027	1.51926	1.54502	1.66254	1.76154	1.72768	1.61326	1.47853	1.24833	1.02164	0.867545	0.72385	0.55757	0.377945	0.23733	0.11265	-0.050765	-0.233685	-0.318325	-0.25888	-0.188205	-0.34783	-0.619795
	s69	4.8651	4.7546	4.6454	4.55729	4.4911	4.49946	4.5346	4.63232	4.71621	4.79755	4.90309	5.01066	5.15423	5.29042	5.45386	5.59992	5.75792	5.92726	6.10562	6.29577	6.47947	6.66387	6.85578	7.0073	7.06325	7.04993	6.95615	6.799	6.62697	6.42556	6.29999	6.18745	6.0663	5.91036	5.85208	5.9231	6.17887	6.33719	6.58251	6.80194	6.8207	6.84021	6.88926	6.90715	6.88734	6.85361	6.81965	6.90282
	s70	-0.1734	-0.21731	-0.261225	-0.082315	0.116845	0.39488	0.688695	0.950565	1.20178	1.34773	1.44104	1.51593	1.57766	1.57211	1.49932	1.42623	1.35272	1.33443	1.42657	1.51535	1.594	1.65891	1.65509	1.65043	1.63647	1.62251	1.56957	1.51662	1.4742	1.43273	1.24699	1.03239	1.41787	2.00337	2.22602	2.26726	2.29578	2.31524	2.26463	2.14395	2.02679	1.91456	1.75402	1.49691	1.23967	0.98203	0.74741	0.627875
	s71	5.24815	5.32137	5.39459	5.50253	5.61961	5.74482	5.87965	6.05203	6.25058	6.44289	6.64926	6.84687	7.07299	7.33267	7.60058	7.85062	8.1375	8.42952	8.77436	9.15229	9.48546	9.78802	10.0171	10.2145	10.3245	10.3942	10.3787	10.3197	10.1573	9.95342	9.76192	9.57578	9.36332	9.01346	8.6636	8.67122	8.71013	8.57925	8.38345	8.56436	8.90948	9.00832	8.92649	8.8709	8.84234	8.77994	8.65573	8.53398
	s72	4.3415	4.38503	4.42858	4.5172	4.66402	4.82951	5.06234	5.35227	5.671	6.00205	6.35828	6.70361	7.05108	7.39465	7.73822	7.98118	8.15829	8.32942	8.4782	8.60793	8.75875	8.86161	8.89325	8.92401	8.96228	8.99596	9.02964	9.10115	9.17749	9.1562	8.97712	8.77972	8.60252	8.40794	8.29645	8.23127	8.10935	7.96776	7.82615	7.86142	7.95121	8.09323	8.2104	8.07258	6.49793	4.93175	5.7827	7.38863
	s73	-5.39633	-5.38039	-5.36444	-5.35086	-5.3421	-5.26094	-5.06909	-4.87275	-4.62817	-4.38359	-4.06682	-3.73002	-3.3901	-3.03146	-2.66298	-2.26669	-1.86985	-1.49073	-1.12055	-0.764865	-0.398885	-0.063865	0.142815	0.332375	0.41785	0.48325	0.46433	0.43932	0.539785	0.76278	0.91785	0.9939	1.06157	1.06922	1.05292	1.0849	1.0129	0.93882	0.734365	0.429745	-0.24631	-1.18803	-1.83153	-2.40819	-3.07653	-2.91649	-2.53319	-2.04641
	s74	3.23527	3.35805	3.48082	3.57229	3.65887	3.85785	4.1017	4.25317	4.34733	4.44689	4.5342	4.64011	4.68372	4.69786	4.62721	4.59964	4.59901	4.55884	4.41068	4.25927	4.19276	4.14073	4.07741	4.08308	4.09061	4.20249	4.3298	4.41169	4.45815	4.5972	4.79868	4.96915	5.14602	5.26227	5.27079	5.37516	5.74383	6.00413	5.77174	5.63039	5.9066	6.15697	6.05297	5.86456	5.80534	5.92362	6.06147	6.13374
	s75	3.00775	3.0612	3.11463	3.14337	3.1569	3.17023	3.18295	3.19565	3.30689	3.43456	3.57246	3.72161	3.88741	4.21128	4.53516	4.58413	4.52313	4.45492	4.37226	4.28961	4.24552	4.20336	3.95976	3.56508	3.19478	2.92807	2.66136	2.37972	2.09456	1.85432	1.67396	1.4927	1.29364	1.09457	0.935215	0.795735	0.68132	0.629555	0.577795	0.490155	0.398745	0.304275	0.20701	0.11252	0.034715	-0.043095	-0.09127	-0.13019
	s76	-1.67381	-2.09583	-2.53463	-3.1353	-3.74043	-4.36764	-5.00767	-5.6764	-6.28427	-6.79132	-7.25326	-7.67806	-7.98987	-8.21172	-8.381	-8.52809	-8.54237	-8.50151	-8.35357	-8.17229	-7.80046	-7.38061	-6.94027	-6.51138	-6.09975	-5.69286	-5.30566	-4.93243	-4.49463	-4.06138	-3.72414	-3.52233	-3.33532	-3.00447	-2.6774	-2.69303	-2.7498	-2.62655	-2.66162	-2.88497	-2.64942	-2.05488	-1.72601	-1.68	-1.69619	-1.55326	-1.37633	-1.27336
	s77	-0.11103	-0.33632	-0.551355	-0.67671	-0.80733	-0.946295	-1.07897	-1.15101	-1.19446	-1.16383	-1.12837	-1.04049	-0.90243	-0.63688	-0.40606	-0.194015	-0.00084	0.194315	0.548175	0.785175	0.94904	1.22412	1.58197	1.93621	2.3311	2.90341	3.51082	3.97795	4.40598	4.93126	5.455	5.94667	6.41585	6.45556	6.49358	6.78825	7.03154	6.49859	6.01814	5.9221	5.81972	5.97796	6.15545	5.55546	4.92948	6.18311	7.63376	7.87746
	s78	8.5544	8.53844	8.52248	8.48575	8.46821	8.64713	8.97643	9.19415	9.30399	9.45585	9.68472	9.88551	9.98823	10.0701	9.94718	9.81281	9.78497	9.7879	9.792	9.80293	9.80577	9.79684	9.78612	9.7552	9.73156	9.7447	9.7324	9.70115	9.6449	9.52309	9.43135	9.36758	9.2966	9.2288	9.21745	9.39262	9.54155	9.5489	9.54647	9.54404	10.0124	10.4832	10.8317	11.035	10.9904	9.65776	8.34627	8.78835
	s79	3.07312	3.09999	3.12684	3.13047	3.10403	3.07759	3.09375	3.11617	3.13996	3.16682	3.19368	3.27159	3.3671	3.46576	3.57877	3.69179	3.75506	3.78724	3.82205	3.90571	3.98936	4.01494	3.97942	3.94389	3.9284	3.91458	3.85067	3.69733	3.54399	3.54567	3.58735	3.64245	3.74228	3.84212	3.95105	4.06452	4.1445	3.93153	3.71855	3.65783	3.72763	3.79744	3.95438	4.11361	4.24882	4.3495	4.45017	4.34894
	s80	3.60186	3.59053	3.5792	3.7386	3.93011	4.16532	4.41899	4.64696	4.86357	5.10809	5.40078	5.65813	5.77095	5.88457	6.05438	6.22326	6.33711	6.44351	6.52257	6.58294	6.65304	6.68396	6.63087	6.52193	6.40025	6.19244	6.08776	6.13604	6.12195	5.98376	5.93266	6.3284	6.78414	6.77241	6.68906	6.68023	6.56863	6.42268	6.37026	6.41786	6.51685	6.50367	6.40505	6.3072	6.18121	6.06318	5.99784	5.89536
	s81	-0.19955	-0.497835	-0.80149	-1.16031	-1.51852	-1.81696	-2.10222	-2.38618	-2.67218	-2.95497	-3.22039	-3.45301	-3.66073	-3.84499	-4.02245	-4.16361	-4.27381	-4.3339	-4.36442	-4.11953	-3.73133	-3.39624	-3.1406	-2.88241	-2.60813	-2.30514	-2.02516	-1.74165	-1.24903	-0.71842	-0.35838	-0.01453	0.20943	0.436845	0.69117	0.88071	0.97646	0.98289	0.890575	0.82954	0.703475	0.629505	0.609785	0.531205	0.44191	0.417995	0.416365	0.38468
	s82	4.78096	4.70822	4.64109	4.66032	4.69778	4.84887	5.00664	5.2714	5.55854	5.86022	6.13481	6.37558	6.5759	6.75779	6.90319	7.01325	7.098	7.16465	7.26784	7.35097	7.42615	7.43613	7.38999	7.30757	7.18391	7.06308	7.03017	7.03081	7.13964	7.36453	7.75974	8.20949	8.86801	9.36567	9.51927	9.71447	10.0599	10.5356	10.8375	11.0363	11.5949	11.9923	11.8085	11.6387	11.6428	11.6014	11.5683	11.6571
	s83	1.47444	1.40145	1.32785	1.27532	1.23447	1.23424	1.2723	1.32498	1.40153	1.50579	1.62149	1.73696	1.84879	1.97673	2.10867	2.23238	2.34554	2.45667	2.57766	2.69535	2.83228	2.95635	3.04299	3.09886	3.13212	3.16857	3.19094	3.18984	3.21887	3.26988	3.30251	3.31789	3.36591	3.37788	3.37433	3.40619	3.44058	3.41303	3.32962	3.25419	3.26805	3.28981	3.26947	3.22205	3.11639	3.05358	3.0881	3.16657
[truncated: 53 more columns]

## Sheet: Surface02 Concrete
Hip joint angle
X轴	100%Gait cycle	1	2	3	4	5	6	7	8	9	10	11	12	13	14	15	16	17	18	19	20	21	22	23	24	25	26	27	28	29	30	31	32	33	34	35	36	37	38	39	40	41	42	43	44	45	46	47	48
	s25	31.7693	31.6308	31.4922	31.3294	31.1629	31.003	30.8432	30.707	30.5873	30.4878	30.4107	30.3452	30.2899	30.242	30.2194	30.19	30.1168	30.0099	29.8226	29.611	29.3396	29.0039	28.6512	28.2721	27.9196	27.5341	27.1427	26.8014	26.4533	26.1386	25.8242	25.5281	25.2461	24.9441	24.5717	24.1698	23.7013	23.2101	22.745	22.2794	21.7335	21.1588	20.5613	19.9455	19.3351	18.7377	18.1399	17.5418
	s49	49.1961	48.9841	48.7714	48.5517	48.3313	48.1198	47.919	47.7488	47.5909	47.4329	47.2822	47.1413	47.0048	46.8659	46.702	46.5173	46.3194	46.1102	45.8831	45.6416	45.3876	45.1163	44.8486	44.5762	44.304	44.0483	43.7959	43.5397	43.2693	43	42.7321	42.4453	42.1421	41.815	41.4703	41.1041	40.7134	40.3046	39.8907	39.4768	39.0279	38.5491	38.0537	37.5394	37.0102	36.467	35.906	35.327
	s52	67.0742	66.9262	66.7782	66.6151	66.4425	66.2764	66.1387	66.001	65.8468	65.6917	65.5832	65.5371	65.4841	65.3498	65.212	65.0916	64.9929	64.8969	64.7799	64.6608	64.5421	64.4606	64.4424	64.6328	64.8514	65.1801	65.5023	65.8262	66.0752	66.2739	66.3274	66.3471	66.2044	65.924	65.6403	65.4027	65.1491	64.8439	64.5508	64.2081	63.7285	63.2277	62.7338	62.2547	61.737	61.155	60.5368	59.8974
	s56	41.9005	41.6289	41.3573	41.0575	40.7517	40.4579	40.1704	39.8906	39.6191	39.3589	39.1244	38.8926	38.678	38.4635	38.226	37.9874	37.7833	37.5888	37.3882	37.1838	36.9521	36.6852	36.4166	36.1439	35.8725	35.6157	35.3588	35.1276	34.8989	34.6469	34.3867	34.1277	33.8695	33.6267	33.408	33.1543	32.7748	32.3955	32.0205	31.6454	31.1375	30.6097	30.0647	29.5122	28.9366	28.3399	27.77	27.2503
	s57	34.9385	34.8522	34.7659	34.689	34.61	34.532	34.4454	34.3747	34.318	34.2709	34.2369	34.1989	34.1439	34.0549	33.9339	33.7732	33.5552	33.3341	33.0588	32.7824	32.3249	31.8494	31.3222	30.7532	30.1623	29.594	29.0534	28.6188	28.2731	28.114	27.9701	27.6517	27.4935	27.3341	27.09	26.7342	26.3261	25.8151	25.3082	24.8471	24.3979	23.9066	23.3784	22.8771	22.4151	21.9531	21.5094	21.0608
	s58	57.7767	57.4514	57.1187	56.5742	56.0409	55.6698	55.2954	54.8971	54.495	54.0487	53.6104	53.2015	52.7904	52.3434	51.8956	51.4079	50.906	50.3697	49.8392	49.314	48.791	48.3758	47.9833	47.5629	47.2023	47.1564	47.1248	46.9832	46.8267	46.6859	46.6381	46.7255	46.7347	46.6258	46.445	46.2603	46.105	45.9048	45.6775	45.383	45.0401	44.6373	44.2261	43.7511	43.2265	42.6651	42.1049	41.5386
	s59	60.4783	60.3368	60.1952	60.0488	59.9013	59.7397	59.5746	59.4824	59.4201	59.3273	59.2246	59.1202	59.0144	58.8703	58.652	58.4118	58.1121	57.8018	57.4434	57.0974	56.8409	56.5902	56.3211	56.0508	55.7889	55.5317	55.2497	54.9567	54.6386	54.3134	53.9836	53.6398	53.2661	52.8642	52.4401	51.9709	51.4936	50.9994	50.5051	50.0032	49.4819	48.9432	48.4149	47.899	47.3768	46.8455	46.3116	45.751
	s60	66.3656	66.0973	65.829	65.5586	65.2852	64.9741	64.6668	64.4061	64.1501	63.8984	63.6372	63.3508	63.0807	62.8675	62.6502	62.4448	62.2454	61.9905	61.6903	61.3132	60.9129	60.5026	60.1081	59.7312	59.3616	59.0761	58.862	58.4761	57.8889	57.4731	57.3018	57.0789	56.7354	56.3448	55.8984	55.4503	55.0082	54.5941	54.278	54.0062	53.8066	53.6121	53.3779	53.0916	52.7316	52.3686	51.7806	51.1927
	s61	45.039	44.8497	44.6604	44.4539	44.2249	43.9959	43.7795	43.5649	43.3609	43.1805	43.0002	42.8543	42.7203	42.5819	42.4235	42.265	42.0539	41.8099	41.5581	41.163	40.7679	40.3286	39.843	39.3574	38.855	38.3511	37.8683	37.4232	36.9781	36.6314	36.31	35.9914	35.6819	35.3723	35.0961	34.8366	34.5799	34.3483	34.1166	33.8188	33.4645	33.1101	32.7815	32.4536	32.1165	31.7662	31.4159	31.0597
	s62	45.5964	45.2812	44.9563	44.5652	44.2077	43.9833	43.7901	43.6457	43.5329	43.4572	43.4241	43.4372	43.4784	43.5194	43.5251	43.4609	43.2564	43.0195	42.7521	42.4255	42.0074	41.6022	41.2104	40.7916	40.3664	39.9736	39.6398	39.3293	39.0395	38.7496	38.4648	38.1884	37.8991	37.6037	37.2949	36.9798	36.7028	36.4183	36.0466	35.6441	35.1787	34.6585	34.0839	33.4365	32.7234	31.9613	31.1755	30.3392
	s63	61.8241	61.4434	61.0626	60.6502	60.2379	59.7992	59.3605	59.0545	58.7484	58.4494	58.1505	57.8641	57.5778	57.3251	57.0725	56.8575	56.6426	56.4646	56.2867	56.2113	56.136	55.9902	55.8444	55.6391	55.4338	55.0926	54.7515	54.3009	53.8503	53.3564	52.8626	52.3388	51.8151	51.0699	50.3248	49.427	48.5293	47.6517	46.7742	46.0875	45.4007	44.6595	43.9184	43.2324	42.5465	41.8359	41.1252	40.4437
	s64	51.886	51.6141	51.3422	51.1082	50.8798	50.6888	50.5106	50.3555	50.2146	50.084	49.9642	49.8416	49.7142	49.5728	49.3853	49.1887	48.9162	48.6437	48.3246	48.0045	47.677	47.3483	47.0476	46.7576	46.5138	46.3012	46.0971	45.9025	45.6937	45.4572	45.21	44.9232	44.6277	44.2392	43.8506	43.3861	42.9182	42.3865	41.8417	41.2338	40.5992	39.9382	39.2576	38.5596	37.8402	37.1169	36.3852	35.6524
	s65	61.3282	61.2179	61.1075	60.9855	60.8617	60.7376	60.6285	60.526	60.4254	60.3233	60.2018	60.0914	60.1056	60.1283	59.8701	59.59	59.3908	59.174	58.9813	58.8068	58.5969	58.3568	58.1553	58.0231	57.9206	57.8753	57.8133	57.6046	57.3768	57.0135	56.6278	56.2933	55.983	55.635	55.2365	54.8339	54.4055	53.9768	53.5126	53.0414	52.5369	52.0293	51.5373	51.0849	50.6495	50.206	49.7328	49.203
	s66	35.3154	35.0206	34.7259	34.4271	34.1218	33.8166	33.5214	33.2289	32.9705	32.7481	32.5258	32.3814	32.2405	32.1227	32.0304	31.9381	31.8975	31.8515	31.8172	31.8683	31.9194	31.9319	31.9714	31.9459	31.8006	31.6508	31.423	31.1882	30.9251	30.5737	30.2067	29.8028	29.3648	28.9115	28.4284	27.9379	27.3738	26.7109	26.0624	25.424	24.782	24.1328	23.4808	22.8378	22.2124	21.5993	20.9838	20.3837
	s68	41.2265	41.0719	40.9174	40.7938	40.6818	40.6033	40.5752	40.5449	40.512	40.4826	40.4662	40.4361	40.4002	40.3705	40.3055	40.2042	40.0899	39.955	39.7795	39.5588	39.298	39.012	38.7059	38.4014	38.0975	37.7558	37.3982	37.0743	36.7751	36.5129	36.2963	36.0757	35.7736	35.4714	35.0961	34.6843	34.2921	33.9445	33.6051	33.3347	33.0685	32.7354	32.3903	31.9981	31.547	31.0977	30.6238	30.125
	s69	44.9535	44.8164	44.6788	44.519	44.3604	44.2289	44.0984	44.0083	43.9306	43.8646	43.7959	43.7132	43.6377	43.5975	43.5501	43.4858	43.4477	43.4223	43.3697	43.3044	43.2735	43.2275	43.1482	43.0572	42.9371	42.8145	42.7014	42.62	42.3948	42.0858	41.7324	41.3545	40.972	40.5964	40.1632	39.7012	39.211	38.7024	38.182	37.6502	37.0572	36.419	35.8242	35.2555	34.669	34.0945	33.5361	32.9639
	s70	56.1996	55.8481	55.4965	55.2167	54.9351	54.7016	54.4841	54.3215	54.154	53.9665	53.7895	53.6304	53.4833	53.3193	53.1451	52.9523	52.7252	52.6628	52.637	52.6805	52.7839	52.9383	53.1331	53.2528	53.377	53.4667	53.5353	53.5008	53.407	53.1816	52.8664	52.5274	52.1667	51.7134	51.2665	50.8839	50.4459	49.9994	49.5732	49.0064	48.4225	47.9522	47.4843	46.975	46.4654	45.9669	45.4632	44.881
	s71	43.5499	43.2364	42.9228	42.5989	42.2686	41.9379	41.6085	41.28	41.0031	40.7348	40.4863	40.2556	40.0321	39.8569	39.6907	39.5256	39.361	39.1788	38.9881	38.7817	38.5497	38.3148	38.0646	37.768	37.4393	37.1336	36.8567	36.5893	36.3235	36.0995	35.8889	35.6624	35.424	35.15	34.8479	34.4852	34.1382	33.8064	33.4419	33.0631	32.5818	32.0834	31.5904	31.0581	30.5237	30.0005	29.4841	28.8305
	s72	51.325	51.2719	51.2188	51.159	51.0962	51.0453	50.9917	50.9427	50.8897	50.8602	50.8166	50.7676	50.7519	50.7153	50.6512	50.5404	50.4023	50.2154	50.0095	49.8087	49.6167	49.3681	49.12	48.8326	48.5271	48.2203	47.9121	47.5846	47.2452	46.9145	46.6155	46.3181	46.0659	45.8271	45.6153	45.3763	45.0394	44.6804	44.3389	43.9874	43.6106	43.2047	42.7905	42.3369	41.8294	41.2751	40.6733	40.0959
	s73	51.8621	51.7556	51.6491	51.5022	51.3333	51.1761	51.0489	50.9215	50.7876	50.6534	50.5146	50.3777	50.2424	50.0894	49.9322	49.6675	49.3942	49.0766	48.7033	48.3049	47.8135	47.3191	46.8347	46.3613	45.9136	45.5252	45.1718	44.8773	44.5904	44.3699	44.1709	43.9702	43.7736	43.5935	43.3812	43.1396	42.8839	42.6447	42.3173	41.9858	41.653	41.2547	40.797	40.3203	39.8418	39.2856	38.6705	38.0381
	s74	43.5636	43.4376	43.3116	43.3967	43.4817	43.2735	43.0653	43.1831	43.301	43.2275	43.1539	43.1649	43.1759	43.1164	43.057	42.9651	42.8733	42.7496	42.6259	42.4276	42.2294	41.8213	41.4132	41.0198	40.6263	40.2613	39.8963	39.7233	39.5502	39.264	38.9777	38.5268	38.0759	37.6706	37.2654	36.8925	36.5197	36.15	35.7803	35.4074	35.0346	34.6718	34.3091	33.879	33.4489	32.9699	32.4909	31.9922
	s75	40.4788	40.1324	39.7861	39.4226	39.0491	38.6678	38.2588	37.8499	37.4852	37.1262	36.7864	36.4635	36.1535	35.8954	35.6354	35.354	35.0806	34.8921	34.7697	34.6478	34.4721	34.2918	34.1413	34.0307	33.9352	33.8579	33.7772	33.6809	33.5806	33.4353	33.2491	33.0618	32.8391	32.6086	32.3499	32.0679	31.6642	31.2226	30.7932	30.3339	29.8471	29.3109	28.7499	28.1523	27.5267	26.8854	26.2211	25.5638
	s76	66.3258	65.9698	65.6137	65.2052	64.7953	64.3537	63.9111	63.4431	62.9736	62.4697	61.96	61.4421	60.9259	60.43	59.9345	59.4205	58.898	58.3144	57.7061	57.0427	56.3563	55.6671	54.9967	54.3233	53.6466	53.0139	52.4107	51.9277	51.5155	51.2163	51.0371	50.9259	50.8369	50.8554	50.8927	50.8803	50.842	50.862	50.8698	50.8701	50.8159	50.6642	50.4232	50.1443	49.8869	49.6524	49.3145	48.9355
	s77	47.3013	47.1041	46.9076	46.7316	46.5629	46.4815	46.4076	46.3902	46.3838	46.4369	46.4904	46.5453	46.5941	46.6228	46.6292	46.577	46.4814	46.2909	46.0491	45.7135	45.3445	44.9237	44.4621	43.9467	43.4297	42.9111	42.4104	41.9272	41.4818	41.0675	40.6835	40.3207	40.0085	39.7262	39.3992	39.0498	38.7056	38.3634	38.0143	37.6627	37.3045	36.9445	36.5299	36.1038	35.5999	35.0836	34.5392	33.9918
	s78	59.4678	59.4374	59.4071	59.3836	59.3621	59.35	59.3453	59.347	59.3613	59.3723	59.3557	59.3392	59.3274	59.3162	59.254	59.1663	59.0733	58.9738	58.8702	58.7526	58.635	58.5007	58.3663	58.2614	58.1648	58.0565	57.9388	57.7901	57.5793	57.3614	57.086	56.8106	56.4212	56.0175	55.6767	55.3672	55.0521	54.73	54.3999	54.0415	53.6832	53.2968	52.9105	52.5074	52.0996	51.6547	51.1801	50.7098
	s79	27.5654	27.4049	27.2444	27.0986	26.9576	26.8268	26.7045	26.6073	26.5777	26.5524	26.5506	26.5478	26.5097	26.4649	26.4028	26.3164	26.2064	26.0235	25.8363	25.6135	25.3861	25.1272	24.8915	24.6129	24.347	24.0676	23.7587	23.4598	23.2267	23.0078	22.7397	22.4412	22.1562	21.8716	21.5632	21.1773	20.7946	20.424	20.0532	19.6813	19.3083	18.8951	18.4638	18.0298	17.5709	17.1133	16.6539	16.1828
	s80	38.6846	38.4392	38.1939	37.9532	37.7123	37.4962	37.2846	37.1278	37.01	36.8964	36.7757	36.6174	36.4086	36.1857	35.916	35.6431	35.3427	35.0406	34.7427	34.4349	34.1174	33.8068	33.4743	33.1301	32.7981	32.4723	32.1119	31.7561	31.4041	31.0296	30.6322	30.2145	29.8034	29.413	29.0374	28.6563	28.2643	27.8703	27.5005	27.1397	26.76	26.3566	25.9335	25.4928	25.0367	24.5513	24.0379	23.4593
	s81	46.7186	46.5739	46.4234	46.2152	46.005	45.812	45.6174	45.3767	45.1018	44.8338	44.585	44.3252	44.0419	43.7498	43.4251	43.0527	42.6349	42.1624	41.6854	41.2181	40.7495	40.2867	39.8847	39.6076	39.3883	39.2425	39.1396	39.0735	39.0042	38.9317	38.7772	38.6077	38.3798	38.1371	37.9079	37.642	37.3374	36.9915	36.6145	36.2226	35.7215	35.1618	34.6245	34.0891	33.4921	32.821	32.173	31.5653
	s82	51.5711	51.2831	51.0018	50.7458	50.5192	50.3457	50.194	50.062	49.982	49.9102	49.8355	49.7318	49.6119	49.4787	49.334	49.1865	49.0544	48.8987	48.776	48.6578	48.5567	48.4522	48.3125	48.1602	47.9971	47.8562	47.7387	47.5571	47.3313	47.1366	46.915	46.5167	46.0809	45.6027	45.1667	44.7382	44.2055	43.5793	42.9382	42.3188	41.6973	41.0765	40.4336	39.7236	39.0472	38.4284	37.7971	37.1654
	s83	54.6022	54.407	54.2075	53.9962	53.7582	53.4985	53.3296	53.1763	52.9947	52.8394	52.7275	52.6234	52.5235	52.4612	52.4006	52.3358	52.3293	52.3852	52.3183	52.2172	52.2502	52.2893	52.342	52.2822	52.1431	51.8118	51.4355	50.9696	50.4803	49.9579	49.4479	48.9433	48.4237	47.8845	47.2856	46.7336	46.2255	45.6062	44.9702	44.4992	43.9548	43.2712	42.4865	41.64	40.8633	40.1119	39.4433	38.6673
Y轴	100%Gait cycle
	s25	2.68971	2.72437	2.75903	2.78658	2.81217	2.86971	2.94023	3.02359	3.11158	3.21851	3.33869	3.48171	3.64161	3.79141	3.93041	4.06552	4.20378	4.3439	4.47731	4.60764	4.7363	4.86212	4.98977	5.09923	5.19203	5.32676	5.40658	5.46673	5.47427	5.47966	5.43646	5.35583	5.22478	5.08195	4.94604	4.8013	4.59654	4.38361	4.15388	3.92742	3.6941	3.46185	3.21857	2.96916	2.71414	2.46145	2.20938	1.95854
	s49	-1.22281	-1.26145	-1.30011	-1.33465	-1.36916	-1.39784	-1.42678	-1.44915	-1.46191	-1.4629	-1.45586	-1.45034	-1.44773	-1.42926	-1.38692	-1.33292	-1.28308	1.01173	1.25032	1.47563	1.66112	1.62278	1.74528	1.86959	2.01935	2.17034	2.30715	2.43912	2.57015	2.71638	2.89986	3.08995	3.27479	3.46414	3.68521	3.95386	4.16395	4.34523	4.51288	4.66148	4.78813	4.90313	5.01616	5.07465	5.11422	5.13563	5.14215	5.13982
	s52	-0.42002	-0.264245	-0.108475	0.06459	0.249675	0.438	0.64435	0.850695	1.06015	1.27235	1.51748	1.80887	2.09714	2.38844	2.68766	2.99844	3.31396	3.64086	3.95996	4.27664	4.50816	4.71398	4.9227	5.19358	5.46791	5.78761	6.12697	6.49746	6.89231	7.2977	7.72999	8.16721	8.59019	8.96771	9.32038	9.51398	9.65483	9.76955	9.9448	10.092	9.98221	9.82629	9.74338	9.75285	9.73423	9.56044	9.34558	9.11058
	s56	6.10722	6.1124	6.11759	6.11675	6.11465	6.13384	6.1644	6.20777	6.2651	6.33009	6.41258	6.50207	6.63821	6.77435	6.90449	7.03433	7.16459	7.29495	7.4116	7.51943	7.63262	7.75279	7.85911	7.92615	7.99381	8.06776	8.14172	8.14534	8.14226	8.14474	8.14919	8.14882	8.14475	8.144	8.14842	8.15171	8.15095	8.14885	8.11722	8.08559	8.05221	8.01854	7.95554	7.8797	7.78815	7.68222	7.54846	7.36257
	s57	6.0926	6.15363	6.21467	6.2771	6.34396	6.42226	6.51198	6.61307	6.73379	6.85554	6.97035	7.08555	7.2187	7.40539	7.58381	7.72539	7.86454	8.01025	8.11997	8.22861	8.32228	8.41564	8.51313	8.6042	8.67251	8.73301	8.79908	8.9077	9.01161	9.08465	9.15218	9.22363	9.26622	9.30485	9.33393	9.3528	9.35604	9.28424	9.20491	9.09589	8.97981	8.83782	8.67394	8.51548	8.36077	8.2011	8.04151	7.87811
	s58	-0.39771	-0.53307	-0.67139	-0.86469	-1.04805	-1.08261	-1.11179	-1.0405	-0.972395	-0.94158	-0.90012	-0.79673	-0.68865	-0.549185	-0.402805	-0.20726	-0.008515	0.210225	0.44071	0.72499	1.0123	1.34403	1.67942	1.97869	2.28498	2.75812	3.22017	3.54454	3.85344	4.0946	4.37439	4.67382	4.8936	5.0435	5.12551	5.09878	5.06027	4.96787	4.82531	4.60307	4.38087	4.12735	3.84041	3.5298	3.2538	2.98494	2.68763	2.36154
	s59	3.74739	3.80748	3.86755	3.92039	3.97203	4.07773	4.19723	4.31506	4.43037	4.56949	4.72518	4.87727	5.02681	5.18159	5.34365	5.50016	5.64383	5.78456	5.93123	6.08463	6.25931	6.43285	6.60604	6.78124	6.95312	7.12732	7.25653	7.36966	7.4644	7.54909	7.58846	7.58852	7.57798	7.55499	7.51746	7.44303	7.35923	7.25351	7.14156	7.02149	6.89203	6.72868	6.54943	6.38567	6.23454	6.07848	5.92906	5.79234
	s60	-0.82289	-0.64984	-0.477065	-0.31433	-0.15287	-0.000755	0.151935	0.31432	0.477735	0.63157	0.778585	0.903425	1.03595	1.21375	1.40166	1.60316	1.81158	2.06312	2.32759	2.58866	2.85333	3.11753	3.37475	3.64292	3.93637	4.26537	4.61132	4.90951	5.16575	5.46418	5.79331	6.12155	6.46769	6.78087	7.02482	7.26845	7.50375	7.74633	8.04938	8.32994	8.49345	8.67605	8.88501	9.05872	9.09032	9.11551	9.10578	9.09371
	s61	7.8394	7.78108	7.72275	7.66605	7.61144	7.55683	7.49677	7.43591	7.37772	7.32551	7.27331	7.23811	7.20879	7.18327	7.17514	7.167	7.15378	7.13738	7.12153	7.116	7.11048	7.08541	7.03978	6.99415	6.97894	6.96626	6.96811	6.9959	7.02368	7.08644	7.15823	7.22819	7.29208	7.35597	7.36744	7.35271	7.34102	7.35598	7.37094	7.3298	7.24057	7.15135	7.01829	6.88408	6.73661	6.5701	6.40359	6.19128
	s62	3.45546	3.56758	3.68684	3.85582	4.04598	4.29514	4.53463	4.75265	4.98643	5.23584	5.45916	5.6864	5.91946	6.15029	6.4204	6.68891	6.92731	7.15885	7.36049	7.55757	7.77983	7.99889	8.22336	8.4052	8.53717	8.64218	8.72442	8.75491	8.71734	8.66522	8.61709	8.5543	8.44781	8.34386	8.23481	8.10253	7.92391	7.73986	7.54115	7.33183	7.10456	6.87573	6.63893	6.37892	6.10126	5.84736	5.60243	5.31769
	s63	5.75096	5.82136	5.89177	5.90641	5.92105	5.84898	5.77691	5.9081	6.03928	6.2519	6.46451	6.6853	6.90609	7.15763	7.40916	7.68981	7.97046	8.25224	8.53401	8.78322	9.03242	9.31743	9.60245	9.82741	10.0524	10.2551	10.4577	10.5716	10.6854	10.7269	10.7685	10.7442	10.7199	10.5571	10.3943	10.261	10.1277	9.9115	9.69528	9.40519	9.1151	8.88654	8.65798	8.37838	8.0988	7.87064	7.64247	7.37633
	s64	4.97081	5.0049	5.03899	5.09488	5.15398	5.22244	5.29413	5.35975	5.42162	5.49294	5.57412	5.6591	5.7508	5.83635	5.90182	5.96787	6.0389	6.10991	6.17765	6.24529	6.30387	6.36086	6.41282	6.46286	6.50322	6.53704	6.55803	6.56447	6.57238	6.58318	6.58626	6.56076	6.53346	6.48684	6.44023	6.35438	6.26678	6.13272	5.98912	5.80645	5.60719	5.3941	5.17079	4.93389	4.68018	4.43199	4.1955	3.95412
	s65	3.92145	3.94733	3.9732	4.04689	4.13498	4.25059	4.4012	4.56492	4.75748	4.95958	5.1959	5.43107	5.61819	5.79793	6.09141	6.3952	6.66155	6.92352	7.19733	7.46737	7.70804	7.92929	8.13982	8.35202	8.55069	8.75413	8.93517	9.07321	9.21412	9.39129	9.56749	9.71185	9.84609	9.93824	9.96772	9.98923	9.97275	9.95556	9.91069	9.86258	9.75562	9.62641	9.49893	9.38481	9.27935	9.16857	9.03758	8.87213
	s66	4.46349	4.34748	4.23149	4.14135	4.07707	4.01277	4.00242	3.99589	4.01326	4.06203	4.11081	4.21845	4.33352	4.44388	4.55985	4.67582	4.86623	5.07364	5.29318	5.52959	5.766	5.95779	6.14747	6.30658	6.43032	6.55366	6.63513	6.69419	6.73531	6.71676	6.68743	6.58333	6.437	6.29289	6.12986	5.95625	5.80157	5.62702	5.4508	5.27299	5.09519	4.897	4.70563	4.51382	4.32797	4.15156	3.93944	3.71203
	s68	0.345065	0.39646	0.447855	0.543305	0.65367	0.779775	0.931515	1.08171	1.23607	1.39237	1.54659	1.69197	1.82615	1.96198	2.06098	2.12904	2.2013	2.28929	2.38661	2.48698	2.58655	2.68514	2.74669	2.77854	2.81418	2.83216	2.82131	2.81429	2.80587	2.7614	2.65853	2.55579	2.41709	2.27358	2.12464	1.97298	1.82046	1.65703	1.49104	1.3152	1.13925	0.96419	0.786425	0.62178	0.46621	0.2959	0.119285	-0.038675
	s69	-0.875425	-0.747265	-0.619075	-0.49484	-0.36993	-0.2001	-0.01878	0.19335	0.403045	0.62375	0.856485	1.11756	1.37684	1.62243	1.86214	2.0938	2.32154	2.55287	2.78978	3.0362	3.30275	3.57058	3.79371	4.00294	4.17885	4.34624	4.49693	4.61732	4.73144	4.85562	4.96482	5.06867	5.07179	5.02158	4.93155	4.8216	4.66909	4.49358	4.33159	4.16889	3.95314	3.72325	3.50915	3.29764	3.11598	2.93174	2.71984	2.51562
	s70	0.70031	0.840585	0.98086	1.25341	1.54025	1.77808	1.99046	2.23262	2.48997	2.73594	2.98287	3.30524	3.63944	3.96279	4.28355	4.58186	4.87343	5.19956	5.55164	5.89061	6.20248	6.48942	6.77353	7.04458	7.2557	7.38188	7.50181	7.52597	7.49561	7.39956	7.2299	7.00587	6.75051	6.50382	6.22697	5.96499	5.71563	5.55555	5.40168	5.12467	4.87415	4.78172	4.68936	4.53962	4.38577	4.20661	4.02086	3.7196
	s71	5.84317	5.82871	5.81424	5.78134	5.73886	5.7105	5.71136	5.71356	5.78817	5.86984	5.96849	6.08774	6.22147	6.42306	6.6342	6.82367	7.01002	7.19244	7.3781	7.54751	7.6859	7.81408	7.88391	7.94125	8.01558	8.06373	8.06973	8.04885	8.04723	8.08087	8.12393	8.1082	8.06096	7.99451	7.94243	7.89532	7.85358	7.80387	7.7371	7.66878	7.51473	7.34	7.22161	7.15718	7.09164	6.99942	6.90346	6.58085
	s72	3.33792	3.36425	3.39109	3.42484	3.46411	3.53233	3.61237	3.70837	3.81608	3.93472	4.06242	4.20306	4.34891	4.50601	4.67051	4.84255	5.01778	5.28271	5.47554	5.66728	5.85659	6.03625	6.21845	6.38432	6.5422	6.69528	6.83398	6.94005	7.03115	7.10704	7.17014	7.21405	7.23526	7.23053	7.20753	7.16736	7.11281	7.04432	6.96438	6.86634	6.7397	6.60948	6.47469	6.33288	6.18298	6.02024	5.84696	5.65384
	s73	7.82055	7.75289	7.68522	7.62007	7.55917	7.52691	7.55823	7.58983	7.63687	7.68455	7.74374	7.81623	7.89956	8.01359	8.12881	8.26786	8.40661	8.54503	8.69465	8.85745	9.06523	9.27678	9.51741	9.75473	9.96937	10.1833	10.4127	10.6646	10.9168	11.1648	11.4055	11.634	11.7847	11.9036	11.9449	11.9611	11.9223	11.8663	11.7773	11.6655	11.5272	11.3487	11.1606	10.9789	10.8009	10.6209	10.4151	10.2179
	s74	9.45636	9.47204	9.48772	9.38958	9.29144	9.48264	9.67384	9.77515	9.87646	10.0548	10.2332	10.2798	10.3264	10.4442	10.562	10.654	10.7461	10.8632	10.9804	11.1224	11.2645	11.4148	11.5651	11.5732	11.5812	11.5262	11.4712	11.2582	11.0452	10.7526	10.4599	10.2407	10.0214	9.63721	9.25296	8.91707	8.58119	8.33028	8.07937	7.87298	7.6666	7.48421	7.30182	7.17821	7.05459	6.87252	6.69046	6.52279
	s75	4.45638	4.30488	4.15337	4.02566	3.9112	3.80242	3.71141	3.62034	3.49985	3.37466	3.28299	3.21507	3.1419	3.03785	2.93341	2.86693	2.81889	2.8045	2.79332	2.76456	2.71675	2.67042	2.65729	2.65822	2.64814	2.60728	2.56808	2.52783	2.48438	2.40965	2.32452	2.23827	2.14896	2.07093	2.00865	1.95372	1.94046	1.90536	1.86567	1.82238	1.77608	1.73219	1.68565	1.59225	1.5029	1.37548	1.25276	1.10995
	s76	-1.61834	-1.70539	-1.79245	-1.85093	-1.90922	-1.94175	-1.97283	-1.9943	-2.01485	-2.00026	-1.98013	-1.91968	-1.85718	-1.76385	-1.66807	-1.49764	-1.31902	-1.11409	-0.900235	-0.634635	-0.357695	-0.056775	0.25134	0.581225	0.915545	1.2355	1.54245	1.79408	2.02268	2.22168	2.39525	2.51639	2.62815	2.69087	2.77119	2.8279	2.90124	2.98806	3.04692	3.07479	3.08889	3.17727	3.30273	3.41625	3.4151	3.34853	3.31095	3.25395
	s77	-1.90491	-1.77943	-1.65322	-1.50894	-1.3599	-1.15461	-0.94104	-0.66538	-0.38635	-0.08923	0.21181	0.528905	0.850945	1.18908	1.53736	1.91248	2.29401	2.68958	3.07938	3.45863	3.83304	4.19998	4.5469	4.86747	5.18647	5.50371	5.80112	6.07946	6.31919	6.52717	6.68242	6.80076	6.89738	6.98109	7.0403	7.08724	7.10446	7.1093	7.06525	7.0045	6.88338	6.74567	6.57863	6.4053	6.21324	6.01821	5.87853	5.74487
	s78	7.4658	7.53967	7.61353	7.71084	7.81485	7.9264	8.04396	8.16887	8.30845	8.44796	8.58684	8.72571	8.8681	9.01094	9.14636	9.27807	9.40854	9.53744	9.6668	9.79772	9.92863	10.0489	10.1691	10.2888	10.4083	10.5323	10.6601	10.7824	10.894	11.0062	11.1235	11.2409	11.343	11.4431	11.5132	11.5682	11.615	11.6516	11.683	11.6961	11.7093	11.6845	11.6598	11.6211	11.5784	11.5059	11.4093	11.3286
	s79	5.67863	5.71122	5.74381	5.78692	5.83374	5.90458	5.99688	6.09516	6.20666	6.3193	6.45841	6.59924	6.75734	6.91625	7.08265	7.25369	7.42514	7.60993	7.78913	7.96039	8.13423	8.27741	8.41487	8.5162	8.60642	8.6685	8.69407	8.70403	8.67885	8.65389	8.60984	8.52628	8.43962	8.33671	8.22176	8.09295	7.96572	7.81895	7.65437	7.45962	7.24249	7.0341	6.82294	6.58665	6.34375	6.09643	5.84294	5.58293
	s80	5.96792	5.85238	5.73684	5.62397	5.51194	5.43315	5.36641	5.31486	5.27379	5.24205	5.22225	5.21389	5.221	5.23123	5.23921	5.23907	5.23743	5.23525	5.21177	5.17646	5.14574	5.13047	5.11383	5.08185	5.03906	4.98925	4.9298	4.84541	4.7455	4.64367	4.53404	4.40515	4.2701	4.14613	4.01422	3.87086	3.73877	3.61605	3.46082	3.28855	3.12319	2.96301	2.78448	2.59206	2.39973	2.21375	2.04162	1.89407
	s81	0.252235	0.26455	0.283335	0.31487	0.36005	0.470525	0.597015	0.762155	0.9554	1.12026	1.28282	1.4719	1.65821	1.80131	1.977	2.22162	2.50415	2.83548	3.13682	3.35911	3.57253	3.77659	3.98692	4.20214	4.42877	4.6762	4.89853	5.09807	5.28465	5.46142	5.57583	5.67891	5.75432	5.83046	5.88706	5.91199	5.89002	5.8137	5.68582	5.53816	5.37318	5.16789	4.93544	4.67026	4.40405	4.17865	3.90161	3.58804
	s82	5.38209	5.52283	5.66692	5.81973	5.96159	6.09218	6.22701	6.3655	6.5339	6.71842	6.92607	7.14605	7.37193	7.59047	7.81407	8.02272	8.22706	8.46131	8.70765	8.96334	9.28131	9.61566	10.0003	10.3803	10.7442	11.0657	11.3374	11.5607	11.7555	11.8999	12.0296	12.1157	12.1821	12.1914	12.1797	12.1211	12.0384	11.9698	11.8649	11.7397	11.6199	11.4622	11.298	11.1443	10.9794	10.8028	10.6239	10.4477
	s83	1.65483	1.75011	1.84575	1.94237	2.05471	2.17983	2.30559	2.43722	2.61855	2.81142	3.02315	3.27873	3.5574	3.88727	4.23136	4.61542	5.03143	5.48168	5.92204	6.35915	6.79303	7.22632	7.6583	8.03003	8.35924	8.60638	8.8321	9.00607	9.15397	9.26494	9.30776	9.31991	9.33612	9.3435	9.32263	9.28634	9.23566	9.08401	8.91442	8.85826	8.77878	8.65498	8.45637	8.21204	8.04032	7.86034	7.60046	7.37227
Z轴	100%Gait cycle
	s25	-0.071635	-0.15688	-0.24213	-0.34325	-0.447235	-0.55916	-0.66988	-0.705005	-0.69484	-0.649005	-0.564345	-0.495645	-0.4161	-0.306415	-0.119405	0.08593	0.26388	0.40701	0.459355	0.46722	0.408265	0.303635	0.14521	-0.030415	-0.20336	-0.419665	-0.613595	-0.793745	-0.93015	-1.0429	-1.07448	-1.06066	-0.98489	-0.92184	-0.94343	-0.92391	-0.65737	-0.387995	-0.37763	-0.403085	-0.255685	-0.056875	0.011015	-0.06446	-0.154515	-0.25807	-0.3697	-0.493775
	s49	-0.901075	-0.999205	-1.09733	-1.26069	-1.43115	-1.60234	-1.77303	-1.89253	-1.97107	-2.02671	-2.06563	-2.1028	-2.12682	-2.11275	-2.05496	-1.96511	-1.86539	4.08338	4.31089	4.53954	4.77162	5.39787	5.36705	5.33941	5.35927	5.38178	5.37599	5.37784	5.42537	5.48067	5.58179	5.71939	5.81407	5.94741	6.07421	6.19191	6.26863	6.33244	6.40944	6.53843	6.64192	6.65599	6.64437	6.61882	6.61475	6.68204	6.76014	6.91986
	s52	0.11161	0.00184	-0.107925	-0.170265	-0.200895	-0.194295	-0.027855	0.13858	0.26645	0.3936	0.689575	1.21471	1.7169	1.91281	2.08738	2.24061	2.4062	2.59828	2.83126	3.06329	3.1971	3.32545	3.57679	4.08823	4.60977	5.11769	5.58939	5.98283	6.30912	6.59495	6.58803	6.48734	6.31778	6.28174	6.20256	5.87628	5.48857	5.02785	4.54441	4.0991	3.93207	3.8024	3.66004	3.49063	3.37207	3.28493	3.21586	3.18116
	s56	1.87208	1.68556	1.49904	1.24056	0.96691	0.74328	0.54633	0.327705	0.085435	-0.16572	-0.43717	-0.71578	-1.04217	-1.36856	-1.73699	-2.10734	-2.43802	-2.75766	-3.04112	-3.30129	-3.51555	-3.67016	-3.79289	-3.82531	-3.84296	-3.70566	-3.56834	-3.46165	-3.35787	-2.97921	-2.50354	-2.07163	-1.67339	-1.50546	-1.69578	-1.82851	-1.75396	-1.71532	-2.46692	-3.21852	-3.31342	-3.30982	-3.40299	-3.53848	-3.53526	-3.4049	-3.34593	-3.42082
	s57	1.46684	1.44068	1.41453	1.45358	1.51445	1.60102	1.73572	1.89749	2.08101	2.2745	2.46737	2.65076	2.84428	3.09424	3.31194	3.53653	3.76211	3.96857	4.1087	4.24822	4.39792	4.55596	4.75023	4.96554	5.19461	5.42634	5.60686	5.70181	5.7432	5.67014	5.59705	5.63842	5.67858	5.65669	5.53385	5.55285	5.60522	5.55516	5.47135	5.29167	5.096	4.98627	4.95543	4.90379	4.77605	4.6391	4.49892	4.38217
	s58	-0.77963	-0.936575	-1.09547	-1.32715	-1.54948	-1.60969	-1.66223	-1.63184	-1.60258	-1.60002	-1.59448	-1.58896	-1.5883	-1.57506	-1.57173	-1.613	-1.64517	-1.64695	-1.64339	-1.61477	-1.58173	-1.46404	-1.34181	-1.26588	-1.19476	-0.90484	-0.607795	-0.41996	-0.25065	-0.14845	0.00978	0.16197	0.241855	0.27283	0.24467	0.1866	0.156235	0.058795	-0.0523	-0.204335	-0.316755	-0.3159	-0.36065	-0.590675	-0.83836	-1.05212	-1.35471	-1.64815
	s59	-0.38164	-0.624425	-0.867205	-1.10008	-1.3303	-1.47656	-1.59872	-1.59692	-1.53569	-1.46371	-1.38129	-1.29607	-1.21644	-1.19434	-1.30326	-1.42892	-1.62814	-1.81646	-1.90216	-1.96667	-1.84089	-1.69447	-1.55445	-1.41169	-1.26993	-1.13251	-0.987775	-0.84773	-0.712485	-0.594765	-0.439885	-0.26702	-0.13568	-0.03592	0.060055	0.16586	0.258575	0.30262	0.32	0.284785	0.235805	0.15805	0.078935	0.079085	0.117845	0.09665	0.012525	0.02614
	s60	1.04498	0.959728	0.875616	0.808185	0.746501	0.687822	0.656812	0.687696	0.745975	0.80216	0.878632	0.977494	1.06414	1.14014	1.22562	1.3372	1.45193	1.78515	1.90407	2.02932	2.16355	2.30256	2.40876	2.51701	2.62306	2.72419	2.81303	2.90105	2.98004	3.04726	3.11475	3.18861	3.22611	3.25531	3.30198	3.36096	3.42538	3.47508	3.47602	3.35319	3.28743	3.32106	3.3861	3.42095	3.40321	3.38598	3.35842	3.31311
	s61	1.6485	1.46215	1.2758	1.11373	0.98309	0.85245	0.7502	0.65213	0.58872	0.60333	0.61794	0.70415	0.81505	0.92521	1.03204	1.13887	1.30269	1.50213	1.70109	1.89117	2.08126	2.31785	2.60338	2.88892	3.03881	3.17739	3.32168	3.47614	3.63061	3.65818	3.653	3.66856	3.75323	3.8379	3.84581	3.81535	3.77264	3.62278	3.47291	3.38333	3.3454	3.30748	3.20525	3.10132	2.9817	2.83953	2.69735	2.68831
	s62	1.04498	0.959728	0.875616	0.808185	0.746501	0.687822	0.656812	0.687696	0.745975	0.80216	0.878632	0.977494	1.06414	1.14014	1.22562	1.3372	1.45193	1.78515	1.90407	2.02932	2.16355	2.30256	2.40876	2.51701	2.62306	2.72419	2.81303	2.90105	2.98004	3.04726	3.11475	3.18861	3.22611	3.25531	3.30198	3.36096	3.42538	3.47508	3.47602	3.35319	3.28743	3.32106	3.3861	3.42095	3.40321	3.38598	3.35842	3.31311
	s63	5.02074	5.06649	5.11222	5.00145	4.89066	4.6585	4.42633	4.27095	4.11557	3.86829	3.62102	3.32416	3.02728	2.78607	2.54487	2.56103	2.57719	2.80723	3.03728	3.40685	3.7764	4.08848	4.40055	4.77932	5.15808	5.37409	5.5901	5.68069	5.77126	5.78791	5.80456	5.8998	5.99505	6.03524	6.07544	6.367	6.65856	7.04423	7.42992	7.08067	6.73142	7.00711	7.28282	6.98908	6.69535	7.03088	7.36641	7.36709
	s64	1.09869	0.988395	0.878085	0.827395	0.78542	0.75093	0.719015	0.6965	0.67984	0.7127	0.79724	0.900715	1.0376	1.18593	1.37173	1.56279	1.79798	2.03318	2.24871	2.46381	2.55355	2.62134	2.72255	2.83653	2.92282	2.99031	3.04359	3.08069	3.11678	3.15083	3.17509	3.1631	3.15419	3.17849	3.2028	3.20577	3.20779	3.17748	3.14054	3.12557	3.11991	3.09143	3.04605	2.99624	2.94093	2.87111	2.77034	2.68728
	s65	-3.00096	-2.88491	-2.76887	-2.54637	-2.28946	-2.01837	-1.73659	-1.44034	-1.11838	-0.79785	-0.462445	-0.14167	0.02965	0.20179	0.686875	1.20192	1.55509	1.84218	2.06622	2.22482	2.31426	2.37019	2.38953	2.44197	2.44143	2.39651	2.38976	2.43535	2.46934	2.40028	2.33453	2.23564	2.11373	2.11083	2.27697	2.42619	2.49114	2.55307	2.71901	2.93008	3.27974	3.53053	3.67175	3.85541	3.99843	3.88151	3.62791	3.37414
	s66	5.5125	5.49606	5.4796	5.38373	5.2004	5.01706	4.96129	4.91419	4.88692	4.87473	4.86254	4.9684	5.08001	5.18218	5.30032	5.41847	5.54101	5.63593	5.67399	5.67912	5.68426	5.54371	5.44243	5.49329	5.71945	5.94754	5.84891	5.63187	5.41908	5.20153	4.98165	4.98027	4.95036	4.84971	4.60964	4.33523	4.35607	4.66847	4.88955	4.94238	4.92926	4.90151	4.86771	4.7823	4.58728	4.3087	4.07001	3.93815
	s68	-1.03784	-1.17797	-1.31811	-1.39861	-1.45697	-1.49754	-1.49202	-1.48634	-1.48982	-1.48802	-1.45143	-1.43695	-1.44336	-1.38796	-1.29135	-1.20108	-1.09217	-0.904895	-0.635855	-0.371445	-0.147095	0.06915	0.27455	0.43902	0.606025	0.75522	0.84971	0.919815	1.0348	1.09482	1.03838	0.988195	0.931875	0.859145	1.25398	1.8826	2.07642	1.65091	1.31662	1.24303	1.16328	1.12932	1.10316	1.02337	0.983695	0.95306	0.92487	0.88125
	s69	4.89026	4.7953	4.70119	4.66001	4.62432	4.6589	4.70748	4.82597	4.9567	5.11679	5.28325	5.43008	5.56241	5.7111	5.82736	5.87266	5.94623	6.05372	6.15988	6.28943	6.46342	6.60628	6.67608	6.70155	6.63694	6.57735	6.649	6.84055	6.7758	6.55221	6.25199	5.93712	5.70221	5.49275	5.35928	5.2638	5.19726	5.1442	5.07399	5.0049	5.2293	5.63047	5.85734	6.00073	6.12315	6.19015	6.31451	6.4698
	s70	-0.000975	-0.01909	-0.03721	0.01036	0.07073	0.07562	0.02636	0.094835	0.269675	0.48437	0.687905	0.8825	1.05365	1.12172	1.1624	1.16867	1.12423	1.12885	1.1504	1.26703	1.44103	1.61088	1.89924	2.07332	2.24522	2.27767	2.29101	2.24148	2.08469	2.10601	2.13101	1.65437	0.971565	0.99539	1.19538	1.12076	1.28852	1.53853	1.55164	1.41677	1.29667	1.17007	1.01663	0.91209	0.81846	0.65431	0.502855	0.49276
	s71	7.82027	7.78525	7.75023	7.67693	7.5838	7.49078	7.39073	7.29127	7.21107	7.12819	7.03866	6.95857	6.91993	6.98319	7.05381	7.10989	7.15489	7.21346	7.29685	7.39296	7.49166	7.57114	7.60191	7.72088	7.78296	7.75826	7.73344	7.78517	7.91047	7.94787	7.88993	7.84987	7.86895	8.03588	8.25789	8.4315	8.55074	8.66321	8.78468	8.91104	8.9772	9.03791	9.15039	9.38118	9.60517	9.63089	9.62566	9.40271
	s72	3.8284	3.84347	3.85854	3.90895	3.95992	4.09757	4.24389	4.47398	4.72121	5.0057	5.39485	5.69407	6.07538	6.36838	6.62505	6.85476	7.05562	7.19238	7.30248	7.43288	7.58919	7.64835	7.66876	7.67469	7.66968	7.6397	7.58789	7.6595	7.8749	8.0579	8.1988	8.36574	8.38538	8.37769	8.3329	8.23856	8.14964	8.18101	8.25812	8.31175	8.25506	8.10609	8.15824	8.26365	8.22283	8.29543	8.52037	8.64317
	s73	-4.64767	-4.70581	-4.76394	-4.84643	-4.94321	-5.01208	-5.01832	-5.02444	-5.00768	-4.98796	-4.89635	-4.75275	-4.58211	-4.35413	-4.12508	-3.83821	-3.53693	-3.22395	-2.92069	-2.64073	-2.46096	-2.28577	-2.09864	-1.88906	-1.66143	-1.43207	-1.19539	-0.86972	-0.530125	-0.284865	-0.10526	0.109855	0.15506	0.17917	0.65579	1.36906	1.895	2.00829	2.14513	1.85444	1.51904	1.46859	1.64325	1.61613	1.5956	1.72848	1.86512	1.98615
	s74	-1.04285	-0.8688	-0.69476	-0.28252	0.12972	0.00487	-0.11998	0.41756	0.9551	1.07588	1.19666	1.53195	1.86724	2.088	2.30876	2.47606	2.64336	2.73328	2.8232	2.79693	2.77066	2.58389	2.39711	2.29863	2.20015	1.99585	1.79154	1.76394	1.73635	1.68846	1.64058	1.68518	1.72978	1.70514	1.68049	1.58731	1.49412	1.65904	1.82396	1.734	1.64403	1.67848	1.71293	1.73686	1.7608	1.70774	1.65469	1.53209
	s75	4.18884	4.21056	4.23227	4.25434	4.27929	4.30262	4.31384	4.32601	4.37904	4.43227	4.52708	4.66334	4.74993	4.72302	4.71394	5.01334	5.28989	5.10959	4.61692	4.13342	4.24036	4.38958	4.32227	3.95798	3.64158	3.39576	3.12785	2.81526	2.49061	2.23888	2.19824	2.0524	1.75227	1.44039	1.10103	0.82918	1.1301	1.46045	1.43226	1.3075	1.16202	1.01731	0.904585	0.852685	0.802545	0.742555	0.63275	0.520285
	s76	-1.82353	-2.22623	-2.62894	-3.16236	-3.69832	-4.28616	-4.87853	-5.46352	-6.04906	-6.56894	-7.0861	-7.53858	-7.98416	-8.32393	-8.64596	-8.72627	-8.76563	-8.49568	-8.16864	-7.66662	-7.13992	-6.64637	-6.17022	-5.69678	-5.21797	-4.64484	-4.00992	-3.46853	-2.96264	-2.42097	-1.90146	-1.41307	-0.82608	-0.57353	-0.390385	0.013355	0.37952	0.64736	0.784605	0.564115	0.181335	0.448485	0.934715	1.32286	1.1787	0.560065	0.15851	-0.27701
	s77	-4.76946	-4.79873	-4.82708	-4.83301	-4.83554	-4.79798	-4.74885	-4.6128	-4.46624	-4.26309	-4.04655	-3.77511	-3.50075	-3.21685	-2.91809	-2.58	-2.22504	-1.83315	-1.4185	-0.96214	-0.50478	-0.045875	0.41545	0.87997	1.3609	1.86028	2.34557	2.81729	3.28104	3.73826	4.26464	4.83942	5.11271	5.207	5.23811	5.23761	4.95167	4.54678	4.30145	4.11073	3.69993	3.22861	3.19194	3.24842	3.39165	3.54868	3.25951	2.92184
	s78	7.23537	7.28286	7.33035	7.34382	7.34757	7.37492	7.42117	7.45838	7.47755	7.49174	7.46608	7.44043	7.3358	7.22131	7.08326	6.93344	6.86896	6.91116	6.96973	7.08552	7.20132	7.34269	7.48406	7.64095	7.80227	7.90824	7.96993	8.00324	7.97983	7.94895	7.85839	7.76782	7.70039	7.63585	7.60391	7.58826	7.62897	7.74015	7.87645	8.10071	8.32498	8.51515	8.70532	8.95288	9.21683	9.43991	9.63032	9.82498
	s79	1.57719	1.57584	1.57449	1.6242	1.68878	1.79089	1.927	2.08953	2.32447	2.56477	2.83907	3.11247	3.35681	3.60541	3.82245	4.01097	4.16686	4.26161	4.357	4.4058	4.44376	4.5765	4.76335	4.91939	5.08383	5.24455	5.32321	5.38866	5.40207	5.40827	5.43919	5.47677	5.42021	5.24732	5.13755	5.18497	5.22071	5.15332	5.04495	4.94541	4.85741	4.91047	4.99161	4.96944	4.87044	4.77037	4.66896	4.56238
	s80	3.47107	3.32133	3.1716	3.15558	3.15644	3.22582	3.32036	3.45774	3.62358	3.73393	3.79704	3.85105	3.8506	3.84288	3.8867	3.94943	4.04655	4.14495	4.25949	4.38098	4.50683	4.65732	4.7549	4.76215	4.79612	4.82991	4.79632	4.76358	4.75478	4.72411	4.70645	4.73697	4.68461	4.5077	4.37204	4.35881	4.34342	4.23763	4.25822	4.37096	4.4597	4.49809	4.47706	4.41911	4.31224	4.18495	4.23142	4.58165
	s81	-0.828595	-1.12139	-1.41187	-1.69097	-1.97261	-2.25942	-2.5371	-2.74232	-2.94075	-3.13048	-3.31676	-3.48109	-3.65324	-3.91283	-4.08371	-4.0751	-3.94812	-3.67748	-3.47798	-3.40871	-3.32768	-3.1803	-3.02127	-2.8255	-2.63505	-2.44832	-2.16326	-1.78432	-1.45066	-1.14311	-0.735335	-0.337045	-0.044185	0.16715	0.309255	0.498105	0.60012	0.769725	0.894225	0.74439	0.93466	1.24845	1.2765	1.20786	1.19997	1.37719	1.41509	1.32967
	s82	-1.79825	-1.72948	-1.62725	-1.34249	-1.0323	-0.673215	-0.215925	0.307895	0.81157	1.30482	1.73052	2.09481	2.35008	2.50667	2.60338	2.64848	2.70643	2.78145	2.88675	3.00476	3.11049	3.20482	3.20025	3.19333	3.2156	3.27926	3.39762	3.53953	3.69299	3.88546	4.08221	4.48413	4.99031	5.46214	5.7615	5.79805	5.73605	5.75774	5.89384	6.03026	6.13604	6.22642	6.27719	6.24738	6.29985	6.48278	6.63303	6.7843
	s83	0.60107	0.16612	-0.2726	-0.72121	-1.09195	-1.39941	-1.61996	-1.78918	-1.67048	-1.46363	-1.11253	-0.72691	-0.32314	0.21675	0.74547	1.19274	1.58948	1.9321	2.26213	2.5795	2.65452	2.67369	2.56879	2.32585	1.98549	1.6315	1.28145	0.96967	0.73275	0.6019	0.54776	0.52813	0.57125	0.70175	1.09984	1.33439	1.41629	1.90419	2.38816	1.38936	0.7818	0.9176	1.75032	3.00893	3.3517	3.62157	4.04882	4.10964
[truncated: 53 more columns]

## Sheet: Surface03 Rubber
Hip joint angle
X轴	100%Gait cycle	1	2	3	4	5	6	7	8	9	10	11	12	13	14	15	16	17	18	19	20	21	22	23	24	25	26	27	28	29	30	31	32	33	34	35	36	37	38	39	40	41	42	43	44	45	46	47	48
	s25	32.1027	32.037	31.9714	31.9154	31.864	31.8083	31.7568	31.7154	31.6946	31.6854	31.7227	31.7688	31.8127	31.8492	31.8956	31.936	31.9715	31.9606	31.8801	31.7452	31.538	31.2741	30.9368	30.5663	30.1795	29.7683	29.3557	28.9856	28.6246	28.3209	28.0207	27.7359	27.4621	27.1792	26.8834	26.5792	26.2241	25.8678	25.4668	25.0601	24.6206	24.1691	23.6797	23.1577	22.654	22.1686	21.6669	21.1325
	s49	54.4963	54.2782	54.0582	53.7624	53.4449	53.0882	52.7333	52.4164	52.1369	51.8581	51.5475	51.2367	50.9413	50.6371	50.3252	50.0068	49.7577	49.5222	49.3067	49.1084	48.9578	48.8448	48.7571	48.7218	48.7496	48.769	48.7684	48.6482	48.4808	48.1409	47.7356	47.2256	46.6784	46.0811	45.4171	44.707	43.9378	43.1345	42.3435	41.5429	40.7387	39.9219	39.1467	38.3872	37.5753	36.7214	35.8796	35.0259
	s52	65.4048	65.2646	65.1243	64.962	64.7825	64.6034	64.4272	64.2509	64.0956	63.95	63.8113	63.694	63.5767	63.476	63.3794	63.2829	63.1865	63.0902	62.9417	62.7891	62.7991	62.9798	63.1664	63.4661	63.7658	64.0369	64.2896	64.5121	64.5874	64.6627	64.6657	64.6421	64.575	64.4025	64.23	63.9367	63.6227	63.2713	62.8672	62.463	61.969	61.4727	60.9552	60.4193	59.8727	59.2268	58.581	57.9498
	s56	40.3078	40.0418	39.7758	39.5344	39.2996	39.0927	38.8849	38.6804	38.4981	38.3501	38.2546	38.1516	38.045	37.9502	37.8753	37.7963	37.684	37.5559	37.4283	37.2585	37.0527	36.834	36.5594	36.2752	35.9457	35.6161	35.2381	34.8602	34.4797	34.0962	33.6835	33.2396	32.7914	32.3136	31.8291	31.3329	30.8027	30.4175	30.1328	29.7982	29.3552	28.8831	28.3046	27.7234	27.2031	26.7227	26.2422	25.7624
	s57	35.7411	35.609	35.4768	35.3393	35.2048	35.0982	35.0082	34.9589	34.9392	34.9413	34.9467	34.9553	34.9238	34.8244	34.6292	34.4139	34.1625	33.7972	33.2812	32.781	32.337	31.8404	31.4067	31.0232	30.8139	30.6325	30.3965	30.1358	29.7673	29.3703	28.7624	28.1491	27.6459	27.1549	26.6481	26.1332	25.6207	25.1151	24.6025	24.0911	23.5921	23.0768	22.5636	22.0775	21.589	21.0794	20.577	20.0747
	s58	56.7103	56.3221	55.9283	55.4209	54.9338	54.5366	54.1226	53.6521	53.1803	52.6748	52.2039	51.844	51.5046	51.1651	50.7775	50.3552	49.9481	49.4826	49.0055	48.6339	48.2878	47.9222	47.6186	47.3914	47.4416	47.5167	47.428	47.3671	47.2688	47.1404	46.9366	46.7328	46.5281	46.322	46.1159	45.8978	45.6622	45.3809	45.0117	44.6295	44.2278	43.8011	43.3452	42.8703	42.3514	41.8143	41.2463	40.6192
	s59	56.1911	56.0628	55.9344	55.7633	55.5832	55.4409	55.3189	55.2138	55.1273	55.031	54.9124	54.7898	54.6403	54.4908	54.242	53.9888	53.7014	53.4045	53.1088	52.8138	52.5514	52.3314	52.1259	51.9612	51.7908	51.561	51.3311	51.0543	50.773	50.4601	50.1361	49.783	49.4074	49.0146	48.5949	48.156	47.6482	47.1402	46.6265	46.1128	45.5621	45.0058	44.4692	43.9412	43.3583	42.725	42.1146	41.547
	s60	64.3615	64.1141	63.8666	63.62	63.3729	63.128	62.8825	62.6578	62.4357	62.2959	62.1636	62.0346	61.9089	61.7922	61.6817	61.6123	61.523	61.1098	60.698	60.3439	59.9732	59.8736	59.7653	59.4135	59.0647	58.6525	58.2091	57.8149	57.4502	57.0272	56.5943	56.3112	56.0493	55.7908	55.5689	55.4538	55.604	55.7414	55.5681	55.0355	54.2882	53.5314	53.0998	52.7922	52.3863	51.9526	51.4027	50.8857
	s61	47.8529	47.4853	47.1178	46.7689	46.4463	46.1237	45.831	45.5437	45.2677	45.0245	44.7813	44.5935	44.4338	44.2738	44.087	43.8954	43.6738	43.3964	43.1172	42.7788	42.4218	42.0502	41.6498	41.2486	40.8871	40.5531	40.2286	39.9536	39.6936	39.3962	39.1017	38.8085	38.5184	38.2263	37.9156	37.5654	37.2026	36.812	36.4832	36.1501	35.7848	35.394	34.9719	34.5532	34.1268	33.6872	33.2443	32.7806
	s62	47.2368	46.9694	46.6993	46.4143	46.1416	45.8984	45.6936	45.5367	45.4312	45.3609	45.3716	45.4106	45.4393	45.4644	45.4304	45.362	45.142	44.906	44.6379	44.332	43.9853	43.6874	43.4183	43.1558	42.8951	42.6771	42.4581	42.1839	41.9263	41.7267	41.5133	41.2765	40.9879	40.6511	40.2806	39.8933	39.4038	38.8911	38.2821	37.6732	37.0939	36.4784	35.7595	35.0494	34.3519	33.6307	32.8906	32.1888
	s63	63.1092	62.6039	62.0987	61.5632	61.0305	60.5453	60.0714	59.6428	59.2161	58.7965	58.3983	58.003	57.6186	57.3035	57.029	56.7493	56.5297	56.3403	56.1607	56.0249	55.8881	55.7177	55.5325	55.3265	55.1184	54.818	54.5176	54.1343	53.7437	53.1535	52.5274	51.8172	51.1123	50.3746	49.6227	48.8477	48.0164	47.1912	46.3888	45.5849	44.7749	43.9856	43.1955	42.395	41.5963	40.7999	40.0115	39.1743
	s64	51.6271	51.3474	51.0676	50.7993	50.5333	50.3069	50.1085	49.9345	49.8032	49.6857	49.6026	49.5261	49.4561	49.3831	49.3015	49.2146	49.0926	48.9389	48.7127	48.4588	48.1673	47.8632	47.5443	47.2257	46.917	46.6085	46.3528	46.1303	45.924	45.7246	45.5054	45.2428	44.9727	44.6561	44.3395	43.9621	43.5791	43.1322	42.661	42.1456	41.5953	41.0143	40.3622	39.7086	39.0359	38.3517	37.6433	36.9267
	s65	59.7273	59.6022	59.4771	59.3443	59.2097	59.0813	59.002	58.9233	58.845	58.7774	58.7033	58.5694	58.4219	58.2958	58.2019	58.1009	57.9836	57.8638	57.7168	57.5428	57.3556	57.1605	56.9694	56.7314	56.4737	56.2181	55.9628	55.7094	55.4853	55.1951	54.8565	54.4911	54.0557	53.5756	53.1249	52.6537	52.1772	51.742	51.3546	50.9303	50.3959	49.8596	49.3633	48.8787	48.401	47.9158	47.4305	46.8339
	s66	34.6449	34.2599	33.8748	33.4745	33.0524	32.6302	32.2672	31.9273	31.5959	31.3479	31.1075	30.8939	30.7478	30.5921	30.4232	30.2876	30.2002	30.1632	30.1375	30.2165	30.287	30.3765	30.4434	30.44	30.3862	30.2745	30.1237	29.9493	29.7243	29.4522	29.1494	28.7888	28.4058	27.9905	27.4699	26.9089	26.3032	25.6241	24.9422	24.1985	23.4146	22.6389	21.8593	21.0794	20.3414	19.6308	18.92	18.2296
	s68	40.4967	40.4375	40.3784	40.3968	40.4287	40.4434	40.4526	40.4907	40.5545	40.6273	40.7089	40.7912	40.8654	40.9274	40.9144	40.9038	40.9054	40.901	40.8056	40.6903	40.5455	40.3767	40.1024	39.7617	39.4254	39.0768	38.7681	38.5928	38.42	38.1294	37.7903	37.4159	37.0452	36.6755	36.3053	35.909	35.4948	35.0273	34.5704	34.1259	33.625	33.0981	32.5364	31.9713	31.4064	30.8053	30.1342	29.4495
	s69	44.9314	44.722	44.5143	44.3261	44.1397	43.9623	43.7882	43.625	43.4886	43.4123	43.3316	43.2439	43.1937	43.1873	43.1821	43.1779	43.216	43.2805	43.3275	43.3668	43.3981	43.4271	43.3565	43.2678	43.2354	43.2077	42.9994	42.7804	42.4324	42.0821	41.7184	41.3464	40.9468	40.5287	40.0692	39.58	39.0433	38.5413	38.0795	37.6006	37.1068	36.5715	36.0103	35.4661	34.9295	34.3865	33.8415	33.2773
	s70	54.1146	53.8265	53.5384	53.2582	52.9788	52.7463	52.5202	52.325	52.1343	51.9766	51.8286	51.7196	51.6269	51.5031	51.3614	51.272	51.2001	51.2667	51.4638	51.6518	51.8816	52.0518	52.1926	52.2904	52.2889	52.2674	52.2101	52.1204	51.9179	51.6298	51.1326	50.6506	50.2179	49.7946	49.3725	48.9403	48.5108	48.0673	47.5915	47.1204	46.6055	46.0591	45.514	44.9714	44.4165	43.8524	43.2831	42.6994
	s71	42.2354	42.201	42.1666	42.1425	42.1234	42.1039	42.0835	42.0633	42.0487	42.0341	42.0189	42.0035	41.9795	41.9407	41.8984	41.7823	41.6663	41.4964	41.3057	41.1038	40.8847	40.6731	40.5616	40.4502	40.3064	40.1515	39.9731	39.7622	39.54	39.2076	38.8751	38.4371	37.967	37.5239	37.115	36.6996	36.2354	35.7711	35.2458	34.7042	34.0959	33.4108	32.7367	32.1308	31.5249	31.0233	30.5454	29.9436
	s72	48.6599	48.5779	48.4959	48.4301	48.3676	48.2737	48.163	48.068	47.99	47.9208	47.8715	47.8216	47.7675	47.7134	47.6451	47.576	47.4358	47.2758	47.0745	46.8466	46.5916	46.3013	46.0215	45.771	45.5205	45.2692	45.018	44.8354	44.6594	44.493	44.3299	44.1248	43.8874	43.6354	43.3605	43.0855	42.8097	42.5255	42.057	41.5885	41.075	40.5546	40.0115	39.4584	39.0774	38.8542	38.3996	37.5111
	s73	50.4894	50.3171	50.1448	49.9925	49.8458	49.6924	49.5336	49.3907	49.2798	49.1755	49.1238	49.0721	48.9616	48.8438	48.6698	48.4678	48.1811	47.7886	47.3878	46.9583	46.5287	46.1034	45.6781	45.3001	44.9356	44.657	44.4471	44.2427	44.0493	43.8474	43.5777	43.3079	43.07	42.8361	42.5153	42.1511	41.7556	41.3207	40.8712	40.3703	39.8695	39.2967	38.724	38.167	37.6145	37.101	36.6185	36.1281
	s74	41.2638	41.1818	41.0999	41.0407	40.9811	40.9243	40.8782	40.8111	40.7066	40.6288	40.5521	40.4447	40.3068	40.1502	39.9929	39.7701	39.541	39.3224	39.1141	38.9065	38.6982	38.4886	38.3073	38.1172	37.8275	37.5365	37.2489	36.9432	36.6358	36.2784	35.936	35.6239	35.3273	35.0672	34.8069	34.5173	34.1466	33.7592	33.3531	32.9652	32.5677	32.1574	31.7285	31.2393	30.7554	30.2992	29.8395	29.3193
	s75	40.6845	40.3703	40.0561	39.7391	39.4171	39.0951	38.8048	38.5258	38.2553	38.0572	37.859	37.7007	37.5865	37.4724	37.358	37.2436	37.1447	37.1037	37.0626	37.034	37.0144	36.9948	37.0096	37.0262	37.0414	37.0534	37.0654	37.0966	37.1368	37.1748	37.1756	37.1763	37.1371	37.043	36.9489	36.7515	36.5267	36.2898	35.989	35.6882	35.3406	34.9509	34.5612	34.0838	33.5961	33.0902	32.5332	31.9763
	s76	67.032	66.681	66.3301	65.9348	65.5364	65.1451	64.7552	64.3448	63.9323	63.5072	63.072	62.6297	62.1843	61.7678	61.3582	60.9611	60.5727	60.1383	59.687	59.2162	58.7323	58.2604	57.8223	57.4144	57.0501	56.7176	56.427	56.1361	55.9098	55.7007	55.5648	55.4623	55.3925	55.2907	55.1579	55.0546	54.9616	54.8464	54.7082	54.5585	54.3797	54.1684	53.9324	53.6607	53.3253	52.9354	52.5101	52.0447
	s77	49.3436	49.1261	48.9099	48.6971	48.4865	48.2964	48.1092	47.9351	47.7899	47.7455	47.7105	47.7032	47.6832	47.6634	47.616	47.5327	47.3861	47.1598	46.8407	46.4458	46.0209	45.5571	45.0252	44.4763	43.9702	43.4844	43.0369	42.5876	42.1872	41.8163	41.5187	41.2428	40.9398	40.6235	40.3589	40.0957	39.7733	39.4406	39.0845	38.7005	38.3037	37.8885	37.4703	37.0063	36.4548	35.8921	35.304	34.646
	s78	59.88	59.7838	59.6875	59.5857	59.4877	59.4091	59.3405	59.2739	59.2119	59.1517	59.0845	59.0015	58.8911	58.762	58.6044	58.4146	58.2375	58.0357	57.8261	57.605	57.3723	57.1409	56.9105	56.679	56.4981	56.3287	56.1306	55.9013	55.6606	55.3335	54.9963	54.5589	54.1023	53.6494	53.2041	52.7743	52.3183	51.8556	51.4042	50.9446	50.4839	50.0423	49.604	49.1162	48.6234	48.1398	47.6246	47.116
	s79	29.0337	28.8766	28.7194	28.5447	28.3591	28.1807	28.0251	27.8703	27.7643	27.675	27.6003	27.5404	27.4797	27.4234	27.3712	27.2889	27.1901	27.0751	26.9521	26.8134	26.6534	26.4926	26.3806	26.2497	26.0859	25.9171	25.7392	25.5579	25.3654	25.138	24.9105	24.5892	24.2543	23.8864	23.4794	23.0755	22.623	22.1705	21.7384	21.3284	20.9137	20.505	20.0919	19.6343	19.1601	18.6856	18.1995	17.7093
	s80	32.3392	32.0668	31.7944	31.5387	31.2847	31.0892	30.9158	30.7544	30.6086	30.452	30.286	30.087	29.8043	29.5081	29.1057	28.6959	28.214	27.7225	27.1841	26.6295	26.0259	25.4078	24.7903	24.1464	23.5384	22.9498	22.3998	21.8829	21.3781	20.9862	20.6227	20.3036	20.0217	19.7133	19.4281	19.1043	18.7507	18.3969	18.0241	17.6259	17.1795	16.7221	16.2386	15.7418	15.2266	14.7056	14.1886	13.6501
	s81	48.5913	48.3941	48.1858	47.9179	47.5856	47.199	46.7987	46.3285	45.8276	45.3367	44.8245	44.2595	43.7054	43.1545	42.5707	41.9625	41.3389	40.6912	40.0702	39.5521	39.0768	38.6698	38.4681	38.2635	38.0474	37.8804	37.7716	37.611	37.5174	37.4093	37.2027	36.9614	36.6656	36.3241	35.9763	35.5885	35.1462	34.6787	34.2024	33.7155	33.1988	32.6612	32.015	31.3632	30.7493	30.1439	29.5386	28.9254
	s82	50.7011	50.3886	50.0842	49.8242	49.5889	49.4046	49.2673	49.1812	49.0858	48.9915	48.9529	48.9184	48.865	48.8084	48.7214	48.643	48.5727	48.4858	48.3913	48.2841	48.166	48.0352	47.8976	47.7171	47.5386	47.3586	47.179	46.9695	46.724	46.4285	46.1245	45.805	45.4211	44.9486	44.381	43.8611	43.3793	42.8892	42.3936	41.8118	41.1277	40.6175	40.1621	39.5694	38.9428	38.4134	37.9406	37.3209
	s83	56.1384	55.911	55.6775	55.4158	55.1531	54.8882	54.6395	54.4068	54.215	54.0365	53.9275	53.8286	53.7212	53.5881	53.4189	53.3074	53.2237	53.1068	52.9898	52.8492	52.6717	52.4561	52.2654	52.0944	51.8562	51.6006	51.2975	50.9739	50.6457	50.3641	50.1571	49.7559	49.2094	48.8482	48.508	48.1321	47.7182	47.2415	46.7569	46.2242	45.6538	45.1286	44.598	43.9646	43.3634	42.8292	42.2422	41.5313
Y轴	100%Gait cycle
	s25	1.3745	1.42606	1.47761	1.55656	1.64393	1.74581	1.8591	1.98169	2.12832	2.2785	2.4363	2.59657	2.77621	2.95861	3.148	3.34597	3.54661	3.73312	3.91191	4.08385	4.25002	4.41897	4.58085	4.75341	4.92681	5.09807	5.26743	5.42444	5.57589	5.64081	5.69116	5.69681	5.67711	5.62498	5.52524	5.4127	5.23877	5.06358	4.8522	4.6386	4.42206	4.20418	3.979	3.75213	3.53691	3.33289	3.12686	2.91752
	s49	2.6987	2.72918	2.75965	2.80982	2.87175	2.96264	3.05339	3.15683	3.28362	3.4187	3.58308	3.77247	3.99306	4.21307	4.41023	4.60288	4.81425	5.03012	5.23653	5.44882	5.68985	5.93468	6.16088	6.40764	6.66208	6.85862	7.04878	7.12808	7.15571	7.11256	7.04392	6.90515	6.73041	6.50962	6.24919	5.93994	5.63232	5.36414	5.06639	4.75654	4.47561	4.20625	3.91648	3.60881	3.33509	3.09233	2.87394	2.65248
	s52	0.67109	0.76983	0.86857	0.984765	1.11463	1.24741	1.40119	1.55499	1.75414	1.97436	2.20145	2.44987	2.69829	2.99223	3.29719	3.60577	3.92062	4.23546	4.56977	4.9056	5.22328	5.52191	5.82235	6.15848	6.49461	6.88912	7.32099	7.75613	8.20709	8.65805	9.08463	9.50228	9.87218	10.1267	10.3812	10.5481	10.6999	10.7829	10.7689	10.7548	10.641	10.5246	10.3768	10.2017	10.0209	9.78718	9.55349	9.30039
	s56	4.53519	4.63213	4.72907	4.78679	4.83418	4.91371	5.00915	5.10638	5.21411	5.35463	5.51806	5.67369	5.83798	6.01265	6.18501	6.33701	6.47334	6.63689	6.80919	6.98012	7.13825	7.28221	7.3966	7.50706	7.58446	7.66188	7.67884	7.6958	7.69669	7.6925	7.67157	7.63902	7.61363	7.58974	7.56493	7.52362	7.5084	7.49729	7.4696	7.43092	7.3802	7.31923	7.24155	7.16349	7.08775	7.00219	6.91068	6.79603
	s57	6.80745	6.83165	6.85586	6.84614	6.83577	6.85088	6.87659	6.9313	7.00015	7.11613	7.27421	7.38823	7.4799	7.59164	7.69032	7.76832	7.84131	7.91245	7.97642	8.03909	8.09515	8.15764	8.20461	8.21766	8.23237	8.27469	8.3288	8.35777	8.33325	8.3072	8.26142	8.21372	8.09657	7.9669	7.87362	7.79855	7.64637	7.42149	7.19406	6.98899	6.79096	6.59607	6.39557	6.16075	5.91348	5.64586	5.37306	5.08563
	s58	-1.02313	-1.05924	-1.09985	-1.23221	-1.34176	-1.29146	-1.25121	-1.23533	-1.23716	-1.2597	-1.24398	-1.15356	-1.05489	-0.94333	-0.816245	-0.64819	-0.4449	-0.251635	-0.089715	0.118225	0.387125	0.664185	0.958205	1.24067	1.66241	2.07415	2.30694	2.54338	2.76149	2.96222	3.11953	3.25538	3.35827	3.42308	3.40985	3.36322	3.25445	3.11461	2.91402	2.68898	2.42137	2.14658	1.8562	1.57341	1.30829	1.0537	0.8118	0.585355
	s59	4.36349	4.45045	4.53741	4.61208	4.68416	4.79083	4.91595	5.05094	5.19669	5.3451	5.49959	5.65592	5.82455	5.99318	6.16709	6.34125	6.50454	6.66482	6.81574	6.96064	7.10785	7.25803	7.40365	7.53632	7.66589	7.76289	7.85989	7.96631	8.07364	8.16618	8.25351	8.29315	8.29612	8.27703	8.22363	8.1661	8.0937	8.01989	7.91516	7.81043	7.68791	7.56272	7.41855	7.26608	7.1151	6.9655	6.81378	6.65811
	s60	-2.80499	-2.62913	-2.45327	-2.25759	-2.06198	-1.84749	-1.63215	-1.44415	-1.25696	-1.00476	-0.75138	-0.50755	-0.261655	-0.01306	0.232985	0.55364	0.88657	1.17033	1.45154	1.76073	2.07347	2.45885	2.84091	3.14107	3.44131	3.85175	4.25493	4.55192	4.8532	5.18044	5.52538	5.83768	6.14325	6.47919	6.84638	7.14623	7.48703	7.92927	8.24459	8.35961	8.50402	8.61974	8.66226	8.67976	8.6831	8.63404	8.54039	8.4078
	s61	3.63921	3.56654	3.49387	3.42731	3.36856	3.30981	3.27996	3.25488	3.23866	3.24564	3.25262	3.28869	3.3352	3.38177	3.43453	3.48841	3.54268	3.59785	3.65308	3.70184	3.7452	3.79418	3.84023	3.88579	3.93626	3.99665	4.05571	4.15603	4.27647	4.37102	4.4957	4.61627	4.729	4.8497	4.95104	5.03059	5.10394	5.14546	5.15619	5.14729	5.10987	5.06192	4.96523	4.80663	4.64898	4.4901	4.29504	4.09995
	s62	6.15909	6.21583	6.2798	6.38532	6.50478	6.65732	6.81733	6.98665	7.15473	7.32193	7.49818	7.67758	7.90613	8.14178	8.40178	8.67751	9.02243	9.37335	9.73624	10.0941	10.4467	10.7742	11.0871	11.3469	11.5916	11.7002	11.7882	11.7561	11.7161	11.6487	11.5627	11.4449	11.2649	11.027	10.7722	10.5088	10.2708	10.0385	9.68447	9.33672	9.07676	8.79708	8.4611	8.14219	7.84813	7.55524	7.26328	6.93731
	s63	6.89548	6.87263	6.84976	6.85417	6.86322	6.9006	6.94731	7.05081	7.17836	7.32099	7.46884	7.67362	7.93151	8.21442	8.52489	8.86262	9.21113	9.5677	9.91141	10.2298	10.5596	10.8902	11.2116	11.4911	11.7644	11.9619	12.1593	12.3142	12.4671	12.5237	12.56	12.544	12.5469	12.4613	12.2934	12.0553	11.8076	11.5678	11.3195	11.0516	10.7774	10.5108	10.2399	9.9431	9.65163	9.37412	9.09682	8.78142
	s64	5.82472	5.83483	5.84495	5.85923	5.87444	5.91257	5.96727	6.02589	6.08814	6.15553	6.24575	6.33565	6.41981	6.50547	6.60409	6.70864	6.80082	6.87624	6.92881	6.97112	7.00167	7.02532	7.04785	7.06587	7.06893	7.07224	7.06307	7.0511	7.02606	7.00202	6.97035	6.92425	6.87567	6.81764	6.75961	6.68304	6.60499	6.49901	6.38167	6.23979	6.08002	5.902	5.70937	5.50659	5.28916	5.07038	4.84307	4.60649
	s65	6.22619	6.24393	6.26168	6.30359	6.37254	6.44358	6.55455	6.66916	6.82981	7.01006	7.19376	7.41242	7.63943	7.88062	8.13269	8.37965	8.62294	8.86948	9.12796	9.38185	9.62509	9.83956	10.0356	10.2336	10.416	10.5757	10.7169	10.852	10.9986	11.1212	11.2322	11.3341	11.4	11.4361	11.4632	11.4651	11.4632	11.4506	11.4257	11.3867	11.2787	11.1693	11.0615	10.9535	10.8407	10.7017	10.5628	10.331
	s66	2.5253	2.40061	2.27592	2.16036	2.05846	1.95658	1.90217	1.87062	1.84775	1.8614	1.87711	1.92781	2.01364	2.1084	2.2469	2.38854	2.5359	2.69938	2.86894	3.09014	3.34854	3.62516	3.90325	4.15215	4.41302	4.65437	4.8644	5.03608	5.21162	5.34027	5.44606	5.50779	5.51937	5.49869	5.40766	5.29376	5.15693	4.96049	4.76437	4.55952	4.34575	4.13661	3.93824	3.74001	3.55008	3.36671	3.18342	3.0101
	s68	0.72997	0.78719	0.84441	0.95479	1.07429	1.16285	1.24158	1.3523	1.48582	1.63861	1.81545	1.99778	2.18831	2.3746	2.53136	2.69058	2.87627	3.06189	3.2526	3.44415	3.673	3.89133	3.99627	4.0486	4.09459	4.14029	4.18938	4.18864	4.17703	4.11006	4.01694	3.86888	3.70491	3.51544	3.34585	3.14721	2.91913	2.6963	2.53768	2.38857	2.22844	2.06991	1.91404	1.76669	1.62834	1.49544	1.38362	1.27877
	s69	-1.1555	-1.01123	-0.867245	-0.726725	-0.583605	-0.42614	-0.25407	-0.0333	0.189225	0.415705	0.660745	0.935495	1.22226	1.52304	1.82478	2.12733	2.41635	2.69691	3.00038	3.31402	3.60669	3.89304	4.14834	4.39799	4.54909	4.69198	4.92375	5.14394	5.22523	5.29658	5.31334	5.3125	5.25295	5.17523	5.05666	4.90899	4.71476	4.49846	4.2564	4.03055	3.81862	3.61544	3.41771	3.21369	3.00687	2.83941	2.68375	2.54371
	s70	0.845645	0.93722	1.02879	1.1501	1.27329	1.46494	1.668	1.88141	2.09437	2.37757	2.67623	2.98075	3.28824	3.62305	3.97242	4.31959	4.65726	5.0271	5.42507	5.79075	6.12913	6.42509	6.68255	6.89063	7.04331	7.16801	7.20749	7.20712	7.08938	6.94039	6.7027	6.4471	6.14435	5.84351	5.5567	5.28545	5.07684	4.89032	4.76192	4.64733	4.50244	4.35157	4.16162	3.96247	3.73217	3.48616	3.22336	2.92849
	s71	5.01436	5.09605	5.17774	5.25874	5.33939	5.43672	5.56513	5.69418	5.84962	6.00507	6.20728	6.42976	6.64754	6.85739	7.06665	7.26376	7.46087	7.58861	7.68951	7.75263	7.75795	7.7762	7.96654	8.1569	8.14477	8.06305	7.99488	7.94552	7.89819	7.87059	7.843	7.81435	7.78538	7.71837	7.6033	7.48525	7.34446	7.20367	7.06552	6.92806	6.6871	6.32711	5.99055	5.79849	5.60644	5.30384	4.97596	4.73838
	s72	3.49804	3.51918	3.54093	3.57057	3.60745	3.67093	3.74991	3.83983	3.94376	4.06252	4.19687	4.34536	4.51006	4.68704	4.87322	5.06707	5.26709	5.46658	5.66633	5.87122	6.07579	6.27883	6.47903	6.67077	6.85151	7.01782	7.16645	7.29119	7.39343	7.47116	7.52651	7.55499	7.55439	7.52994	7.4817	7.40965	7.32588	7.23313	7.11004	6.97078	6.81837	6.65939	6.48905	6.30885	6.12829	5.94555	5.75505	5.55761
	s73	9.17003	9.04532	8.92061	8.7958	8.67096	8.60512	8.5865	8.5726	8.56814	8.56666	8.58892	8.61119	8.69428	8.78497	8.89475	9.01407	9.13805	9.26788	9.41549	9.62538	9.83527	10.0618	10.2883	10.5609	10.8466	11.125	11.3975	11.6502	11.8634	12.0641	12.1652	12.2664	12.2654	12.2515	12.1771	12.0725	11.9641	11.8508	11.724	11.5499	11.3758	11.2134	11.051	10.8236	10.5777	10.2962	9.98616	9.72896
	s74	8.95554	8.97124	8.98695	9.00571	9.02879	9.07531	9.11107	9.16728	9.29738	9.4055	9.49426	9.60763	9.74238	9.85971	9.95806	10.079	10.2171	10.3498	10.4802	10.6212	10.7844	10.9416	11.0527	11.1646	11.2746	11.3809	11.4152	11.4479	11.4282	11.3868	11.3776	11.3838	11.3529	11.2843	11.158	11.0201	10.9052	10.7966	10.6423	10.4705	10.3096	10.1648	10.0281	9.89471	9.75308	9.6016	9.45229	9.3238
	s75	4.21623	4.11817	4.0201	3.91881	3.81198	3.70516	3.6601	3.6371	3.61204	3.5695	3.52696	3.4674	3.38895	3.3105	3.2463	3.18478	3.13906	3.15256	3.16607	3.14573	3.10079	3.05584	3.08027	3.10855	3.1083	3.04625	2.9842	2.90087	2.80773	2.7181	2.69182	2.66554	2.64385	2.62848	2.61311	2.58884	2.56221	2.54014	2.54243	2.54472	2.55306	2.56686	2.58065	2.6105	2.64224	2.64264	2.55529	2.46795
	s76	-2.81819	-2.83613	-2.85406	-2.88173	-2.91108	-2.92275	-2.93142	-2.9093	-2.87696	-2.81833	-2.75057	-2.66097	-2.56254	-2.40985	-2.21247	-1.99303	-1.75747	-1.51663	-1.27485	-1.01607	-0.74966	-0.474375	-0.18245	0.10708	0.41864	0.728765	1.04177	1.33908	1.58685	1.81879	2.00514	2.18369	2.331	2.45514	2.52779	2.5936	2.64831	2.68131	2.69549	2.69543	2.65522	2.59824	2.55841	2.51554	2.49145	2.46995	2.44338	2.42074
	s77	-1.34417	-1.239	-1.13233	-1.00388	-0.866465	-0.66517	-0.45934	-0.230145	0.00462	0.253165	0.504335	0.774135	1.06292	1.40182	1.74714	2.08515	2.4104	2.72958	3.07848	3.45399	3.81814	4.17636	4.57245	5.01152	5.46349	5.91566	6.35731	6.78019	7.18788	7.58	7.91813	8.21204	8.45729	8.68729	8.94097	9.18545	9.31706	9.39984	9.43464	9.43854	9.41835	9.38302	9.33324	9.236	9.10704	8.96295	8.81071	8.66015
	s78	8.22524	8.29608	8.36691	8.46046	8.5585	8.66742	8.79015	8.90791	9.03727	9.17914	9.34107	9.51123	9.69319	9.88089	10.0725	10.2622	10.4578	10.6452	10.8305	11.0102	11.1698	11.3255	11.4658	11.6092	11.7255	11.8317	11.9225	11.9952	12.0461	12.0358	12.0202	11.9772	11.93	11.8635	11.7995	11.7269	11.6459	11.5364	11.4125	11.2918	11.1659	11.0321	10.8999	10.7707	10.6369	10.4976	10.3785	10.2589
	s79	6.11327	6.11832	6.12339	6.12291	6.12326	6.13352	6.16756	6.20177	6.247	6.29634	6.35729	6.44388	6.53226	6.63281	6.7434	6.87266	7.0147	7.15132	7.29254	7.44376	7.59995	7.75293	7.91863	8.07548	8.21975	8.36277	8.46529	8.55666	8.6235	8.63703	8.65056	8.59611	8.53273	8.43516	8.29739	8.15714	7.97586	7.79458	7.62984	7.47563	7.32738	7.17688	7.02297	6.85463	6.69273	6.51354	6.30883	6.10662
	s80	7.3508	7.20139	7.05198	6.93682	6.82665	6.73854	6.65919	6.57575	6.49291	6.4257	6.38584	6.34402	6.29634	6.25282	6.24125	6.22914	6.20273	6.17556	6.1251	6.06808	5.9898	5.90308	5.82027	5.75659	5.69597	5.63706	5.57149	5.47136	5.37858	5.29092	5.19434	5.07303	4.94442	4.82554	4.7137	4.59491	4.46429	4.31867	4.14992	3.97493	3.79354	3.60848	3.43512	3.25535	3.04379	2.82558	2.62799	2.43192
	s81	1.17441	1.10641	1.04421	1.00552	1.00597	1.04913	1.1001	1.14392	1.18912	1.26568	1.34712	1.44569	1.57359	1.71724	1.83857	1.9787	2.13484	2.28643	2.43413	2.58453	2.74571	2.89418	3.02954	3.19081	3.36754	3.54688	3.70373	3.84032	3.97432	4.09849	4.18325	4.23908	4.24361	4.20918	4.15201	4.03249	3.96949	3.92563	3.71214	3.46288	3.13499	2.81799	2.5041	2.16712	1.77445	1.39084	0.986845	0.583
	s82	5.47875	5.56691	5.65938	5.7805	5.91195	6.05966	6.22264	6.40975	6.60761	6.811	7.07369	7.34743	7.64686	7.95697	8.29103	8.60633	8.89574	9.20875	9.5246	9.88323	10.2676	10.6446	11.0107	11.3297	11.6265	11.8444	12.0365	12.2008	12.3369	12.4319	12.4801	12.4849	12.4923	12.5036	12.4551	12.3849	12.32	12.2475	12.1118	11.9649	11.8335	11.7256	11.6013	11.4253	11.2702	11.189	11.1099	10.9678
	s83	1.59457	1.61297	1.63498	1.67233	1.72948	1.81981	1.91969	2.02323	2.15064	2.28341	2.42711	2.58871	2.83787	3.12085	3.44835	3.81291	4.2035	4.59025	4.97594	5.3778	5.77761	6.17361	6.5482	6.90618	7.25515	7.60182	7.90183	8.18741	8.43335	8.65744	8.78837	8.85535	8.87306	8.88435	8.85103	8.76091	8.65459	8.52535	8.35766	8.13843	7.93717	7.71382	7.46199	7.16378	6.92781	6.8343	6.72135	6.5618
Z轴	100%Gait cycle
	s25	-2.49206	-2.5191	-2.54614	-2.54897	-2.53334	-2.47738	-2.38986	-2.28459	-2.15658	-2.02135	-1.83178	-1.62051	-1.36641	-1.09973	-0.823895	-0.542005	-0.279135	-0.07197	0.080055	0.17501	0.168825	0.096635	-0.02199	-0.17882	-0.372525	-0.61316	-0.863765	-1.09627	-1.32296	-1.48467	-1.63293	-1.7327	-1.79943	-1.80071	-1.70896	-1.61278	-1.48763	-1.3637	-1.26862	-1.17402	-1.10051	-1.03404	-0.96292	-0.86042	-0.831105	-0.92214	-1.00371	-1.05855
	s49	5.06872	5.06337	5.06072	5.09446	5.13577	5.23463	5.37236	5.56717	5.77511	5.95045	6.09121	6.23337	6.36934	6.494	6.52559	6.54636	6.5967	6.6487	6.72416	6.76764	6.78059	6.91582	7.20216	7.32616	7.32949	7.35284	7.35078	7.06175	6.69585	6.46931	6.29229	6.38154	6.57669	6.80215	6.98713	7.18224	7.42699	7.58972	7.71988	7.85819	7.96155	8.06572	8.11837	8.15592	8.20169	8.26347	8.29386	8.28633
	s52	2.82002	2.76652	2.713	2.58364	2.3949	2.23828	2.31292	2.38757	2.4806	2.58216	2.68986	2.81657	2.94328	3.06548	3.18659	3.28716	3.35215	3.41714	3.8582	4.32895	4.68881	4.93218	5.17704	5.45069	5.72433	6.19942	6.80345	7.31905	7.40522	7.49137	7.34614	7.11606	6.92518	6.82903	6.73287	6.40118	6.02911	5.71573	5.48524	5.25474	5.06152	4.86924	4.85585	4.99695	5.12753	5.16075	5.19397	5.02975
	s56	2.33263	2.20137	2.07011	1.90256	1.72368	1.57624	1.44276	1.23325	1.01304	0.837605	0.713575	0.494275	0.18899	-0.063965	-0.299745	-0.68985	-1.1864	-1.60595	-1.89753	-2.17243	-2.37688	-2.55562	-2.65986	-2.76606	-2.83478	-2.90351	-2.86701	-2.83051	-2.72044	-2.58087	-2.46725	-2.36408	-2.30016	-2.18589	-2.12061	-2.18149	-2.13415	-1.87854	-1.74621	-1.84544	-1.95365	-1.99623	-2.15892	-2.28512	-2.27496	-2.21456	-2.16665	-2.12298
	s57	3.39732	3.36613	3.33495	3.42556	3.53584	3.69595	3.87251	4.04695	4.21559	4.35978	4.44681	4.46249	4.37868	4.26821	4.14585	4.0487	4.01926	4.06269	4.15005	4.22523	4.32147	4.50406	4.70936	4.88378	5.00236	5.06338	4.98349	4.86948	4.65773	4.48398	4.86355	5.28866	5.4759	5.61758	5.75802	5.89786	5.88385	5.71143	5.52001	5.28684	5.06453	4.9653	4.85829	4.6609	4.42918	4.18211	3.95058	3.7092
	s58	-1.71176	-1.85672	-2.00875	-2.25029	-2.46838	-2.49801	-2.52735	-2.54474	-2.55858	-2.58093	-2.55257	-2.42144	-2.29116	-2.18201	-2.12422	-2.11768	-2.12989	-2.17203	-2.23923	-2.26539	-2.23777	-2.2167	-2.15507	-2.08486	-1.85068	-1.61254	-1.57611	-1.53349	-1.50005	-1.45388	-1.4289	-1.44023	-1.51045	-1.59097	-1.69084	-1.81952	-2.00123	-2.12718	-2.13074	-2.12884	-2.2059	-2.27911	-2.30282	-2.32029	-2.46638	-2.52881	-2.44947	-2.4554
	s59	1.57526	1.36027	1.14529	0.89824	0.64444	0.41642	0.20215	0.05268	-0.0261	-0.08746	-0.10902	-0.14354	-0.26452	-0.3855	-0.49386	-0.60166	-0.74987	-0.9093	-1.00892	-1.07008	-1.05283	-0.93365	-0.80474	-0.64828	-0.49665	-0.39577	-0.29489	-0.26454	-0.24092	-0.19452	-0.14008	-0.05287	0.05955	0.16144	0.24694	0.33861	0.45249	0.55285	0.35588	0.1589	0.01637	-0.118	-0.28134	-0.45735	-0.45813	-0.29831	-0.2424	-0.38136
	s60	1.53671	1.44385	1.35239	1.28157	1.21904	1.19641	1.21203	1.25029	1.32149	1.40848	1.50968	1.61747	1.70753	1.80415	1.88036	1.94352	2.01014	2.08608	2.18888	2.30332	2.42317	2.54201	2.66186	2.77545	2.89206	3.02608	3.16401	3.24347	3.25932	3.27174	3.34211	3.42388	3.47067	3.52835	3.57758	3.59412	3.60637	3.62229	3.60176	3.60073	3.62108	3.5811	3.54726	3.58154	3.55941	3.44193	3.37582	3.41725
	s61	2.74077	2.62419	2.5076	2.40151	2.3115	2.2215	2.19813	2.19249	2.20474	2.2772	2.34966	2.36686	2.3592	2.36201	2.47079	2.59044	2.75407	2.93384	3.11421	3.31213	3.51494	3.70692	3.86116	4.01392	4.13261	4.25992	4.41495	4.61488	4.81271	4.90248	4.92896	4.94787	4.90977	4.82801	4.74026	4.68061	4.62688	4.5373	4.36703	4.18889	4.07254	4.0179	4.02297	3.97643	3.9218	3.86631	3.81582	3.73654
	s62	1.53671	1.44385	1.35239	1.28157	1.21904	1.19641	1.21203	1.25029	1.32149	1.40848	1.50968	1.61747	1.70753	1.80415	1.88036	1.94352	2.01014	2.08608	2.18888	2.30332	2.42317	2.54201	2.66186	2.77545	2.89206	3.02608	3.16401	3.24347	3.25932	3.27174	3.34211	3.42388	3.47067	3.52835	3.57758	3.59412	3.60637	3.62229	3.60176	3.60073	3.62108	3.5811	3.54726	3.58154	3.55941	3.44193	3.37582	3.41725
	s63	2.63374	2.49315	2.35254	2.18015	2.00705	1.80478	1.58713	1.44389	1.33396	1.15217	0.88975	0.58185	0.25579	0.071135	0.04724	-0.134585	-0.08915	0.152795	0.43868	0.891735	1.34248	1.81458	2.27207	2.72344	3.18803	3.78673	4.38543	4.85863	5.32372	5.60825	5.82956	6.03303	6.29745	6.39027	6.31353	6.20481	6.16382	6.08889	5.99535	6.0521	6.00178	5.81748	5.65585	5.47596	5.43791	5.57317	5.59847	5.58848
	s64	0.642105	0.534975	0.42784	0.35476	0.28735	0.261925	0.27516	0.33123	0.45904	0.598295	0.737	0.883615	1.02337	1.14809	1.26326	1.36803	1.43534	1.4947	1.6203	1.75963	1.88498	1.98351	1.99439	1.97287	1.96077	1.96682	2.015	2.02212	1.90866	1.72744	1.53099	1.30859	1.09274	0.920265	0.747795	0.721655	0.70587	0.716075	0.741195	0.714845	0.605635	0.56285	0.670805	0.690925	0.566805	0.47921	0.481835	0.500515
	s65	-1.88791	-1.66041	-1.43291	-1.20731	-0.982215	-0.75699	-0.53222	-0.30767	-0.05794	0.15151	0.36245	0.674105	1.0189	1.34868	1.63031	1.93512	2.25298	2.5539	2.84978	3.04496	3.23054	3.39229	3.53665	3.62281	3.69483	3.72154	3.72442	3.73482	3.74352	3.82815	3.85916	3.85517	3.82217	3.7849	3.6056	3.44474	3.33399	3.50212	3.63435	3.7481	3.91907	4.09187	4.27101	4.45723	4.55335	4.42612	4.29888	4.38849
	s66	6.29054	6.19759	6.10464	5.95632	5.71668	5.47703	5.34257	5.24744	5.16716	5.18222	5.20477	5.25846	5.35338	5.43729	5.45821	5.46573	5.51726	5.62005	5.7319	5.88974	6.04128	6.21059	6.38653	6.5426	6.75938	6.93302	6.96427	6.78252	6.49229	6.23482	6.01986	5.88	5.69101	5.48132	5.28895	5.11312	4.92164	4.70296	4.48574	4.42427	4.48982	4.53786	4.35977	4.17628	4.13124	4.13202	4.13014	4.07536
	s68	-2.23853	-2.37603	-2.51355	-2.52875	-2.52327	-2.56569	-2.62403	-2.63187	-2.60247	-2.53688	-2.42606	-2.296	-2.12967	-1.95783	-1.72468	-1.47999	-1.10699	-0.720655	-0.38719	-0.076955	0.13922	0.32045	0.55406	0.80848	1.04664	1.26481	1.45001	1.43779	1.33007	1.14529	1.01785	0.94986	0.832895	0.646865	0.526585	0.465475	0.480915	0.689305	0.75537	0.611525	0.449375	0.391855	0.38376	0.33711	0.27413	0.2458	0.26204	0.282005
	s69	3.65068	3.63969	3.6271	3.59538	3.57513	3.61801	3.67974	3.80431	3.98759	4.30294	4.57787	4.78815	5.06456	5.41812	5.73416	6.01799	6.24836	6.44531	6.60602	6.75063	6.86402	6.96805	6.8951	6.78997	6.64682	6.50049	6.44588	6.374	6.09497	5.84709	5.77047	5.67511	5.51734	5.44956	5.58429	5.78224	6.08138	6.27666	6.35079	6.44612	6.55962	6.76959	7.03986	7.14141	7.16796	7.15657	7.13378	7.162
	s70	-0.14464	-0.166465	-0.188295	-0.07966	0.03683	0.3311	0.653575	0.84324	0.99591	1.09234	1.16708	1.22738	1.28817	1.35337	1.41203	1.43401	1.42643	1.46615	1.53825	1.64028	1.76847	1.89681	2.04086	2.15693	2.16453	2.20876	2.20329	2.05571	1.67552	1.57495	2.14183	2.55518	2.4835	2.37015	2.26893	2.12969	1.89714	1.69298	1.60418	1.51083	1.35576	1.19202	1.01988	0.82107	0.63508	0.455075	0.380225	0.296065
	s71	5.64078	5.47977	5.31875	5.14705	4.97018	4.82094	4.7233	4.6294	4.69322	4.75704	4.97342	5.25593	5.51091	5.71948	5.93166	6.21751	6.50337	6.74976	6.98088	7.23025	7.50755	7.77756	7.95043	8.12331	8.2942	8.46442	8.55823	8.54594	8.50679	8.20575	7.90472	7.9035	7.99313	8.04879	8.06151	8.04536	7.80968	7.574	7.46009	7.3784	7.29944	7.22358	7.15301	7.11494	7.07687	7.2862	7.55209	7.50678
	s72	2.23461	2.28374	2.33286	2.37925	2.42507	2.60284	2.851	3.15396	3.51669	3.92463	4.4359	4.93291	5.33483	5.73675	5.97769	6.21131	6.32884	6.41413	6.43902	6.42507	6.43842	6.48724	6.57023	6.75	6.93004	7.11279	7.29554	7.17924	7.03444	6.95737	6.90421	6.78907	6.62626	6.53082	6.54019	6.52065	6.39702	6.28198	6.3558	6.42962	6.45369	6.47028	6.47308	6.46983	5.64489	4.06672	3.65877	5.44498
	s73	-3.29467	-3.4079	-3.52112	-3.54958	-3.55382	-3.58663	-3.64229	-3.65209	-3.57013	-3.4692	-3.21642	-2.96364	-2.82201	-2.69427	-2.4714	-2.20099	-1.98392	-1.83353	-1.66674	-1.44253	-1.21833	-1.07388	-0.92942	-0.947885	-1.0129	-0.871	-0.563575	-0.3171	-0.1925	-0.021535	0.520375	1.06228	1.40412	1.72096	1.93346	2.09382	2.21204	2.27758	2.35297	2.46287	2.57279	2.47065	2.36852	2.51286	2.7276	2.70816	2.50136	2.45016
	s74	0.311705	0.30001	0.288315	0.42214	0.579995	0.730835	0.89591	1.0614	1.18843	1.32467	1.45155	1.61192	1.80293	1.99577	2.187	2.36858	2.51943	2.65733	2.77769	2.90199	3.0404	3.17922	3.37044	3.55272	3.64866	3.74876	3.86326	3.9252	3.88139	3.83733	3.81777	3.78606	3.72484	3.65751	3.6889	3.77589	3.94863	4.14179	4.10507	3.919	3.7965	3.75588	3.79428	3.9666	4.07399	3.94131	3.82337	4.03263
	s75	1.8881	1.75808	1.62806	1.54725	1.55083	1.5544	1.6855	1.86216	2.03858	2.21301	2.38744	2.62599	2.93581	3.24563	3.17271	3.02802	2.89432	2.80184	2.70936	2.64468	2.60022	2.55575	2.45984	2.36108	2.3576	2.56056	2.76353	2.71498	2.55033	2.38574	2.22205	2.05837	1.88892	1.71155	1.53419	1.33373	1.12712	0.92021	0.71167	0.50313	0.29897	0.09874	-0.10148	-0.30217	-0.50291	-0.65329	-0.66267	-0.67205
	s76	-2.29366	-2.72642	-3.15919	-3.72623	-4.30222	-4.87345	-5.44508	-6.02918	-6.62186	-7.15049	-7.66129	-8.11059	-8.53865	-8.88622	-9.18716	-9.35753	-9.4374	-9.37138	-9.17774	-8.90546	-8.51659	-8.12531	-7.6674	-7.19362	-6.66733	-6.12956	-5.51865	-4.8693	-4.20044	-3.59055	-3.0368	-2.56623	-2.30953	-2.02292	-1.66118	-1.35499	-1.17854	-1.04729	-1.01479	-1.03318	-1.09024	-1.1884	-1.35297	-1.57078	-1.80164	-2.041	-2.31066	-2.58055
	s77	-1.37698	-1.4068	-1.43864	-1.48202	-1.53237	-1.65914	-1.76141	-1.74048	-1.71426	-1.65223	-1.58663	-1.51761	-1.43898	-1.31241	-1.2089	-1.15766	-1.1686	-1.25468	-1.20107	-1.04166	-0.842155	-0.56088	-0.146765	0.354355	0.90736	1.50421	2.11409	2.63144	3.11282	3.58874	4.06214	4.54913	4.97911	5.38795	5.7284	6.05021	6.31276	6.515	6.79741	7.1047	7.21248	7.1632	7.06922	7.00755	6.98911	6.897	6.80711	6.95321
	s78	7.49548	7.46544	7.43541	7.44752	7.46411	7.59019	7.80044	8.0331	8.24409	8.48475	8.71441	8.87406	8.91357	8.88162	8.77341	8.65592	8.57273	8.49602	8.38457	8.28999	8.20696	8.1212	8.05803	8.0035	8.00817	8.04961	8.18947	8.4578	8.71993	8.96364	9.20058	9.45373	9.72729	10.007	10.1874	10.1177	10.1433	10.1534	10.0146	10.0236	10.0815	9.97935	9.85675	10.2117	10.605	10.5779	10.5325	10.5556
	s79	3.38725	3.24475	3.10226	2.99515	2.9057	2.8047	2.711	2.61791	2.59441	2.6143	2.68188	2.80466	2.92222	3.03305	3.14522	3.24245	3.27743	3.32919	3.39725	3.45426	3.47943	3.47016	3.5587	3.62925	3.70331	3.78478	3.87985	3.96076	4.04945	4.10921	4.16896	4.17705	4.17319	4.14184	4.08959	4.03687	4.19461	4.35236	4.49483	4.59388	4.67157	4.73147	4.79018	4.88131	5.01228	5.09934	5.08871	5.14695
	s80	5.32608	5.21984	5.11361	5.05258	4.99787	5.01657	5.07025	5.17987	5.33071	5.43327	5.4707	5.51433	5.53566	5.55384	5.54345	5.53585	5.62721	5.73762	5.83017	5.93065	6.00794	6.09536	6.14034	6.1492	6.12908	6.07806	6.09025	6.15491	6.16618	6.07343	5.97173	5.8654	5.79892	5.89135	5.86243	5.76414	5.78571	5.80067	5.79656	5.81573	5.87195	5.917	5.91437	5.93446	6.00526	6.06574	6.11264	6.17295
	s81	-0.1499	-0.46144	-0.75893	-1.01018	-1.24749	-1.47274	-1.65688	-1.80513	-1.95189	-2.10511	-2.24449	-2.32782	-2.36348	-2.33126	-2.23609	-2.14168	-2.04745	-1.93648	-1.82035	-1.72923	-1.54153	-1.36864	-1.36081	-1.1851	-0.846	-0.655295	-0.516705	-0.28178	-0.172835	-0.08019	0.18161	0.40638	0.565525	0.736525	0.89163	0.92795	1.03923	1.3268	1.42558	1.45486	1.32408	1.29453	1.81008	2.22958	2.1955	2.16974	2.1808	2.18206
	s82	1.18047	1.2709	1.37564	1.55492	1.81723	2.27046	2.70803	3.11898	3.64578	4.21179	4.62795	5.0126	5.21735	5.38981	5.45959	5.51741	5.56521	5.58129	5.59978	5.63568	5.6901	5.6723	5.66857	5.70686	5.73855	5.78383	5.8804	6.03158	6.23217	6.42631	6.60827	6.7641	7.10717	7.69102	8.26477	8.56888	8.52233	8.12632	7.50349	7.72199	8.84075	8.85629	8.59859	8.88426	8.96011	8.65114	8.43061	8.13862
	s83	0.00176	-0.26079	-0.50436	-0.67133	-0.80395	-0.877165	-0.868385	-0.803105	-0.62307	-0.40912	-0.073975	0.270785	0.60889	0.90712	1.15532	1.3716	1.57166	1.72369	1.8571	1.89811	1.91824	1.91037	1.87223	1.79542	1.69192	1.5663	1.41739	1.27746	1.21738	1.15434	1.12185	1.21864	1.42563	1.58743	1.77046	2.00679	2.28354	2.59466	2.9766	3.33865	3.75928	3.64376	3.39938	3.97592	4.26119	3.62818	3.13101	3.31523
[truncated: 53 more columns]

## Sheet: s82.83
s82
concrete	c1t7										c1t14
	h			k			a				h			k			a				h			k			a				h			k			a
	52.6623	6.10669	-2.6096	-24.9617	2.62684	-11.8974	-19.3682	6.90317	9.52105		50.4798	4.65749	-0.9869	-22.5322	2.15944	-11.2894	-17.5479	-0.46564	7.15804		51.5711	5.38209	-1.79825	-23.7469	2.39314	-11.5934	-18.458	3.21876	8.33954		51.5711	5.38209	-1.79825	-23.7469	2.39314	-11.5934	-18.458	3.21876	8.33954
	52.332	6.20213	-2.42977	-25.7559	2.8013	-11.3578	-18.3874	5.26185	9.4691		50.2342	4.84352	-1.02919	-23.3587	2.30518	-10.599	-15.9127	-0.65694	6.98638		51.2831	5.52283	-1.72948	-24.5573	2.55324	-10.9784	-17.15	2.30246	8.22774		51.2831	5.52283	-1.72948	-24.5573	2.55324	-10.9784	-17.15	2.30246	8.22774
	52.013	6.30493	-2.21654	-26.6264	3.01498	-10.7548	-17.1183	3.83613	9.25806		49.9907	5.0289	-1.03797	-24.2119	2.47144	-9.90226	-14.2426	-0.83856	6.72252		51.0018	5.66692	-1.62725	-25.4191	2.74321	-10.3285	-15.6805	1.49879	7.99029		51.0018	5.66692	-1.62725	-25.4191	2.74321	-10.3285	-15.6805	1.49879	7.99029
	51.7286	6.43032	-1.90069	-27.7314	3.34912	-9.95751	-14.9638	3.07259	8.55844		49.7629	5.20913	-0.78429	-25.2747	2.79844	-9.15622	-12.2997	-0.94427	5.73637		50.7458	5.81973	-1.34249	-26.5031	3.07378	-9.55687	-13.6317	1.06416	7.14741		50.7458	5.81973	-1.34249	-26.5031	3.07378	-9.55687	-13.6317	1.06416	7.14741
	51.4843	6.53373	-1.55293	-28.9896	3.73427	-9.34543	-12.5374	2.48297	7.71278		49.5541	5.38944	-0.51167	-26.3528	3.10618	-8.57576	-10.2288	-1.10979	4.84281		50.5192	5.96159	-1.0323	-27.6712	3.42022	-8.96059	-11.3831	0.68659	6.2778		50.5192	5.96159	-1.0323	-27.6712	3.42022	-8.96059	-11.3831	0.68659	6.2778
	51.2814	6.61437	-1.17212	-30.4064	4.17225	-8.92522	-9.82951	2.07348	6.71588		49.4099	5.56999	-0.17431	-27.4829	3.34808	-8.56104	-7.72096	-1.47965	4.26562		50.3457	6.09218	-0.673215	-28.9446	3.76017	-8.74313	-8.77524	0.296915	5.49075		50.3457	6.09218	-0.673215	-28.9446	3.76017	-8.74313	-8.77524	0.296915	5.49075
	51.1071	6.70077	-0.63452	-31.855	4.66788	-8.68897	-7.1836	1.34463	5.80859		49.2808	5.75326	0.20267	-28.6304	3.59888	-8.57757	-5.31756	-1.92207	3.78539		50.194	6.22701	-0.215925	-30.2427	4.13338	-8.63327	-6.25058	-0.28872	4.79699		50.194	6.22701	-0.215925	-30.2427	4.13338	-8.63327	-6.25058	-0.28872	4.79699
	50.9431	6.78921	-0.04092	-33.315	5.1841	-8.51842	-4.55984	0.50174	4.9333		49.1809	5.9418	0.65671	-29.8119	3.86697	-8.65484	-3.11729	-2.50558	3.49369		50.062	6.3655	0.307895	-31.5635	4.52553	-8.58663	-3.83857	-1.00192	4.21349		50.062	6.3655	0.307895	-31.5635	4.52553	-8.58663	-3.83857	-1.00192	4.21349
	50.8773	6.91939	0.49955	-34.6228	5.51983	-8.3622	-2.68324	-0.04011	4.36746		49.0867	6.14842	1.12359	-30.9437	4.09458	-8.59568	-1.30728	-2.89183	3.03153		49.982	6.5339	0.81157	-32.7832	4.8072	-8.47894	-1.99526	-1.46597	3.6995		49.982	6.5339	0.81157	-32.7832	4.8072	-8.47894	-1.99526	-1.46597	3.6995
	50.821	7.05995	1.00365	-35.8996	5.81522	-8.17849	-0.91855	-0.4884	3.77227		48.9995	6.37688	1.606	-32.0154	4.27328	-8.37168	0.03115	-3.03973	2.36341		49.9102	6.71842	1.30482	-33.9575	5.04425	-8.27509	-0.4437	-1.76406	3.06784		49.9102	6.71842	1.30482	-33.9575	5.04425	-8.27509	-0.4437	-1.76406	3.06784
	50.7909	7.23313	1.38781	-37.081	5.98495	-7.90088	0.51249	-0.63823	3.05905		48.8801	6.61901	2.07322	-33.0053	4.43515	-8.22765	1.27565	-3.17682	1.75217		49.8355	6.92607	1.73052	-35.0431	5.21005	-8.06427	0.89407	-1.90752	2.40561		49.8355	6.92607	1.73052	-35.0431	5.21005	-8.06427	0.89407	-1.90752	2.40561
	50.7278	7.42049	1.66082	-38.1891	6.10853	-7.80064	1.95232	-0.94199	2.57495		48.7359	6.87161	2.52879	-33.9325	4.58413	-8.14494	2.44813	-3.30563	1.18455		49.7318	7.14605	2.09481	-36.0607	5.34633	-7.97279	2.20023	-2.12381	1.87975		49.7318	7.14605	2.09481	-36.0607	5.34633	-7.97279	2.20023	-2.12381	1.87975
	50.628	7.62363	1.81033	-39.2158	6.18083	-7.89748	3.40191	-1.41677	2.34542		48.5959	7.12023	2.88983	-34.7683	4.7197	-8.204	3.4952	-3.73401	0.82569		49.6119	7.37193	2.35008	-36.992	5.45026	-8.05074	3.44855	-2.57539	1.58556		49.6119	7.37193	2.35008	-36.992	5.45026	-8.05074	3.44855	-2.57539	1.58556
	50.4994	7.81396	1.80712	-40.1575	6.14467	-7.85947	4.73398	-2.02107	2.21094		48.4579	7.36697	3.20623	-35.5611	4.84894	-8.33001	4.48306	-4.30385	0.56542		49.4787	7.59047	2.50667	-37.8593	5.49681	-8.09474	4.60852	-3.16246	1.38818		49.4787	7.59047	2.50667	-37.8593	5.49681	-8.09474	4.60852	-3.16246	1.38818
	50.3597	7.99928	1.74431	-41.066	6.06619	-7.76885	6.02017	-2.67592	2.11355		48.3083	7.62885	3.46245	-36.2574	4.95526	-8.31043	5.34768	-4.83685	0.24035		49.334	7.81407	2.60338	-38.6617	5.51072	-8.03964	5.68393	-3.75638	1.17695		49.334	7.81407	2.60338	-38.6617	5.51072	-8.03964	5.68393	-3.75638	1.17695
	50.2174	8.15076	1.59405	-41.807	5.94011	-7.61227	7.15044	-3.12605	1.97028		48.1556	7.89469	3.70291	-36.9284	5.05556	-8.25272	6.18003	-5.36019	-0.10168		49.1865	8.02272	2.64848	-39.3677	5.49784	-7.9325	6.66524	-4.24312	0.9343		49.1865	8.02272	2.64848	-39.3677	5.49784	-7.9325	6.66524	-4.24312	0.9343
	50.0608	8.31751	1.44898	-42.5067	5.80598	-7.4763	8.24658	-3.56436	1.82684		48.0481	8.13662	3.96389	-37.5366	5.14886	-8.16164	6.93443	-5.77001	-0.41704		49.0544	8.22706	2.70643	-40.0216	5.47742	-7.81897	7.59051	-4.66718	0.7049		49.0544	8.22706	2.70643	-40.0216	5.47742	-7.81897	7.59051	-4.66718	0.7049
	49.851	8.5462	1.3353	-43.0743	5.64815	-7.42659	9.23603	-3.9863	1.68901		47.9464	8.37642	4.22759	-38.1371	5.24116	-8.06863	7.67961	-6.16598	-0.72744		48.8987	8.46131	2.78145	-40.6057	5.44466	-7.74761	8.45782	-5.07614	0.480785		48.8987	8.46131	2.78145	-40.6057	5.44466	-7.74761	8.45782	-5.07614	0.480785
	49.6455	8.78014	1.25147	-43.615	5.50414	-7.45156	10.192	-4.45316	1.63637		47.9065	8.63516	4.52203	-38.6812	5.31931	-8.05587	8.36751	-6.45646	-0.92454		48.776	8.70765	2.88675	-41.1481	5.41172	-7.75371	9.27973	-5.45481	0.355915		48.776	8.70765	2.88675	-41.1481	5.41172	-7.75371	9.27973	-5.45481	0.355915
	49.4452	9.02033	1.20323	-44.1238	5.37661	-7.56558	11.1079	-4.97358	1.68528		47.8705	8.90634	4.8063	-39.2338	5.39205	-8.04086	9.05209	-6.74202	-1.12479		48.6578	8.96334	3.00476	-41.6788	5.38433	-7.80322	10.08	-5.8578	0.280245		48.6578	8.96334	3.00476	-41.6788	5.38433	-7.80322	10.08	-5.8578	0.280245
	49.2534	9.30343	1.19714	-44.6129	5.26141	-7.68723	11.98	-5.33959	1.75063		47.8601	9.2592	5.02384	-39.842	5.42919	-8.01101	9.71479	-6.99523	-1.3457		48.5567	9.28131	3.11049	-42.2274	5.3453	-7.84912	10.8474	-6.16741	0.202465		48.5567	9.28131	3.11049	-42.2274	5.3453	-7.84912	10.8474	-6.16741	0.202465
	49.0652	9.60476	1.20896	-45.0935	5.15145	-7.81212	12.8334	-5.63998	1.82297		47.8391	9.62657	5.20068	-40.4637	5.43673	-7.96054	10.3866	-7.20931	-1.55527		48.4522	9.61566	3.20482	-42.7786	5.29409	-7.88633	11.61	-6.42464	0.13385		48.4522	9.61566	3.20482	-42.7786	5.29409	-7.88633	11.61	-6.42464	0.13385
	48.8394	9.96196	1.14819	-45.5782	4.90107	-7.93386	13.6419	-5.68706	1.91547		47.7857	10.0386	5.25231	-41.1275	5.35321	-7.84663	11.0866	-7.30303	-1.72992		48.3125	10.0003	3.20025	-43.3529	5.12714	-7.89025	12.3643	-6.49505	0.092775		48.3125	10.0003	3.20025	-43.3529	5.12714	-7.89025	12.3643	-6.49505	0.092775
	48.62	10.3179	1.1083	-46.0728	4.65389	-8.05701	14.4444	-5.69423	1.99784		47.7003	10.4428	5.27835	-41.7832	5.23264	-7.74343	11.8034	-7.34095	-1.8766		48.1602	10.3803	3.19333	-43.928	4.94327	-7.90022	13.1239	-6.51759	0.06062		48.1602	10.3803	3.19333	-43.928	4.94327	-7.90022	13.1239	-6.51759	0.06062
	48.4362	10.6556	1.17257	-46.6079	4.4527	-8.18677	15.232	-5.59331	2.03314		47.5579	10.8329	5.25863	-42.4245	5.0458	-7.65938	12.5504	-7.27901	-1.97321		47.9971	10.7442	3.2156	-44.5162	4.74925	-7.92307	13.8912	-6.43616	0.029965		47.9971	10.7442	3.2156	-44.5162	4.74925	-7.92307	13.8912	-6.43616	0.029965
	48.2314	10.9636	1.34128	-47.1482	4.32387	-8.30243	15.9984	-5.48699	1.98879		47.4811	11.1678	5.21723	-43.0474	4.84892	-7.60015	13.2806	-7.21728	-2.04986		47.8562	11.0657	3.27926	-45.0978	4.5864	-7.95129	14.6395	-6.35213	-0.030535		47.8562	11.0657	3.27926	-45.0978	4.5864	-7.95129	14.6395	-6.35213	-0.030535
	47.9996	11.2337	1.64367	-47.6953	4.28766	-8.40003	16.7377	-5.37376	1.84247		47.4777	11.4411	5.15156	-43.6499	4.6408	-7.5687	13.992	-7.15577	-2.10413		47.7387	11.3374	3.39762	-45.6726	4.46423	-7.98437	15.3649	-6.26476	-0.13083		47.7387	11.3374	3.39762	-45.6726	4.46423	-7.98437	15.3649	-6.26476	-0.13083
	47.7583	11.4569	1.98799	-48.1988	4.3039	-8.43368	17.4433	-5.30209	1.57964		47.3558	11.6645	5.09108	-44.1358	4.43291	-7.57848	14.6941	-7.08828	-2.08321		47.5571	11.5607	3.53953	-46.1673	4.36841	-8.00608	16.0687	-6.19519	-0.251785		47.5571	11.5607	3.53953	-46.1673	4.36841	-8.00608	16.0687	-6.19519	-0.251785
	47.5127	11.6585	2.35167	-48.6821	4.34436	-8.43782	18.1333	-5.2496	1.26304		47.1498	11.8526	5.0343	-44.539	4.22519	-7.61753	15.3895	-7.01655	-2.00894		47.3313	11.7555	3.69299	-46.6106	4.28477	-8.02768	16.7614	-6.13307	-0.37295		47.3313	11.7555	3.69299	-46.6106	4.28477	-8.02768	16.7614	-6.13307	-0.37295
	47.3661	11.8011	2.7604	-49.2403	4.45057	-8.34828	18.8138	-5.2039	0.90331		46.9072	11.9986	5.01052	-44.9023	4.02593	-7.71889	16.0606	-6.92599	-1.94826		47.1366	11.8999	3.88546	-47.0713	4.23825	-8.03359	17.4372	-6.06494	-0.522475		47.1366	11.8999	3.88546	-47.0713	4.23825	-8.03359	17.4372	-6.06494	-0.522475
	47.1813	11.9329	3.1634	-49.7498	4.55934	-8.264	19.4874	-5.17032	0.55695		46.6487	12.1264	5.00102	-45.2482	3.83033	-7.84719	16.7213	-6.82729	-1.89347		46.915	12.0296	4.08221	-47.499	4.19484	-8.0556	18.1044	-5.9988	-0.66826		46.915	12.0296	4.08221	-47.499	4.19484	-8.0556	18.1044	-5.9988	-0.66826
	46.7816	12.0347	3.52348	-50.0038	4.65684	-8.23768	20.1316	-5.19135	0.28872		46.2519	12.1966	5.44478	-45.363	3.97911	-7.96388	17.2406	-6.79949	-2.12487		46.5167	12.1157	4.48413	-47.6834	4.31797	-8.10078	18.6861	-5.99542	-0.918075		46.5167	12.1157	4.48413	-47.6834	4.31797	-8.10078	18.6861	-5.99542	-0.918075
	46.3387	12.1107	3.98668	-50.1835	4.82907	-8.19329	20.7354	-5.2546	-0.04383		45.823	12.2535	5.99394	-45.4239	4.20798	-8.07788	17.7271	-6.78817	-2.42284		46.0809	12.1821	4.99031	-47.8037	4.51853	-8.13559	19.2312	-6.02139	-1.23334		46.0809	12.1821	4.99031	-47.8037	4.51853	-8.13559	19.2312	-6.02139	-1.23334
	45.8365	12.1513	4.59168	-50.2612	5.10408	-8.12407	21.2837	-5.37589	-0.46482		45.3689	12.2314	6.33261	-45.4347	4.29243	-8.22599	18.2383	-6.78948	-2.46734		45.6027	12.1914	5.46214	-47.8479	4.69825	-8.17503	19.761	-6.08268	-1.46608		45.6027	12.1914	5.46214	-47.8479	4.69825	-8.17503	19.761	-6.08268	-1.46608
	45.4219	12.1596	4.88337	-50.4403	5.17175	-8.04331	21.8398	-5.44922	-0.70859		44.9115	12.1999	6.63964	-45.4417	4.3582	-8.37471	18.7519	-6.78979	-2.48541		45.1667	12.1797	5.7615	-47.941	4.76497	-8.20901	20.2959	-6.11951	-1.597		45.1667	12.1797	5.7615	-47.941	4.76497	-8.20901	20.2959	-6.11951	-1.597
	45.0511	12.1516	5.0184	-50.6702	5.13576	-7.95678	22.3997	-5.49856	-0.86376		44.4252	12.0906	6.57771	-45.4586	4.24822	-8.46773	19.2758	-6.73865	-2.35688		44.7382	12.1211	5.79805	-48.0644	4.69199	-8.21226	20.8378	-6.1186	-1.61032		44.7382	12.1211	5.79805	-48.0644	4.69199	-8.21226	20.8378	-6.1186	-1.61032
	44.5009	12.0877	4.92995	-50.7702	4.93502	-7.93136	22.9669	-5.46825	-0.79587		43.9102	11.9891	6.54215	-45.4397	4.16329	-8.55479	19.7763	-6.69974	-2.25808		44.2055	12.0384	5.73605	-48.105	4.54915	-8.24307	21.3716	-6.08399	-1.52697		44.2055	12.0384	5.73605	-48.105	4.54915	-8.24307	21.3716	-6.08399	-1.52697
	43.9246	12.0087	4.86056	-50.8254	4.74092	-7.92058	23.5152	-5.42105	-0.72018		43.234	11.931	6.65491	-45.2193	4.21921	-8.60831	20.1452	-6.72957	-2.32655		43.5793	11.9698	5.75774	-48.0223	4.48006	-8.26445	21.8302	-6.07531	-1.52337		43.5793	11.9698	5.75774	-48.0223	4.48006	-8.26445	21.8302	-6.07531	-1.52337
	43.3016	11.8784	5.00738	-50.708	4.66676	-7.95652	23.9584	-5.32466	-0.71734		42.5748	11.8514	6.7803	-45.0006	4.25233	-8.62753	20.5058	-6.75557	-2.41234		42.9382	11.8649	5.89384	-47.8543	4.45955	-8.29203	22.2321	-6.04012	-1.56484		42.9382	11.8649	5.89384	-47.8543	4.45955	-8.29203	22.2321	-6.04012	-1.56484
	42.6746	11.7675	5.11966	-50.5946	4.57343	-7.97133	24.3819	-5.25101	-0.72322		41.963	11.7119	6.94087	-44.7867	4.22194	-8.55123	20.8434	-6.77091	-2.54635		42.3188	11.7397	6.03026	-47.6907	4.39769	-8.26128	22.6127	-6.01096	-1.63478		42.3188	11.7397	6.03026	-47.6907	4.39769	-8.26128	22.6127	-6.01096	-1.63478
	42.0419	11.6852	5.18087	-50.4871	4.45175	-7.95491	24.7765	-5.21099	-0.74197		41.3527	11.5546	7.09121	-44.5533	4.17298	-8.46385	21.1648	-6.77675	-2.67176		41.6973	11.6199	6.13604	-47.5202	4.31236	-8.20938	22.9706	-5.99387	-1.70687		41.6973	11.6199	6.13604	-47.5202	4.31236	-8.20938	22.9706	-5.99387	-1.70687
	41.4081	11.5565	5.22817	-50.3726	4.34509	-7.9703	25.1361	-5.15237	-0.69826		40.7449	11.368	7.22467	-44.2874	4.09339	-8.3582	21.4597	-6.76694	-2.78301		41.0765	11.4622	6.22642	-47.33	4.21924	-8.16425	23.2979	-5.95965	-1.74063		41.0765	11.4622	6.22642	-47.33	4.21924	-8.16425	23.2979	-5.95965	-1.74063
	40.7739	11.4026	5.26795	-50.2542	4.24656	-8.00289	25.477	-5.0837	-0.62079		40.0932	11.1934	7.28642	-44.004	3.99712	-8.25127	21.7229	-6.75262	-2.84783		40.4336	11.298	6.27719	-47.1291	4.12184	-8.12708	23.5999	-5.91816	-1.73431		40.4336	11.298	6.27719	-47.1291	4.12184	-8.12708	23.5999	-5.91816	-1.73431
	40.0513	11.2576	5.22104	-50.0478	4.0623	-8.01614	25.7548	-4.96654	-0.54499		39.3958	11.0311	7.27372	-43.7022	3.88354	-8.14302	21.9532	-6.73359	-2.86446		39.7236	11.1443	6.24738	-46.875	3.97292	-8.07958	23.854	-5.85006	-1.70473		39.7236	11.1443	6.24738	-46.875	3.97292	-8.07958	23.854	-5.85006	-1.70473
	39.33	11.1121	5.19068	-49.8296	3.87603	-8.02329	26.0192	-4.84571	-0.47777		38.7644	10.8466	7.40903	-43.3961	3.76016	-8.0341	22.1438	-6.65232	-2.88314		39.0472	10.9794	6.29985	-46.6129	3.8181	-8.0287	24.0815	-5.74901	-1.68046		39.0472	10.9794	6.29985	-46.6129	3.8181	-8.0287	24.0815	-5.74901	-1.68046
	38.6806	10.958	5.32406	-49.6025	3.73932	-8.00695	26.2468	-4.73738	-0.46194		38.1762	10.6475	7.64149	-43.0873	3.63036	-7.92475	22.3084	-6.53021	-2.90317		38.4284	10.8028	6.48278	-46.3449	3.68484	-7.96585	24.2776	-5.6338	-1.68256		38.4284	10.8028	6.48278	-46.3449	3.68484	-7.96585	24.2776	-5.6338	-1.68256
	38.0388	10.8097	5.48073	-49.3813	3.59013	-7.99349	26.4611	-4.62241	-0.4325		37.5553	10.4381	7.78533	-42.7873	3.47277	-7.85827	22.4516	-6.34327	-2.85041		37.7971	10.6239	6.63303	-46.0843	3.53145	-7.92588	24.4564	-5.48284	-1.64146		37.7971	10.6239	6.63303	-46.0843	3.53145	-7.92588	24.4564	-5.48284	-1.64146
	37.4093	10.6707	5.67442	-49.1698	3.4211	-7.98465	26.6544	-4.49687	-0.38142		36.9215	10.2246	7.89419	-42.4907	3.30422	-7.80872	22.5864	-6.13074	-2.76893		37.1654	10.4477	6.7843	-45.8303	3.36266	-7.89668	24.6204	-5.31381	-1.57517		37.1654	10.4477	6.7843	-45.8303	3.36266	-7.89668	24.6204	-5.31381	-1.57517
	36.7227	10.5308	5.72983	-48.9441	3.27541	-7.99523	26.8144	-4.35058	-0.30417		36.2546	10.002	7.78435	-42.2148	3.07675	-7.77854	22.7047	-5.87272	-2.58971		36.4887	10.2664	6.75709	-45.5794	3.17608	-7.88689	24.7595	-5.11165	-1.44694		36.4887	10.2664	6.75709	-45.5794	3.17608	-7.88689	24.7595	-5.11165	-1.44694
	36.0028	10.3902	5.70457	-48.7101	3.14334	-8.01715	26.9549	-4.19219	-0.21164		35.5811	9.77745	7.62978	-41.943	2.83723	-7.75232	22.8196	-5.60539	-2.39051		35.7919	10.0838	6.66718	-45.3265	2.99029	-7.88474	24.8872	-4.89879	-1.30107		35.7919	10.0838	6.66718	-45.3265	2.99029	-7.88474	24.8872	-4.89879	-1.30107
	35.3385	10.2451	5.80498	-48.3859	3.03087	-7.95564	26.9701	-4.08501	-0.26297		34.9726	9.63208	7.97098	-41.4794	2.81672	-7.68194	22.7092	-5.4443	-2.59859		35.1555	9.93857	6.88798	-44.9326	2.9238	-7.81879	24.8396	-4.76466	-1.43078		35.1555	9.93857	6.88798	-44.9326	2.9238	-7.81879	24.8396	-4.76466	-1.43078
	34.6788	10.0889	5.91214	-48.0439	2.9114	-7.89138	26.9621	-3.97375	-0.31223		34.3625	9.48757	8.34704	-41.0072	2.80576	-7.60929	22.5805	-5.2859	-2.81708		34.5207	9.78823	7.12959	-44.5256	2.85858	-7.75033	24.7713	-4.62983	-1.56465		34.5207	9.78823	7.12959	-44.5256	2.85858	-7.75033	24.7713	-4.62983	-1.56465
	33.997	9.85854	5.94177	-47.665	2.72229	-7.8909	26.9135	-3.78221	-0.2028		33.6608	9.27811	8.8082	-40.5839	2.73502	-7.54299	22.373	-5.06627	-2.80183		33.8289	9.56832	7.37498	-44.1245	2.72865	-7.71694	24.6432	-4.42424	-1.50232		33.8289	9.56832	7.37498	-44.1245	2.72865	-7.71694	24.6432	-4.42424	-1.50232
	33.3196	9.63854	6.11016	-47.2781	2.60676	-7.85927	26.8526	-3.60019	-0.21323		32.9725	9.06659	9.22509	-40.1637	2.6651	-7.45706	22.1587	-4.85331	-2.81172		33.146	9.35257	7.66763	-43.7209	2.63593	-7.65817	24.5057	-4.22675	-1.51248		33.146	9.35257	7.66763	-43.7209	2.63593	-7.65817	24.5057	-4.22675	-1.51248
	32.6499	9.43625	6.51643	-46.8774	2.61734	-7.77423	26.7707	-3.43448	-0.42913		32.3495	8.84502	9.42556	-39.7586	2.59917	-7.27514	21.9117	-4.67288	-2.94444		32.4997	9.14063	7.971	-43.318	2.60826	-7.52468	24.3412	-4.05368	-1.68678		32.4997	9.14063	7.971	-43.318	2.60826	-7.52468	24.3412	-4.05368	-1.68678
	31.9537	9.2016	6.83275	-46.4135	2.5855	-7.69652	26.5693	-3.32618	-0.53494		31.7332	8.61571	9.62051	-39.3241	2.55498	-7.10303	21.6279	-4.50233	-3.08023		31.8434	8.90865	8.22663	-42.8688	2.57024	-7.39977	24.0986	-3.91425	-1.80758		31.8434	8.90865	8.22663	-42.8688	2.57024	-7.39977	24.0986	-3.91425	-1.80758
	31.2409	8.94661	7.09253	-45.9099	2.527	-7.62342	26.2926	-3.25397	-0.57155		31.1335	8.36682	9.80144	-38.8151	2.56588	-6.95579	21.2514	-4.35678	-3.22378		31.1872	8.65672	8.44698	-42.3625	2.54644	-7.2896	23.772	-3.80538	-1.89766		31.1872	8.65672	8.44698	-42.3625	2.54644	-7.2896	23.772	-3.80538	-1.89766
	30.4666	8.72357	7.28905	-45.393	2.5585	-7.53994	25.9814	-3.04406	-0.75816		30.4955	8.13194	9.9853	-38.3202	2.5623	-6.82027	20.8533	-4.19519	-3.3447		30.4811	8.42775	8.63717	-41.8566	2.5604	-7.18011	23.4173	-3.61963	-2.05143		30.4811	8.42775	8.63717	-41.8566	2.5604	-7.18011	23.4173	-3.61963	-2.05143
	29.6852	8.49824	7.47327	-44.8721	2.60241	-7.44786	25.6515	-2.82512	-0.95604		29.799	7.91839	10.1736	-37.8468	2.53668	-6.70263	20.4223	-4.00914	-3.43113		29.7421	8.20832	8.82344	-41.3594	2.56955	-7.07524	23.0369	-3.41713	-2.19359		29.7421	8.20832	8.82344	-41.3594	2.56955	-7.07524	23.0369	-3.41713	-2.19359
	28.928	8.20926	7.64069	-44.3367	2.6268	-7.29714	25.2112	-2.72059	-1.04171		29.1318	7.68242	10.3519	-37.3614	2.52061	-6.59658	19.9464	-3.82508	-3.50243		29.0299	7.94584	8.99631	-40.849	2.5737	-6.94686	22.5788	-3.27284	-2.27207		29.0299	7.94584	8.99631	-40.849	2.5737	-6.94686	22.5788	-3.27284	-2.27207
	28.1721	7.92249	7.80885	-43.804	2.63814	-7.1517	24.7418	-2.59152	-1.15024		28.4927	7.42484	10.5206	-36.8646	2.51373	-6.50171	19.4272	-3.64294	-3.55915		28.3324	7.67366	9.16474	-40.3343	2.57593	-6.8267	22.0845	-3.11723	-2.35469		28.3324	7.67366	9.16474	-40.3343	2.57593	-6.8267	22.0845	-3.11723	-2.35469
	27.4185	7.63982	7.97837	-43.2764	2.62532	-7.01605	24.2185	-2.41708	-1.30107		27.8192	7.15428	10.6171	-36.3468	2.46827	-6.40239	18.8649	-3.41204	-3.58498		27.6188	7.39705	9.29776	-39.8116	2.54679	-6.70922	21.5417	-2.91456	-2.44303		27.6188	7.39705	9.29776	-39.8116	2.54679	-6.70922	21.5417	-2.91456	-2.44303
	26.6886	7.3416	8.0955	-42.7514	2.62146	-6.87646	23.6494	-2.25899	-1.40129		27.1249	6.87583	10.6699	-35.8164	2.39944	-6.30036	18.2764	-3.15161	-3.59208		26.9067	7.10872	9.3827	-39.2839	2.51045	-6.58841	20.9629	-2.7053	-2.49668		26.9067	7.10872	9.3827	-39.2839	2.51045	-6.58841	20.9629	-2.7053	-2.49668
	25.9747	7.03287	8.17719	-42.2282	2.62365	-6.73421	23.0495	-2.11197	-1.46726		26.4603	6.57958	10.7052	-35.3036	2.3666	-6.16454	17.6061	-2.94983	-3.62625		26.2175	6.80623	9.4412	-38.7659	2.49512	-6.44937	20.3278	-2.5309	-2.54676		26.2175	6.80623	9.4412	-38.7659	2.49512	-6.44937	20.3278	-2.5309	-2.54676
	25.2407	6.72283	8.24946	-41.694	2.61826	-6.64366	22.3131	-2.01807	-1.50314		25.8063	6.27693	10.7342	-34.7973	2.34668	-6.0166	16.9064	-2.76912	-3.67014		25.5235	6.49988	9.49185	-38.2456	2.48247	-6.33013	19.6098	-2.39359	-2.58664		25.5235	6.49988	9.49185	-38.2456	2.48247	-6.33013	19.6098	-2.39359	-2.58664
	24.5012	6.41155	8.30961	-41.1581	2.60983	-6.56468	21.5435	-1.91775	-1.52959		25.1451	5.97978	10.661	-34.2693	2.27162	-5.99768	16.1062	-2.54971	-3.54831		24.8231	6.19566	9.48532	-37.7137	2.44073	-6.28118	18.8249	-2.23373	-2.53895		24.8231	6.19566	9.48532	-37.7137	2.44073	-6.28118	18.8249	-2.23373	-2.53895
	23.7427	6.09002	8.26208	-40.6261	2.58456	-6.50514	20.6954	-1.64704	-1.51666		24.4827	5.68361	10.5696	-33.7375	2.18677	-6.00169	15.2882	-2.32343	-3.39703		24.1127	5.88682	9.41586	-37.1818	2.38566	-6.25342	17.9918	-1.98524	-2.45684		24.1127	5.88682	9.41586	-37.1818	2.38566	-6.25342	17.9918	-1.98524	-2.45684
	22.9869	5.75297	8.19331	-40.0879	2.55979	-6.46922	19.8039	-1.39075	-1.45864		23.7834	5.36008	10.4274	-33.1742	2.09697	-6.01295	14.3084	-2.1678	-3.18914		23.3851	5.55652	9.31037	-36.631	2.32838	-6.24108	17.0561	-1.77927	-2.32389		23.3851	5.55652	9.31037	-36.631	2.32838	-6.24108	17.0561	-1.77927	-2.32389
	22.2364	5.38486	8.08209	-39.5372	2.53599	-6.48054	18.8255	-1.16328	-1.31045		23.0854	5.03526	10.281	-32.6122	2.00832	-6.0223	13.3125	-2.01993	-2.97793		22.6609	5.21006	9.18154	-36.0747	2.27216	-6.25142	16.069	-1.5916	-2.14419		22.6609	5.21006	9.18154	-36.0747	2.27216	-6.25142	16.069	-1.5916	-2.14419
	21.4883	5.02251	7.95123	-38.9763	2.49854	-6.47301	17.7578	-0.93272	-1.16365		22.4196	4.70761	10.1069	-32.0814	1.9362	-6.00481	12.1983	-1.93328	-2.7531		21.954	4.86506	9.02908	-35.5288	2.21737	-6.23891	14.978	-1.433	-1.95837		21.954	4.86506	9.02908	-35.5288	2.21737	-6.23891	14.978	-1.433	-1.95837
	20.742	4.66435	7.80606	-38.4079	2.45117	-6.45178	16.6251	-0.6999	-1.01786		21.7477	4.37621	9.91943	-31.5423	1.86659	-5.99538	11.068	-1.84833	-2.51871		21.2448	4.52028	8.86275	-34.9751	2.15888	-6.22358	13.8465	-1.27412	-1.76829		21.2448	4.52028	8.86275	-34.9751	2.15888	-6.22358	13.8465	-1.27412	-1.76829
	19.9686	4.3318	7.60495	-37.8113	2.42974	-6.48259	15.394	-0.50822	-0.77223		21.0494	4.02868	9.67425	-30.9678	1.80777	-6.02057	9.8686	-1.77073	-2.24319		20.509	4.18024	8.6396	-34.3895	2.11876	-6.25158	12.6313	-1.13948	-1.50771		20.509	4.18024	8.6396	-34.3895	2.11876	-6.25158	12.6313	-1.13948	-1.50771
	19.1879	3.99911	7.39108	-37.2097	2.41334	-6.52678	14.1353	-0.32486	-0.49896		20.3508	3.68396	9.41809	-30.403	1.75303	-6.06647	8.65422	-1.69746	-1.93971		19.7693	3.84153	8.40459	-33.8063	2.08318	-6.29662	11.3948	-1.01116	-1.21934		19.7693	3.84153	8.40459	-33.8063	2.08318	-6.29662	11.3948	-1.01116	-1.21934
	18.3876	3.5921	7.16597	-36.6222	2.39031	-6.60136	12.7882	-0.13567	-0.14097		19.6516	3.34571	9.13651	-29.8605	1.70771	-6.16026	7.4051	-1.63422	-1.57157		19.0196	3.4689	8.15124	-33.2414	2.04901	-6.38081	10.0967	-0.884945	-0.85627		19.0196	3.4689	8.15124	-33.2414	2.04901	-6.38081	10.0967	-0.884945	-0.85627
	17.586	3.19101	6.93338	-36.0307	2.38563	-6.69738	11.4175	0.03098	0.23739		18.9606	3.00541	8.88324	-29.3223	1.67996	-6.24544	6.12774	-1.57931	-1.23906		18.2733	3.09821	7.90831	-32.6765	2.0328	-6.47141	8.77262	-0.774165	-0.500835		18.2733	3.09821	7.90831	-32.6765	2.0328	-6.47141	8.77262	-0.774165	-0.500835
	16.7815	2.80271	6.68458	-35.4305	2.4207	-6.83985	9.99559	0.14879	0.65989		18.2813	2.66223	8.66986	-28.7902	1.67697	-6.31849	4.81057	-1.53611	-0.95677		17.5314	2.73247	7.67722	-32.1104	2.04883	-6.57917	7.40308	-0.69366	-0.14844		17.5314	2.73247	7.67722	-32.1104	2.04883	-6.57917	7.40308	-0.69366	-0.14844
	15.9739	2.41258	6.39819	-34.8325	2.43314	-6.96413	8.53221	0.25244	1.06561		17.5787	2.30696	8.4221	-28.2366	1.66933	-6.39563	3.45136	-1.51878	-0.673		16.7763	2.35977	7.41014	-31.5345	2.05124	-6.67988	5.99179	-0.63317	0.196305		16.7763	2.35977	7.41014	-31.5345	2.05124	-6.67988	5.99179	-0.63317	0.196305
	15.1636	2.02102	6.08243	-34.2362	2.4279	-7.0742	7.03643	0.34501	1.45823		16.8554	1.94088	8.14365	-27.6638	1.65753	-6.47642	2.05459	-1.52454	-0.38791		16.0095	1.98095	7.11304	-30.95	2.04271	-6.77531	4.54551	-0.589765	0.53516		16.0095	1.98095	7.11304	-30.95	2.04271	-6.77531	4.54551	-0.589765	0.53516
	14.3044	1.65536	5.67077	-33.6164	2.4032	-7.20002	5.4832	0.49222	1.92965		16.1306	1.59347	7.84529	-27.0912	1.6585	-6.56055	0.63022	-1.52031	-0.0487		15.2175	1.62441	6.75803	-30.3538	2.03085	-6.88028	3.05671	-0.514045	0.940475		15.2175	1.62441	6.75803	-30.3538	2.03085	-6.88028	3.05671	-0.514045	0.940475
	13.4346	1.29531	5.24058	-32.99	2.37153	-7.33102	3.91184	0.65029	2.421		15.405	1.25649	7.53581	-26.5187	1.6666	-6.64654	-0.80957	-1.5105	0.32074		14.4198	1.2759	6.38819	-29.7544	2.01906	-6.98878	1.55113	-0.430105	1.37087		14.4198	1.2759	6.38819	-29.7544	2.01906	-6.98878	1.55113	-0.430105	1.37087
	12.5864	0.92471	4.88973	-32.3483	2.29798	-7.48748	2.26153	0.76871	2.93224		14.6399	0.93107	7.22648	-25.9441	1.68933	-6.78472	-2.26065	-1.5278	0.6739		13.6131	0.92789	6.05811	-29.1462	1.99365	-7.1361	0.00044	-0.379545	1.80307		13.6131	0.92789	6.05811	-29.1462	1.99365	-7.1361	0.00044	-0.379545	1.80307
	11.7133	0.57866	4.50214	-31.7005	2.20873	-7.63703	0.59049	0.89605	3.45108		13.8618	0.60941	6.9172	-25.3686	1.7168	-6.93985	-3.71538	-1.55392	1.02176		12.7876	0.594035	5.70967	-28.5346	1.96277	-7.28844	-1.56245	-0.328935	2.23642		12.7876	0.594035	5.70967	-28.5346	1.96277	-7.28844	-1.56245	-0.328935	2.23642
	10.7817	0.29035	4.02811	-31.0386	2.08256	-7.77034	-1.12931	1.04438	3.98782		13.0791	0.27127	6.53657	-24.7592	1.69682	-7.04434	-5.19838	-1.47832	1.40239		11.9304	0.28081	5.28234	-27.8989	1.88969	-7.40734	-3.16384	-0.21697	2.6951		11.9304	0.28081	5.28234	-27.8989	1.88969	-7.40734	-3.16384	-0.21697	2.6951
	9.84882	0.02325	3.55227	-30.3721	1.93803	-7.91434	-2.90055	1.1823	4.55641		12.2957	-0.06939	6.14507	-24.1446	1.6696	-7.14112	-6.68567	-1.38724	1.78801		11.0723	-0.02307	4.84867	-27.2583	1.80381	-7.52773	-4.79311	-0.10247	3.17221		11.0723	-0.02307	4.84867	-27.2583	1.80381	-7.52773	-4.79311	-0.10247	3.17221
	8.91497	-0.22608	3.07488	-29.7016	1.77808	-8.0673	-4.71494	1.31148	5.15172		11.5161	-0.39203	5.77735	-23.5406	1.61087	-7.21681	-8.22315	-1.24588	2.14196		10.2155	-0.309055	4.42612	-26.6211	1.69447	-7.64206	-6.46905	0.0328	3.64684		10.2155	-0.309055	4.42612	-26.6211	1.69447	-7.64206	-6.46905	0.0328	3.64684
	8.08614	-0.4058	2.62082	-29.0348	1.58909	-8.14487	-6.53929	1.43975	5.68856		10.7342	-0.70496	5.40536	-22.9385	1.54498	-7.29055	-9.75865	-1.09323	2.4976		9.41018	-0.55538	4.01309	-25.9866	1.56703	-7.71771	-8.14897	0.17326	4.09308		9.41018	-0.55538	4.01309	-25.9866	1.56703	-7.71771	-8.14897	0.17326	4.09308
	7.28528	-0.56452	2.17472	-28.372	1.39086	-8.20084	-8.36618	1.57246	6.20622		9.92939	-0.92795	4.98807	-22.3524	1.41615	-7.3495	-11.2658	-0.84141	2.8753		8.60734	-0.746235	3.5814	-25.3622	1.40351	-7.77517	-9.81597	0.365525	4.54076		8.60734	-0.746235	3.5814	-25.3622	1.40351	-7.77517	-9.81597	0.365525	4.54076
	6.4834	-0.65628	1.77623	-27.7966	1.15157	-8.21577	-10.19	1.83355	6.62459		9.14119	-1.1321	4.55706	-21.7736	1.28636	-7.40668	-12.7651	-0.58377	3.24652		7.81229	-0.89419	3.16664	-24.7851	1.21897	-7.81123	-11.4775	0.62489	4.93555		7.81229	-0.89419	3.16664	-24.7851	1.21897	-7.81123	-11.4775	0.62489	4.93555
	5.71545	-0.73515	1.41192	-27.2552	0.92166	-8.22458	-11.9896	2.09522	7.04545		8.41649	-1.26431	4.07367	-21.2227	1.15284	-7.45706	-14.2348	-0.30394	3.59301		7.06597	-0.99973	2.7428	-24.2389	1.03725	-7.84082	-13.1122	0.89564	5.31923		7.06597	-0.99973	2.7428	-24.2389	1.03725	-7.84082	-13.1122	0.89564	5.31923
	5.03448	-0.78098	1.1352	-26.8012	0.71576	-8.21768	-13.7276	2.35839	7.47273		7.70291	-1.38386	3.62987	-20.7057	1.00595	-7.49918	-15.676	-0.01636	3.93284		6.36869	-1.08242	2.38253	-23.7534	0.860855	-7.85843	-14.7018	1.17101	5.70279		6.36869	-1.08242	2.38253	-23.7534	0.860855	-7.85843	-14.7018	1.17101	5.70279
	4.42026	-0.79875	0.9736	-26.4227	0.51678	-8.23204	-15.4257	2.68575	7.80955		7.01285	-1.4766	3.26988	-20.2605	0.83074	-7.52379	-17.0569	0.28765	4.25857		5.71655	-1.13767	2.12174	-23.3416	0.67376	-7.87791	-16.2413	1.4867	6.03406		5.71655	-1.13767	2.12174	-23.3416	0.67376	-7.87791	-16.2413	1.4867	6.03406
	3.86609	-0.79126	0.91562	-26.1121	0.32401	-8.26552	-17.0879	3.07087	8.06498		6.35661	-1.54624	2.97636	-19.8704	0.67661	-7.56874	-18.4023	0.66594	4.54775		5.11135	-1.16875	1.94599	-22.9912	0.50031	-7.91713	-17.7451	1.86841	6.30637		5.11135	-1.16875	1.94599	-22.9912	0.50031	-7.91713	-17.7451	1.86841	6.30637
	3.40135	-0.7601	0.94684	-25.9233	0.17186	-8.29108	-18.6063	3.38454	8.26211		5.74446	-1.58576	2.76953	-19.5521	0.54998	-7.64022	-19.7012	1.14112	4.78927		4.57291	-1.17293	1.85818	-22.7377	0.36092	-7.96565	-19.1537	2.26283	6.52569		4.57291	-1.17293	1.85818	-22.7377	0.36092	-7.96565	-19.1537	2.26283	6.52569
	2.9651	-0.72164	1.00616	-25.7728	0.03189	-8.31474	-20.0821	3.68093	8.44258		5.19482	-1.58582	2.58523	-19.2999	0.40745	-7.7065	-20.9921	1.48196	5.00441		4.07996	-1.15373	1.7957	-22.5363	0.21967	-8.01062	-20.5371	2.58144	6.72349		4.07996	-1.15373	1.7957	-22.5363	0.21967	-8.01062	-20.5371	2.58144	6.72349
	2.64497	-0.66619	1.16348	-25.7489	-0.09821	-8.36214	-21.5606	4.19153	8.65466		4.6969	-1.55321	2.41958	-19.1022	0.25174	-7.76847	-22.2765	1.71162	5.19769		3.67094	-1.1097	1.79153	-22.4256	0.076765	-8.06531	-21.9185	2.95158	6.92617		3.67094	-1.1097	1.79153	-22.4256	0.076765	-8.06531	-21.9185	2.95158	6.92617
	2.3489	-0.60896	1.33637	-25.7588	-0.21282	-8.41072	-23.0261	4.68452	8.8299		4.24312	-1.48007	2.32129	-18.989	0.10007	-7.84228	-23.552	1.87747	5.34403		3.29601	-1.04452	1.82883	-22.3739	-0.056375	-8.1265	-23.289	3.28099	7.08697		3.29601	-1.04452	1.82883	-22.3739	-0.056375	-8.1265	-23.289	3.28099	7.08697
	2.12015	-0.54679	1.55284	-25.8634	-0.28401	-8.46262	-24.455	5.12824	8.90201		3.81205	-1.38607	2.25766	-18.9193	-0.04954	-7.92216	-24.823	2.0105	5.46622		2.9661	-0.96643	1.90525	-22.3914	-0.166775	-8.19239	-24.639	3.56937	7.18412		2.9661	-0.96643	1.90525	-22.3914	-0.166775	-8.19239	-24.639	3.56937	7.18412
	1.93651	-0.46001	1.80209	-26.0231	-0.36579	-8.5323	-25.8658	5.51439	8.92117		3.48186	-1.28771	2.23737	-18.9595	-0.16743	-8.02361	-26.0977	2.05937	5.58115		2.70919	-0.87386	2.01973	-22.4913	-0.26661	-8.27796	-25.9817	3.78688	7.25116		2.70919	-0.87386	2.01973	-22.4913	-0.26661	-8.27796	-25.9817	3.78688	7.25116
	1.79641	-0.34947	2.08299	-26.236	-0.45777	-8.61914	-27.2589	5.84494	8.88921		3.18121	-1.18808	2.22978	-19.0319	-0.27604	-8.13136	-27.3734	2.08362	5.69395		2.48881	-0.768775	2.15639	-22.634	-0.366905	-8.37525	-27.3162	3.96428	7.29158		2.48881	-0.768775	2.15639	-22.634	-0.366905	-8.37525	-27.3162	3.96428	7.29158
	1.7154	-0.23426	2.4088	-26.5346	-0.51877	-8.72171	-28.6303	6.1708	8.85017		2.95847	-1.07287	2.22812	-19.2065	-0.36659	-8.24568	-28.6447	2.14143	5.83795		2.33693	-0.653565	2.31846	-22.8705	-0.44268	-8.4837	-28.6375	4.15611	7.34406		2.33693	-0.653565	2.31846	-22.8705	-0.44268	-8.4837	-28.6375	4.15611	7.34406
	1.65363	-0.11754	2.74925	-26.8609	-0.56967	-8.8294	-29.9946	6.49513	8.80882		2.74569	-0.95568	2.22721	-19.3941	-0.45483	-8.36084	-29.9155	2.20352	5.98593		2.19966	-0.53661	2.48823	-23.1275	-0.51225	-8.59512	-29.9551	4.34933	7.39738		2.19966	-0.53661	2.48823	-23.1275	-0.51225	-8.59512	-29.9551	4.34933	7.39738
grass	c4t31										c4t35
	h			k			a				h			k			a				h			k			a				h			k			a
	46.6711	6.18497	3.1863	-22.1265	3.34531	-10.2419	-19.2734	8.06687	11.201		52.2652	5.00879	6.37562	-28.0019	3.73223	-10.694	-11.8864	4.96859	5.56864		49.4681	5.59688	4.78096	-25.0642	3.53877	-10.4679	-15.5799	6.51773	8.3848		49.4681	5.59688	4.78096	-25.0642	3.53877	-10.4679	-15.5799	6.51773	8.3848
	46.4606	6.23843	3.15349	-22.9519	3.49414	-9.68431	-17.9393	7.60994	10.9303		51.8904	5.09349	6.26295	-28.488	3.80809	-10.1906	-10.6798	5.06418	5.43346		49.1755	5.66596	4.70822	-25.72	3.65111	-9.93745	-14.3095	6.33706	8.18187		49.1755	5.66596	4.70822	-25.72	3.65111	-9.93745	-14.3095	6.33706	8.18187
	46.2539	6.29462	3.1319	-23.8035	3.64914	-9.12199	-16.5367	7.14445	10.6254		51.5156	5.17819	6.15028	-28.9742	3.88394	-9.6872	-9.47329	5.15977	5.29828		48.8848	5.73641	4.64109	-26.3888	3.76654	-9.4046	-13.005	6.15211	7.96186		48.8848	5.73641	4.64109	-26.3888	3.76654	-9.4046	-13.005	6.15211	7.96186
	46.0935	6.38367	3.24485	-24.9693	3.87813	-8.50232	-14.3125	6.57622	9.91073		51.1378	5.30114	6.07579	-29.5834	4.02255	-9.53641	-7.60838	4.89358	5.05869		48.6157	5.84241	4.66032	-27.2763	3.95034	-9.01937	-10.9604	5.7349	7.48471		48.6157	5.84241	4.66032	-27.2763	3.95034	-9.01937	-10.9604	5.7349	7.48471
	45.9579	6.47078	3.39262	-26.153	4.12244	-7.95328	-12.0476	6.01106	9.19463		50.7598	5.4257	6.00293	-30.1978	4.16384	-9.40063	-5.71545	4.612	4.81466		48.3588	5.94824	4.69778	-28.1754	4.14314	-8.67695	-8.88153	5.31153	7.00465		48.3588	5.94824	4.69778	-28.1754	4.14314	-8.67695	-8.88153	5.31153	7.00465
	45.9584	6.54725	3.73194	-27.4354	4.45106	-7.79273	-9.55855	5.46277	8.47078		50.4204	5.53415	5.96581	-30.9397	4.30557	-9.35809	-4.23499	3.97953	4.60077		48.1894	6.0407	4.84887	-29.1876	4.37831	-8.57541	-6.89677	4.72115	6.53578		48.1894	6.0407	4.84887	-29.1876	4.37831	-8.57541	-6.89677	4.72115	6.53578
	45.9748	6.64143	4.0814	-28.7358	4.75204	-7.64459	-7.20723	4.88363	7.81925		50.0844	5.64116	5.93187	-31.6929	4.44734	-9.32384	-2.7912	3.31587	4.38955		48.0296	6.1413	5.00664	-30.2144	4.59969	-8.48422	-4.99922	4.09975	6.1044		48.0296	6.1413	5.00664	-30.2144	4.59969	-8.48422	-4.99922	4.09975	6.1044
	46.044	6.79464	4.46467	-30.0962	4.96091	-7.53783	-5.31504	4.20163	7.40876		49.7665	5.75584	6.07814	-32.3842	4.64901	-9.08091	-1.49858	2.88474	3.99262		47.9053	6.27524	5.2714	-31.2402	4.80496	-8.30937	-3.40681	3.54318	5.70069		47.9053	6.27524	5.2714	-31.2402	4.80496	-8.30937	-3.40681	3.54318	5.70069
	46.1184	6.95833	4.86751	-31.4321	5.16966	-7.38574	-3.63924	3.68134	6.91244		49.4512	5.87159	6.24956	-33.0669	4.85903	-8.80885	-0.22704	2.48605	3.56979		47.7848	6.41496	5.55854	-32.2495	5.01434	-8.0973	-1.93314	3.0837	5.24111		47.7848	6.41496	5.55854	-32.2495	5.01434	-8.0973	-1.93314	3.0837	5.24111
	46.2043	7.14559	5.31437	-32.7129	5.37814	-7.13168	-2.45031	3.52492	6.22303		49.1724	6.0284	6.40606	-33.6809	4.96632	-8.67485	0.74574	2.26432	3.20644		47.6883	6.58699	5.86022	-33.1969	5.17223	-7.90327	-0.852285	2.89462	4.71474		47.6883	6.58699	5.86022	-33.1969	5.17223	-7.90327	-0.852285	2.89462	4.71474
	46.3018	7.35348	5.70996	-33.9477	5.55578	-6.93337	-1.34177	3.28553	5.57487		48.9007	6.19323	6.55965	-34.2814	5.05357	-8.56779	1.66024	2.07711	2.85471		47.6013	6.77335	6.13481	-34.1146	5.30467	-7.75058	0.159235	2.68132	4.21479		47.6013	6.77335	6.13481	-34.1146	5.30467	-7.75058	0.159235	2.68132	4.21479
	46.4181	7.59439	6.02352	-35.1091	5.68406	-6.82425	-0.36184	2.91339	4.99272		48.587	6.37977	6.72764	-34.8099	5.14297	-8.53303	2.40977	1.64346	2.53968		47.5026	6.98708	6.37558	-34.9595	5.41352	-7.67864	1.02397	2.27842	3.7662		47.5026	6.98708	6.37558	-34.9595	5.41352	-7.67864	1.02397	2.27842	3.7662
	46.5196	7.82754	6.25248	-36.2219	5.79711	-6.7543	0.52772	2.37372	4.56004		48.2627	6.57186	6.89933	-35.3199	5.23293	-8.51682	3.11701	1.14661	2.23406		47.3911	7.1997	6.5759	-35.7709	5.51502	-7.63556	1.82237	1.76016	3.39705		47.3911	7.1997	6.5759	-35.7709	5.51502	-7.63556	1.82237	1.76016	3.39705
	46.6039	8.05164	6.38273	-37.2779	5.8924	-6.73005	1.31185	1.63858	4.30174		48.0031	6.77839	7.13286	-35.8272	5.31124	-8.45632	3.74465	0.6992	1.9101		47.3035	7.41502	6.75779	-36.5525	5.60182	-7.59319	2.52825	1.16889	3.10592		47.3035	7.41502	6.75779	-36.5525	5.60182	-7.59319	2.52825	1.16889	3.10592
	46.6571	8.27096	6.41991	-38.2975	5.92285	-6.66662	2.08928	1.01323	4.08797		47.7645	6.9896	7.38647	-36.3336	5.38577	-8.38146	4.34648	0.26784	1.5802		47.2108	7.63028	6.90319	-37.3156	5.65431	-7.52404	3.21788	0.640535	2.83408		47.2108	7.63028	6.90319	-37.3156	5.65431	-7.52404	3.21788	0.640535	2.83408
	46.6835	8.48619	6.37734	-39.286	5.89774	-6.56961	2.86095	0.48196	3.91238		47.6467	7.17369	7.64916	-36.9175	5.50733	-8.29842	4.91405	-0.0755	1.24977		47.1651	7.82994	7.01325	-38.1018	5.70254	-7.43401	3.8875	0.20323	2.58107		47.1651	7.82994	7.01325	-38.1018	5.70254	-7.43401	3.8875	0.20323	2.58107
	46.663	8.75178	6.2805	-40.2176	5.82994	-6.56724	3.62669	-0.02244	3.88348		47.5771	7.34692	7.9155	-37.5325	5.6477	-8.21211	5.46792	-0.38362	0.91912		47.1201	8.04935	7.098	-38.8751	5.73882	-7.38968	4.5473	-0.20303	2.4013		47.1201	8.04935	7.098	-38.8751	5.73882	-7.38968	4.5473	-0.20303	2.4013
	46.6133	9.04886	6.14975	-41.1137	5.73547	-6.62404	4.38873	-0.51004	3.94628		47.5344	7.55391	8.17956	-38.1383	5.78591	-8.16967	6.0095	-0.68372	0.65056		47.0739	8.30138	7.16465	-39.626	5.76069	-7.39686	5.19911	-0.59688	2.29842		47.0739	8.30138	7.16465	-39.626	5.76069	-7.39686	5.19911	-0.59688	2.29842
	46.5809	9.36928	6.09316	-41.9677	5.66822	-6.74484	5.12504	-0.96183	4.00142		47.5046	7.77725	8.44252	-38.7396	5.92308	-8.1485	6.54513	-0.97994	0.41209		47.0427	8.57326	7.26784	-40.3536	5.79565	-7.44667	5.83509	-0.970885	2.20675		47.0427	8.57326	7.26784	-40.3536	5.79565	-7.44667	5.83509	-0.970885	2.20675
	46.5561	9.70009	6.06952	-42.803	5.61307	-6.8941	5.84992	-1.39771	4.05317		47.4922	8.05679	8.63242	-39.3934	5.99136	-8.06309	7.11575	-1.26421	0.16128		47.0242	8.87844	7.35097	-41.0982	5.80222	-7.4786	6.48283	-1.33096	2.10723		47.0242	8.87844	7.35097	-41.0982	5.80222	-7.4786	6.48283	-1.33096	2.10723
	46.6092	10.0289	6.07242	-43.6194	5.58392	-6.99129	6.55047	-1.81856	4.01754		47.49	8.36895	8.77989	-40.0777	6.01966	-7.94039	7.70669	-1.54153	-0.09672		47.0496	9.19892	7.42615	-41.8486	5.80179	-7.46584	7.12858	-1.68005	1.96041		47.0496	9.19892	7.42615	-41.8486	5.80179	-7.46584	7.12858	-1.68005	1.96041
	46.6857	10.3571	6.08328	-44.4302	5.56258	-7.07285	7.24372	-2.23491	3.95569		47.4907	8.6706	8.78898	-40.7576	5.97589	-7.79496	8.33028	-1.75911	-0.27282		47.0882	9.51385	7.43613	-42.5939	5.76924	-7.43391	7.787	-1.99701	1.84143		47.0882	9.51385	7.43613	-42.5939	5.76924	-7.43391	7.787	-1.99701	1.84143
	46.7337	10.665	6.07734	-45.1942	5.46297	-7.1158	7.9349	-2.56467	3.88628		47.4933	8.96501	8.70263	-41.4344	5.88243	-7.63386	8.9764	-1.9355	-0.39244		47.1135	9.81501	7.38999	-43.3143	5.6727	-7.37483	8.45565	-2.25008	1.74692		47.1135	9.81501	7.38999	-43.3143	5.6727	-7.37483	8.45565	-2.25008	1.74692
	46.7764	10.9692	6.06834	-45.9496	5.34914	-7.15173	8.6257	-2.87869	3.8155		47.4338	9.21215	8.54681	-42.0308	5.71029	-7.50266	9.62138	-2.02924	-0.40728		47.1051	10.0907	7.30757	-43.9902	5.52972	-7.32719	9.12354	-2.45397	1.70411		47.1051	10.0907	7.30757	-43.9902	5.52972	-7.32719	9.12354	-2.45397	1.70411
	46.7211	11.1608	6.03344	-46.5771	5.15121	-7.25713	9.35934	-3.05217	3.8666		47.3235	9.42078	8.33439	-42.5617	5.47404	-7.39581	10.2654	-2.05563	-0.33674		47.0223	10.2908	7.18391	-44.5694	5.31262	-7.32647	9.81238	-2.5539	1.76493		47.0223	10.2908	7.18391	-44.5694	5.31262	-7.32647	9.81238	-2.5539	1.76493
	46.6577	11.343	5.99638	-47.194	4.94627	-7.36833	10.0966	-3.21395	3.92785		47.1209	9.5851	8.12978	-42.9701	5.2029	-7.37567	10.8906	-2.03721	-0.18765		46.8893	10.464	7.06308	-45.082	5.07458	-7.372	10.4936	-2.62558	1.8701		46.8893	10.464	7.06308	-45.082	5.07458	-7.372	10.4936	-2.62558	1.8701
	46.4604	11.558	6.12766	-47.67	4.75522	-7.56763	10.7828	-3.28669	3.96579		46.8297	9.70687	7.93268	-43.261	4.89826	-7.43876	11.4978	-1.97579	0.03684		46.645	10.6324	7.03017	-45.4655	4.82674	-7.50319	11.1403	-2.63124	2.00131		46.645	10.6324	7.03017	-45.4655	4.82674	-7.50319	11.1403	-2.63124	2.00131
	46.2596	11.7733	6.27187	-48.1338	4.56574	-7.77591	11.4641	-3.354	4.00316		46.5408	9.8286	7.78975	-43.5282	4.60018	-7.56489	12.0822	-1.89592	0.24858		46.4002	10.8009	7.03081	-45.831	4.58296	-7.6704	11.7731	-2.62496	2.12587		46.4002	10.8009	7.03081	-45.831	4.58296	-7.6704	11.7731	-2.62496	2.12587
	46.017	11.9921	6.57119	-48.4505	4.39513	-8.09204	12.0845	-3.35596	4.03374		46.2546	9.95029	7.70808	-43.7685	4.30952	-7.76229	12.641	-1.7952	0.44592		46.1358	10.9712	7.13964	-46.1095	4.35233	-7.92716	12.3628	-2.57558	2.23983		46.1358	10.9712	7.13964	-46.1095	4.35233	-7.92716	12.3628	-2.57558	2.23983
	45.7518	12.2162	6.87799	-48.7518	4.23209	-8.4135	12.702	-3.34686	4.0562		45.9607	10.0482	7.85107	-43.9233	4.17109	-7.93645	13.1316	-1.75825	0.44815		45.8563	11.1322	7.36453	-46.3376	4.20159	-8.17497	12.9168	-2.55255	2.25217		45.8563	11.1322	7.36453	-46.3376	4.20159	-8.17497	12.9168	-2.55255	2.25217
	45.3627	12.4689	7.22585	-48.9687	4.1107	-8.7643	13.3035	-3.27686	4.034		45.6566	10.1145	8.29363	-43.9643	4.23563	-8.07961	13.5311	-1.80633	0.19027		45.5097	11.2917	7.75974	-46.4665	4.17317	-8.42196	13.4173	-2.5416	2.11213		45.5097	11.2917	7.75974	-46.4665	4.17317	-8.42196	13.4173	-2.5416	2.11213
	44.9617	12.7231	7.71356	-49.145	4.11661	-9.12047	13.8684	-3.22684	3.91031		45.2635	10.1951	8.70542	-43.9314	4.26131	-8.33287	13.9384	-1.83474	0.05535		45.1126	11.4591	8.20949	-46.5382	4.18896	-8.72667	13.9034	-2.53079	1.98283		45.1126	11.4591	8.20949	-46.5382	4.18896	-8.72667	13.9034	-2.53079	1.98283
	44.5211	12.9823	8.66742	-49.186	4.54684	-9.49454	14.3112	-3.24334	3.44829		44.7299	10.2984	9.06861	-43.7816	4.22567	-8.75997	14.3579	-1.83212	0.11459		44.6255	11.6403	8.86801	-46.4838	4.38626	-9.12725	14.3346	-2.53773	1.78144		44.6255	11.6403	8.86801	-46.4838	4.38626	-9.12725	14.3346	-2.53773	1.78144
	44.0623	13.1701	9.39673	-49.2304	4.84612	-9.76292	14.7652	-3.24678	3.0715		44.217	10.3683	9.33462	-43.6569	4.18182	-9.14049	14.767	-1.80134	0.1935		44.1396	11.7692	9.36567	-46.4437	4.51397	-9.45171	14.7661	-2.52406	1.6325		44.1396	11.7692	9.36567	-46.4437	4.51397	-9.45171	14.7661	-2.52406	1.6325
	43.5626	13.1972	9.62082	-49.2826	4.85078	-9.79354	15.2445	-3.22083	2.88646		43.7432	10.3757	9.41771	-43.5795	4.12253	-9.43333	15.1563	-1.71753	0.30944		43.6529	11.7865	9.51927	-46.431	4.48665	-9.61344	15.2004	-2.46918	1.59795		43.6529	11.7865	9.51927	-46.431	4.48665	-9.61344	15.2004	-2.46918	1.59795
	43.041	13.2099	9.67708	-49.3464	4.73759	-9.86536	15.7345	-3.14337	2.84428		43.2206	10.3425	9.75186	-43.3866	4.26623	-9.64936	15.4776	-1.72545	0.18322		43.1308	11.7762	9.71447	-46.3665	4.50191	-9.75736	15.606	-2.43441	1.51375		43.1308	11.7762	9.71447	-46.3665	4.50191	-9.75736	15.606	-2.43441	1.51375
	42.4841	13.1996	9.46482	-49.4289	4.43586	-10.0031	16.2417	-2.98351	3.03068		42.5876	10.2175	10.6551	-42.9322	4.87006	-9.69128	15.6449	-1.94126	-0.49189		42.5358	11.7085	10.0599	-46.1805	4.65296	-9.84719	15.9433	-2.46238	1.2694		42.5358	11.7085	10.0599	-46.1805	4.65296	-9.84719	15.9433	-2.46238	1.2694
	41.9041	13.1459	9.91942	-49.3093	4.64692	-9.99732	16.5616	-3.02959	2.67946		41.9978	10.1144	11.1518	-42.6079	5.191	-9.75477	15.8781	-2.0581	-0.87113		41.9509	11.6302	10.5356	-45.9586	4.91896	-9.87604	16.2199	-2.54385	0.904165		41.9509	11.6302	10.5356	-45.9586	4.91896	-9.87604	16.2199	-2.54385	0.904165
	41.2969	13.0415	11.152	-48.9539	5.45623	-9.82409	16.6631	-3.31595	1.70103		41.5279	10.0721	10.523	-42.6443	4.72859	-9.87799	16.2939	-1.90084	-0.43103		41.4124	11.5568	10.8375	-45.7991	5.09241	-9.85104	16.4785	-2.60839	0.635		41.4124	11.5568	10.8375	-45.7991	5.09241	-9.85104	16.4785	-2.60839	0.635
	40.7301	12.944	11.8332	-48.7452	5.86168	-9.71039	16.8294	-3.47412	1.10721		40.9913	10.0118	10.2394	-42.5258	4.51212	-9.94918	16.6208	-1.84525	-0.28801		40.8607	11.4779	11.0363	-45.6355	5.1869	-9.82978	16.7251	-2.65969	0.4096		40.8607	11.4779	11.0363	-45.6355	5.1869	-9.82978	16.7251	-2.65969	0.4096
	40.1977	12.8524	12.0419	-48.6621	5.92095	-9.64771	17.0514	-3.52243	0.84305		40.2244	9.88928	11.148	-41.8725	5.14526	-9.84059	16.6399	-2.14091	-1.17128		40.2111	11.3708	11.5949	-45.2673	5.5331	-9.74415	16.8457	-2.83167	-0.164115		40.2111	11.3708	11.5949	-45.2673	5.5331	-9.74415	16.8457	-2.83167	-0.164115
	39.6706	12.7979	12.1797	-48.6035	5.88849	-9.61529	17.2281	-3.5215	0.68267		39.4872	9.77097	11.805	-41.3048	5.57989	-9.77437	16.7013	-2.34733	-1.81999		39.5789	11.2844	11.9923	-44.9542	5.73419	-9.69483	16.9647	-2.93441	-0.56866		39.5789	11.2844	11.9923	-44.9542	5.73419	-9.69483	16.9647	-2.93441	-0.56866
	39.1467	12.7666	12.2733	-48.5602	5.7987	-9.60179	17.3764	-3.48979	0.58715		38.8815	9.67141	11.3437	-41.1174	5.13225	-9.89644	16.9501	-2.15712	-1.42619		39.0141	11.219	11.8085	-44.8388	5.46547	-9.74911	17.1633	-2.82346	-0.41952		39.0141	11.219	11.8085	-44.8388	5.46547	-9.74911	17.1633	-2.82346	-0.41952
	38.5639	12.6363	12.3349	-48.4016	5.77077	-9.59477	17.4509	-3.4281	0.51529		38.2884	9.57134	10.9426	-40.9218	4.7264	-9.9947	17.1674	-1.98711	-1.10037		38.4262	11.1038	11.6387	-44.6617	5.24859	-9.79473	17.3091	-2.70761	-0.29254		38.4262	11.1038	11.6387	-44.6617	5.24859	-9.79473	17.3091	-2.70761	-0.29254
	37.9549	12.4619	12.3821	-48.1918	5.77033	-9.59063	17.4925	-3.3531	0.45395		37.7701	9.46825	10.9034	-40.6777	4.57131	-9.95009	17.1955	-1.93836	-1.18237		37.8625	10.9651	11.6428	-44.4347	5.17082	-9.77036	17.344	-2.64573	-0.36421		37.8625	10.9651	11.6428	-44.4347	5.17082	-9.77036	17.344	-2.64573	-0.36421
	37.3648	12.2361	12.3335	-47.997	5.64552	-9.59325	17.514	-3.22382	0.51508		37.2383	9.35556	10.8693	-40.4156	4.42367	-9.90674	17.2207	-1.88118	-1.26345		37.3015	10.7958	11.6014	-44.2063	5.0346	-9.75	17.3674	-2.5525	-0.374185		37.3015	10.7958	11.6014	-44.2063	5.0346	-9.75	17.3674	-2.5525	-0.374185
	36.7805	11.9948	12.2561	-47.8068	5.4834	-9.59791	17.5295	-3.07825	0.61296		36.5874	9.15848	10.8805	-39.9963	4.34167	-9.8746	17.2208	-1.74993	-1.3364		36.6839	10.5767	11.5683	-43.9016	4.91254	-9.73625	17.3751	-2.41409	-0.36172		36.6839	10.5767	11.5683	-43.9016	4.91254	-9.73625	17.3751	-2.41409	-0.36172
	36.1949	11.7658	12.4254	-47.606	5.37855	-9.60376	17.4962	-2.93902	0.56288		35.9333	8.961	10.8888	-39.578	4.24962	-9.84254	17.2126	-1.60942	-1.39274		36.0641	10.3634	11.6571	-43.592	4.81409	-9.72315	17.3544	-2.27422	-0.41493		36.0641	10.3634	11.6571	-43.592	4.81409	-9.72315	17.3544	-2.27422	-0.41493
	35.6092	11.5391	12.6396	-47.4032	5.28411	-9.60983	17.4542	-2.80095	0.4859		35.2312	8.75757	10.8522	-39.1759	4.00337	-9.81172	17.0783	-1.32699	-1.19427		35.4202	10.1483	11.7459	-43.2896	4.64374	-9.71077	17.2662	-2.06397	-0.354185		35.4202	10.1483	11.7459	-43.2896	4.64374	-9.71077	17.2662	-2.06397	-0.354185
	35.1313	11.3305	11.6885	-47.4856	4.45093	-9.67288	17.5017	-2.35944	1.29007		34.5282	8.55463	10.809	-38.7741	3.75743	-9.7793	16.9431	-1.0445	-0.99746		34.8297	9.94254	11.2488	-43.1298	4.10418	-9.72609	17.2224	-1.70197	0.146305		34.8297	9.94254	11.2488	-43.1298	4.10418	-9.72609	17.2224	-1.70197	0.146305
	34.6624	11.1233	10.6403	-47.5917	3.55618	-9.74068	17.5568	-1.89265	2.16767		33.7852	8.37532	10.453	-38.3886	3.5266	-9.66935	16.7645	-0.75944	-0.88016		34.2238	9.74933	10.5466	-42.9902	3.54139	-9.70501	17.1607	-1.32604	0.643755		34.2238	9.74933	10.5466	-42.9902	3.54139	-9.70501	17.1607	-1.32604	0.643755
	34.1777	10.9101	10.3681	-47.3952	3.22978	-9.73903	17.3831	-1.60972	2.29971		33.0421	8.19601	10.097	-38.0031	3.29576	-9.55941	16.586	-0.47438	-0.76287		33.6099	9.55308	10.2325	-42.6991	3.26277	-9.64922	16.9845	-1.04205	0.76842		33.6099	9.55308	10.2325	-42.6991	3.26277	-9.64922	16.9845	-1.04205	0.76842
	33.6838	10.692	10.1306	-47.186	2.9323	-9.72179	17.1929	-1.34418	2.41219		32.4799	7.84153	10.1667	-37.5862	3.19353	-9.3269	16.2919	-0.24418	-0.7126		33.0819	9.26678	10.1486	-42.3861	3.06291	-9.52435	16.7424	-0.79418	0.849795		33.0819	9.26678	10.1486	-42.3861	3.06291	-9.52435	16.7424	-0.79418	0.849795
	33.0804	10.4145	10.3096	-46.8264	2.98203	-9.51761	16.8042	-1.28724	2.28996		31.9215	7.4834	10.2452	-37.1687	3.09399	-9.09184	15.9954	-0.01512	-0.66374		32.5009	8.94895	10.2774	-41.9975	3.03801	-9.30472	16.3998	-0.65118	0.81311		32.5009	8.94895	10.2774	-41.9975	3.03801	-9.30472	16.3998	-0.65118	0.81311
	32.4796	10.1479	10.4568	-46.4764	2.99819	-9.33896	16.427	-1.20164	2.1896		31.352	7.18245	10.2547	-36.7411	3.01838	-8.86627	15.6016	0.20473	-0.59554		31.9158	8.66517	10.3558	-41.6088	3.00828	-9.10262	16.0143	-0.498455	0.79703		31.9158	8.66517	10.3558	-41.6088	3.00828	-9.10262	16.0143	-0.498455	0.79703
	31.8942	9.94114	10.4294	-46.1795	2.82973	-9.30076	16.1123	-0.95848	2.20948		30.7819	6.88523	10.2597	-36.313	2.94434	-8.64133	15.2015	0.42399	-0.52608		31.338	8.41319	10.3446	-41.2462	2.88704	-8.97105	15.6569	-0.267245	0.8417		31.338	8.41319	10.3446	-41.2462	2.88704	-8.97105	15.6569	-0.267245	0.8417
	31.3065	9.72466	10.4417	-45.8567	2.67948	-9.25299	15.7574	-0.72823	2.21565		30.2061	6.59679	10.3194	-35.8583	2.84983	-8.40961	14.7011	0.65456	-0.58382		30.7563	8.16072	10.3805	-40.8575	2.76465	-8.8313	15.2292	-0.036835	0.815915		30.7563	8.16072	10.3805	-40.8575	2.76465	-8.8313	15.2292	-0.036835	0.815915
	30.7116	9.47573	10.5863	-45.4481	2.58995	-9.17334	15.2689	-0.54104	2.17606		29.6296	6.30935	10.3853	-35.4007	2.75299	-8.17713	14.1892	0.88641	-0.65602		30.1706	7.89254	10.4858	-40.4244	2.67147	-8.67524	14.7291	0.172685	0.76002		30.1706	7.89254	10.4858	-40.4244	2.67147	-8.67524	14.7291	0.172685	0.76002
	30.0863	9.24648	10.7304	-45.0245	2.52354	-9.08983	14.7681	-0.36344	2.06899		29.0176	6.03459	10.4514	-34.9766	2.64674	-7.89928	13.6451	1.10541	-0.73149		29.552	7.64053	10.5909	-40.0005	2.58514	-8.49456	14.2066	0.370985	0.66875		29.552	7.64053	10.5909	-40.0005	2.58514	-8.49456	14.2066	0.370985	0.66875
	29.3926	9.06152	10.8734	-44.5673	2.50911	-8.99766	14.2396	-0.20743	1.81005		28.3997	5.76195	10.5176	-34.558	2.53891	-7.61387	13.0956	1.32228	-0.8075		28.8962	7.41174	10.6955	-39.5626	2.52401	-8.30576	13.6676	0.557425	0.501275		28.8962	7.41174	10.6955	-39.5626	2.52401	-8.30576	13.6676	0.557425	0.501275
	28.7222	8.86596	10.9549	-44.113	2.47804	-8.94653	13.6971	-0.05442	1.64149		27.8618	5.42235	10.7007	-34.0748	2.4957	-7.42192	12.4257	1.53987	-0.81666		28.292	7.14415	10.8278	-39.0939	2.48687	-8.18422	13.0614	0.742725	0.412415		28.292	7.14415	10.8278	-39.0939	2.48687	-8.18422	13.0614	0.742725	0.412415
	28.089	8.65345	10.938	-43.6634	2.42031	-8.96109	13.1322	0.09377	1.6175		27.342	5.06768	10.91	-33.5771	2.46702	-7.25101	11.7287	1.75762	-0.81077		27.7155	6.86057	10.924	-38.6202	2.44367	-8.10605	12.4305	0.925695	0.403365		27.7155	6.86057	10.924	-38.6202	2.44367	-8.10605	12.4305	0.925695	0.403365
	27.4451	8.43047	10.9213	-43.1955	2.34313	-8.95286	12.5217	0.29258	1.56438		26.7585	4.81004	10.9022	-33.0535	2.4193	-7.08119	10.9829	1.95067	-0.89211		27.1018	6.62026	10.9117	-38.1245	2.38122	-8.01703	11.7523	1.12163	0.336135		27.1018	6.62026	10.9117	-38.1245	2.38122	-8.01703	11.7523	1.12163	0.336135
	26.7886	8.19527	10.9045	-42.7064	2.24324	-8.91806	11.8579	0.55045	1.47727		26.1565	4.5805	10.8314	-32.5223	2.36607	-6.91169	10.223	2.13656	-0.9987		26.4725	6.38788	10.868	-37.6144	2.30465	-7.91488	11.0404	1.3435	0.239285		26.4725	6.38788	10.868	-37.6144	2.30465	-7.91488	11.0404	1.3435	0.239285
	26.1019	7.93801	10.8836	-42.2	2.19282	-8.83515	11.1899	0.74103	1.38921		25.5238	4.33297	10.8058	-31.9735	2.31619	-6.76364	9.45578	2.4151	-1.08748		25.8128	6.13549	10.8447	-37.0867	2.2545	-7.79939	10.3228	1.57807	0.150865		25.8128	6.13549	10.8447	-37.0867	2.2545	-7.79939	10.3228	1.57807	0.150865
	25.3892	7.66183	10.8591	-41.6787	2.18482	-8.71098	10.5183	0.87394	1.30033		24.8799	4.07895	10.7965	-31.4183	2.26751	-6.62332	8.68594	2.7271	-1.16982		25.1346	5.87039	10.8278	-36.5485	2.22616	-7.66715	9.60215	1.80052	0.065255		25.1346	5.87039	10.8278	-36.5485	2.22616	-7.66715	9.60215	1.80052	0.065255
	24.7534	7.3788	11.024	-41.1576	2.19709	-8.81699	9.73948	1.05544	1.32111		24.2206	3.81704	10.7599	-30.8656	2.22232	-6.46148	7.84621	2.96815	-1.1998		24.487	5.59792	10.8919	-36.0116	2.20971	-7.63924	8.79284	2.0118	0.060655		24.487	5.59792	10.8919	-36.0116	2.20971	-7.63924	8.79284	2.0118	0.060655
	24.1656	7.09148	11.3072	-40.6365	2.22205	-9.06685	8.89354	1.26731	1.41042		23.5544	3.55165	10.7111	-30.3141	2.17865	-6.29013	6.97566	3.1779	-1.20668		23.86	5.32156	11.0092	-35.4753	2.20035	-7.67849	7.9346	2.22261	0.10187		23.86	5.32156	11.0092	-35.4753	2.20035	-7.67849	7.9346	2.22261	0.10187
	23.47	6.71269	11.2711	-40.0378	2.19444	-9.13124	7.98594	1.47287	1.55147		22.8997	3.28681	10.6314	-29.7448	2.13842	-6.218	6.02195	3.39787	-1.09792		23.1848	4.99975	10.9513	-34.8913	2.16643	-7.67462	7.00394	2.43537	0.226775		23.1848	4.99975	10.9513	-34.8913	2.16643	-7.67462	7.00394	2.43537	0.226775
	22.7264	6.29326	11.093	-39.4047	2.14347	-9.11319	7.05094	1.67562	1.7155		22.251	3.02226	10.5352	-29.166	2.10002	-6.19858	5.02406	3.62329	-0.92771		22.4887	4.65776	10.8141	-34.2853	2.12175	-7.65588	6.0375	2.64946	0.393895		22.4887	4.65776	10.8141	-34.2853	2.12175	-7.65588	6.0375	2.64946	0.393895
	21.9278	5.91084	10.7342	-38.7395	2.03269	-9.07958	6.02761	1.90072	2.02077		21.5402	2.69972	10.4253	-28.5748	2.04588	-6.18011	3.95788	3.79464	-0.70053		21.734	4.30528	10.5798	-33.6572	2.03929	-7.62985	4.99275	2.84768	0.66012		21.734	4.30528	10.5798	-33.6572	2.03929	-7.62985	4.99275	2.84768	0.66012
	21.1128	5.53953	10.3211	-38.0648	1.90396	-9.04129	4.97777	2.13253	2.3684		20.7901	2.34044	10.3067	-27.9759	1.98178	-6.16224	2.84844	3.93175	-0.43726		20.9515	3.93999	10.3139	-33.0203	1.94287	-7.60177	3.9131	3.03214	0.96557		20.9515	3.93999	10.3139	-33.0203	1.94287	-7.60177	3.9131	3.03214	0.96557
	20.3044	5.13822	9.94551	-37.3606	1.82838	-9.13516	3.83739	2.35351	2.79499		20.1431	2.05952	10.0739	-27.3737	1.92533	-6.18109	1.69914	4.07381	-0.15279		20.2237	3.59887	10.0097	-32.3672	1.87685	-7.65813	2.76826	3.21366	1.3211		20.2237	3.59887	10.0097	-32.3672	1.87685	-7.65813	2.76826	3.21366	1.3211
	19.4972	4.73146	9.57668	-36.6512	1.76246	-9.25307	2.68055	2.57252	3.23593		19.5734	1.83736	9.75563	-26.7691	1.87464	-6.2275	0.51995	4.21957	0.14758		19.5353	3.28441	9.66615	-31.7102	1.81855	-7.74029	1.60025	3.39604	1.69175		19.5353	3.28441	9.66615	-31.7102	1.81855	-7.74029	1.60025	3.39604	1.69175
	18.5936	4.24688	8.96517	-35.8603	1.62062	-9.11208	1.4414	2.72061	3.72024		18.9272	1.54845	9.51522	-26.1564	1.83498	-6.27054	-0.69772	4.37024	0.43895		18.7604	2.89766	9.24019	-31.0083	1.7278	-7.69131	0.37184	3.54542	2.07959		18.7604	2.89766	9.24019	-31.0083	1.7278	-7.69131	0.37184	3.54542	2.07959
	17.682	3.75582	8.33344	-35.0626	1.47244	-8.94952	0.19539	2.86279	4.20816		18.2134	1.20049	9.34373	-25.5364	1.80508	-6.31061	-1.94941	4.52525	0.72237		17.9477	2.47816	8.83859	-30.2995	1.63876	-7.63007	-0.87701	3.69402	2.46527		17.9477	2.47816	8.83859	-30.2995	1.63876	-7.63007	-0.87701	3.69402	2.46527
	16.7837	3.38731	7.77784	-34.2751	1.35124	-8.95306	-1.13612	3.12046	4.64964		17.5134	0.86788	9.11212	-24.9133	1.78792	-6.38207	-3.24877	4.64402	1.05115		17.1485	2.12759	8.44498	-29.5942	1.56958	-7.66756	-2.19245	3.88224	2.85039		17.1485	2.12759	8.44498	-29.5942	1.56958	-7.66756	-2.19245	3.88224	2.85039
	15.8852	3.01895	7.23021	-33.4891	1.23257	-8.96148	-2.47126	3.36592	5.0888		16.8276	0.55124	8.81791	-24.2872	1.78402	-6.48622	-4.59779	4.72503	1.42719		16.3564	1.7851	8.02406	-28.8881	1.50829	-7.72385	-3.53452	4.04547	3.258		16.3564	1.7851	8.02406	-28.8881	1.50829	-7.72385	-3.53452	4.04547	3.258
	14.9847	2.65242	6.77821	-32.7187	1.14416	-9.02832	-3.85016	3.46478	5.50006		16.1194	0.237	8.47222	-23.639	1.7607	-6.56573	-5.97476	4.81399	1.79934		15.552	1.44471	7.62521	-28.1788	1.45243	-7.79702	-4.91246	4.13938	3.6497		15.552	1.44471	7.62521	-28.1788	1.45243	-7.79702	-4.91246	4.13938	3.6497
	14.0957	2.30292	6.32017	-31.951	1.05068	-9.09919	-5.25081	3.57174	5.91014		15.3837	-0.07429	8.06337	-22.9637	1.71355	-6.61501	-7.38602	4.91271	2.16671		14.7397	1.11431	7.19177	-27.4574	1.38211	-7.8571	-6.31841	4.24223	4.03843		14.7397	1.11431	7.19177	-27.4574	1.38211	-7.8571	-6.31841	4.24223	4.03843
	13.2696	2.04706	5.82894	-31.1979	0.92928	-9.19218	-6.77112	3.72319	6.31369		14.6375	-0.35633	7.67334	-22.2965	1.67062	-6.68244	-8.8081	5.02304	2.57206		13.9536	0.845365	6.75114	-26.7472	1.29995	-7.93731	-7.78961	4.37312	4.44287		13.9536	0.845365	6.75114	-26.7472	1.29995	-7.93731	-7.78961	4.37312	4.44287
	12.472	1.79626	5.33708	-30.444	0.80814	-9.26899	-8.30185	3.88994	6.73975		13.8761	-0.59595	7.31062	-21.6408	1.6338	-6.77618	-10.2459	5.15022	3.03249		13.174	0.600155	6.32385	-26.0424	1.22097	-8.02258	-9.27387	4.52008	4.88612		13.174	0.600155	6.32385	-26.0424	1.22097	-8.02258	-9.27387	4.52008	4.88612
	11.7693	1.56237	4.84314	-29.6876	0.6879	-9.29187	-9.86729	4.1077	7.24083		13.1012	-0.83112	6.96672	-20.986	1.57826	-6.90043	-11.6876	5.26913	3.47233		12.4353	0.365625	5.90493	-25.3368	1.13308	-8.09615	-10.7775	4.68841	5.35658		12.4353	0.365625	5.90493	-25.3368	1.13308	-8.09615	-10.7775	4.68841	5.35658
	11.0675	1.34044	4.36955	-28.9409	0.56019	-9.30393	-11.4497	4.32377	7.7147		12.3031	-1.05862	6.65524	-20.3328	1.49048	-7.07722	-13.1363	5.37376	3.87674		11.6853	0.14091	5.51239	-24.6369	1.02534	-8.19058	-12.293	4.84877	5.79572		11.6853	0.14091	5.51239	-24.6369	1.02534	-8.19058	-12.293	4.84877	5.79572
	10.3676	1.14541	3.94175	-28.2159	0.41568	-9.29165	-13.0701	4.53606	8.12735		11.5105	-1.28856	6.26085	-19.6579	1.40585	-7.18291	-14.5852	5.54171	4.29537		10.939	-0.071575	5.1013	-23.9369	0.910765	-8.23728	-13.8276	5.03888	6.21136		10.939	-0.071575	5.1013	-23.9369	0.910765	-8.23728	-13.8276	5.03888	6.21136
	9.67334	0.97936	3.53718	-27.5085	0.28597	-9.2938	-14.7034	4.74815	8.53738		10.729	-1.52353	5.69548	-18.938	1.32772	-7.14197	-16.0346	5.84023	4.74337		10.2012	-0.272085	4.61633	-23.2232	0.806845	-8.21789	-15.369	5.29419	6.64037		10.2012	-0.272085	4.61633	-23.2232	0.806845	-8.21789	-15.369	5.29419	6.64037
	8.98824	0.85968	3.16976	-26.8293	0.17994	-9.31901	-16.3574	4.95992	8.9432		9.96736	-1.71223	5.18671	-18.2507	1.23008	-7.14366	-17.4803	6.14585	5.17486		9.4778	-0.426275	4.17823	-22.54	0.70501	-8.23133	-16.9188	5.55288	7.05903		9.4778	-0.426275	4.17823	-22.54	0.70501	-8.23133	-16.9188	5.55288	7.05903
	8.31707	0.77118	2.82454	-26.1753	0.05849	-9.30461	-18.0103	5.18769	9.32453		9.25543	-1.78524	4.81945	-17.6446	1.08365	-7.2519	-18.9168	6.46921	5.5651		8.78625	-0.50703	3.82199	-21.91	0.57107	-8.27825	-18.4636	5.82845	7.44482		8.78625	-0.50703	3.82199	-21.91	0.57107	-8.27825	-18.4636	5.82845	7.44482
	7.66215	0.71905	2.50522	-25.5508	-0.08097	-9.244	-19.6622	5.43413	9.67729		8.53169	-1.86815	4.4255	-17.0397	0.93765	-7.30905	-20.3312	6.81723	5.94877		8.09692	-0.57455	3.46536	-21.2953	0.42834	-8.27652	-19.9967	6.12568	7.81303		8.09692	-0.57455	3.46536	-21.2953	0.42834	-8.27652	-19.9967	6.12568	7.81303
	7.04059	0.66029	2.26703	-24.9864	-0.16185	-9.18278	-21.2725	5.66842	9.93166		7.77155	-1.98155	3.94924	-16.4384	0.79292	-7.20867	-21.6773	7.24126	6.31219		7.40607	-0.66063	3.10813	-20.7124	0.315535	-8.19572	-21.4749	6.45484	8.12192		7.40607	-0.66063	3.10813	-20.7124	0.315535	-8.19572	-21.4749	6.45484	8.12192
	6.44763	0.59584	2.09838	-24.4736	-0.19252	-9.12103	-22.8472	5.89228	10.1017		7.03367	-2.06943	3.52555	-15.8746	0.64771	-7.14017	-23.0032	7.67597	6.66952		6.74065	-0.736795	2.81196	-20.1741	0.227595	-8.1306	-22.9252	6.78413	8.38561		6.74065	-0.736795	2.81196	-20.1741	0.227595	-8.1306	-22.9252	6.78413	8.38561
	5.90923	0.55537	2.03075	-24.0357	-0.20894	-9.05372	-24.3626	6.14755	10.2723		6.3826	-2.05778	3.30694	-15.4573	0.50064	-7.19602	-24.2501	8.1523	7.00307		6.14591	-0.751205	2.66885	-19.7465	0.14585	-8.12487	-24.3063	7.14992	8.6377		6.14591	-0.751205	2.66885	-19.7465	0.14585	-8.12487	-24.3063	7.14992	8.6377
	5.40494	0.52989	2.02627	-23.6445	-0.21646	-8.98295	-25.841	6.42245	10.4433		5.74342	-2.04724	3.0915	-15.0612	0.36102	-7.23592	-25.4654	8.61632	7.30569		5.57418	-0.758675	2.55889	-19.3529	0.07228	-8.10943	-25.6532	7.51938	8.87449		5.57418	-0.758675	2.55889	-19.3529	0.07228	-8.10943	-25.6532	7.51938	8.87449
	4.9413	0.52013	2.08402	-23.3247	-0.20482	-8.92716	-27.2846	6.70091	10.5974		5.16515	-2.04231	2.89231	-14.7744	0.25956	-7.19404	-26.5192	9.01727	7.44982		5.05323	-0.76109	2.48816	-19.0496	0.02737	-8.0606	-26.9019	7.85909	9.0236		5.05323	-0.76109	2.48816	-19.0496	0.02737	-8.0606	-26.9019	7.85909	9.0236
	4.49572	0.51737	2.16943	-23.0367	-0.18465	-8.87803	-28.7128	6.98094	10.744		4.595	-2.03383	2.69808	-14.505	0.16178	-7.15564	-27.5541	9.40722	7.59887		4.54536	-0.75823	2.43376	-18.7708	-0.011435	-8.01684	-28.1335	8.19408	9.17141		4.54536	-0.75823	2.43376	-18.7708	-0.011435	-8.01684	-28.1335	8.19408	9.17141
	4.08122	0.54472	2.28096	-22.8443	-0.12688	-8.79956	-29.9837	7.24053	10.8203		4.08301	-1.99998	2.53933	-14.3608	0.09046	-7.14211	-28.4539	9.71843	7.78318		4.08211	-0.72763	2.41014	-18.6026	-0.01821	-7.97084	-29.2188	8.47948	9.30176		4.08211	-0.72763	2.41014	-18.6026	-0.01821	-7.97084	-29.2188	8.47948	9.30176
	3.67605	0.58111	2.40031	-22.6807	-0.05782	-8.71227	-31.2074	7.49399	10.8757		3.5797	-1.96324	2.38555	-14.2323	0.01847	-7.12942	-29.3417	10.0231	7.96653		3.62787	-0.691065	2.39293	-18.4565	-0.019675	-7.92084	-30.2745	8.75853	9.42109		3.62787	-0.691065	2.39293	-18.4565	-0.019675	-7.92084	-30.2745	8.75853	9.42109
	3.35019	0.60503	2.60501	-22.6389	0.01482	-8.60366	-32.3863	8.01059	10.944		3.17396	-1.89393	2.28776	-14.2805	-0.06112	-7.1262	-30.0927	10.2538	8.13918		3.26207	-0.64445	2.44638	-18.4597	-0.02315	-7.86493	-31.2395	9.13218	9.54159		3.26207	-0.64445	2.44638	-18.4597	-0.02315	-7.86493	-31.2395	9.13218	9.54159
	3.03876	0.6267	2.82522	-22.6192	0.08811	-8.49118	-33.5571	8.57505	11.0147		2.76997	-1.82376	2.18899	-14.3312	-0.13793	-7.12083	-30.8442	10.4744	8.30521		2.90436	-0.59853	2.50711	-18.4752	-0.02491	-7.806	-32.2007	9.52473	9.65996		2.90436	-0.59853	2.50711	-18.4752	-0.02491	-7.806	-32.2007	9.52473	9.65996
	2.79388	0.67442	3.11794	-22.6956	0.17071	-8.43394	-34.5638	9.03875	10.9085		2.40723	-1.73327	2.06728	-14.4382	-0.14955	-7.06472	-31.6055	10.4592	8.31576		2.60055	-0.529425	2.59261	-18.5669	0.01058	-7.74933	-33.0846	9.74898	9.6121		2.60055	-0.529425	2.59261	-18.5669	0.01058	-7.74933	-33.0846	9.74898	9.6121
	2.55455	0.72432	3.4167	-22.78	0.25408	-8.3813	-35.5568	9.49406	10.7874		2.0445	-1.64278	1.94557	-14.5452	-0.16117	-7.00861	-32.3667	10.444	8.32631		2.29953	-0.45923	2.68113	-18.6626	0.046455	-7.69496	-33.9617	9.96904	9.55687		2.29953	-0.45923	2.68113	-18.6626	0.046455	-7.69496	-33.9617	9.96904	9.55687
rubber	c2t3										c2t12
	h			k			a				h			k			a				h			k			a				h			k			a
	53.2952	6.70427	2.39402	-25.2143	1.83064	-10.5319	-18.5571	-2.12332	6.32236		48.107	4.25324	-0.03307	-19.5115	1.71585	-11.3667	-25.9313	1.43906	6.91525		50.7011	5.47875	1.18047	-22.3629	1.77324	-10.9493	-22.2442	-0.34213	6.61881		50.7011	5.47875	1.18047	-22.3629	1.77324	-10.9493	-22.2442	-0.34213	6.61881
	53.0203	6.80085	2.44562	-26.1218	1.99553	-10.0077	-16.491	-2.02837	6.39733		47.7569	4.33296	0.09619	-20.5202	2.01845	-10.5456	-23.8976	1.40887	6.46764		50.3886	5.56691	1.2709	-23.321	2.00699	-10.2766	-20.1943	-0.30975	6.43248		50.3886	5.56691	1.2709	-23.321	2.00699	-10.2766	-20.1943	-0.30975	6.43248
	52.749	6.89139	2.50951	-27.0795	2.17332	-9.40496	-14.4846	-1.99871	6.28655		47.4195	4.42737	0.24177	-21.5607	2.32028	-9.78009	-21.7813	1.36918	5.9867		50.0842	5.65938	1.37564	-24.3201	2.2468	-9.59253	-18.133	-0.314765	6.13663		50.0842	5.65938	1.37564	-24.3201	2.2468	-9.59253	-18.133	-0.314765	6.13663
	52.4937	6.95475	2.62872	-28.2632	2.40921	-8.44906	-12.7466	-2.26289	5.33991		47.1546	4.60626	0.48112	-22.7845	2.61763	-9.33486	-19.1898	1.27497	5.31407		49.8242	5.7805	1.55492	-25.5238	2.51342	-8.89196	-15.9682	-0.49396	5.32699		49.8242	5.7805	1.55492	-25.5238	2.51342	-8.89196	-15.9682	-0.49396	5.32699
	52.2642	7.04449	2.76797	-29.421	2.6288	-7.80542	-10.7783	-2.57192	4.5309		46.9136	4.7794	0.86648	-23.9882	2.99735	-9.06738	-16.5143	0.9491	4.65063		49.5889	5.91195	1.81723	-26.7046	2.81307	-8.4364	-13.6463	-0.81141	4.59077		49.5889	5.91195	1.81723	-26.7046	2.81307	-8.4364	-13.6463	-0.81141	4.59077
	52.0801	7.18041	2.94229	-30.5335	2.81989	-7.70824	-8.4069	-2.95947	3.96273		46.7291	4.9389	1.59862	-25.1443	3.57265	-9.22205	-13.6396	0.07308	4.00898		49.4046	6.05966	2.27046	-27.8389	3.19627	-8.46514	-11.0233	-1.4432	3.98585		49.4046	6.05966	2.27046	-27.8389	3.19627	-8.46514	-11.0233	-1.4432	3.98585
	51.9324	7.29202	3.1504	-31.7616	3.06389	-7.79084	-6.11411	-3.45855	3.60514		46.6021	5.15325	2.26565	-26.4728	4.05583	-9.25279	-10.861	-0.73476	3.37187		49.2673	6.22264	2.70803	-29.1172	3.55986	-8.52182	-8.48757	-2.09666	3.4885		49.2673	6.22264	2.70803	-29.1172	3.55986	-8.52182	-8.48757	-2.09666	3.4885
	51.8151	7.38336	3.38667	-33.0859	3.35198	-8.02326	-3.88686	-4.05058	3.42303		46.5473	5.43614	2.85129	-28.0166	4.42384	-9.12863	-8.20248	-1.45737	2.74041		49.1812	6.40975	3.11898	-30.5512	3.88791	-8.57595	-6.04467	-2.75398	3.08172		49.1812	6.40975	3.11898	-30.5512	3.88791	-8.57595	-6.04467	-2.75398	3.08172
	51.6498	7.48656	3.88176	-34.3027	3.79655	-7.91453	-2.11858	-4.61142	2.7856		46.5218	5.72865	3.4098	-29.4491	4.69613	-8.95548	-5.99191	-1.89563	2.08386		49.0858	6.60761	3.64578	-31.8759	4.24634	-8.43501	-4.05525	-3.25352	2.43473		49.0858	6.60761	3.64578	-31.8759	4.24634	-8.43501	-4.05525	-3.25352	2.43473
	51.4664	7.59422	4.47392	-35.4793	4.2998	-7.67786	-0.52242	-5.16056	1.97742		46.5165	6.02777	3.94966	-30.805	4.90262	-8.74864	-4.08934	-2.13839	1.41006		48.9915	6.811	4.21179	-33.1422	4.60121	-8.21325	-2.30588	-3.64947	1.69374		48.9915	6.811	4.21179	-33.1422	4.60121	-8.21325	-2.30588	-3.64947	1.69374
	51.4025	7.7882	4.85126	-36.5681	4.53833	-7.50822	0.6943	-5.52625	1.32703		46.5032	6.35917	4.40463	-31.9781	5.02251	-8.64965	-2.56141	-2.50181	0.9292		48.9529	7.07369	4.62795	-34.2731	4.78042	-8.07893	-0.933555	-4.01403	1.12811		48.9529	7.07369	4.62795	-34.2731	4.78042	-8.07893	-0.933555	-4.01403	1.12811
	51.3499	7.99301	5.19531	-37.6378	4.74562	-7.37081	1.86063	-5.88999	0.73067		46.487	6.70186	4.8299	-33.0872	5.11211	-8.58841	-1.1646	-2.90744	0.51587		48.9184	7.34743	5.0126	-35.3625	4.92887	-7.97961	0.348015	-4.39872	0.62327		48.9184	7.34743	5.0126	-35.3625	4.92887	-7.97961	0.348015	-4.39872	0.62327
	51.2899	8.21971	5.42138	-38.6042	4.90515	-7.48871	2.90257	-6.41765	0.51679		46.4402	7.074	5.01332	-34.0774	5.10549	-8.57783	0.07929	-3.4719	0.21035		48.865	7.64686	5.21735	-36.3408	5.00532	-8.03327	1.49093	-4.94477	0.36357		48.865	7.64686	5.21735	-36.3408	5.00532	-8.03327	1.49093	-4.94477	0.36357
	51.2296	8.46411	5.61798	-39.5569	5.02868	-7.56949	3.93176	-6.9099	0.31948		46.3872	7.44984	5.16164	-35.0462	5.08599	-8.57235	1.29501	-4.05669	-0.07234		48.8084	7.95697	5.38981	-37.3016	5.05734	-8.07092	2.61339	-5.4833	0.12357		48.8084	7.95697	5.38981	-37.3016	5.05734	-8.07092	2.61339	-5.4833	0.12357
	51.1687	8.75567	5.73598	-40.4733	5.05621	-7.55128	4.92697	-7.30771	0.16635		46.274	7.82639	5.1832	-35.8449	5.04433	-8.5348	2.27553	-4.65396	-0.11214		48.7214	8.29103	5.45959	-38.1591	5.05027	-8.04304	3.60125	-5.98083	0.027105		48.7214	8.29103	5.45959	-38.1591	5.05027	-8.04304	3.60125	-5.98083	0.027105
	51.1267	9.01182	5.82736	-41.3959	5.08718	-7.52044	5.90164	-7.67537	0.05349		46.1594	8.20083	5.20745	-36.6257	4.98977	-8.49912	3.23562	-5.23819	-0.14358		48.643	8.60633	5.51741	-39.0108	5.03848	-8.00978	4.56863	-6.45678	-0.045045		48.643	8.60633	5.51741	-39.0108	5.03848	-8.00978	4.56863	-6.45678	-0.045045
	51.1072	9.22546	5.88681	-42.3261	5.12227	-7.47443	6.85165	-8.00687	-0.01103		46.0382	8.56603	5.24361	-37.3279	4.87841	-8.47161	4.10586	-5.76507	-0.13825		48.5727	8.89574	5.56521	-39.827	5.00034	-7.97302	5.47875	-6.88597	-0.07464		48.5727	8.89574	5.56521	-39.827	5.00034	-7.97302	5.47875	-6.88597	-0.07464
	51.0517	9.50114	5.85409	-43.2066	5.03604	-7.45408	7.73592	-8.27604	-0.01934		45.9199	8.91635	5.3085	-37.9907	4.79262	-8.46542	4.93771	-6.19989	-0.13241		48.4858	9.20875	5.58129	-40.5987	4.91433	-7.95975	6.33681	-7.23796	-0.075875		48.4858	9.20875	5.58129	-40.5987	4.91433	-7.95975	6.33681	-7.23796	-0.075875
	50.9757	9.81228	5.7687	-44.0587	4.88048	-7.44839	8.58263	-8.50958	0.00448		45.807	9.23693	5.43085	-38.5747	4.75797	-8.50188	5.69276	-6.4506	-0.12556		48.3913	9.5246	5.59978	-41.3167	4.81923	-7.97513	7.13769	-7.48009	-0.06054		48.3913	9.5246	5.59978	-41.3167	4.81923	-7.97513	7.13769	-7.48009	-0.06054
	50.8925	10.171	5.68394	-44.8604	4.7048	-7.45554	9.40392	-8.68483	-0.0275		45.6756	9.59549	5.58743	-39.1625	4.72101	-8.55774	6.4285	-6.66984	-0.14153		48.2841	9.88323	5.63568	-42.0115	4.71291	-8.00664	7.91621	-7.67734	-0.084515		48.2841	9.88323	5.63568	-42.0115	4.71291	-8.00664	7.91621	-7.67734	-0.084515
	50.8077	10.5402	5.59932	-45.6509	4.52464	-7.46555	10.2196	-8.84713	-0.07189		45.5243	9.99495	5.78087	-39.7545	4.68158	-8.63451	7.14346	-6.85518	-0.18209		48.166	10.2676	5.6901	-42.7027	4.60311	-8.05003	8.68151	-7.85116	-0.12699		48.166	10.2676	5.6901	-42.7027	4.60311	-8.05003	8.68151	-7.85116	-0.12699
	50.6832	10.9142	5.37593	-46.4203	4.22342	-7.38462	11.042	-8.9343	-0.14857		45.3872	10.375	5.96866	-40.3678	4.62272	-8.65882	7.85625	-7.00554	-0.2884		48.0352	10.6446	5.6723	-43.394	4.42307	-8.02172	9.44911	-7.96992	-0.218485		48.0352	10.6446	5.6723	-43.394	4.42307	-8.02172	9.44911	-7.96992	-0.218485
	50.5369	11.2778	5.18403	-47.1658	3.94115	-7.31565	11.8674	-8.99735	-0.21126		45.2583	10.7437	6.15312	-40.9938	4.55245	-8.65227	8.56778	-7.13533	-0.43339		47.8976	11.0107	5.66857	-44.0798	4.2468	-7.98396	10.2176	-8.06634	-0.322325		47.8976	11.0107	5.66857	-44.0798	4.2468	-7.98396	10.2176	-8.06634	-0.322325
	50.2925	11.5943	5.1338	-47.804	3.74412	-7.30053	12.7068	-8.95189	-0.21099		45.1418	11.0651	6.27992	-41.6723	4.46016	-8.61709	9.34299	-7.16809	-0.49604		47.7171	11.3297	5.70686	-44.7382	4.10214	-7.95881	11.0249	-8.05999	-0.353515		47.7171	11.3297	5.70686	-44.7382	4.10214	-7.95881	11.0249	-8.05999	-0.353515
	50.0484	11.8799	5.08683	-48.4082	3.53811	-7.3146	13.5292	-8.89175	-0.21194		45.0288	11.373	6.39026	-42.3658	4.36157	-8.57374	10.1364	-7.17312	-0.53516		47.5386	11.6265	5.73855	-45.387	3.94984	-7.94417	11.8328	-8.03243	-0.37355		47.5386	11.6265	5.73855	-45.387	3.94984	-7.94417	11.8328	-8.03243	-0.37355
	49.8047	12.1117	5.04555	-48.9528	3.31636	-7.37975	14.3217	-8.80591	-0.21503		44.9125	11.5772	6.5221	-43.0268	4.29865	-8.55086	10.9085	-7.10939	-0.65133		47.3586	11.8444	5.78383	-45.9898	3.8075	-7.9653	12.6151	-7.95765	-0.43318		47.3586	11.8444	5.78383	-45.9898	3.8075	-7.9653	12.6151	-7.95765	-0.43318
	49.5671	12.3014	5.103	-49.4349	3.15272	-7.49657	15.0875	-8.70322	-0.20915		44.7908	11.7715	6.65781	-43.6754	4.24042	-8.53214	11.6735	-7.04568	-0.77301		47.179	12.0365	5.8804	-46.5552	3.69657	-8.01436	13.3805	-7.87445	-0.49108		47.179	12.0365	5.8804	-46.5552	3.69657	-8.01436	13.3805	-7.87445	-0.49108
	49.3345	12.4563	5.24273	-49.865	3.03749	-7.65646	15.831	-8.5865	-0.19579		44.6045	11.9454	6.82044	-44.2009	4.20512	-8.54506	12.372	-7.05095	-0.88641		46.9695	12.2008	6.03158	-47.033	3.6213	-8.10076	14.1015	-7.81872	-0.5411		46.9695	12.2008	6.03158	-47.033	3.6213	-8.10076	14.1015	-7.81872	-0.5411
	49.0532	12.5739	5.49728	-50.2366	3.02777	-7.83552	16.5373	-8.53152	-0.24988		44.3948	12.0998	6.96707	-44.69	4.16217	-8.56635	13.0574	-7.04428	-0.9819		46.724	12.3369	6.23217	-47.4633	3.59497	-8.20093	14.7973	-7.7879	-0.61589		46.724	12.3369	6.23217	-47.4633	3.59497	-8.20093	14.7973	-7.7879	-0.61589
	48.7536	12.6775	5.79489	-50.5862	3.0576	-8.02177	17.2296	-8.49971	-0.32927		44.1035	12.1862	7.05772	-45.0511	4.09242	-8.61692	13.6967	-6.99583	-1.01472		46.4285	12.4319	6.42631	-47.8186	3.57501	-8.31935	15.4631	-7.74777	-0.671995		46.4285	12.4319	6.42631	-47.8186	3.57501	-8.31935	15.4631	-7.74777	-0.671995
	48.4534	12.7343	6.10115	-50.9154	3.14489	-8.16469	17.8708	-8.45521	-0.46088		43.7955	12.2258	7.11538	-45.3856	4.04293	-8.68151	14.3257	-6.96122	-1.01134		46.1245	12.4801	6.60827	-48.1505	3.59391	-8.4231	16.0983	-7.70822	-0.73611		46.1245	12.4801	6.60827	-48.1505	3.59391	-8.4231	16.0983	-7.70822	-0.73611
	48.1507	12.784	6.41125	-51.2361	3.24302	-8.30379	18.5029	-8.4189	-0.59646		43.4593	12.1858	7.11695	-45.6751	4.02788	-8.76994	14.9373	-6.95017	-0.94643		45.805	12.4849	6.7641	-48.4556	3.63545	-8.53687	16.7201	-7.68454	-0.771445		45.805	12.4849	6.7641	-48.4556	3.63545	-8.53687	16.7201	-7.68454	-0.771445
	47.8233	12.8098	6.75117	-51.4912	3.39207	-8.44804	19.0948	-8.47718	-0.71954		43.019	12.1748	7.46317	-45.778	4.25112	-8.84735	15.4315	-7.01117	-1.10847		45.4211	12.4923	7.10717	-48.6346	3.82159	-8.6477	17.2631	-7.74418	-0.914005		45.4211	12.4923	7.10717	-48.6346	3.82159	-8.6477	17.2631	-7.74418	-0.914005
	47.4151	12.8165	7.25262	-51.6358	3.66514	-8.57826	19.6356	-8.58846	-0.95936		42.482	12.1908	8.12941	-45.7076	4.69561	-8.91453	15.8166	-7.13909	-1.48125		44.9486	12.5036	7.69102	-48.6717	4.18037	-8.74639	17.7261	-7.86378	-1.2203		44.9486	12.5036	7.69102	-48.6717	4.18037	-8.74639	17.7261	-7.86378	-1.2203
	46.792	12.7721	8.18479	-51.4857	4.2689	-8.67108	20.0401	-8.84107	-1.51047		41.9701	12.1381	8.34475	-45.7177	4.82354	-9.02088	16.2777	-7.15648	-1.51542		44.381	12.4551	8.26477	-48.6017	4.54622	-8.84598	18.1589	-7.99878	-1.51294		44.381	12.4551	8.26477	-48.6017	4.54622	-8.84598	18.1589	-7.99878	-1.51294
	46.2517	12.7188	8.80312	-51.4438	4.65155	-8.73388	20.4621	-9.01822	-1.92111		41.4706	12.0511	8.33464	-45.7682	4.79319	-9.14681	16.7767	-7.11862	-1.38029		43.8611	12.3849	8.56888	-48.606	4.72237	-8.94035	18.6194	-8.06842	-1.6507		43.8611	12.3849	8.56888	-48.606	4.72237	-8.94035	18.6194	-8.06842	-1.6507
	45.8109	12.6548	9.04483	-51.5316	4.76885	-8.76063	20.905	-9.1048	-2.16316		40.9477	11.9852	7.99982	-45.8328	4.48896	-9.25584	17.309	-6.96322	-1.04652		43.3793	12.32	8.52233	-48.6822	4.6289	-9.00824	19.107	-8.03401	-1.60484		43.3793	12.32	8.52233	-48.6822	4.6289	-9.00824	19.107	-8.03401	-1.60484
	45.3588	12.5708	8.66145	-51.6982	4.4146	-8.85367	21.4688	-9.02393	-1.94975		40.4196	11.9242	7.5912	-45.9006	4.12249	-9.36102	17.8489	-6.7811	-0.66761		42.8892	12.2475	8.12632	-48.7994	4.26854	-9.10735	19.6589	-7.90252	-1.30868		42.8892	12.2475	8.12632	-48.7994	4.26854	-9.10735	19.6589	-7.90252	-1.30868
	44.9002	12.4752	7.92087	-51.9099	3.79089	-8.98459	22.1017	-8.84736	-1.47606		39.887	11.7484	7.08611	-45.867	3.78275	-9.39936	18.3307	-6.64589	-0.27155		42.3936	12.1118	7.50349	-48.8884	3.78682	-9.19197	20.2162	-7.74662	-0.873805		42.3936	12.1118	7.50349	-48.8884	3.78682	-9.19197	20.2162	-7.74662	-0.873805
	44.2907	12.3571	8.68336	-51.6846	4.25427	-8.79155	22.3476	-9.12767	-2.16635		39.333	11.5726	6.76062	-45.7799	3.5626	-9.41143	18.7615	-6.55866	-0.02383		41.8118	11.9649	7.72199	-48.7323	3.90843	-9.10149	20.5546	-7.84316	-1.09509		41.8118	11.9649	7.72199	-48.7323	3.90843	-9.10149	20.5546	-7.84316	-1.09509
	43.6476	12.2339	9.77985	-51.3621	4.95923	-8.52653	22.5076	-9.50951	-3.1153		38.6079	11.433	7.90165	-45.2959	4.29095	-9.23383	18.8023	-6.84085	-0.96808		41.1277	11.8335	8.84075	-48.329	4.62509	-8.88018	20.655	-8.17518	-2.04169		41.1277	11.8335	8.84075	-48.329	4.62509	-8.88018	20.655	-8.17518	-2.04169
	43.2965	12.1611	8.94742	-51.6018	4.14772	-8.6372	23.0747	-9.27613	-2.61512		37.9385	11.29	8.76517	-44.891	4.83562	-9.07872	18.891	-7.05197	-1.68833		40.6175	11.7256	8.85629	-48.2464	4.49167	-8.85796	20.9828	-8.16405	-2.15172		40.6175	11.7256	8.85629	-48.2464	4.49167	-8.85796	20.9828	-8.16405	-2.15172
	42.8961	12.0654	8.36141	-51.7462	3.53794	-8.70291	23.551	-9.11181	-2.29104		37.428	11.1373	8.83578	-44.7123	4.8555	-8.98786	19.1165	-7.06008	-1.76863		40.1621	11.6013	8.59859	-48.2292	4.19672	-8.84539	21.3337	-8.08595	-2.02983		40.1621	11.6013	8.59859	-48.2292	4.19672	-8.84539	21.3337	-8.08595	-2.02983
	42.274	11.8661	8.88433	-51.4612	3.83599	-8.56622	23.6187	-9.25827	-2.75945		36.8649	10.9845	8.8842	-44.5016	4.84507	-8.91477	19.3107	-7.04488	-1.79763		39.5694	11.4253	8.88426	-47.9814	4.34053	-8.74049	21.4647	-8.15157	-2.27854		39.5694	11.4253	8.88426	-47.9814	4.34053	-8.74049	21.4647	-8.15157	-2.27854
	41.6607	11.7089	9.01986	-51.2901	3.77111	-8.52821	23.8076	-9.23161	-2.89751		36.225	10.8315	8.90035	-44.2445	4.79055	-8.86753	19.4594	-6.99579	-1.75202		38.9428	11.2702	8.96011	-47.7672	4.28083	-8.69787	21.6335	-8.1137	-2.32477		38.9428	11.2702	8.96011	-47.7672	4.28083	-8.69787	21.6335	-8.1137	-2.32477
	41.063	11.6252	8.47744	-51.318	3.07109	-8.66287	24.2086	-8.90201	-2.45747		35.7637	10.7528	8.82485	-44.1416	4.64791	-8.77791	19.5589	-6.95057	-1.74276		38.4134	11.189	8.65114	-47.7298	3.8595	-8.72039	21.8838	-7.92629	-2.10012		38.4134	11.189	8.65114	-47.7298	3.8595	-8.72039	21.8838	-7.92629	-2.10012
	40.4359	11.4862	8.18521	-51.2365	2.59848	-8.76455	24.5211	-8.60941	-2.18394		35.4454	10.7336	8.67601	-44.1622	4.43479	-8.65439	19.6189	-6.90845	-1.76258		37.9406	11.1099	8.43061	-47.6993	3.51663	-8.70947	22.07	-7.75893	-1.97326		37.9406	11.1099	8.43061	-47.6993	3.51663	-8.70947	22.07	-7.75893	-1.97326
	39.7842	11.3011	8.10147	-51.0637	2.31539	-8.83875	24.7599	-8.34767	-2.04917		34.8575	10.6344	8.17578	-44.0215	3.93143	-8.69765	19.787	-6.61128	-1.3444		37.3209	10.9678	8.13862	-47.5426	3.12341	-8.7682	22.2734	-7.47947	-1.69678		37.3209	10.9678	8.13862	-47.5426	3.12341	-8.7682	22.2734	-7.47947	-1.69678
	39.212	11.0481	7.80175	-50.8812	2.05648	-8.98492	24.9805	-8.0439	-1.8084		34.1562	10.5015	7.5276	-43.813	3.30587	-8.81114	20.0006	-6.20671	-0.74179		36.6841	10.7748	7.66467	-47.3471	2.68118	-8.89803	22.4906	-7.1253	-1.2751		36.6841	10.7748	7.66467	-47.3471	2.68118	-8.89803	22.4906	-7.1253	-1.2751
	38.6694	10.7696	7.42103	-50.6951	1.80664	-9.15807	25.1943	-7.72436	-1.52789		33.2656	10.3262	8.61981	-43.0061	3.84422	-8.72804	19.751	-6.24424	-1.40619		35.9675	10.5479	8.02042	-46.8506	2.82543	-8.94305	22.4727	-6.9843	-1.46704		35.9675	10.5479	8.02042	-46.8506	2.82543	-8.94305	22.4727	-6.9843	-1.46704
	37.6491	10.6288	8.68242	-50.0964	2.48264	-8.88558	24.9204	-7.94739	-2.33716		32.342	10.1434	10.0147	-42.0952	4.58499	-8.61075	19.4209	-6.35865	-2.29093		34.9956	10.3861	9.34855	-46.0958	3.53382	-8.74817	22.1706	-7.15302	-2.31405		34.9956	10.3861	9.34855	-46.0958	3.53382	-8.74817	22.1706	-7.15302	-2.31405
	36.6397	10.4955	9.905	-49.5158	3.09296	-8.62004	24.644	-8.14515	-3.0947		31.6449	9.97285	10.1194	-41.7382	4.45313	-8.58605	19.3274	-6.06847	-2.10794		34.1423	10.2342	10.0122	-45.627	3.77305	-8.60304	21.9857	-7.10681	-2.60132		34.1423	10.2342	10.0122	-45.627	3.77305	-8.60304	21.9857	-7.10681	-2.60132
	36.217	10.3001	9.09729	-49.5278	2.12057	-8.8695	24.832	-7.54775	-2.24532		30.9613	9.80191	10.0908	-41.4129	4.24119	-8.56679	19.246	-5.76547	-1.85218		33.5892	10.051	9.59403	-45.4704	3.18088	-8.71814	22.039	-6.65661	-2.04875		33.5892	10.051	9.59403	-45.4704	3.18088	-8.71814	22.039	-6.65661	-2.04875
	35.7238	10.0943	8.54618	-49.427	1.37219	-9.04286	24.9225	-7.04854	-1.58273		30.3556	9.62893	9.29582	-41.2697	3.56873	-8.57881	19.2338	-5.38872	-1.17798		33.0397	9.86159	8.921	-45.3484	2.47046	-8.81084	22.0782	-6.21863	-1.38035		33.0397	9.86159	8.921	-45.3484	2.47046	-8.81084	22.0782	-6.21863	-1.38035
	35.0426	9.86039	8.67936	-49.0254	1.22115	-9.01326	24.753	-6.81114	-1.41828		29.7386	9.48496	8.71784	-41.0503	3.00946	-8.56016	19.1285	-5.03387	-0.69786		32.3906	9.67267	8.6986	-45.0378	2.11531	-8.78671	21.9408	-5.92251	-1.05807		32.3906	9.67267	8.6986	-45.0378	2.11531	-8.78671	21.9408	-5.92251	-1.05807
	34.327	9.62879	8.85126	-48.6219	1.15158	-8.89817	24.5503	-6.60821	-1.4158		29.0951	9.40992	8.65519	-40.6496	2.71902	-8.46866	18.8018	-4.73103	-0.67866		31.7111	9.51935	8.75323	-44.6358	1.9353	-8.68342	21.6761	-5.66962	-1.04723		31.7111	9.51935	8.75323	-44.6358	1.9353	-8.68342	21.6761	-5.66962	-1.04723
	33.5702	9.39989	9.06961	-48.2163	1.17975	-8.68049	24.3077	-6.44665	-1.60771		28.4416	9.28354	8.71883	-40.2083	2.55925	-8.35509	18.4453	-4.47537	-0.71039		31.0059	9.34172	8.89422	-44.2123	1.8695	-8.51779	21.3765	-5.46101	-1.15905		31.0059	9.34172	8.89422	-44.2123	1.8695	-8.51779	21.3765	-5.46101	-1.15905
	32.8905	9.23832	9.67435	-47.8551	1.27269	-8.76901	24.0209	-6.25886	-1.78572		27.7756	9.09299	8.94033	-39.7161	2.56282	-8.21392	18.0514	-4.2787	-0.80576		30.333	9.16565	9.30734	-43.7856	1.91776	-8.49146	21.0361	-5.26878	-1.29574		30.333	9.16565	9.30734	-43.7856	1.91776	-8.49146	21.0361	-5.26878	-1.29574
	32.2547	9.11522	10.4999	-47.5193	1.40266	-9.03249	23.7087	-6.0561	-1.9558		27.0902	8.92345	9.16493	-39.2175	2.53405	-8.10396	17.6296	-4.07234	-0.94758		29.6724	9.01933	9.8324	-43.3684	1.96836	-8.56822	20.6692	-5.06422	-1.45169		29.6724	9.01933	9.8324	-43.3684	1.96836	-8.56822	20.6692	-5.06422	-1.45169
	31.4892	8.75136	10.4537	-46.9154	1.29481	-8.70785	23.2859	-5.85764	-2.06023		26.3913	8.76835	9.39165	-38.7145	2.48305	-8.01545	17.1886	-3.85931	-1.12134		28.9403	8.75985	9.92269	-42.815	1.88893	-8.36165	20.2373	-4.85848	-1.59078		28.9403	8.75985	9.92269	-42.815	1.88893	-8.36165	20.2373	-4.85848	-1.59078
	30.6949	8.334	10.2139	-46.252	1.1341	-8.25252	22.8384	-5.66013	-2.15008		25.7014	8.57696	9.6234	-38.1802	2.48083	-7.92637	16.675	-3.68596	-1.30432		28.1981	8.45548	9.91864	-42.2161	1.80747	-8.08944	19.7567	-4.67305	-1.7272		28.1981	8.45548	9.91864	-42.2161	1.80747	-8.08944	19.7567	-4.67305	-1.7272
	30	8.27268	10.6963	-45.8223	1.22674	-8.41016	22.3136	-5.50778	-2.43052		25.0146	8.37286	9.85691	-37.635	2.49568	-7.83708	16.1358	-3.52651	-1.49054		27.5073	8.32277	10.2766	-41.7287	1.86121	-8.12362	19.2247	-4.51715	-1.96053		27.5073	8.32277	10.2766	-41.7287	1.86121	-8.12362	19.2247	-4.51715	-1.96053
	29.3068	8.19257	11.1408	-45.3816	1.2977	-8.57283	21.7876	-5.33023	-2.68223		24.2375	8.16614	9.98855	-37.0843	2.514	-7.81762	15.5755	-3.26799	-1.70392		26.7721	8.17935	10.5647	-41.233	1.90585	-8.19523	18.6815	-4.29911	-2.19307		26.7721	8.17935	10.5647	-41.233	1.90585	-8.19523	18.6815	-4.29911	-2.19307
	28.6205	8.02787	11.4144	-44.8914	1.27112	-8.75817	21.2556	-5.03931	-2.80466		23.4543	7.95451	10.1105	-36.534	2.53085	-7.80414	15.0089	-3.00139	-1.91668		26.0374	7.99119	10.7625	-40.7127	1.90098	-8.28116	18.1323	-4.02035	-2.36067		26.0374	7.99119	10.7625	-40.7127	1.90098	-8.28116	18.1323	-4.02035	-2.36067
	27.8951	7.77908	11.5908	-44.356	1.24746	-8.81955	20.6769	-4.77518	-2.91175		22.8052	7.62397	10.3118	-36.0094	2.498	-7.71911	14.3487	-2.84674	-2.02482		25.3501	7.70153	10.9513	-40.1827	1.87273	-8.26933	17.5128	-3.81096	-2.46828		25.3501	7.70153	10.9513	-40.1827	1.87273	-8.26933	17.5128	-3.81096	-2.46828
	27.1011	7.38313	11.5971	-43.7414	1.22889	-8.66401	20.0163	-4.55794	-2.99198		22.135	7.30545	10.4757	-35.4755	2.45726	-7.63992	13.6738	-2.68364	-2.11956		24.618	7.34429	11.0364	-39.6084	1.84308	-8.15197	16.845	-3.62079	-2.55577		24.618	7.34429	11.0364	-39.6084	1.84308	-8.15197	16.845	-3.62079	-2.55577
	26.3124	7.02501	11.5777	-43.097	1.19826	-8.56432	19.2949	-4.30776	-3.04478		21.3716	7.03979	10.4753	-34.9009	2.3818	-7.58647	12.9344	-2.48332	-2.15531		23.842	7.0324	11.0265	-38.9989	1.79003	-8.0754	16.1147	-3.39554	-2.60005		23.842	7.0324	11.0265	-38.9989	1.79003	-8.0754	16.1147	-3.39554	-2.60005
	25.5281	6.69841	11.5368	-42.4279	1.15758	-8.51117	18.5228	-4.03015	-3.07473		20.6274	6.77139	10.4461	-34.3385	2.30773	-7.57422	12.1435	-2.28766	-2.1255		23.0777	6.7349	10.9915	-38.3832	1.73266	-8.0427	15.3332	-3.1589	-2.60012		23.0777	6.7349	10.9915	-38.3832	1.73266	-8.0427	15.3332	-3.1589	-2.60012
	24.7241	6.32852	11.4968	-41.7792	1.13837	-8.43574	17.6624	-3.7938	-3.06935		19.9215	6.49754	10.3595	-33.8005	2.2364	-7.64436	11.2496	-2.10128	-1.96455		22.3228	6.41303	10.9281	-37.7899	1.68738	-8.04005	14.456	-2.94754	-2.51695		22.3228	6.41303	10.9281	-37.7899	1.68738	-8.04005	14.456	-2.94754	-2.51695
	23.9127	5.94239	11.457	-41.1382	1.12721	-8.35196	16.769	-3.57292	-3.05071		19.254	6.17534	10.3486	-33.2583	2.15927	-7.68514	10.3116	-1.90551	-1.82679		21.5833	6.05886	10.9028	-37.1983	1.64324	-8.01855	13.5403	-2.73922	-2.43875		21.5833	6.05886	10.9028	-37.1983	1.64324	-8.01855	13.5403	-2.73922	-2.43875
	23.0492	5.54802	11.1959	-40.4164	1.10341	-8.29576	15.8075	-3.42129	-2.99863		18.6277	5.80108	10.4193	-32.7115	2.07587	-7.69431	9.32603	-1.69962	-1.714		20.8384	5.67455	10.8076	-36.5639	1.58964	-7.99503	12.5668	-2.56046	-2.35631		20.8384	5.67455	10.8076	-36.5639	1.58964	-7.99503	12.5668	-2.56046	-2.35631
	22.1803	5.16148	10.9143	-39.6864	1.08019	-8.24938	14.8281	-3.26763	-2.93777		17.9184	5.49572	10.2773	-32.1506	1.99814	-7.72241	8.25061	-1.48033	-1.54344		20.0493	5.3286	10.5958	-35.9185	1.53916	-7.9859	11.5394	-2.37398	-2.2406		20.0493	5.3286	10.5958	-35.9185	1.53916	-7.9859	11.5394	-2.37398	-2.2406
	21.3096	4.86137	10.6489	-38.955	1.07524	-8.27368	13.7376	-3.02448	-2.8225		17.1603	5.2309	10.0101	-31.5815	1.92374	-7.76165	7.12233	-1.25315	-1.3389		19.235	5.04613	10.3295	-35.2683	1.49949	-8.01766	10.43	-2.13882	-2.0807		19.235	5.04613	10.3295	-35.2683	1.49949	-8.01766	10.43	-2.13882	-2.0807
	20.4366	4.53903	10.3836	-38.2229	1.08139	-8.30604	12.6346	-2.7426	-2.67381		16.4155	4.9364	9.76656	-30.9909	1.87755	-7.79988	5.91346	-1.01032	-1.09405		18.426	4.73771	10.0751	-34.6069	1.47947	-8.05296	9.27402	-1.87646	-1.88393		18.426	4.73771	10.0751	-34.6069	1.47947	-8.05296	9.27402	-1.87646	-1.88393
	19.557	4.1574	10.1184	-37.489	1.11713	-8.3599	11.498	-2.35739	-2.43595		15.6745	4.63341	9.5297	-30.3941	1.83941	-7.83782	4.68156	-0.76302	-0.8377		17.6157	4.39541	9.82408	-33.9416	1.47827	-8.09886	8.08979	-1.56021	-1.63682		17.6157	4.39541	9.82408	-33.9416	1.47827	-8.09886	8.08979	-1.56021	-1.63682
	18.5911	3.71521	9.65591	-36.6572	1.11399	-8.22361	10.2884	-2.03401	-2.17815		14.8713	4.32653	9.27827	-29.7919	1.80162	-7.93764	3.36081	-0.59487	-0.49795		16.7312	4.02087	9.46709	-33.2245	1.45781	-8.08062	6.82461	-1.31444	-1.33805		16.7312	4.02087	9.46709	-33.2245	1.45781	-8.08062	6.82461	-1.31444	-1.33805
	17.5216	3.20033	8.95653	-35.7079	1.0642	-7.85914	8.99119	-1.78483	-1.89641		14.0687	4.01998	9.01807	-29.188	1.76171	-8.04076	2.0244	-0.4477	-0.15541		15.7951	3.61015	8.9873	-32.4479	1.41295	-7.94995	5.50779	-1.11627	-1.02591		15.7951	3.61015	8.9873	-32.4479	1.41295	-7.94995	5.50779	-1.11627	-1.02591
	16.5672	2.7834	8.52864	-34.8749	1.06989	-7.77245	7.69829	-1.51664	-1.53695		13.3358	3.72148	8.66276	-28.5697	1.69512	-8.12333	0.58121	-0.48371	0.13866		14.9515	3.25244	8.5957	-31.7223	1.38251	-7.94789	4.13975	-1.00018	-0.699145		14.9515	3.25244	8.5957	-31.7223	1.38251	-7.94789	4.13975	-1.00018	-0.699145
	15.6786	2.42242	8.25588	-34.1083	1.10727	-7.84447	6.40788	-1.23758	-1.13308		12.6024	3.42675	8.30304	-27.953	1.62542	-8.19843	-0.83677	-0.43067	0.49748		14.1405	2.92458	8.27946	-31.0307	1.36634	-8.02145	2.78556	-0.834125	-0.3178		14.1405	2.92458	8.27946	-31.0307	1.36634	-8.02145	2.78556	-0.834125	-0.3178
	14.7765	2.0652	7.88266	-33.3227	1.12262	-7.91364	4.95173	-1.02073	-0.7701		11.8676	3.14515	7.92789	-27.3421	1.54485	-8.24733	-2.16653	-0.06599	1.08295		13.3221	2.60518	7.90527	-30.3324	1.33373	-8.08048	1.3926	-0.54336	0.156425		13.3221	2.60518	7.90527	-30.3324	1.33373	-8.08048	1.3926	-0.54336	0.156425
	13.8715	1.7088	7.48712	-32.5328	1.13306	-7.98218	3.45876	-0.81771	-0.41621		11.104	2.88614	7.52902	-26.711	1.47287	-8.29983	-3.56067	0.23408	1.60565		12.4877	2.29747	7.50807	-29.6219	1.30296	-8.141	-0.050955	-0.291815	0.59472		12.4877	2.29747	7.50807	-29.6219	1.30296	-8.141	-0.050955	-0.291815	0.59472
	12.9307	1.34897	7.07961	-31.7267	1.16059	-8.08288	1.89327	-0.58321	0.00751		10.2914	2.6655	7.08981	-26.0457	1.4155	-8.35845	-5.06425	0.42428	2.02167		11.611	2.00724	7.08471	-28.8862	1.28805	-8.22067	-1.58549	-0.079465	1.01459		11.611	2.00724	7.08471	-28.8862	1.28805	-8.22067	-1.58549	-0.079465	1.01459
	11.9984	0.99827	6.65854	-30.9168	1.1719	-8.17423	0.30057	-0.33916	0.42076		9.50863	2.45101	6.68937	-25.3891	1.3356	-8.41801	-6.60619	0.70697	2.43309		10.7535	1.72464	6.67396	-28.1529	1.25375	-8.29612	-3.15281	0.183905	1.42692		10.7535	1.72464	6.67396	-28.1529	1.25375	-8.29612	-3.15281	0.183905	1.42692
	11.1044	0.68865	6.17643	-30.0889	1.11028	-8.22351	-1.41459	-0.05215	0.78692		8.75351	2.24222	6.32492	-24.7407	1.23476	-8.47844	-8.18372	1.07555	2.84024		9.92896	1.46544	6.25068	-27.4148	1.17252	-8.35098	-4.79915	0.5117	1.81358		9.92896	1.46544	6.25068	-27.4148	1.17252	-8.35098	-4.79915	0.5117	1.81358
	10.1925	0.41333	5.67494	-29.2623	1.0465	-8.29263	-3.11402	0.19072	1.20693		8.00456	2.07125	5.93882	-24.1081	1.1115	-8.52052	-9.76537	1.36361	3.2371		9.09853	1.24229	5.80688	-26.6852	1.079	-8.40658	-6.4397	0.777165	2.22201		9.09853	1.24229	5.80688	-26.6852	1.079	-8.40658	-6.4397	0.777165	2.22201
	9.24908	0.19804	5.13953	-28.4378	0.97894	-8.39644	-4.78592	0.35637	1.7212		7.25869	1.91919	5.54189	-23.4836	0.97704	-8.55341	-11.3491	1.61142	3.62882		8.25389	1.05862	5.34071	-25.9607	0.97799	-8.47493	-8.06749	0.983895	2.67501		8.25389	1.05862	5.34071	-25.9607	0.97799	-8.47493	-8.06749	0.983895	2.67501
	8.32825	0.02223	4.61188	-27.6389	0.88056	-8.46981	-6.50198	0.53657	2.22978		6.51859	1.8258	5.16904	-22.9006	0.82044	-8.56677	-12.9004	1.85152	4.00198		7.42342	0.924015	4.89046	-25.2698	0.8505	-8.51829	-9.7012	1.19405	3.11588		7.42342	0.924015	4.89046	-25.2698	0.8505	-8.51829	-9.7012	1.19405	3.11588
	7.42623	-0.12069	4.09069	-26.8615	0.75651	-8.51779	-8.25486	0.72889	2.73363		5.7798	1.74574	4.80166	-22.327	0.65882	-8.57568	-14.4444	2.08987	4.37092		6.60302	0.812525	4.44618	-24.5942	0.707665	-8.54673	-11.3497	1.40938	3.55227		6.60302	0.812525	4.44618	-24.5942	0.707665	-8.54673	-11.3497	1.40938	3.55227
	6.58679	-0.22202	3.60999	-26.1643	0.6196	-8.54904	-9.98474	0.92404	3.23443		5.13236	1.69078	4.43438	-21.8576	0.52749	-8.59788	-15.9134	2.28518	4.75892		5.85958	0.73438	4.02219	-24.0109	0.573545	-8.57346	-12.9491	1.60461	3.99668		5.85958	0.73438	4.02219	-24.0109	0.573545	-8.57346	-12.9491	1.60461	3.99668
	5.77081	-0.30775	3.14447	-25.4973	0.47786	-8.57402	-11.706	1.12026	3.73408		4.49451	1.6417	4.07532	-21.4061	0.3946	-8.61699	-17.3723	2.48795	5.14216		5.13266	0.666975	3.60989	-23.4517	0.43623	-8.5955	-14.5391	1.80411	4.43812		5.13266	0.666975	3.60989	-23.4517	0.43623	-8.5955	-14.5391	1.80411	4.43812
	5.02094	-0.32135	2.76434	-24.9305	0.36662	-8.59152	-13.3498	1.22741	4.17143		3.90533	1.63187	3.78191	-21.0666	0.23989	-8.60738	-18.7733	2.76366	5.48148		4.46314	0.65526	3.27312	-22.9986	0.303255	-8.59945	-16.0615	1.99554	4.82646		4.46314	0.65526	3.27312	-22.9986	0.303255	-8.59945	-16.0615	1.99554	4.82646
	4.28851	-0.32334	2.39478	-24.3882	0.25549	-8.60419	-14.9812	1.33168	4.59702		3.34375	1.63427	3.49167	-20.7643	0.09076	-8.60641	-20.1544	3.01012	5.81083		3.81613	0.655465	2.94322	-22.5763	0.173125	-8.6053	-17.5678	2.1709	5.20392		3.81613	0.655465	2.94322	-22.5763	0.173125	-8.6053	-17.5678	2.1709	5.20392
	3.66426	-0.28142	2.04562	-23.9905	0.11491	-8.57617	-16.5667	1.4962	4.96726		2.86104	1.67164	3.21045	-20.5683	-0.04244	-8.63013	-21.4786	3.173	6.1117		3.26265	0.69511	2.62804	-22.2794	0.036235	-8.60315	-19.0226	2.3346	5.53948		3.26265	0.69511	2.62804	-22.2794	0.036235	-8.60315	-19.0226	2.3346	5.53948
	3.07659	-0.22585	1.77794	-23.6468	-0.01622	-8.55213	-18.0866	1.64534	5.30831		2.42617	1.71034	2.97336	-20.4232	-0.1579	-8.67963	-22.7605	3.38098	6.4136		2.75138	0.742245	2.37565	-22.035	-0.08706	-8.61588	-20.4236	2.51316	5.86095		2.75138	0.742245	2.37565	-22.035	-0.08706	-8.61588	-20.4236	2.51316	5.86095
	2.58647	-0.13389	1.72756	-23.447	-0.12219	-8.53869	-19.4317	1.7535	5.57154		2.06088	1.75097	2.80043	-20.3523	-0.24757	-8.76662	-23.9809	3.65454	6.717		2.32368	0.80854	2.26399	-21.8996	-0.18488	-8.65265	-21.7063	2.70402	6.14427		2.32368	0.80854	2.26399	-21.8996	-0.18488	-8.65265	-21.7063	2.70402	6.14427
	2.14312	-0.03186	1.70688	-23.3301	-0.20362	-8.53408	-20.6708	2.00085	5.86614		1.73955	1.79071	2.63048	-20.3486	-0.32918	-8.84532	-25.1085	3.91419	6.98014		1.94134	0.879425	2.16868	-21.8393	-0.2664	-8.6897	-22.8897	2.95752	6.42314		1.94134	0.879425	2.16868	-21.8393	-0.2664	-8.6897	-22.8897	2.95752	6.42314
	1.7559	0.08222	1.72185	-23.3127	-0.2556	-8.54006	-21.7827	2.41524	6.19838		1.4534	1.82974	2.4629	-20.3988	-0.40435	-8.91739	-26.162	4.1627	7.21108		1.60465	0.95598	2.09238	-21.8557	-0.329975	-8.72873	-23.9724	3.28897	6.70473		1.60465	0.95598	2.09238	-21.8557	-0.329975	-8.72873	-23.9724	3.28897	6.70473
	1.48125	0.2008	1.81611	-23.3989	-0.29105	-8.55408	-22.9466	2.69989	6.41808		1.2065	1.86227	2.42448	-20.5196	-0.45787	-9.00353	-27.2247	4.42342	7.38567		1.34387	1.03154	2.1203	-21.9593	-0.37446	-8.77881	-25.0856	3.56166	6.90188		1.34387	1.03154	2.1203	-21.9593	-0.37446	-8.77881	-25.0856	3.56166	6.90188
	1.27091	0.32195	1.95568	-23.5444	-0.31705	-8.57268	-24.1401	2.91042	6.57348		0.97614	1.89207	2.44045	-20.6703	-0.50229	-9.0956	-28.2912	4.68928	7.53654		1.12353	1.10701	2.19807	-22.1073	-0.40967	-8.83414	-26.2156	3.79985	7.05501		1.12353	1.10701	2.19807	-22.1073	-0.40967	-8.83414	-26.2156	3.79985	7.05501
	1.1239	0.49238	2.10003	-23.7886	-0.39031	-8.63104	-25.3719	3.06307	6.73824		0.83578	1.96318	2.4829	-20.9317	-0.5091	-9.23386	-29.3368	5.01431	7.64534		0.97984	1.22778	2.29147	-22.3601	-0.449705	-8.93245	-27.3544	4.03869	7.19179		0.97984	1.22778	2.29147	-22.3601	-0.449705	-8.93245	-27.3544	4.03869	7.19179
	0.99095	0.67377	2.24545	-24.0547	-0.47407	-8.69824	-26.6123	3.20286	6.90508		0.71108	2.04147	2.52996	-21.2123	-0.50938	-9.38016	-30.3788	5.34963	7.74683		0.851015	1.35762	2.3877	-22.6335	-0.491725	-9.0392	-28.4956	4.27625	7.32596		0.851015	1.35762	2.3877	-22.6335	-0.491725	-9.0392	-28.4956	4.27625	7.32596
s83
concrete	c4t3										c4t5
	h			k			a				h			k			a				h			k			a				h			k			a
	54.6022	1.65483	0.60107	-16.3138	5.58589	-8.06601	-8.71869	4.9723	5.71443
	54.407	1.75011	0.16612	-17.1361	5.60974	-7.99507	-9.19527	2.4946	6.02212
	54.2075	1.84575	-0.2726	-17.9904	5.65291	-7.89866	-9.43313	0.18531	6.32077
	53.9962	1.94237	-0.72121	-18.9289	5.74679	-7.7354	-9.04432	-1.68191	6.59568
	53.7582	2.05471	-1.09195	-19.944	5.90795	-7.51277	-8.11514	-3.21869	6.64059
	53.4985	2.17983	-1.39941	-21.0214	6.12377	-7.2419	-6.7469	-4.48701	6.49861
	53.3296	2.30559	-1.61996	-22.3529	6.42193	-7.03678	-4.88706	-5.46939	6.23038
	53.1763	2.43722	-1.78918	-23.7272	6.74069	-6.85401	-2.98519	-6.38871	5.94815
	52.9947	2.61855	-1.67048	-25.0139	7.08929	-6.74632	-1.60665	-7.27777	5.77243
	52.8394	2.81142	-1.46363	-26.1956	7.40652	-6.59672	-0.39537	-8.18316	5.47438
	52.7275	3.02315	-1.11253	-27.2057	7.67241	-6.37857	0.54222	-9.11527	4.97614
	52.6234	3.27873	-0.72691	-28.2684	7.87456	-6.24627	1.43928	-9.6646	4.54061
	52.5235	3.5574	-0.32314	-29.3589	8.04316	-6.15916	2.31502	-10.0125	4.13809
	52.4612	3.88727	0.21675	-30.4032	8.25301	-6.19878	3.13893	-10.1367	3.6401
	52.4006	4.23136	0.74547	-31.4547	8.4445	-6.24421	3.95978	-10.2241	3.15213
	52.3358	4.61542	1.19274	-32.5467	8.55385	-6.27594	4.78361	-10.2337	2.7297
	52.3293	5.03143	1.58948	-33.6678	8.64059	-6.21055	5.6149	-10.2805	2.27745
	52.3852	5.48168	1.9321	-34.8199	8.7031	-6.0411	6.45417	-10.3672	1.79326
	52.3183	5.92204	2.26213	-35.9	8.76404	-5.73745	7.31823	-10.5252	1.2264
	52.2172	6.35915	2.5795	-36.9605	8.82052	-5.38649	8.18925	-10.7053	0.63493
	52.2502	6.79303	2.65452	-38.1154	8.76619	-4.90612	9.03414	-10.8672	0.09071
	52.2893	7.22632	2.67369	-39.2064	8.68653	-4.4648	9.87425	-11.0381	-0.38246
	52.342	7.6583	2.56879	-40.155	8.55056	-4.11026	10.7037	-11.2288	-0.69776
	52.2822	8.03003	2.32585	-41.0116	8.37864	-3.90526	11.5689	-11.4066	-0.70642
	52.1431	8.35924	1.98549	-41.8032	8.18134	-3.80582	12.4593	-11.5753	-0.49862
	51.8118	8.60638	1.6315	-42.3704	7.96516	-3.91654	13.3553	-11.6102	-0.06434
	51.4355	8.8321	1.28145	-42.8755	7.74341	-4.07587	14.2431	-11.6123	0.41337
	50.9696	9.00607	0.96967	-43.2168	7.50576	-4.3289	15.0733	-11.5441	0.93613
	50.4803	9.15397	0.73275	-43.4891	7.30048	-4.58889	15.8757	-11.4758	1.40686
	49.9579	9.26494	0.6019	-43.6639	7.14104	-4.85872	16.6386	-11.4075	1.80391
	49.4479	9.30776	0.54776	-43.7639	7.0719	-5.08446	17.278	-11.458	2.08297
	48.9433	9.31991	0.52813	-43.8302	7.04341	-5.29035	17.8617	-11.562	2.30894
	48.4237	9.33612	0.57125	-43.8691	7.02353	-5.45685	18.4697	-11.5963	2.46368
	47.8845	9.3435	0.70175	-43.8625	7.07108	-5.58296	19.0192	-11.6759	2.52129
	47.2856	9.32263	1.09984	-43.7152	7.32956	-5.58657	19.3822	-11.9056	2.28163
	46.7336	9.28634	1.33439	-43.6712	7.49201	-5.58436	19.8119	-12.0728	2.1487
	46.2255	9.23566	1.41629	-43.7234	7.56483	-5.57673	20.3038	-12.1815	2.1154
	45.6062	9.08401	1.90419	-43.538	8.01937	-5.38684	20.6003	-12.4986	1.65837
	44.9702	8.91442	2.38816	-43.3382	8.48162	-5.17418	20.8884	-12.8188	1.18425
	44.4992	8.85826	1.38936	-43.7793	7.70383	-5.29584	21.751	-12.4457	1.97159
	43.9548	8.77878	0.7818	-44.0282	7.20821	-5.31131	22.4455	-12.2314	2.40125
	43.2712	8.65498	0.9176	-43.9119	7.24871	-5.125	22.8207	-12.3189	2.15135
	42.4865	8.45637	1.75032	-43.4492	7.81238	-4.80181	22.8878	-12.6885	1.353
	41.64	8.21204	3.00893	-42.7748	8.69576	-4.39496	22.7667	-13.2304	0.2195
	40.8633	8.04032	3.3517	-42.428	8.82209	-4.19123	22.8379	-13.3922	-0.13814
	40.1119	7.86034	3.62157	-42.1102	8.85278	-4.01711	22.9189	-13.4993	-0.38236
	39.4433	7.60046	4.04882	-41.7495	8.84367	-3.87258	22.9402	-13.5547	-0.51184
	38.6673	7.37227	4.10964	-41.4099	8.74758	-3.76014	22.9783	-13.5439	-0.52534
	37.7593	7.1831	3.71944	-41.0961	8.54441	-3.68718	23.037	-13.4516	-0.39612
	36.8707	6.97297	3.33666	-40.8222	8.20452	-3.71063	23.2001	-13.1405	-0.11729
	35.9894	6.75485	2.9567	-40.5635	7.81253	-3.77081	23.4029	-12.746	0.21852
	35.218	6.54358	2.62386	-40.2014	7.46775	-3.93381	23.3516	-12.4798	0.66234
	34.428	6.32074	2.3448	-39.8131	7.16232	-4.0796	23.259	-12.2307	1.07361
	33.5889	6.06755	2.20692	-39.3563	6.96019	-4.18024	23.0577	-12.0265	1.39941
	32.7566	5.79299	2.18471	-38.9068	6.86367	-4.03898	22.7353	-12.0671	1.38959
	31.9298	5.50104	2.25649	-38.4633	6.85296	-3.70116	22.3144	-12.3067	1.10707
	31.1224	5.16938	2.3069	-38.0032	6.772	-3.62654	21.9779	-12.206	1.14588
	30.3239	4.83243	2.34056	-37.5427	6.68209	-3.59634	21.6523	-12.04	1.23628
	29.5663	4.52133	2.2676	-37.1091	6.64139	-3.47602	21.268	-11.9234	1.19366
	28.8092	4.22151	2.18948	-36.6646	6.56459	-3.40897	20.8642	-11.7426	1.20802
	28.0529	3.94015	2.10289	-36.2022	6.4287	-3.4291	20.4287	-11.4568	1.31562
	27.2617	3.60341	2.12243	-35.7386	6.32073	-3.37477	19.9357	-11.2189	1.32606
	26.452	3.23751	2.19781	-35.2744	6.22745	-3.28125	19.4124	-11.0062	1.28536
	25.6461	2.86056	2.19855	-34.7539	6.14515	-3.1904	18.7195	-10.8296	1.3017
	24.8581	2.50615	2.16543	-34.2179	6.06407	-3.09894	17.9912	-10.6456	1.30129
	24.1382	2.24133	2.02368	-33.6384	5.9845	-3.00441	17.1755	-10.4235	1.22045
	23.3191	1.92634	1.93857	-33.0315	5.88137	-2.93727	16.3239	-10.1189	1.15937
	22.3938	1.55759	1.91411	-32.3951	5.75297	-2.89948	15.4338	-9.72585	1.11944
	21.5749	1.22939	1.8153	-31.7431	5.58772	-2.91276	14.4067	-9.3708	1.1054
	20.7876	0.91591	1.68891	-31.0871	5.41008	-2.94536	13.3345	-9.02573	1.10415
	19.9394	0.65354	1.45289	-30.4579	5.21351	-3.06394	12.2241	-8.62185	1.2299
	19.0882	0.36549	1.24164	-29.8332	5.02934	-3.16757	11.0777	-8.23596	1.35073
	18.2308	0.02039	1.08544	-29.219	4.8727	-3.238	9.85154	-7.89005	1.46064
	17.4279	-0.28059	0.86494	-28.6352	4.69879	-3.30755	8.5812	-7.55534	1.61974
	16.6637	-0.55043	0.59905	-28.0727	4.5127	-3.37649	7.27969	-7.22854	1.81355
	15.847	-0.82908	0.37034	-27.5054	4.32273	-3.46774	5.9017	-6.85912	2.01744
	15.0477	-1.08912	0.14016	-26.9408	4.14147	-3.56382	4.50497	-6.48543	2.21917
	14.4099	-1.22401	-0.13633	-26.3983	4.01856	-3.66783	3.06766	-6.12762	2.39729
	13.7834	-1.32576	-0.45494	-25.8534	3.86827	-3.77497	1.58799	-5.78571	2.57592
	13.173	-1.38054	-0.83321	-25.3051	3.67918	-3.88654	0.0483	-5.46633	2.75524
	12.5052	-1.47783	-1.06808	-24.7552	3.49756	-3.9822	-1.49974	-5.09036	2.94207
	11.8117	-1.59424	-1.23841	-24.2046	3.31931	-4.07071	-3.05153	-4.68891	3.13228
	11.1811	-1.68428	-1.38819	-23.6492	3.18072	-4.10425	-4.60066	-4.24762	3.26547
	10.5634	-1.75474	-1.55438	-23.0948	3.03205	-4.14679	-6.17388	-3.77182	3.39831
	9.97914	-1.76658	-1.77446	-22.5437	2.84723	-4.22375	-7.82312	-3.19204	3.53648
	9.4136	-1.78156	-1.97645	-22.008	2.648	-4.31122	-9.45814	-2.61476	3.70815
	8.86549	-1.79947	-2.16156	-21.4867	2.43533	-4.4085	-11.0799	-2.03984	3.9111
	8.37248	-1.82281	-2.33787	-21.0093	2.26027	-4.49757	-12.6482	-1.39157	4.12306
	7.89501	-1.84421	-2.51589	-20.5468	2.09132	-4.58629	-14.2109	-0.7445	4.34461
	7.43325	-1.82035	-2.74801	-20.131	1.87226	-4.69911	-15.8844	-0.37194	4.66367
	7.00086	-1.78429	-2.98174	-19.7384	1.66589	-4.7993	-17.5215	0.12434	4.96591
	6.62425	-1.72505	-3.21852	-19.3901	1.48365	-4.87546	-19.0893	0.85566	5.2362
	6.27158	-1.65714	-3.44527	-19.0954	1.26596	-4.94791	-20.6391	1.64558	5.5241
	5.93354	-1.58393	-3.66591	-18.8334	1.02659	-5.01809	-22.1777	2.4713	5.82277
	5.56023	-1.47491	-3.7488	-18.5931	0.85004	-5.05873	-23.6715	3.35709	5.95945
	5.20856	-1.36793	-3.78243	-18.3694	0.7085	-5.08868	-25.1484	4.21916	6.04396
	4.98029	-1.29051	-3.65586	-18.2142	0.70021	-5.08371	-26.5697	4.93404	5.96779
	4.79085	-1.19998	-3.51287	-18.1153	0.68747	-5.07958	-27.9393	5.61299	5.90578
	4.64919	-1.0933	-3.34968	-18.086	0.66925	-5.07648	-29.2454	6.24771	5.8612
	4.54512	-1.00218	-3.12575	-18.1229	0.68691	-5.04301	-30.4368	6.90277	5.89706
	4.45536	-0.91698	-2.87869	-18.1851	0.71825	-4.99797	-31.5846	7.56557	5.96358
grass	c1t5										c1t7
	h			k			a				h			k			a				h			k			a				h			k			a
	54.9297	1.58105	0.63449	-22.0687	5.29053	-5.58728	-4.36477	5.55415	7.77855		52.4512	3.89273	3.55967	-20.2987	5.36716	-4.30525	-4.72422	3.7179	6.85494		53.6904	2.73689	2.09708	-21.1837	5.32885	-4.94627	-4.5445	4.63603	7.31675		53.6904	2.73689	2.09708	-21.1837	5.32885	-4.94627	-4.5445	4.63603	7.31675
	54.503	1.65382	0.65847	-22.4504	5.34886	-5.66136	-4.67342	4.64247	7.81096		52.1786	3.88809	3.28485	-20.8288	5.34104	-4.44752	-4.91139	2.96035	7.1471		53.3408	2.77095	1.97166	-21.6396	5.34495	-5.05444	-4.7924	3.80141	7.47903		53.3408	2.77095	1.97166	-21.6396	5.34495	-5.05444	-4.7924	3.80141	7.47903
	54.0786	1.7262	0.70416	-22.8411	5.44497	-5.72066	-4.8608	3.72746	7.79515		51.8989	3.88824	3.02937	-21.3704	5.34006	-4.56352	-5.01509	2.19583	7.41169		52.9887	2.80722	1.86677	-22.1057	5.39252	-5.14209	-4.93795	2.96164	7.60342		52.9887	2.80722	1.86677	-22.1057	5.39252	-5.14209	-4.93795	2.96164	7.60342
	53.663	1.79717	0.82943	-23.2649	5.6796	-5.72583	-4.60351	2.80027	7.60255		51.5637	3.9259	2.92536	-22.0016	5.5359	-4.47366	-4.46494	1.37665	7.46027		52.6133	2.86153	1.87739	-22.6332	5.60775	-5.09975	-4.53423	2.08846	7.53141		52.6133	2.86153	1.87739	-22.6332	5.60775	-5.09975	-4.53423	2.08846	7.53141
	53.2259	1.88292	0.91802	-23.8323	5.94868	-5.63593	-3.87534	1.87198	7.28797		51.2229	3.95992	2.82964	-22.6961	5.757	-4.34112	-3.69394	0.54069	7.41681		52.2244	2.92142	1.87383	-23.2642	5.85284	-4.98853	-3.78464	1.20633	7.35239		52.2244	2.92142	1.87383	-23.2642	5.85284	-4.98853	-3.78464	1.20633	7.35239
	52.7602	1.98837	0.95772	-24.5912	6.26367	-5.41928	-2.51933	0.94224	6.81075		50.863	3.98156	2.76223	-23.6071	6.06435	-4.06274	-2.1684	-0.35258	7.05888		51.8116	2.98496	1.85997	-24.0992	6.16401	-4.74101	-2.34387	0.29483	6.93482		51.8116	2.98496	1.85997	-24.0992	6.16401	-4.74101	-2.34387	0.29483	6.93482
	52.316	2.09444	1.06765	-25.4629	6.68991	-5.18213	-1.13323	-0.1809	6.40482		50.517	4.01626	2.74257	-24.5607	6.39238	-3.81086	-0.74538	-1.38465	6.72641		51.4165	3.05535	1.90511	-25.0118	6.54115	-4.4965	-0.939305	-0.782775	6.56562		51.4165	3.05535	1.90511	-25.0118	6.54115	-4.4965	-0.939305	-0.782775	6.56562
	51.8837	2.20085	1.21659	-26.3972	7.17794	-4.93359	0.26958	-1.41149	6.03849		50.1982	4.07635	2.81573	-25.5972	6.76064	-3.61049	0.47828	-2.68663	6.44342		51.0409	3.1386	2.01616	-25.9972	6.96929	-4.27204	0.37393	-2.04906	6.24095		51.0409	3.1386	2.01616	-25.9972	6.96929	-4.27204	0.37393	-2.04906	6.24095
	51.4613	2.37042	1.47847	-27.2181	7.62276	-4.65475	1.33841	-2.40186	5.58913		49.9278	4.14052	2.96208	-26.5763	7.12519	-3.4173	1.59878	-3.71204	6.12661		50.6945	3.25547	2.22027	-26.8972	7.37397	-4.03603	1.4686	-3.05695	5.85787		50.6945	3.25547	2.22027	-26.8972	7.37397	-4.03603	1.4686	-3.05695	5.85787
	51.0537	2.54688	1.77493	-28.0119	8.05411	-4.38231	2.33516	-3.32981	5.12412		49.7158	4.20962	3.19687	-27.4861	7.48527	-3.23277	2.59464	-4.40326	5.76891		50.3847	3.37825	2.4859	-27.749	7.76969	-3.80754	2.4649	-3.86653	5.44651		50.3847	3.37825	2.4859	-27.749	7.76969	-3.80754	2.4649	-3.86653	5.44651
	50.8171	2.67608	2.27639	-28.6995	8.40409	-4.25875	3.11856	-3.96656	4.63556		49.5321	4.29507	3.53811	-28.3026	7.85118	-3.07978	3.35651	-5.20674	5.27732		50.1746	3.48557	2.90725	-28.5011	8.12763	-3.66927	3.23753	-4.58665	4.95644		50.1746	3.48557	2.90725	-28.5011	8.12763	-3.66927	3.23753	-4.58665	4.95644
	50.5828	2.8207	2.77773	-29.3858	8.76549	-4.17444	3.87157	-4.55725	4.16588		49.37	4.39307	3.96096	-29.0476	8.22154	-2.95099	3.93898	-6.09627	4.68309		49.9764	3.60689	3.36935	-29.2167	8.49352	-3.56271	3.90528	-5.32676	4.42448		49.9764	3.60689	3.36935	-29.2167	8.49352	-3.56271	3.90528	-5.32676	4.42448
	50.3546	3.00387	3.27879	-30.0684	9.15546	-4.18827	4.54865	-5.03277	3.74344		49.2742	4.58534	4.26947	-29.8498	8.4384	-2.96761	4.64682	-6.59709	4.37341		49.8144	3.7946	3.77413	-29.9591	8.79693	-3.57794	4.59774	-5.81493	4.05842		49.8144	3.7946	3.77413	-29.9591	8.79693	-3.57794	4.59774	-5.81493	4.05842
	50.2063	3.28822	3.55786	-30.854	9.30416	-4.24926	5.28716	-5.36839	3.54455		49.2097	4.82212	4.52398	-30.6791	8.58275	-3.05289	5.41385	-6.91434	4.1981		49.708	4.05517	4.04092	-30.7665	8.94346	-3.65108	5.35051	-6.14137	3.87133		49.708	4.05517	4.04092	-30.7665	8.94346	-3.65108	5.35051	-6.14137	3.87133
	50.138	3.67376	3.61492	-31.7425	9.21159	-4.3574	6.0871	-5.5641	3.5692		49.2439	5.14491	4.69479	-31.5472	8.57664	-3.13017	6.08813	-7.37593	4.08817		49.6909	4.40933	4.15486	-31.6449	8.89411	-3.74378	6.08762	-6.47002	3.82869		49.6909	4.40933	4.15486	-31.6449	8.89411	-3.74378	6.08762	-6.47002	3.82869
	50.1394	4.09111	3.67564	-32.634	9.14244	-4.38973	6.89674	-5.77454	3.56268		49.3039	5.49023	4.84367	-32.4256	8.53113	-3.20535	6.73812	-7.87532	3.99536		49.7216	4.79067	4.25966	-32.5298	8.83679	-3.79754	6.81743	-6.82493	3.77902		49.7216	4.79067	4.25966	-32.5298	8.83679	-3.79754	6.81743	-6.82493	3.77902
	50.1687	4.52118	3.73783	-33.5268	9.08266	-4.39175	7.71026	-5.99087	3.54369		49.3735	5.86192	4.9312	-33.2833	8.46159	-3.18998	7.48589	-8.20211	3.86005		49.7711	5.19155	4.33451	-33.405	8.77213	-3.79087	7.59807	-7.09649	3.70187		49.7711	5.19155	4.33451	-33.405	8.77213	-3.79087	7.59807	-7.09649	3.70187
	50.1878	5.00359	3.69324	-34.4811	8.89109	-4.14607	8.57043	-6.26474	3.31666		49.4438	6.23641	5.01181	-34.1371	8.38917	-3.16267	8.24282	-8.51052	3.71789		49.8158	5.62	4.35252	-34.3091	8.64013	-3.65437	8.40663	-7.38763	3.51728		49.8158	5.62	4.35252	-34.3091	8.64013	-3.65437	8.40663	-7.38763	3.51728
	50.2035	5.48778	3.64748	-35.4181	8.69601	-3.87282	9.42005	-6.53458	3.06679		49.4912	6.61321	5.06452	-34.9068	8.2973	-3.00549	8.9472	-8.79763	3.4503		49.8473	6.05049	4.356	-35.1624	8.49666	-3.43915	9.18362	-7.6661	3.25854		49.8473	6.05049	4.356	-35.1624	8.49666	-3.43915	9.18362	-7.6661	3.25854
	50.2029	5.95849	3.64404	-36.223	8.54065	-3.5485	10.1849	-6.75368	2.77583		49.5341	6.99434	5.11252	-35.6608	8.19608	-2.82923	9.64099	-9.07811	3.16768		49.8685	6.47642	4.37828	-35.9419	8.36837	-3.18886	9.91292	-7.91589	2.97175		49.8685	6.47642	4.37828	-35.9419	8.36837	-3.18886	9.91292	-7.91589	2.97175
	50.1934	6.42702	3.59161	-37.0063	8.36958	-3.19325	10.9322	-6.96518	2.47024		49.5475	7.40398	5.12964	-36.3122	8.03339	-2.52759	10.2651	-9.31492	2.78631		49.8705	6.9155	4.36062	-36.6592	8.20148	-2.86042	10.5987	-8.14005	2.62827		49.8705	6.9155	4.36062	-36.6592	8.20148	-2.86042	10.5987	-8.14005	2.62827
	50.1681	6.89162	3.45102	-37.7505	8.17023	-2.78234	11.648	-7.16301	2.13833		49.5598	7.80244	5.11098	-36.9463	7.87115	-2.20676	10.8823	-9.54976	2.41323		49.864	7.34703	4.281	-37.3484	8.02069	-2.49455	11.2652	-8.35638	2.27578		49.864	7.34703	4.281	-37.3484	8.02069	-2.49455	11.2652	-8.35638	2.27578
	50.0766	7.30834	3.33951	-38.3778	8.03834	-2.4862	12.3648	-7.34729	1.93494		49.5686	8.16648	4.98225	-37.5275	7.71029	-1.82685	11.4779	-9.77853	2.06563		49.8226	7.73741	4.16088	-37.9527	7.87432	-2.15652	11.9214	-8.56291	2.00028		49.8226	7.73741	4.16088	-37.9527	7.87432	-2.15652	11.9214	-8.56291	2.00028
	49.9353	7.68915	3.24981	-38.9173	7.95704	-2.27614	13.0822	-7.52141	1.82794		49.5113	8.50143	4.84836	-38.0319	7.57844	-1.49944	12.0592	-10.0135	1.78672		49.7233	8.09529	4.04908	-38.4746	7.76774	-1.88779	12.5707	-8.76745	1.80733		49.7233	8.09529	4.04908	-38.4746	7.76774	-1.88779	12.5707	-8.76745	1.80733
	49.6637	8.01331	3.15959	-39.2606	7.88771	-2.295	13.7754	-7.60425	1.93563		49.3357	8.78433	4.70521	-38.3988	7.49847	-1.26598	12.6146	-10.2596	1.63072		49.4997	8.39882	3.9324	-38.8297	7.69309	-1.78049	13.195	-8.93191	1.78317		49.4997	8.39882	3.9324	-38.8297	7.69309	-1.78049	13.195	-8.93191	1.78317
	49.3566	8.32201	3.06922	-39.5505	7.82164	-2.37629	14.4619	-7.6622	2.10187		49.0942	9.05953	4.55172	-38.6928	7.40139	-1.17836	13.183	-10.4385	1.61865		49.2254	8.69077	3.81047	-39.1217	7.61151	-1.77733	13.8225	-9.05034	1.86026		49.2254	8.69077	3.81047	-39.1217	7.61151	-1.77733	13.8225	-9.05034	1.86026
	48.9225	8.54625	3.02922	-39.6044	7.7347	-2.54226	15.0531	-7.67816	2.33178		48.7791	9.32611	4.38666	-38.9052	7.28513	-1.25407	13.7658	-10.5422	1.76778		48.8508	8.93618	3.70794	-39.2548	7.50992	-1.89817	14.4094	-9.11017	2.04978		48.8508	8.93618	3.70794	-39.2548	7.50992	-1.89817	14.4094	-9.11017	2.04978
	48.4858	8.74733	2.9948	-39.6414	7.63295	-2.70186	15.6327	-7.68555	2.55402		48.4058	9.52419	4.18322	-39.0632	7.10361	-1.41923	14.3613	-10.5402	2.0506		48.4458	9.13576	3.58901	-39.3523	7.36828	-2.06054	14.997	-9.11287	2.30231		48.4458	9.13576	3.58901	-39.3523	7.36828	-2.06054	14.997	-9.11287	2.30231
	48.0396	8.86349	2.98088	-39.6169	7.47693	-2.83815	16.1699	-7.66153	2.74813		47.9914	9.67366	3.95254	-39.1827	6.87578	-1.64785	14.9657	-10.4632	2.42829		48.0155	9.26858	3.46671	-39.3998	7.17636	-2.243	15.5678	-9.06237	2.58821		48.0155	9.26858	3.46671	-39.3998	7.17636	-2.243	15.5678	-9.06237	2.58821
	47.5413	8.92167	3.17764	-39.4777	7.49437	-2.88859	16.6092	-7.72569	2.71781		47.4978	9.6889	4.2089	-39.0611	7.03958	-1.75295	15.3715	-10.5299	2.36596		47.5196	9.30528	3.69327	-39.2694	7.26698	-2.32077	15.9904	-9.12779	2.54189		47.5196	9.30528	3.69327	-39.2694	7.26698	-2.32077	15.9904	-9.12779	2.54189
	46.9735	8.90253	3.65532	-39.1855	7.74309	-2.82457	16.9181	-7.9074	2.38825		46.9701	9.6461	4.67587	-38.8353	7.37274	-1.80463	15.6913	-10.6587	2.11334		46.9718	9.27431	4.16559	-39.0104	7.55792	-2.3146	16.3047	-9.28304	2.2508		46.9718	9.27431	4.16559	-39.0104	7.55792	-2.3146	16.3047	-9.28304	2.2508
	46.4111	8.85313	3.76722	-39.0592	7.74127	-2.85899	17.3604	-7.9418	2.42983		46.5265	9.57239	4.76971	-38.7824	7.34636	-1.95413	16.1609	-10.6835	2.30633		46.4688	9.21276	4.26846	-38.9208	7.54382	-2.40656	16.7607	-9.31267	2.36808		46.4688	9.21276	4.26846	-38.9208	7.54382	-2.40656	16.7607	-9.31267	2.36808
	45.8516	8.78692	3.6759	-39.025	7.60025	-2.94809	17.8769	-7.89435	2.67761		46.1025	9.49148	4.77677	-38.7697	7.23636	-2.12638	16.6654	-10.6842	2.60294		45.9771	9.1392	4.22633	-38.8973	7.41831	-2.53723	17.2712	-9.28928	2.64027		45.9771	9.1392	4.22633	-38.8973	7.41831	-2.53723	17.2712	-9.28928	2.64027
	45.1596	8.65412	3.91757	-38.7692	7.74343	-2.9838	18.2105	-7.9795	2.58294		45.5426	9.40644	4.87736	-38.6079	7.24577	-2.2053	17.1172	-10.5978	2.72436		45.3511	9.03028	4.39747	-38.6886	7.4946	-2.59455	17.6639	-9.28867	2.65365		45.3511	9.03028	4.39747	-38.6886	7.4946	-2.59455	17.6639	-9.28867	2.65365
	44.4747	8.50371	4.06869	-38.5537	7.83534	-3.026	18.5753	-8.02947	2.57552		44.972	9.31919	4.98508	-38.4355	7.26379	-2.27973	17.5614	-10.5082	2.83124		44.7233	8.91145	4.52689	-38.4946	7.54957	-2.65286	18.0683	-9.26881	2.70338		44.7233	8.91145	4.52689	-38.4946	7.54957	-2.65286	18.0683	-9.26881	2.70338
	44.1705	8.26868	2.32124	-39.3407	6.64483	-3.26804	19.7429	-7.33495	4.44435		44.4089	9.1841	5.07996	-38.3029	7.2529	-2.43415	17.9183	-10.5155	2.93184		44.2897	8.72639	3.7006	-38.8218	6.94886	-2.85109	18.8306	-8.92521	3.6881		44.2897	8.72639	3.7006	-38.8218	6.94886	-2.85109	18.8306	-8.92521	3.6881
	43.821	8.0045	0.60651	-40.052	5.55076	-3.45259	20.8221	-6.74785	6.15287		43.8267	9.0307	5.1682	-38.1565	7.27461	-2.55871	18.2638	-10.5373	3.00505		43.8239	8.5176	2.88735	-39.1043	6.41268	-3.00565	19.543	-8.64257	4.57896		43.8239	8.5176	2.88735	-39.1043	6.41268	-3.00565	19.543	-8.64257	4.57896
	43.358	7.66741	-1.02641	-40.5741	4.69778	-3.49344	21.6805	-6.4293	7.46058		43.1378	8.77428	5.21914	-37.9331	7.4797	-2.51532	18.5441	-10.6405	2.92412		43.2479	8.22085	2.09637	-39.2536	6.08874	-3.00438	20.1123	-8.53492	5.19235		43.2479	8.22085	2.09637	-39.2536	6.08874	-3.00438	20.1123	-8.53492	5.19235
	42.8801	7.33366	-2.87085	-41.1589	3.71601	-3.75574	22.6231	-5.83964	9.06052		42.5175	8.56739	4.87157	-37.9205	7.32218	-2.59961	19.0051	-10.5442	3.25981		42.6988	7.95052	1.00036	-39.5397	5.5191	-3.17767	20.8141	-8.19191	6.16017		42.6988	7.95052	1.00036	-39.5397	5.5191	-3.17767	20.8141	-8.19191	6.16017
	42.3872	7.00326	-4.92681	-41.8065	2.60545	-4.2395	23.6501	-4.97887	10.9527		42.0888	8.49851	3.4139	-38.4953	6.15452	-3.03956	19.969	-9.89172	4.75609		42.238	7.75089	-0.756455	-40.1509	4.37998	-3.63953	21.8095	-7.43529	7.85439		42.238	7.75089	-0.756455	-40.1509	4.37998	-3.63953	21.8095	-7.43529	7.85439
	41.9532	6.67033	-6.87765	-42.3678	1.43882	-4.73516	24.5913	-4.0483	12.7999		41.5964	8.3447	2.88894	-38.6706	5.60964	-3.26655	20.5592	-9.57465	5.43227		41.7748	7.50751	-1.99436	-40.5192	3.52423	-4.00085	22.5753	-6.81147	9.11607		41.7748	7.50751	-1.99436	-40.5192	3.52423	-4.00085	22.5753	-6.81147	9.11607
	41.5428	6.33641	-8.78644	-42.8947	0.24977	-5.23557	25.4983	-3.08981	14.629		40.9989	8.05074	3.90294	-38.1866	6.09237	-3.14213	20.5329	-9.81099	4.7553		41.2709	7.19358	-2.44175	-40.5406	3.17107	-4.18885	23.0156	-6.4504	9.69215		41.2709	7.19358	-2.44175	-40.5406	3.17107	-4.18885	23.0156	-6.4504	9.69215
	41.0651	6.02991	-10.8192	-43.3095	-0.99412	-5.69363	26.246	-2.12727	16.3542		40.336	7.77911	4.76129	-37.6977	6.57065	-3.01439	20.5149	-9.98195	4.12013		40.7005	6.90451	-3.02897	-40.5036	2.78826	-4.35401	23.3804	-6.05461	10.2372		40.7005	6.90451	-3.02897	-40.5036	2.78826	-4.35401	23.3804	-6.05461	10.2372
	40.5809	5.72089	-12.8456	-43.697	-2.24385	-6.1495	26.9522	-1.16235	18.068		39.6052	7.53068	5.45798	-37.2037	7.04432	-2.8832	20.5056	-10.085	3.52836		40.093	6.62578	-3.69382	-40.4503	2.40023	-4.51635	23.7289	-5.62369	10.7982		40.093	6.62578	-3.69382	-40.4503	2.40023	-4.51635	23.7289	-5.62369	10.7982
	40.0889	5.38398	-14.7762	-43.972	-3.50332	-6.61179	27.484	-0.18506	19.7614		38.9277	7.27328	5.96513	-36.7615	7.38145	-2.75392	20.4434	-10.1832	3.04881		39.5083	6.32863	-4.40555	-40.3668	1.93907	-4.68285	23.9637	-5.18412	11.4051		39.5083	6.32863	-4.40555	-40.3668	1.93907	-4.68285	23.9637	-5.18412	11.4051
	39.6648	5.09815	-17.0937	-44.2407	-5.08583	-6.91226	27.9612	0.86859	21.513		38.285	7.01	6.34787	-36.3534	7.629	-2.62589	20.3465	-10.2781	2.64289		38.9749	6.05408	-5.37291	-40.297	1.27158	-4.76907	24.1539	-4.70474	12.0779		38.9749	6.05408	-5.37291	-40.297	1.27158	-4.76907	24.1539	-4.70474	12.0779
	39.3632	4.90426	-20.1075	-44.498	-7.24983	-6.92145	28.3403	2.05968	23.3691		37.6371	6.73714	6.37032	-36.0375	7.6765	-2.47419	20.2852	-10.2476	2.47792		38.5002	5.8207	-6.86857	-40.2677	0.213335	-4.69782	24.3128	-4.09394	12.9235		38.5002	5.8207	-6.86857	-40.2677	0.213335	-4.69782	24.3128	-4.09394	12.9235
	39.0808	4.71826	-23.0563	-44.669	-9.37864	-6.91056	28.6003	3.1426	25.1367		36.9871	6.4605	6.25055	-35.758	7.64505	-2.31316	20.2381	-10.1675	2.40806		38.034	5.58938	-8.40287	-40.2135	-0.866795	-4.61186	24.4192	-3.51246	13.7724		38.034	5.58938	-8.40287	-40.2135	-0.866795	-4.61186	24.4192	-3.51246	13.7724
	38.8129	4.53818	-25.9564	-44.7754	-11.4811	-6.88462	28.7709	4.1444	26.838		36.3725	6.21209	6.06708	-35.5013	7.51073	-2.11821	20.1035	-10.084	2.36057		37.5927	5.37514	-9.94464	-40.1383	-1.98517	-4.50141	24.4372	-2.96979	14.5993		37.5927	5.37514	-9.94464	-40.1383	-1.98517	-4.50141	24.4372	-2.96979	14.5993
	38.5298	4.41166	-28.4794	-44.6239	-13.2705	-6.95073	28.6064	4.87901	28.4697		35.7652	5.96945	5.87057	-35.2492	7.35538	-1.91633	19.951	-9.99976	2.31766		37.1475	5.19055	-11.3044	-39.9365	-2.95755	-4.43353	24.2787	-2.56038	15.3937		37.1475	5.19055	-11.3044	-39.9365	-2.95755	-4.43353	24.2787	-2.56038	15.3937
	38.2425	4.29973	-30.8995	-44.4021	-14.9745	-7.04196	28.3506	5.54075	30.0825		35.1089	5.707	5.59005	-34.9558	7.17575	-1.7406	19.5722	-10.1678	2.26746		36.6757	5.00336	-12.6547	-39.6789	-3.89938	-4.39128	23.9614	-2.31353	16.175		36.6757	5.00336	-12.6547	-39.6789	-3.89938	-4.39128	23.9614	-2.31353	16.175
	37.9862	4.13893	-33.0027	-44.3412	-16.7758	-6.821	28.2799	6.48368	31.0835		34.4446	5.44286	5.30285	-34.655	6.99423	-1.57236	19.1831	-10.3297	2.22859		36.2154	4.79089	-13.8499	-39.4981	-4.8908	-4.19668	23.7315	-1.92301	16.6561		36.2154	4.79089	-13.8499	-39.4981	-4.8908	-4.19668	23.7315	-1.92301	16.6561
	37.7306	3.97951	-35.0519	-44.2188	-18.4574	-6.63404	28.1458	7.06329	32.1226		33.6961	5.17028	4.98812	-34.2713	6.80559	-1.50269	18.8492	-10.1363	2.38581		35.7134	4.57489	-15.0319	-39.245	-5.8259	-4.06837	23.4975	-1.53649	17.2542		35.7134	4.57489	-15.0319	-39.245	-5.8259	-4.06837	23.4975	-1.53649	17.2542
	37.4771	3.82514	-36.9033	-43.8706	-19.6997	-6.57168	27.7792	6.31067	33.3014		32.9547	4.89724	4.69978	-33.8933	6.61877	-1.41348	18.4664	-10.0234	2.50204		35.2159	4.36119	-16.1018	-38.882	-6.54049	-3.99258	23.1228	-1.85638	17.9017		35.2159	4.36119	-16.1018	-38.882	-6.54049	-3.99258	23.1228	-1.85638	17.9017
	37.2181	3.6794	-38.6249	-43.6445	-21.0492	-6.38157	27.4493	6.94983	34.1014		32.2475	4.62192	4.54049	-33.5436	6.44083	-1.22873	17.8443	-10.3046	2.41794		34.7328	4.15066	-17.0422	-38.594	-7.30419	-3.80515	22.6468	-1.67736	18.2597		34.7328	4.15066	-17.0422	-38.594	-7.30419	-3.80515	22.6468	-1.67736	18.2597
	36.9516	3.54518	-40.1735	-43.581	-22.5415	-6.02114	27.1684	9.44471	34.3965		31.538	4.32529	4.37328	-33.1653	6.30045	-1.08637	17.2739	-10.4379	2.40345		34.2448	3.93524	-17.9001	-38.3732	-8.12053	-3.55376	22.2211	-0.49658	18.4		34.2448	3.93524	-17.9001	-38.3732	-8.12053	-3.55376	22.2211	-0.49658	18.4
	36.6977	3.3794	-41.5485	-43.256	-23.5475	-5.93566	26.5778	10.4828	35.2713		30.8227	3.97467	4.18599	-32.7148	6.25523	-1.05141	16.8343	-10.1967	2.56528		33.7602	3.67704	-18.6812	-37.9854	-8.64616	-3.49354	21.7061	0.14304	18.9183		33.7602	3.67704	-18.6812	-37.9854	-8.64616	-3.49354	21.7061	0.14304	18.9183
	36.4507	3.19609	-42.8269	-42.7858	-24.2834	-6.00293	25.8151	10.7115	36.4682		30.103	3.63542	4.00213	-32.285	6.2152	-0.99443	16.3684	-10.0071	2.76412		33.2769	3.41575	-19.4124	-37.5354	-9.03411	-3.49868	21.0918	0.352205	19.6162		33.2769	3.41575	-19.4124	-37.5354	-9.03411	-3.49868	21.0918	0.352205	19.6162
	36.1658	3.00957	-43.8847	-42.4719	-25.1101	-6.00108	25.1264	11.0388	37.3366		29.3766	3.31349	3.82348	-31.8867	6.18308	-0.9039	15.8624	-9.89617	3.01935		32.7712	3.16153	-20.0306	-37.1793	-9.46349	-3.45249	20.4944	0.571315	20.178		32.7712	3.16153	-20.0306	-37.1793	-9.46349	-3.45249	20.4944	0.571315	20.178
	35.8791	2.82236	-44.8901	-42.1859	-25.9407	-5.98714	24.4621	11.2912	38.144		28.6751	2.97318	3.63311	-31.4974	6.13911	-0.85713	15.3855	-9.70377	3.23774		32.2771	2.89777	-20.6285	-36.8417	-9.90081	-3.42213	19.9238	0.79371	20.6909		32.2771	2.89777	-20.6285	-36.8417	-9.90081	-3.42213	19.9238	0.79371	20.6909
	35.6511	2.6331	-45.6925	-41.9237	-26.6269	-5.9657	23.9557	10.3568	38.8706		27.9974	2.61517	3.43145	-31.1168	6.08372	-0.85249	14.9368	-9.43294	3.42067		31.8243	2.62413	-21.1305	-36.5203	-10.2716	-3.4091	19.4463	0.461935	21.1456		31.8243	2.62413	-21.1305	-36.5203	-10.2716	-3.4091	19.4463	0.461935	21.1456
	35.4036	2.4409	-46.4552	-41.6532	-27.2803	-5.95493	23.437	9.36686	39.5953		27.3126	2.27713	3.23665	-30.734	6.01314	-0.88912	14.6117	-8.80733	3.51622		31.3581	2.35901	-21.6093	-36.1936	-10.6336	-3.42203	19.0243	0.279765	21.5558		31.3581	2.35901	-21.6093	-36.1936	-10.6336	-3.42203	19.0243	0.279765	21.5558
	35.1071	2.24136	-47.1188	-41.362	-27.852	-5.97086	22.8875	8.23799	40.3153		26.6234	1.95118	3.04603	-30.3498	5.93337	-0.95076	14.3614	-7.9667	3.5588		30.8652	2.09627	-22.0364	-35.8559	-10.9593	-3.46081	18.6244	0.135645	21.937		30.8652	2.09627	-22.0364	-35.8559	-10.9593	-3.46081	18.6244	0.135645	21.937
	34.7834	2.06468	-47.7641	-41.0468	-28.3799	-6.00849	22.1659	7.6738	41.0384		25.9212	1.65569	2.82202	-29.9702	5.82952	-1.00746	13.7643	-7.57605	3.6528		30.3523	1.86018	-22.471	-35.5085	-11.2752	-3.50798	17.9651	0.048875	22.3456		30.3523	1.86018	-22.471	-35.5085	-11.2752	-3.50798	17.9651	0.048875	22.3456
	34.4326	1.91086	-48.3911	-40.7077	-28.8639	-6.06785	21.2721	7.67431	41.7647		25.2142	1.37113	2.58603	-29.5922	5.71704	-1.06238	13.0426	-7.34693	3.76525		29.8234	1.64099	-22.9025	-35.1499	-11.5734	-3.56512	17.1574	0.16369	22.765		29.8234	1.64099	-22.9025	-35.1499	-11.5734	-3.56512	17.1574	0.16369	22.765
	34.1407	1.73728	-48.9267	-40.3601	-29.2881	-6.13347	20.3237	7.54833	42.4949		24.5371	1.08377	2.38836	-29.1926	5.60199	-1.12914	12.257	-7.03636	3.81299		29.3389	1.41053	-23.2692	-34.7764	-11.843	-3.6313	16.2903	0.255985	23.1539		29.3389	1.41053	-23.2692	-34.7764	-11.843	-3.6313	16.2903	0.255985	23.1539
	33.8724	1.55581	-49.4258	-40.0093	-29.6883	-6.20159	19.3533	7.37175	43.2268		23.8653	0.79592	2.1975	-28.7892	5.4865	-1.198	11.46	-6.7113	3.84924		28.8689	1.17586	-23.6141	-34.3992	-12.1009	-3.69979	15.4066	0.330225	23.538		28.8689	1.17586	-23.6141	-34.3992	-12.1009	-3.69979	15.4066	0.330225	23.538
	33.5652	1.36506	-49.8878	-39.6087	-30.0403	-6.31776	18.2914	7.13257	43.9829		23.2063	0.52605	2.0394	-28.3207	5.38552	-1.29348	10.5437	-6.30672	4.22322		28.3858	0.945555	-23.9242	-33.9647	-12.3274	-3.80562	14.4176	0.412925	24.1031		28.3858	0.945555	-23.9242	-33.9647	-12.3274	-3.80562	14.4176	0.412925	24.1031
	33.2506	1.18019	-50.3487	-39.1985	-30.3853	-6.43919	17.2186	6.87014	44.7486		22.5506	0.25671	1.88605	-27.8488	5.28766	-1.38535	9.61786	-5.90252	4.58964		27.9006	0.71845	-24.2313	-33.5236	-12.5488	-3.91227	13.4182	0.48381	24.6691		27.9006	0.71845	-24.2313	-33.5236	-12.5488	-3.91227	13.4182	0.48381	24.6691
	32.9097	1.03489	-50.8199	-38.7541	-30.7101	-6.57002	16.123	6.49721	45.56		21.9288	-0.01485	1.77521	-27.3662	5.22104	-1.42028	8.6309	-5.54098	4.70124		27.4193	0.51002	-24.5223	-33.0602	-12.7445	-3.99515	12.3769	0.478115	25.1306		27.4193	0.51002	-24.5223	-33.0602	-12.7445	-3.99515	12.3769	0.478115	25.1306
	32.5624	0.89236	-51.2847	-38.3091	-31.0213	-6.72696	15.0155	6.1144	46.3819		21.3038	-0.28169	1.66329	-26.8756	5.1515	-1.45879	7.62423	-5.18951	4.81273		26.9331	0.305335	-24.8107	-32.5923	-12.9349	-4.09288	11.3199	0.462445	25.5973		26.9331	0.305335	-24.8107	-32.5923	-12.9349	-4.09288	11.3199	0.462445	25.5973
	32.2037	0.75479	-51.7379	-37.863	-31.3082	-6.9309	13.8867	5.7138	47.2225		20.6648	-0.52825	1.54668	-26.35	5.06938	-1.51269	6.5328	-4.88128	4.92376		26.4343	0.11327	-25.0956	-32.1065	-13.1194	-4.2218	10.2097	0.41626	26.0731		26.4343	0.11327	-25.0956	-32.1065	-13.1194	-4.2218	10.2097	0.41626	26.0731
	31.871	0.59484	-52.1095	-37.4314	-31.5489	-7.17009	12.7732	5.23779	48.0608		20.027	-0.76785	1.423	-25.8173	4.9804	-1.555	5.41927	-4.56779	5.0313		25.949	-0.086505	-25.3432	-31.6244	-13.2843	-4.36254	9.09624	0.335	26.5461		25.949	-0.086505	-25.3432	-31.6244	-13.2843	-4.36254	9.09624	0.335	26.5461
	31.5578	0.41809	-52.4198	-37.0107	-31.755	-7.4357	11.6713	4.70521	48.8975		19.3918	-0.99137	1.28299	-25.2681	4.87558	-1.57051	4.25465	-4.24209	5.13073		25.4748	-0.28664	-25.5684	-31.1394	-13.4397	-4.5031	7.96296	0.23156	27.0141		25.4748	-0.28664	-25.5684	-31.1394	-13.4397	-4.5031	7.96296	0.23156	27.0141
	31.1777	0.3091	-52.7828	-36.5683	-31.9726	-7.67486	10.5395	4.1438	49.724		18.767	-1.20674	1.13532	-24.7161	4.77087	-1.58677	3.06632	-3.93805	5.24067		24.9723	-0.44882	-25.8238	-30.6422	-13.6009	-4.63082	6.80293	0.102875	27.4823		24.9723	-0.44882	-25.8238	-30.6422	-13.6009	-4.63082	6.80293	0.102875	27.4823
	30.7793	0.21858	-53.1603	-36.12	-32.1935	-7.90681	9.39968	3.57452	50.5476		18.1566	-1.41064	0.97687	-24.1601	4.66634	-1.60407	1.8446	-3.66455	5.36541		24.468	-0.59603	-26.0917	-30.1401	-13.7636	-4.75544	5.62214	-0.045015	27.9565		24.468	-0.59603	-26.0917	-30.1401	-13.7636	-4.75544	5.62214	-0.045015	27.9565
	30.4039	0.13552	-53.4471	-35.7065	-32.4062	-8.12665	8.33014	2.89766	51.2702		17.5401	-1.59705	0.79429	-23.6174	4.53488	-1.63718	0.6072	-3.36379	5.52394		23.972	-0.730765	-26.3264	-29.662	-13.9357	-4.88192	4.46867	-0.233065	28.3971		23.972	-0.730765	-26.3264	-29.662	-13.9357	-4.88192	4.46867	-0.233065	28.3971
	30.0226	0.05722	-53.7361	-35.301	-32.6155	-8.35478	7.19324	2.35997	52.0545		16.9182	-1.76784	0.59015	-23.0866	4.37936	-1.68441	-0.64419	-3.03868	5.71262		23.4704	-0.85531	-26.573	-29.1938	-14.1181	-5.01959	3.27453	-0.339355	28.8836		23.4704	-0.85531	-26.573	-29.1938	-14.1181	-5.01959	3.27453	-0.339355	28.8836
	29.6192	-0.00362	-54.0333	-34.9247	-32.8123	-8.61331	5.80932	2.33262	53.0651		16.3043	-1.91914	0.38568	-22.5649	4.18053	-1.76614	-1.92485	-2.71527	6.00615		22.9617	-0.96138	-26.8238	-28.7448	-14.3159	-5.18973	1.94223	-0.191325	29.5356		22.9617	-0.96138	-26.8238	-28.7448	-14.3159	-5.18973	1.94223	-0.191325	29.5356
	29.2191	-0.05132	-54.3398	-34.5645	-32.9991	-8.86102	4.59386	1.86844	53.8828		15.6951	-2.05954	0.18103	-22.0481	3.95749	-1.86715	-3.22188	-2.39281	6.35827		22.4571	-1.05543	-27.0794	-28.3063	-14.5208	-5.36409	0.68599	-0.262185	30.1206		22.4571	-1.05543	-27.0794	-28.3063	-14.5208	-5.36409	0.68599	-0.262185	30.1206
	28.8235	-0.0815	-54.6587	-34.2257	-33.1726	-9.09429	3.60301	0.82183	54.4434		15.1008	-2.1918	-0.01313	-21.558	3.77186	-1.94044	-4.44331	-1.8829	6.70499		21.9621	-1.13665	-27.3359	-27.8918	-14.7004	-5.51736	-0.42015	-0.530535	30.5742		21.9621	-1.13665	-27.3359	-27.8918	-14.7004	-5.51736	-0.42015	-0.530535	30.5742
	28.4503	-0.10247	-54.9499	-33.9125	-33.3283	-9.32281	2.45602	0.14747	55.0351		14.5114	-2.32141	-0.20387	-21.0765	3.59839	-2.00472	-5.64017	-1.31206	7.04996		21.4809	-1.21194	-27.5769	-27.4945	-14.865	-5.66376	-1.59207	-0.582295	31.0425		21.4809	-1.21194	-27.5769	-27.4945	-14.865	-5.66376	-1.59207	-0.582295	31.0425
	28.0896	-0.11833	-55.2258	-33.6135	-33.4741	-9.54869	1.22229	-0.32008	55.6442		13.9342	-2.40839	-0.38077	-20.6312	3.40099	-2.10376	-6.91845	-0.94594	7.34447		21.0119	-1.26336	-27.8033	-27.1223	-15.0366	-5.82622	-2.84808	-0.63301	31.4943		21.0119	-1.26336	-27.8033	-27.1223	-15.0366	-5.82622	-2.84808	-0.63301	31.4943
	27.7291	-0.07848	-55.4934	-33.3018	-33.6299	-9.7668	0.03967	-0.95595	56.161		13.3587	-2.48889	-0.55558	-20.1914	3.19995	-2.2081	-8.20911	-0.61097	7.6313		20.5439	-1.28368	-28.0245	-26.7466	-15.215	-5.98745	-4.08472	-0.78346	31.8961		20.5439	-1.28368	-28.0245	-26.7466	-15.215	-5.98745	-4.08472	-0.78346	31.8961
	27.3703	-0.03378	-55.7602	-32.993	-33.7889	-9.9789	-1.12643	-1.64027	56.6444		12.8537	-2.58082	-0.70292	-19.776	3.06947	-2.27282	-9.51953	-0.36722	7.86438		20.112	-1.3073	-28.2316	-26.3845	-15.3597	-6.12586	-5.32298	-1.00375	32.2544		20.112	-1.3073	-28.2316	-26.3845	-15.3597	-6.12586	-5.32298	-1.00375	32.2544
	27.033	-0.04684	-56.035	-32.7496	-33.9682	-10.1297	-2.18847	-2.58974	56.8925		12.3539	-2.66478	-0.84715	-19.3644	2.93748	-2.33998	-10.8308	-0.12096	8.10043		19.6934	-1.35581	-28.4411	-26.057	-15.5154	-6.23482	-6.50961	-1.35535	32.4964		19.6934	-1.35581	-28.4411	-26.057	-15.5154	-6.23482	-6.50961	-1.35535	32.4964
	26.7074	-0.03982	-56.2969	-32.5092	-34.1369	-10.2781	-3.35766	-3.34042	57.158		11.8907	-2.67006	-0.96661	-18.984	2.77803	-2.43771	-12.1459	0.16615	8.37492		19.299	-1.35494	-28.6317	-25.7466	-15.6794	-6.35792	-7.7518	-1.58713	32.7664		19.299	-1.35494	-28.6317	-25.7466	-15.6794	-6.35792	-7.7518	-1.58713	32.7664
	26.4107	0.01738	-56.5268	-32.2762	-34.2791	-10.4208	-4.79469	-3.59414	57.467		11.4259	-2.68106	-1.07705	-18.603	2.62557	-2.51423	-13.4533	0.4634	8.60211		18.9183	-1.33184	-28.8019	-25.4396	-15.8268	-6.46751	-9.12399	-1.56537	33.0345		18.9183	-1.33184	-28.8019	-25.4396	-15.8268	-6.46751	-9.12399	-1.56537	33.0345
	26.1325	0.08496	-56.721	-32.0882	-34.3851	-10.5552	-6.21023	-3.94688	57.5492		10.9553	-2.71391	-1.15302	-18.2202	2.49975	-2.5097	-14.7308	0.79934	8.64866		18.5439	-1.31448	-28.937	-25.1542	-15.9427	-6.53245	-10.4705	-1.57377	33.0989		18.5439	-1.31448	-28.937	-25.1542	-15.9427	-6.53245	-10.4705	-1.57377	33.0989
	25.8728	0.16291	-56.8795	-31.9454	-34.4548	-10.6813	-7.60428	-4.39864	57.4046		10.5006	-2.72525	-1.22606	-17.8492	2.36886	-2.53195	-16.0061	1.16982	8.74215		18.1867	-1.28117	-29.0528	-24.8973	-16.043	-6.60663	-11.8052	-1.61441	33.0734		18.1867	-1.28117	-29.0528	-24.8973	-16.043	-6.60663	-11.8052	-1.61441	33.0734
	25.6662	0.22143	-57.0122	-31.8366	-34.5518	-10.8171	-9.05191	-4.7843	57.3033		10.0798	-2.69104	-1.29291	-17.5031	2.22727	-2.61094	-17.2766	1.61343	8.93499		17.873	-1.2348	-29.1526	-24.6699	-16.1623	-6.71401	-13.1643	-1.58543	33.1191		17.873	-1.2348	-29.1526	-24.6699	-16.1623	-6.71401	-13.1643	-1.58543	33.1191
	25.4808	0.27216	-57.1345	-31.7414	-34.6597	-10.9567	-10.521	-5.14352	57.2193		9.65699	-2.66562	-1.29969	-17.1657	2.12307	-2.66923	-18.5541	2.11892	9.04952		17.5689	-1.19673	-29.2171	-24.4536	-16.2683	-6.81295	-14.5375	-1.5123	33.1344		17.5689	-1.19673	-29.2171	-24.4536	-16.2683	-6.81295	-14.5375	-1.5123	33.1344
	25.3457	0.32662	-57.2463	-31.658	-34.8094	-11.092	-11.9608	-5.51756	57.0275		9.23161	-2.65168	-1.22811	-16.8395	2.06766	-2.70053	-19.8405	2.70511	9.06191		17.2887	-1.16253	-29.2372	-24.2488	-16.3709	-6.89628	-15.9006	-1.40623	33.0447		17.2887	-1.16253	-29.2372	-24.2488	-16.3709	-6.89628	-15.9006	-1.40623	33.0447
	25.2255	0.38705	-57.3476	-31.5993	-34.956	-11.2282	-13.3671	-5.89402	56.7946		8.85354	-2.60002	-1.19509	-16.5541	1.96034	-2.72833	-21.055	3.56773	9.15985		17.0395	-1.10648	-29.2713	-24.0767	-16.4978	-6.97827	-17.2111	-1.16315	32.9772		17.0395	-1.10648	-29.2713	-24.0767	-16.4978	-6.97827	-17.2111	-1.16315	32.9772
	25.1717	0.48163	-57.3907	-31.6828	-35.0651	-11.3715	-14.5865	-6.2781	56.3644		8.51461	-2.51714	-1.19399	-16.3023	1.81005	-2.75323	-22.2099	4.65913	9.32859		16.8432	-1.01775	-29.2923	-23.9926	-16.6275	-7.06236	-18.3982	-0.809485	32.8465		16.8432	-1.01775	-29.2923	-23.9926	-16.6275	-7.06236	-18.3982	-0.809485	32.8465
	25.1132	0.56378	-57.4359	-31.7621	-35.2001	-11.507	-15.7012	-6.71919	55.983		8.20687	-2.41528	-1.12996	-16.1131	1.70643	-2.81006	-23.4443	5.34824	9.29151		16.66	-0.92575	-29.2829	-23.9376	-16.7468	-7.15855	-19.5727	-0.685475	32.6372		16.66	-0.92575	-29.2829	-23.9376	-16.7468	-7.15855	-19.5727	-0.685475	32.6372
	25.0462	0.62355	-57.4851	-31.8335	-35.3817	-11.6288	-16.6274	-7.26288	55.6892		7.91516	-2.30366	-1.03357	-15.956	1.6268	-2.88331	-24.7194	5.83044	9.14858		16.4807	-0.840055	-29.2593	-23.8948	-16.8774	-7.25603	-20.6734	-0.71622	32.4189		16.4807	-0.840055	-29.2593	-23.8948	-16.8774	-7.25603	-20.6734	-0.71622	32.4189
	24.9694	0.69371	-57.5007	-31.9302	-35.5577	-11.7492	-17.3528	-7.72006	55.3858		7.69031	-2.18039	-0.94827	-15.8561	1.58439	-2.94418	-25.7947	6.64865	9.15452		16.3299	-0.74334	-29.2245	-23.8931	-16.9867	-7.3467	-21.5737	-0.535705	32.2702		16.3299	-0.74334	-29.2245	-23.8931	-16.9867	-7.3467	-21.5737	-0.535705	32.2702
	24.8852	0.77168	-57.491	-32.0459	-35.7297	-11.8687	-17.9276	-8.11236	55.0752		7.48502	-2.05372	-0.86621	-15.7728	1.55288	-3.00143	-26.8114	7.56519	9.20405		16.1851	-0.64102	-29.1786	-23.9093	-17.0884	-7.43508	-22.3695	-0.273585	32.1396		16.1851	-0.64102	-29.1786	-23.9093	-17.0884	-7.43508	-22.3695	-0.273585	32.1396
	24.8365	0.85801	-57.4673	-32.2533	-35.9142	-11.977	-18.0686	-8.46214	54.8924		7.29779	-1.89581	-0.7484	-15.7625	1.45069	-3.02405	-27.8295	8.21373	9.12851		16.0672	-0.5189	-29.1078	-24.0079	-17.2318	-7.50052	-22.9491	-0.124205	32.0105		16.0672	-0.5189	-29.1078	-24.0079	-17.2318	-7.50052	-22.9491	-0.124205	32.0105
	24.7975	0.94662	-57.4398	-32.4859	-36.1022	-12.0822	-18.0913	-8.80031	54.7445		7.11286	-1.73392	-0.62603	-15.7615	1.33949	-3.04226	-28.8478	8.82806	9.03702		15.9552	-0.39365	-29.0329	-24.1237	-17.3813	-7.56222	-23.4695	0.013875	31.8908		15.9552	-0.39365	-29.0329	-24.1237	-17.3813	-7.56222	-23.4695	0.013875	31.8908
rubber	c3t1										c3t4
	h			k			a				h			k			a				h			k			a				h			k			a
	56.2381	2.17685	-1.00249	-20.4665	6.06096	-7.84214	-12.7343	2.46809	7.21463		56.0387	1.01229	1.00601	-18.7996	5.69551	-6.9509	-8.16922	6.50905	7.49088		56.1384	1.59457	0.00176	-19.633	5.87824	-7.39652	-10.4518	4.48857	7.35276		56.1384	1.59457	0.00176	-19.633	5.87824	-7.39652	-10.4518	4.48857	7.35276
	56.0128	2.16805	-1.23394	-21.2047	6.20004	-7.66967	-12.6113	1.22606	7.45359		55.8091	1.05789	0.71236	-19.4915	5.72222	-7.00472	-8.95487	4.44106	7.78025		55.911	1.61297	-0.26079	-20.3481	5.96113	-7.3372	-10.7831	2.83356	7.61692		55.911	1.61297	-0.26079	-20.3481	5.96113	-7.3372	-10.7831	2.83356	7.61692
	55.7737	2.16444	-1.44857	-21.9816	6.35453	-7.43788	-12.2758	0.0466	7.66389		55.5812	1.10551	0.43985	-20.2049	5.77795	-7.00571	-9.49702	2.56676	8.05191		55.6775	1.63498	-0.50436	-21.0933	6.06624	-7.2218	-10.8864	1.30668	7.8579		55.6775	1.63498	-0.50436	-21.0933	6.06624	-7.2218	-10.8864	1.30668	7.8579
	55.4723	2.18416	-1.58745	-22.9328	6.57833	-6.9391	-10.9843	-0.85134	7.74523		55.3592	1.16051	0.24479	-20.9974	5.94008	-6.81304	-9.14627	1.40259	8.25862		55.4158	1.67233	-0.67133	-21.9651	6.2592	-6.87607	-10.0653	0.275625	8.00192		55.4158	1.67233	-0.67133	-21.9651	6.2592	-6.87607	-10.0653	0.275625	8.00192
	55.1669	2.23666	-1.66094	-23.9677	6.8113	-6.47611	-9.44286	-1.67524	7.66006		55.1393	1.22229	0.05304	-21.9044	6.13374	-6.50249	-8.35492	0.40356	8.2882		55.1531	1.72948	-0.80395	-22.9361	6.47252	-6.4893	-8.89889	-0.63584	7.97413		55.1531	1.72948	-0.80395	-22.9361	6.47252	-6.4893	-8.89889	-0.63584	7.97413
	54.8543	2.34652	-1.62001	-25.1493	7.06032	-6.07577	-7.46375	-2.36954	7.28352		54.9221	1.2931	-0.13432	-22.9641	6.36945	-6.03479	-6.97611	-0.3753	8.08159		54.8882	1.81981	-0.877165	-24.0567	6.71488	-6.05528	-7.21993	-1.37242	7.68255		54.8882	1.81981	-0.877165	-24.0567	6.71488	-6.05528	-7.21993	-1.37242	7.68255
	54.5923	2.4445	-1.5003	-26.4105	7.33228	-5.87809	-5.39696	-2.97526	6.92474		54.6867	1.39489	-0.23647	-24.1769	6.65682	-5.75382	-5.23364	-1.15598	7.67344		54.6395	1.91969	-0.868385	-25.2937	6.99455	-5.81595	-5.3153	-2.06562	7.29909		54.6395	1.91969	-0.868385	-25.2937	6.99455	-5.81595	-5.3153	-2.06562	7.29909
	54.3722	2.53257	-1.31494	-27.7382	7.62334	-5.84931	-3.2571	-3.50716	6.58077		54.4413	1.51389	-0.29127	-25.4748	6.97288	-5.5766	-3.28915	-1.93769	7.15331		54.4068	2.02323	-0.803105	-26.6065	7.29811	-5.71296	-3.27312	-2.72242	6.86704		54.4068	2.02323	-0.803105	-26.6065	7.29811	-5.71296	-3.27312	-2.72242	6.86704
	54.1886	2.63861	-1.06484	-29.0125	7.91859	-5.7707	-1.55077	-3.95328	6.30269		54.2415	1.66267	-0.1813	-26.8141	7.2864	-5.56691	-1.52595	-2.6415	6.93954		54.215	2.15064	-0.62307	-27.9133	7.6025	-5.6688	-1.53836	-3.29739	6.62111		54.215	2.15064	-0.62307	-27.9133	7.6025	-5.6688	-1.53836	-3.29739	6.62111
	54.0187	2.75137	-0.79047	-30.2667	8.21542	-5.67341	-0.00702	-4.36723	6.04932		54.0543	1.81545	-0.02777	-28.1485	7.60276	-5.56616	0.16944	-3.33341	6.75731		54.0365	2.28341	-0.40912	-29.2076	7.90909	-5.61979	0.08121	-3.85032	6.40332		54.0365	2.28341	-0.40912	-29.2076	7.90909	-5.61979	0.08121	-3.85032	6.40332
	53.9214	2.89867	-0.48297	-31.3699	8.47235	-5.46313	1.11161	-4.6204	5.68779		53.9337	1.95555	0.33502	-29.3291	7.96151	-5.31857	1.37595	-4.03942	6.32139		53.9275	2.42711	-0.073975	-30.3495	8.21693	-5.39085	1.24378	-4.32991	6.00459		53.9275	2.42711	-0.073975	-30.3495	8.21693	-5.39085	1.24378	-4.32991	6.00459
	53.825	3.06198	-0.17923	-32.4494	8.7124	-5.25232	2.17815	-4.84581	5.30033		53.8322	2.11543	0.7208	-30.481	8.31005	-5.07748	2.51533	-4.67646	5.82072		53.8286	2.58871	0.270785	-31.4652	8.51122	-5.1649	2.34674	-4.76114	5.56053		53.8286	2.58871	0.270785	-31.4652	8.51122	-5.1649	2.34674	-4.76114	5.56053
	53.6636	3.35097	0.05378	-33.4431	8.82362	-5.14915	3.14894	-4.95446	4.76157		53.7789	2.32477	1.164	-31.561	8.63306	-4.85263	3.48688	-5.14109	5.15814		53.7212	2.83787	0.60889	-32.502	8.72834	-5.00089	3.31791	-5.04777	4.95986		53.7212	2.83787	0.60889	-32.502	8.72834	-5.00089	3.31791	-5.04777	4.95986
	53.4897	3.6528	0.27461	-34.4004	8.92293	-5.083	4.08859	-5.1094	4.27742		53.6865	2.58889	1.53963	-32.6345	8.86999	-4.73298	4.42513	-5.41741	4.62248		53.5881	3.12085	0.90712	-33.5174	8.89646	-4.90799	4.25686	-5.2634	4.44995		53.5881	3.12085	0.90712	-33.5174	8.89646	-4.90799	4.25686	-5.2634	4.44995
	53.2827	3.9889	0.46297	-35.2608	8.9905	-5.11557	4.94521	-5.38776	3.93887		53.5551	2.90779	1.84768	-33.7015	9.02086	-4.71854	5.33008	-5.50542	4.21372		53.4189	3.44835	1.15532	-34.4812	9.00568	-4.91706	5.13765	-5.44659	4.0763		53.4189	3.44835	1.15532	-34.4812	9.00568	-4.91706	5.13765	-5.44659	4.0763
	53.087	4.35301	0.64271	-36.0495	9.04345	-5.1345	5.74162	-5.79954	3.61702		53.5279	3.2728	2.10049	-34.7481	9.09184	-4.71916	6.19966	-5.62454	3.87944		53.3074	3.81291	1.3716	-35.3988	9.06765	-4.92683	5.97064	-5.71204	3.74823		53.3074	3.81291	1.3716	-35.3988	9.06765	-4.92683	5.97064	-5.71204	3.74823
	52.9051	4.75073	0.8121	-36.7519	9.07887	-5.13705	6.46577	-6.37141	3.31518		53.5423	3.65626	2.33121	-35.7866	9.13086	-4.72581	7.05508	-5.7561	3.57494		53.2237	4.2035	1.57166	-36.2692	9.10487	-4.93143	6.76042	-6.06375	3.44506		53.2237	4.2035	1.57166	-36.2692	9.10487	-4.93143	6.76042	-6.06375	3.44506
	52.7166	5.13739	0.96222	-37.3795	9.08115	-5.04823	7.17481	-6.93283	2.99456		53.497	4.0431	2.48517	-36.7782	9.09866	-4.69688	7.90387	-6.01373	3.37548		53.1068	4.59025	1.72369	-37.0788	9.0899	-4.87256	7.53934	-6.47328	3.18502		53.1068	4.59025	1.72369	-37.0788	9.0899	-4.87256	7.53934	-6.47328	3.18502
	52.5243	5.51771	1.10134	-37.9643	9.0645	-4.90718	7.8752	-7.48828	2.6632		53.4554	4.43417	2.61286	-37.7661	9.05105	-4.6315	8.7485	-6.30044	3.16901		52.9898	4.97594	1.8571	-37.8652	9.05777	-4.76934	8.31185	-6.89436	2.9161		52.9898	4.97594	1.8571	-37.8652	9.05777	-4.76934	8.31185	-6.89436	2.9161
	52.2352	5.90651	1.17782	-38.4593	9.03726	-4.78807	8.53652	-8.00503	2.39261		53.4632	4.84909	2.6184	-38.7538	8.94386	-4.36379	9.57122	-6.70338	2.87208		52.8492	5.3778	1.89811	-38.6065	8.99056	-4.57593	9.05387	-7.35421	2.63234		52.8492	5.3778	1.89811	-38.6065	8.99056	-4.57593	9.05387	-7.35421	2.63234
	51.9247	6.29719	1.24037	-38.9343	9.00768	-4.67384	9.18917	-8.51317	2.13554		53.4187	5.25802	2.59611	-39.6936	8.82579	-4.07835	10.3811	-7.08646	2.58559		52.6717	5.77761	1.91824	-39.314	8.91673	-4.3761	9.78511	-7.79981	2.36056		52.6717	5.77761	1.91824	-39.314	8.91673	-4.3761	9.78511	-7.79981	2.36056
	51.6322	6.69103	1.29701	-39.3267	8.95236	-4.51763	9.75404	-8.9951	1.8747		53.28	5.65618	2.52373	-40.5472	8.68816	-3.76099	11.1676	-7.43379	2.31791		52.4561	6.17361	1.91037	-39.937	8.82026	-4.13931	10.4608	-8.21444	2.09631		52.4561	6.17361	1.91037	-39.937	8.82026	-4.13931	10.4608	-8.21444	2.09631
	51.34	7.08458	1.34514	-39.7152	8.88457	-4.35251	10.3169	-9.45174	1.62187		53.1908	6.01182	2.39932	-41.346	8.52748	-3.44439	11.9442	-7.7403	2.11549		52.2654	6.5482	1.87223	-40.5306	8.70603	-3.89845	11.1305	-8.59602	1.86868		52.2654	6.5482	1.87223	-40.5306	8.70603	-3.89845	11.1305	-8.59602	1.86868
	51.05	7.47678	1.35495	-40.0865	8.76066	-4.14722	10.8706	-9.79459	1.40508		53.1387	6.33558	2.23589	-42.1035	8.34953	-3.12838	12.7131	-8.0162	1.96201		52.0944	6.90618	1.79542	-41.095	8.55509	-3.6378	11.7918	-8.9054	1.68355		52.0944	6.90618	1.79542	-41.095	8.55509	-3.6378	11.7918	-8.9054	1.68355
	50.7611	7.86919	1.34466	-40.4333	8.62344	-3.96431	11.4435	-10.0653	1.22795		52.9514	6.64111	2.03918	-42.714	8.15804	-2.94041	13.4776	-8.20626	1.96423		51.8562	7.25515	1.69192	-41.5736	8.39074	-3.45236	12.4606	-9.13579	1.59609		51.8562	7.25515	1.69192	-41.5736	8.39074	-3.45236	12.4606	-9.13579	1.59609
	50.4741	8.26196	1.29921	-40.7371	8.46292	-3.82056	12.0499	-10.2098	1.12024		52.7271	6.94168	1.83339	-43.2843	7.96285	-2.78737	14.241	-8.3729	2.00891		51.6006	7.60182	1.5663	-42.0107	8.21288	-3.30396	13.1455	-9.29135	1.56458		51.6006	7.60182	1.5663	-42.0107	8.21288	-3.30396	13.1455	-9.29135	1.56458
	50.1547	8.62979	1.23362	-41.0315	8.27697	-3.76435	12.6792	-10.2851	1.13165		52.4403	7.17387	1.60116	-43.7332	7.77053	-2.83027	14.9954	-8.35421	2.21062		51.2975	7.90183	1.41739	-42.3824	8.02375	-3.29731	13.8373	-9.31964	1.67114		51.2975	7.90183	1.41739	-42.3824	8.02375	-3.29731	13.8373	-9.31964	1.67114
	49.8081	8.97684	1.15126	-41.3181	8.06983	-3.7811	13.3275	-10.3027	1.24232		52.1397	7.39798	1.40366	-44.1502	7.58939	-2.90156	15.7458	-8.32216	2.4241		50.9739	8.18741	1.27746	-42.7342	7.82961	-3.34133	14.5366	-9.31242	1.83321		50.9739	8.18741	1.27746	-42.7342	7.82961	-3.34133	14.5366	-9.31242	1.83321
	49.5031	9.27421	1.10124	-41.6255	7.9077	-3.81003	13.9888	-10.2945	1.35364		51.7883	7.59249	1.33351	-44.4501	7.44928	-3.077	16.4808	-8.24112	2.68073		50.6457	8.43335	1.21738	-43.0378	7.67849	-3.44352	15.2348	-9.26779	2.01719		50.6457	8.43335	1.21738	-43.0378	7.67849	-3.44352	15.2348	-9.26779	2.01719
	49.2136	9.55294	1.06336	-41.9408	7.76245	-3.84352	14.6549	-10.2766	1.4652		51.5145	7.76195	1.24531	-44.8298	7.28893	-3.2473	17.1883	-8.1886	2.93278		50.3641	8.65744	1.15434	-43.3853	7.52569	-3.54541	15.9216	-9.23259	2.19899		50.3641	8.65744	1.15434	-43.3853	7.52569	-3.54541	15.9216	-9.23259	2.19899
	48.9701	9.67872	1.11065	-42.2142	7.66939	-3.92144	15.2877	-10.2156	1.56839		51.3442	7.89801	1.13305	-45.3161	7.10158	-3.41076	17.859	-8.17411	3.1787		50.1571	8.78837	1.12185	-43.7652	7.38549	-3.6661	16.5734	-9.19486	2.37355		50.1571	8.78837	1.12185	-43.7652	7.38549	-3.6661	16.5734	-9.19486	2.37355
	48.7236	9.7854	1.17508	-42.4807	7.58278	-4.00623	15.9107	-10.1489	1.6706		50.7882	7.9253	1.2622	-45.4216	7.10549	-3.64246	18.4923	-8.18163	3.38092		49.7559	8.85535	1.21864	-43.9511	7.34413	-3.82435	17.2015	-9.16526	2.52576		49.7559	8.85535	1.21864	-43.9511	7.34413	-3.82435	17.2015	-9.16526	2.52576
	48.4007	9.85396	1.3258	-42.7193	7.50845	-4.11535	16.4692	-10.0678	1.77133		50.0181	7.89216	1.52547	-45.3156	7.21565	-3.91208	19.1049	-8.20137	3.55885		49.2094	8.87306	1.42563	-44.0174	7.36205	-4.01372	17.7871	-9.1346	2.66509		49.2094	8.87306	1.42563	-44.0174	7.36205	-4.01372	17.7871	-9.1346	2.66509
	48.0713	9.89047	1.49758	-42.9408	7.45717	-4.2143	17.009	-9.9907	1.83923		49.6251	7.87824	1.67729	-45.4213	7.25062	-4.04663	19.6595	-8.23742	3.64145		48.8482	8.88435	1.58743	-44.181	7.35389	-4.13047	18.3343	-9.11406	2.74034		48.8482	8.88435	1.58743	-44.181	7.35389	-4.13047	18.3343	-9.11406	2.74034
	47.7246	9.8415	1.72551	-43.117	7.4673	-4.28614	17.4985	-9.92401	1.81958		49.2915	7.86056	1.81541	-45.5639	7.27598	-4.1533	20.1999	-8.28267	3.69979		48.508	8.85103	1.77046	-44.3404	7.37164	-4.21972	18.8492	-9.10334	2.75969		48.508	8.85103	1.77046	-44.3404	7.37164	-4.21972	18.8492	-9.10334	2.75969
	47.3539	9.76952	1.99668	-43.2537	7.51956	-4.34819	17.9365	-9.8802	1.7599		48.9104	7.7523	2.0169	-45.7284	7.33919	-4.18993	20.6799	-8.41227	3.6491		48.1321	8.76091	2.00679	-44.491	7.42938	-4.26906	19.3082	-9.14624	2.7045		48.1321	8.76091	2.00679	-44.491	7.42938	-4.26906	19.3082	-9.14624	2.7045
	46.9544	9.66992	2.31975	-43.343	7.62238	-4.39848	18.3127	-9.86386	1.6522		48.4821	7.63925	2.24732	-45.8556	7.43454	-4.22007	21.1512	-8.54595	3.55854		47.7182	8.65459	2.28354	-44.5993	7.52846	-4.30928	19.7319	-9.20491	2.60537		47.7182	8.65459	2.28354	-44.5993	7.52846	-4.30928	19.7319	-9.20491	2.60537
	46.5473	9.53648	2.63926	-43.4051	7.76098	-4.41625	18.6234	-9.91039	1.50492		47.9358	7.51422	2.55006	-45.8893	7.61026	-4.23396	21.6006	-8.68981	3.36831		47.2415	8.52535	2.59466	-44.6472	7.68562	-4.3251	20.112	-9.3001	2.43662		47.2415	8.52535	2.59466	-44.6472	7.68562	-4.3251	20.112	-9.3001	2.43662
	46.1358	9.38369	2.95675	-43.4518	7.92004	-4.41544	18.8968	-9.99286	1.33502		47.378	7.33163	2.99645	-45.8531	7.95885	-4.15116	21.9617	-8.95651	3.02274		46.7569	8.35766	2.9766	-44.6525	7.93945	-4.2833	20.4293	-9.47468	2.17888		46.7569	8.35766	2.9766	-44.6525	7.93945	-4.2833	20.4293	-9.47468	2.17888
	45.6399	9.18539	3.09079	-43.4951	7.96903	-4.42622	19.1905	-10.0234	1.32405		46.8085	7.09148	3.5865	-45.7472	8.48034	-3.97169	22.2347	-9.34606	2.52181		46.2242	8.13843	3.33865	-44.6212	8.22468	-4.19895	20.7126	-9.6847	1.92293		46.2242	8.13843	3.33865	-44.6212	8.22468	-4.19895	20.7126	-9.6847	1.92293
	45.1253	8.97697	3.18408	-43.5378	7.99358	-4.43959	19.4886	-10.0423	1.3484		46.1823	6.89738	4.33447	-45.4691	9.11389	-3.72486	22.255	-9.81825	1.78315		45.6538	7.93717	3.75928	-44.5035	8.55373	-4.08223	20.8718	-9.93027	1.56577		45.6538	7.93717	3.75928	-44.5035	8.55373	-4.08223	20.8718	-9.93027	1.56577
	44.7237	8.70594	2.1419	-43.9798	7.43172	-4.43525	20.0433	-9.8502	2.16535		45.5335	6.72171	5.14561	-45.1222	9.79226	-3.45107	22.1742	-10.3235	0.9494		45.1286	7.71382	3.64376	-44.551	8.61199	-3.94316	21.1087	-10.0868	1.55737		45.1286	7.71382	3.64376	-44.551	8.61199	-3.94316	21.1087	-10.0868	1.55737
	44.2756	8.41558	1.46851	-44.255	7.14755	-4.36111	20.4547	-9.80015	2.67465		44.9204	6.5084	5.33025	-45.0692	9.91949	-3.29357	22.3167	-10.5481	0.70021		44.598	7.46199	3.39938	-44.6621	8.53352	-3.82734	21.3857	-10.1741	1.68743		44.598	7.46199	3.39938	-44.6621	8.53352	-3.82734	21.3857	-10.1741	1.68743
	43.6188	8.0383	2.45468	-43.779	8.113	-3.97292	20.2219	-10.3892	1.79948		44.3103	6.28927	5.49715	-45.0113	10.0312	-3.139	22.4576	-10.7629	0.46697		43.9646	7.16378	3.97592	-44.3951	9.07209	-3.55596	21.3397	-10.5761	1.13322		43.9646	7.16378	3.97592	-44.3951	9.07209	-3.55596	21.3397	-10.5761	1.13322
	43.0258	7.80308	2.6757	-43.5645	8.3087	-3.76877	20.2047	-10.5922	1.49467		43.7011	6.05253	5.84668	-44.7873	10.304	-2.9484	22.4858	-11.0479	0.05963		43.3634	6.92781	4.26119	-44.1759	9.30637	-3.35859	21.3453	-10.8201	0.77715		43.3634	6.92781	4.26119	-44.1759	9.30637	-3.35859	21.3453	-10.8201	0.77715
	42.5444	7.81649	1.55769	-43.8077	7.15732	-3.88671	20.5649	-10.1197	2.18801		43.114	5.8521	5.69867	-44.7623	10.1583	-2.90935	22.6924	-11.0867	0.10818		42.8292	6.8343	3.62818	-44.285	8.65779	-3.39803	21.6286	-10.6031	1.1481		42.8292	6.8343	3.62818	-44.285	8.65779	-3.39803	21.6286	-10.6031	1.1481
	41.9178	7.72568	1.60693	-43.5385	6.92836	-3.82996	20.4508	-10.1166	1.97314		42.5667	5.71702	4.65508	-45.0958	9.25894	-3.14307	23.2199	-10.6821	0.97736		42.2422	6.72135	3.13101	-44.3172	8.09365	-3.48651	21.8353	-10.3994	1.47525		42.2422	6.72135	3.13101	-44.3172	8.09365	-3.48651	21.8353	-10.3994	1.47525
	41.1701	7.54803	2.62886	-42.8423	7.4681	-3.62763	19.9413	-10.5049	1.00143		41.8926	5.57557	4.0016	-45.139	8.73763	-3.14212	23.4383	-10.5345	1.33467		41.5313	6.5618	3.31523	-43.9907	8.10286	-3.38488	21.6898	-10.5197	1.16805		41.5313	6.5618	3.31523	-43.9907	8.10286	-3.38488	21.6898	-10.5197	1.16805
	40.4544	7.31894	3.16604	-42.2955	7.7464	-3.54399	19.6365	-10.6808	0.59719		41.1235	5.42935	3.64071	-44.9645	8.49981	-2.96517	23.4249	-10.5796	1.30809		40.789	6.37415	3.40338	-43.63	8.12311	-3.25458	21.5307	-10.6302	0.95264		40.789	6.37415	3.40338	-43.63	8.12311	-3.25458	21.5307	-10.6302	0.95264
	39.7508	7.07055	3.52144	-41.8047	7.92665	-3.50484	19.4085	-10.777	0.40575		40.4143	5.19211	3.51085	-44.7247	8.22608	-2.87861	23.3972	-10.5398	1.38135		40.0825	6.13133	3.51614	-43.2647	8.07636	-3.19172	21.4028	-10.6584	0.89355		40.0825	6.13133	3.51614	-43.2647	8.07636	-3.19172	21.4028	-10.6584	0.89355
	38.916	6.81526	3.81204	-41.2048	8.25938	-3.29292	19.0106	-10.9813	-0.00775		39.7214	4.93006	3.44399	-44.467	7.94254	-2.8167	23.3656	-10.4768	1.48183		39.3187	5.87266	3.62801	-42.8359	8.10096	-3.05481	21.1881	-10.729	0.73704		39.3187	5.87266	3.62801	-42.8359	8.10096	-3.05481	21.1881	-10.729	0.73704
	38.0881	6.55272	4.06163	-40.6238	8.55286	-3.08918	18.6264	-11.1612	-0.37504		39.0768	4.62658	3.51032	-44.1794	7.68849	-2.71171	23.2382	-10.4202	1.57218		38.5825	5.58965	3.78598	-42.4016	8.12068	-2.90044	20.9323	-10.7907	0.59857		38.5825	5.58965	3.78598	-42.4016	8.12068	-2.90044	20.9323	-10.7907	0.59857
	37.4615	6.2247	3.96596	-40.3395	8.30145	-3.13997	18.5472	-10.9892	-0.05817		38.3801	4.33055	3.46635	-43.8807	7.44615	-2.64492	23.1178	-10.3489	1.69332		37.9208	5.27762	3.71616	-42.1101	7.8738	-2.89244	20.8325	-10.669	0.817575		37.9208	5.27762	3.71616	-42.1101	7.8738	-2.89244	20.8325	-10.669	0.817575
	36.8058	5.8786	3.85057	-40.0319	8.05437	-3.18174	18.4344	-10.8316	0.25374		37.4918	4.06185	3.01793	-43.5413	7.24678	-2.71817	23.0226	-10.2233	1.92734		37.1488	4.97023	3.43425	-41.7866	7.65057	-2.94996	20.7285	-10.5274	1.09054		37.1488	4.97023	3.43425	-41.7866	7.65057	-2.94996	20.7285	-10.5274	1.09054
	36.0725	5.48431	3.68261	-39.6619	7.81883	-3.19947	18.2321	-10.7127	0.55243		36.6197	3.7929	2.75226	-43.1726	7.07539	-2.78628	22.8544	-10.0912	2.13419		36.3461	4.63861	3.21744	-41.4172	7.44711	-2.99288	20.5432	-10.402	1.34331		36.3461	4.63861	3.21744	-41.4172	7.44711	-2.99288	20.5432	-10.402	1.34331
	35.2927	5.16944	3.35024	-39.2706	7.53963	-3.24035	18.003	-10.5505	0.89347		35.769	3.52358	2.73029	-42.765	6.94129	-2.84753	22.5887	-9.95055	2.30484		35.5308	4.34651	3.04027	-41.0178	7.24046	-3.04394	20.2959	-10.2505	1.59916		35.5308	4.34651	3.04027	-41.0178	7.24046	-3.04394	20.2959	-10.2505	1.59916
	34.4568	4.94988	2.82057	-38.8537	7.20803	-3.30901	17.7418	-10.3364	1.28532		34.8268	3.16527	2.83639	-42.3883	6.85572	-2.79531	22.3105	-9.87698	2.36317		34.6418	4.05757	2.82848	-40.621	7.03188	-3.05216	20.0262	-10.1067	1.82424		34.6418	4.05757	2.82848	-40.621	7.03188	-3.05216	20.0262	-10.1067	1.82424
	33.6814	4.68181	2.54655	-38.4546	6.93435	-3.13288	17.4685	-10.1699	1.34288		33.8338	2.75751	3.01366	-42.0288	6.79711	-2.68004	22.0254	-9.8407	2.35911		33.7576	3.71966	2.7801	-40.2417	6.86573	-2.90646	19.7469	-10.0053	1.85099		33.7576	3.71966	2.7801	-40.2417	6.86573	-2.90646	19.7469	-10.0053	1.85099
	32.9407	4.38601	2.41861	-38.0655	6.69378	-2.81687	17.1881	-10.0306	1.20943		33.2299	2.512	2.54633	-41.5121	6.70368	-3.00095	21.6111	-9.57162	2.74455		33.0853	3.44901	2.48247	-39.7888	6.69873	-2.90891	19.3996	-9.8011	1.97699		33.0853	3.44901	2.48247	-39.7888	6.69873	-2.90891	19.3996	-9.8011	1.97699
	32.1612	4.05018	2.19552	-37.628	6.56043	-2.69813	16.933	-9.74192	1.23735		32.6665	2.29091	2.03016	-40.9823	6.60825	-3.34681	21.1883	-9.25794	3.13452		32.4138	3.17055	2.11284	-39.3052	6.58434	-3.02247	19.0606	-9.49993	2.18594		32.4138	3.17055	2.11284	-39.3052	6.58434	-3.02247	19.0606	-9.49993	2.18594
	31.3732	3.70546	1.95129	-37.1797	6.45091	-2.62321	16.6834	-9.42009	1.30113		31.7855	2.03563	2.27559	-40.6235	6.56234	-3.07214	20.9351	-8.8688	2.73941		31.5793	2.87054	2.11344	-38.9016	6.50662	-2.84768	18.8092	-9.14444	2.02027		31.5793	2.87054	2.11344	-38.9016	6.50662	-2.84768	18.8092	-9.14444	2.02027
	30.5997	3.32858	1.91079	-36.6676	6.38138	-2.63069	16.2792	-9.1502	1.44481		30.9186	1.73555	2.4905	-40.2742	6.50588	-2.81375	20.5155	-8.75581	2.4516		30.7591	2.53206	2.20065	-38.4709	6.44363	-2.72222	18.3973	-8.953	1.9482		30.7591	2.53206	2.20065	-38.4709	6.44363	-2.72222	18.3973	-8.953	1.9482
	29.8186	2.94865	1.86812	-36.1591	6.31336	-2.61914	15.8409	-8.91623	1.56702		30.0871	1.32346	2.62911	-39.9488	6.42306	-2.59603	19.6801	-9.3332	2.43207		29.9529	2.13605	2.24862	-38.0539	6.36821	-2.60758	17.7605	-9.12472	1.99954		29.9529	2.13605	2.24862	-38.0539	6.36821	-2.60758	17.7605	-9.12472	1.99954
	29.0036	2.55501	1.81568	-35.6667	6.25219	-2.52193	15.2497	-8.84394	1.59264		29.3774	1.03043	2.47072	-39.5269	6.34232	-2.52463	19.0318	-9.25269	2.40996		29.1905	1.79272	2.1432	-37.5968	6.29725	-2.52328	17.1407	-9.04832	2.0013		29.1905	1.79272	2.1432	-37.5968	6.29725	-2.52328	17.1407	-9.04832	2.0013
	28.1899	2.16652	1.73606	-35.1394	6.1521	-2.53385	14.6317	-8.65494	1.71852		28.7896	0.85646	2.01532	-39.0084	6.26368	-2.59955	18.5707	-8.51429	2.38528		28.4897	1.51149	1.87569	-37.0739	6.20789	-2.5667	16.6012	-8.58461	2.0519		28.4897	1.51149	1.87569	-37.0739	6.20789	-2.5667	16.6012	-8.58461	2.0519
	27.3786	1.78707	1.60888	-34.5509	5.98389	-2.73677	13.9671	-8.26171	2.01985		28.0374	0.56664	1.85959	-38.4706	6.18856	-2.56389	17.8657	-8.18798	2.31797		27.708	1.17685	1.73423	-36.5108	6.08622	-2.65033	15.9164	-8.22485	2.16891		27.708	1.17685	1.73423	-36.5108	6.08622	-2.65033	15.9164	-8.22485	2.16891
	26.5652	1.43082	1.4573	-33.9612	5.80977	-2.84997	13.2283	-7.93448	2.29733		27.2196	0.23049	1.82373	-37.9251	6.11485	-2.48398	17.0631	-8.02651	2.23361		26.8924	0.830655	1.64051	-35.9432	5.96231	-2.66697	15.1457	-7.9805	2.26547		26.8924	0.830655	1.64051	-35.9432	5.96231	-2.66697	15.1457	-7.9805	2.26547
	25.7501	1.0939	1.2854	-33.3706	5.63071	-2.88841	12.4278	-7.66225	2.55494		26.388	-0.09042	1.76369	-37.2981	6.02186	-2.45415	16.1893	-7.63746	2.26445		26.0691	0.50174	1.52455	-35.3343	5.82629	-2.67128	14.3085	-7.64985	2.4097		26.0691	0.50174	1.52455	-35.3343	5.82629	-2.67128	14.3085	-7.64985	2.4097
	24.9383	0.76998	1.11303	-32.7297	5.43029	-2.93657	11.542	-7.34656	2.75928		25.5524	-0.40665	1.68427	-36.6586	5.92296	-2.4317	15.2881	-7.24801	2.30355		25.2453	0.181665	1.39865	-34.6941	5.67662	-2.68413	13.415	-7.29728	2.53141		25.2453	0.181665	1.39865	-34.6941	5.67662	-2.68413	13.415	-7.29728	2.53141
	24.1277	0.45094	0.94048	-32.0699	5.22187	-2.98838	10.6243	-7.01458	2.94364		24.6987	-0.7018	1.49963	-35.9818	5.79751	-2.43049	14.2552	-6.96119	2.33899		24.4132	-0.12543	1.22005	-34.0259	5.50969	-2.70944	12.4397	-6.98789	2.64132		24.4132	-0.12543	1.22005	-34.0259	5.50969	-2.70944	12.4397	-6.98789	2.64132
	23.2945	0.2103	0.71105	-31.3682	4.98355	-3.01512	9.58558	-6.68083	3.09846		23.8138	-0.98629	1.30209	-35.2955	5.64552	-2.44921	13.1792	-6.65112	2.39336		23.5542	-0.387995	1.00657	-33.3319	5.31454	-2.73217	11.3824	-6.66598	2.74591		23.5542	-0.387995	1.00657	-33.3319	5.31454	-2.73217	11.3824	-6.66598	2.74591
	22.4632	-0.02128	0.48021	-30.6613	4.74416	-3.03963	8.52338	-6.34534	3.24564		22.873	-1.25158	1.08132	-34.5923	5.44578	-2.50377	12.0256	-6.2992	2.48178		22.6681	-0.63643	0.780765	-32.6268	5.09497	-2.7717	10.2745	-6.32227	2.86371		22.6681	-0.63643	0.780765	-32.6268	5.09497	-2.7717	10.2745	-6.32227	2.86371
	21.6739	-0.24067	0.29219	-29.9451	4.52401	-3.06701	7.34738	-5.9942	3.34607		21.9593	-1.51989	0.91677	-33.8854	5.23759	-2.57812	10.8067	-5.93244	2.57357		21.8166	-0.88028	0.60448	-31.9153	4.8808	-2.82256	9.07702	-5.96332	2.95982		21.8166	-0.88028	0.60448	-31.9153	4.8808	-2.82256	9.07702	-5.96332	2.95982
	20.8871	-0.46903	0.11849	-29.2339	4.31235	-3.09331	6.14808	-5.64123	3.45013		21.0662	-1.79045	0.79439	-33.1758	5.02306	-2.66732	9.53871	-5.55458	2.66789		20.9766	-1.12974	0.45644	-31.2048	4.6677	-2.88031	7.8434	-5.5979	3.05901		20.9766	-1.12974	0.45644	-31.2048	4.6677	-2.88031	7.8434	-5.5979	3.05901
	20.1068	-0.72129	-0.01707	-28.5356	4.12332	-3.11674	4.88665	-5.28334	3.56387		20.0676	-2.01538	0.29519	-32.489	4.79158	-2.77071	8.23758	-5.14691	2.84449		20.0872	-1.36834	0.13906	-30.5123	4.45745	-2.94373	6.56212	-5.21512	3.20418		20.0872	-1.36834	0.13906	-30.5123	4.45745	-2.94373	6.56212	-5.21512	3.20418
	19.3257	-0.96119	-0.18069	-27.85	3.96515	-3.18013	3.59376	-4.96441	3.72931		19.0402	-2.22787	-0.30678	-31.8085	4.55549	-2.87799	6.9274	-4.73112	3.04352		19.183	-1.59453	-0.243735	-29.8292	4.26032	-3.02906	5.26058	-4.84776	3.38641		19.183	-1.59453	-0.243735	-29.8292	4.26032	-3.02906	5.26058	-4.84776	3.38641
	18.5435	-1.18626	-0.37796	-27.1796	3.84402	-3.29147	2.26314	-4.69226	3.9568		18.4395	-2.32364	-0.39502	-31.1415	4.33387	-2.99894	5.51961	-4.38756	3.26		18.4915	-1.75495	-0.38649	-29.1605	4.08894	-3.1452	3.89138	-4.53991	3.6084		18.4915	-1.75495	-0.38649	-29.1605	4.08894	-3.1452	3.89138	-4.53991	3.6084
	17.8087	-1.3735	-0.54681	-26.5287	3.66497	-3.39048	0.88991	-4.32443	4.18914		17.7903	-2.42922	-0.52604	-30.4806	4.11567	-3.1344	4.0841	-4.07368	3.49926		17.7995	-1.90136	-0.536425	-28.5047	3.89032	-3.26244	2.487	-4.19906	3.8442		17.7995	-1.90136	-0.536425	-28.5047	3.89032	-3.26244	2.487	-4.19906	3.8442
	17.101	-1.53912	-0.69944	-25.8889	3.45284	-3.48244	-0.50766	-3.90194	4.42427		16.9638	-2.57072	-0.81387	-29.8425	3.91	-3.32305	2.54696	-3.86868	3.82206		17.0324	-2.05492	-0.756655	-27.8657	3.68142	-3.40274	1.01965	-3.88531	4.12317		17.0324	-2.05492	-0.756655	-27.8657	3.68142	-3.40274	1.01965	-3.88531	4.12317
	16.3826	-1.68841	-0.86143	-25.2649	3.27134	-3.57746	-1.98007	-3.50069	4.60993		16.1368	-2.71029	-1.04988	-29.2017	3.7022	-3.48588	1.01905	-3.52929	4.094		16.2597	-2.19935	-0.955655	-27.2333	3.48677	-3.53167	-0.48051	-3.51499	4.35196		16.2597	-2.19935	-0.955655	-27.2333	3.48677	-3.53167	-0.48051	-3.51499	4.35196
	15.6618	-1.83407	-1.0255	-24.6444	3.09666	-3.67317	-3.46912	-3.10416	4.7846		15.3092	-2.84727	-1.21678	-28.5572	3.49159	-3.61428	-0.49656	-3.01072	4.29815		15.4855	-2.34067	-1.12114	-26.6008	3.29413	-3.64372	-1.98284	-3.05744	4.54138		15.4855	-2.34067	-1.12114	-26.6008	3.29413	-3.64372	-1.98284	-3.05744	4.54138
	14.9698	-1.98145	-1.17035	-24.0436	2.96635	-3.77174	-4.98997	-2.64066	4.92446		14.5075	-2.95267	-1.39997	-27.9153	3.32032	-3.73255	-2.07667	-2.53786	4.47773		14.7386	-2.46706	-1.28516	-25.9794	3.14333	-3.75215	-3.53332	-2.58926	4.70109		14.7386	-2.46706	-1.28516	-25.9794	3.14333	-3.75215	-3.53332	-2.58926	4.70109
	14.2837	-2.12005	-1.30598	-23.4455	2.8351	-3.87066	-6.51452	-2.14209	5.07455		13.7203	-3.04052	-1.59221	-27.2747	3.1709	-3.84521	-3.69262	-2.0904	4.64368		14.002	-2.58028	-1.4491	-25.3601	3.003	-3.85793	-5.10357	-2.11625	4.85912		14.002	-2.58028	-1.4491	-25.3601	3.003	-3.85793	-5.10357	-2.11625	4.85912
	13.6243	-2.21916	-1.40016	-22.8594	2.6996	-3.97116	-8.05565	-1.48571	5.27071		12.971	-3.07481	-1.77131	-26.6023	2.98947	-3.96187	-5.30889	-1.52138	4.86413		13.2976	-2.64698	-1.58573	-24.7308	2.84454	-3.96651	-6.68227	-1.50354	5.06742		13.2976	-2.64698	-1.58573	-24.7308	2.84454	-3.96651	-6.68227	-1.50354	5.06742
	12.9685	-2.31743	-1.49502	-22.2799	2.56392	-4.06508	-9.58617	-0.85113	5.42807		12.2319	-3.0984	-1.94165	-25.9255	2.80449	-4.07834	-6.93245	-0.94713	5.08548		12.6002	-2.70791	-1.71833	-24.1027	2.6842	-4.07171	-8.25931	-0.89913	5.25678		12.6002	-2.70791	-1.71833	-24.1027	2.6842	-4.07171	-8.25931	-0.89913	5.25678
	12.3192	-2.41423	-1.59107	-21.712	2.42795	-4.14748	-11.0981	-0.25468	5.5175		11.544	-3.09889	-2.02672	-25.2611	2.64255	-4.18374	-8.64994	-0.56809	5.20059		11.9316	-2.75656	-1.80889	-23.4865	2.53525	-4.16561	-9.87403	-0.411385	5.35905		11.9316	-2.75656	-1.80889	-23.4865	2.53525	-4.16561	-9.87403	-0.411385	5.35905
	11.684	-2.49503	-1.64518	-21.1371	2.31283	-4.21309	-12.6184	0.39096	5.61864		10.8543	-3.11066	-2.07117	-24.5904	2.48311	-4.27984	-10.3567	-0.13404	5.3032		11.2692	-2.80285	-1.85817	-22.8637	2.39797	-4.24646	-11.4876	0.12846	5.46092		11.2692	-2.80285	-1.85817	-22.8637	2.39797	-4.24646	-11.4876	0.12846	5.46092
	11.0607	-2.56248	-1.66432	-20.5563	2.2151	-4.26469	-14.1457	1.07759	5.72954		10.1604	-3.15064	-2.01408	-23.9042	2.3299	-4.3527	-12.0365	0.43757	5.37457		10.6106	-2.85656	-1.8392	-22.2302	2.2725	-4.3087	-13.0911	0.75758	5.55206		10.6106	-2.85656	-1.8392	-22.2302	2.2725	-4.3087	-13.0911	0.75758	5.55206
	10.4939	-2.62342	-1.6826	-20.0221	2.13142	-4.27718	-15.6533	1.69101	5.77504		9.54731	-3.11798	-2.03625	-23.223	2.17424	-4.40246	-13.7259	1.04788	5.44142		10.0206	-2.8707	-1.85943	-21.6226	2.15283	-4.33982	-14.6896	1.36945	5.60823		10.0206	-2.8707	-1.85943	-21.6226	2.15283	-4.33982	-14.6896	1.36945	5.60823
	9.94838	-2.68192	-1.70055	-19.5053	2.05301	-4.275	-17.1535	2.27698	5.79601		9.01504	-3.01268	-2.13766	-22.547	2.01613	-4.42911	-15.4249	1.69689	5.50375		9.48171	-2.8473	-1.91911	-21.0262	2.03457	-4.35206	-16.2892	1.98693	5.64988		9.48171	-2.8473	-1.91911	-21.0262	2.03457	-4.35206	-16.2892	1.98693	5.64988
	9.40831	-2.69857	-1.72423	-19.0003	1.895	-4.32646	-18.6116	3.02138	5.8975		8.44881	-2.95926	-2.15174	-21.8933	1.87826	-4.42877	-17.0965	2.29405	5.52338		8.92856	-2.82891	-1.93799	-20.4468	1.88663	-4.37761	-17.8541	2.65772	5.71044		8.92856	-2.82891	-1.93799	-20.4468	1.88663	-4.37761	-17.8541	2.65772	5.71044
	8.87572	-2.71055	-1.74206	-18.5046	1.73122	-4.37945	-20.0678	3.76918	6.00597		7.869	-2.9266	-2.13089	-21.2487	1.74848	-4.41763	-18.7572	2.87048	5.52593		8.37236	-2.81858	-1.93647	-19.8766	1.73985	-4.39854	-19.4125	3.31983	5.76595		8.37236	-2.81858	-1.93647	-19.8766	1.73985	-4.39854	-19.4125	3.31983	5.76595
	8.4125	-2.71765	-1.69568	-18.0898	1.58932	-4.39405	-21.5465	4.39246	6.10376		7.35363	-2.89222	-2.10725	-20.6644	1.5896	-4.4066	-20.4058	3.55985	5.61901		7.88307	-2.80493	-1.90146	-19.3771	1.58946	-4.40032	-20.9761	3.97615	5.86139		7.88307	-2.80493	-1.90146	-19.3771	1.58946	-4.40032	-20.9761	3.97615	5.86139
	7.96255	-2.71596	-1.65946	-17.6772	1.46258	-4.39915	-22.9942	5.0612	6.18644		6.84414	-2.85567	-2.08704	-20.0944	1.43292	-4.38954	-22.0401	4.26283	5.712		7.40334	-2.78581	-1.87325	-18.8858	1.44775	-4.39435	-22.5172	4.66202	5.94922		7.40334	-2.78581	-1.87325	-18.8858	1.44775	-4.39435	-22.5172	4.66202	5.94922
	7.548	-2.69082	-1.65032	-17.2703	1.37627	-4.37893	-24.3595	5.85117	6.22887		6.34021	-2.80688	-2.08864	-19.5818	1.30292	-4.33616	-23.5943	4.99536	5.76276		6.94411	-2.74885	-1.86948	-18.4261	1.3396	-4.35755	-23.9769	5.42326	5.99582		6.94411	-2.74885	-1.86948	-18.4261	1.3396	-4.35755	-23.9769	5.42326	5.99582
	7.18215	-2.61568	-1.67315	-16.9164	1.25947	-4.35637	-25.6529	6.61718	6.26175		5.88006	-2.74706	-2.06539	-19.0965	1.17226	-4.27968	-25.1062	5.76327	5.79573		6.53111	-2.68137	-1.86927	-18.0065	1.21586	-4.31802	-25.3795	6.19022	6.02874		6.53111	-2.68137	-1.86927	-18.0065	1.21586	-4.31802	-25.3795	6.19022	6.02874
	6.87473	-2.48052	-1.73434	-16.6263	1.10609	-4.331	-26.8599	7.35442	6.28318		5.49875	-2.66738	-1.99738	-18.66	1.04044	-4.21762	-26.5417	6.59489	5.79669		6.18674	-2.57395	-1.86586	-17.6432	1.07326	-4.27431	-26.7008	6.97466	6.03993		6.18674	-2.57395	-1.86586	-17.6432	1.07326	-4.27431	-26.7008	6.97466	6.03993
	6.60421	-2.35799	-1.68199	-16.4106	1.03833	-4.29417	-27.9978	7.96884	6.25911		5.15392	-2.578	-1.91237	-18.2823	0.91941	-4.18322	-27.9037	7.31019	5.79375		5.87906	-2.468	-1.79718	-17.3464	0.97887	-4.23869	-27.9508	7.63952	6.02643		5.87906	-2.468	-1.79718	-17.3464	0.97887	-4.23869	-27.9508	7.63952	6.02643
	6.35476	-2.24267	-1.56477	-16.2373	1.0195	-4.25078	-29.0962	8.51308	6.20905		4.83644	-2.48132	-1.81461	-17.9487	0.80649	-4.16958	-29.2106	7.93824	5.7879		5.5956	-2.36199	-1.68969	-17.093	0.912995	-4.21018	-29.1534	8.22566	5.99848		5.5956	-2.36199	-1.68969	-17.093	0.912995	-4.21018	-29.1534	8.22566	5.99848
	6.12807	-2.11281	-1.40606	-16.1197	1.02968	-4.22024	-30.1005	9.07639	6.21652		4.56351	-2.37205	-1.63222	-17.6937	0.77577	-4.13772	-30.4593	8.4111	5.78461		5.34579	-2.24243	-1.51914	-16.9067	0.902725	-4.17898	-30.2799	8.74375	6.00056		5.34579	-2.24243	-1.51914	-16.9067	0.902725	-4.17898	-30.2799	8.74375	6.00056
	5.90645	-1.97971	-1.23814	-16.0144	1.04631	-4.19256	-31.0839	9.64393	6.23678		4.30271	-2.25934	-1.42673	-17.4601	0.76748	-4.1009	-31.6922	8.84164	5.78201		5.10458	-2.11952	-1.33244	-16.7372	0.906895	-4.14673	-31.388	9.24278	6.00939		5.10458	-2.11952	-1.33244	-16.7372	0.906895	-4.14673	-31.388	9.24278	6.00939

## Sheet: s78.79.80.81
s78
concrete	c1t20										c1t22
	h			k			a				h			k			a				h			k			a				h			k			a
	59.5597	8.87366	7.09729	-22.0655	3.51498	-10.8599	-2.80714	-0.03446	5.40298		59.3758	6.05794	7.37345	-11.7388	2.33044	-10.791	-5.12341	8.16647	3.84851		59.4678	7.4658	7.23537	-16.9021	2.92271	-10.8255	-3.96528	4.066	4.62575		59.4678	7.4658	7.23537	-16.9021	2.92271	-10.8255	-3.96528	4.066	4.62575
	59.5134	8.94201	7.11648	-22.965	3.75725	-10.9946	-2.02597	-1.3207	5.60272		59.3614	6.13733	7.44924	-12.2685	2.42523	-10.8616	-5.17599	8.06982	3.74941		59.4374	7.53967	7.28286	-17.6167	3.09124	-10.9281	-3.60098	3.37456	4.67607		59.4374	7.53967	7.28286	-17.6167	3.09124	-10.9281	-3.60098	3.37456	4.67607
	59.4671	9.01035	7.13567	-23.8644	3.99952	-11.1293	-1.2448	-2.60694	5.80246		59.347	6.21672	7.52503	-12.7983	2.52002	-10.9322	-5.22858	7.97318	3.6503		59.4071	7.61353	7.33035	-18.3314	3.25977	-11.0307	-3.23669	2.68312	4.72638		59.4071	7.61353	7.33035	-18.3314	3.25977	-11.0307	-3.23669	2.68312	4.72638
	59.4359	9.10461	7.13121	-24.8793	4.23704	-11.0575	-0.35852	-3.27134	5.89964		59.3313	6.31708	7.55642	-13.3871	2.61957	-11.0075	-5.22701	7.83078	3.69798		59.3836	7.71084	7.34382	-19.1332	3.4283	-11.0325	-2.79277	2.27972	4.79881		59.3836	7.71084	7.34382	-19.1332	3.4283	-11.0325	-2.79277	2.27972	4.79881
	59.4092	9.20628	7.12	-25.9272	4.4732	-10.9267	0.5578	-3.75808	5.96752		59.3151	6.42343	7.57513	-13.9929	2.72048	-11.084	-5.20998	7.6753	3.78759		59.3621	7.81485	7.34757	-19.96	3.59684	-11.0054	-2.32609	1.95861	4.87756		59.3621	7.81485	7.34757	-19.96	3.59684	-11.0054	-2.32609	1.95861	4.87756
	59.3902	9.32422	7.20354	-26.9678	4.72932	-10.8442	1.4694	-4.30647	6.00052		59.3098	6.52857	7.5463	-14.6334	2.81617	-11.1406	-5.20881	7.52669	3.95498		59.35	7.9264	7.37492	-20.8006	3.77275	-10.9924	-1.8697	1.61011	4.97775		59.35	7.9264	7.37492	-20.8006	3.77275	-10.9924	-1.8697	1.61011	4.97775
	59.3774	9.45519	7.36288	-28.0026	5.00141	-10.8002	2.37722	-4.90418	6.00562		59.3132	6.63273	7.47945	-15.3017	2.90768	-11.1811	-5.22035	7.38357	4.18461		59.3453	8.04396	7.42117	-21.6522	3.95454	-10.9906	-1.42156	1.23969	5.09511		59.3453	8.04396	7.42117	-21.6522	3.95454	-10.9906	-1.42156	1.23969	5.09511
	59.373	9.59228	7.512	-29.0241	5.23211	-10.7792	3.24733	-5.33067	6.05574		59.321	6.74546	7.40476	-15.9926	2.97793	-11.2154	-5.24618	7.24306	4.43148		59.347	8.16887	7.45838	-22.5084	4.10502	-10.9973	-0.999425	0.956195	5.24361		59.347	8.16887	7.45838	-22.5084	4.10502	-10.9973	-0.999425	0.956195	5.24361
	59.3854	9.74161	7.64072	-30.0192	5.38004	-10.8041	4.04204	-5.4147	6.19591		59.3373	6.87529	7.31439	-16.7284	3.00565	-11.2375	-5.30063	7.10777	4.71288		59.3613	8.30845	7.47755	-23.3738	4.19285	-11.0208	-0.629295	0.846535	5.45439		59.3613	8.30845	7.47755	-23.3738	4.19285	-11.0208	-0.629295	0.846535	5.45439
	59.3927	9.89475	7.76052	-31.0033	5.51979	-10.8394	4.82429	-5.49063	6.34955		59.3518	7.00117	7.22296	-17.4697	3.03739	-11.2575	-5.39683	6.86375	4.96245		59.3723	8.44796	7.49174	-24.2365	4.27859	-11.0484	-0.28627	0.68656	5.656		59.3723	8.44796	7.49174	-24.2365	4.27859	-11.0484	-0.28627	0.68656	5.656
	59.3596	10.0783	7.80902	-31.8998	5.5942	-10.958	5.50691	-5.50171	6.61089		59.3519	7.0954	7.12315	-18.2551	3.10119	-11.2607	-5.82703	5.74996	4.95748		59.3557	8.58684	7.46608	-25.0774	4.34769	-11.1093	-0.16006	0.124125	5.78418		59.3557	8.58684	7.46608	-25.0774	4.34769	-11.1093	-0.16006	0.124125	5.78418
	59.3264	10.2618	7.85752	-32.7963	5.66861	-11.0765	6.18953	-5.51279	6.87223		59.352	7.18963	7.02334	-19.0404	3.16499	-11.2638	-6.25724	4.63617	4.9525		59.3392	8.72571	7.44043	-25.9183	4.4168	-11.1702	-0.033855	-0.43831	5.91237		59.3392	8.72571	7.44043	-25.9183	4.4168	-11.1702	-0.033855	-0.43831	5.91237
	59.3069	10.4316	7.72432	-33.6956	5.63894	-11.1311	6.8362	-5.55662	7.24913		59.3479	7.30464	6.94729	-19.8903	3.26574	-11.339	-6.22994	3.86836	5.27508		59.3274	8.8681	7.3358	-26.793	4.45234	-11.235	0.30313	-0.84413	6.26211		59.3274	8.8681	7.3358	-26.793	4.45234	-11.235	0.30313	-0.84413	6.26211
	59.289	10.5996	7.56841	-34.5952	5.59627	-11.1777	7.47836	-5.60454	7.64048		59.3434	7.42226	6.87421	-20.7483	3.37111	-11.423	-6.14546	3.14379	5.6386		59.3162	9.01094	7.22131	-27.6718	4.48369	-11.3004	0.66645	-1.23037	6.63954		59.3162	9.01094	7.22131	-27.6718	4.48369	-11.3004	0.66645	-1.23037	6.63954
	59.1947	10.7518	7.37631	-35.4298	5.50935	-11.1762	8.07156	-5.64538	7.94714		59.3133	7.54092	6.79021	-21.6926	3.56083	-11.4604	-5.58721	1.9888	5.78376		59.254	9.14636	7.08326	-28.5612	4.53509	-11.3183	1.24218	-1.82829	6.86545		59.254	9.14636	7.08326	-28.5612	4.53509	-11.3183	1.24218	-1.82829	6.86545
	59.0622	10.8961	7.16612	-36.2318	5.40031	-11.1506	8.64028	-5.68268	8.21145		59.2704	7.6601	6.70075	-22.68	3.79271	-11.4744	-4.79207	0.61859	5.81975		59.1663	9.27807	6.93344	-29.4559	4.59651	-11.3125	1.9241	-2.53205	7.0156		59.1663	9.27807	6.93344	-29.4559	4.59651	-11.3125	1.9241	-2.53205	7.0156
	58.8972	11.0377	6.993	-37.0302	5.31156	-11.0678	9.20663	-5.74157	8.29806		59.2495	7.77936	6.74492	-23.7107	4.10965	-11.4288	-3.90301	-0.76101	5.77922		59.0733	9.40854	6.86896	-30.3705	4.71061	-11.2483	2.65181	-3.25129	7.03864		59.0733	9.40854	6.86896	-30.3705	4.71061	-11.2483	2.65181	-3.25129	7.03864
	58.6916	11.1762	6.86621	-37.8242	5.24818	-10.9134	9.77003	-5.82744	8.16255		59.256	7.89872	6.95612	-24.7957	4.53288	-11.3086	-2.89655	-2.15236	5.64306		58.9738	9.53744	6.91116	-31.31	4.89053	-11.111	3.43674	-3.9899	6.9028		58.9738	9.53744	6.91116	-31.31	4.89053	-11.111	3.43674	-3.9899	6.9028
	58.467	11.3084	6.74669	-38.5951	5.18182	-10.7375	10.338	-5.92627	8.00501		59.2735	8.02516	7.19276	-25.8955	4.95137	-11.2154	-1.88652	-3.43908	5.50596		58.8702	9.6668	6.96973	-32.2453	5.0666	-10.9764	4.22574	-4.68267	6.75549		58.8702	9.6668	6.96973	-32.2453	5.0666	-10.9764	4.22574	-4.68267	6.75549
	58.1757	11.4191	6.65262	-39.2851	5.10503	-10.4864	10.922	-6.07051	7.7704		59.3295	8.17636	7.51843	-27.0475	5.35325	-11.2167	-0.86401	-4.35957	5.36557		58.7526	9.79772	7.08552	-33.1663	5.22914	-10.8515	5.02898	-5.21504	6.56799		58.7526	9.79772	7.08552	-33.1663	5.22914	-10.8515	5.02898	-5.21504	6.56799
	57.8845	11.5297	6.55856	-39.9751	5.02823	-10.2353	11.506	-6.21474	7.53578		59.3855	8.32757	7.84409	-28.1994	5.75513	-11.218	0.15849	-5.28006	5.22519		58.635	9.92863	7.20132	-34.0873	5.39168	-10.7266	5.83222	-5.7474	6.38049		58.635	9.92863	7.20132	-34.0873	5.39168	-10.7266	5.83222	-5.7474	6.38049
	57.5307	11.5976	6.49123	-40.5072	4.95748	-10.019	12.0839	-6.27993	7.42746		59.4706	8.5002	8.19416	-29.3205	6.01199	-11.2995	1.09719	-5.486	5.23442		58.5007	10.0489	7.34269	-34.9138	5.48473	-10.6592	6.59057	-5.88297	6.33094		58.5007	10.0489	7.34269	-34.9138	5.48473	-10.6592	6.59057	-5.88297	6.33094
	57.177	11.6655	6.4239	-41.0393	4.88673	-9.80274	12.6619	-6.34511	7.31914		59.5556	8.67282	8.54422	-30.4414	6.26884	-11.381	2.03589	-5.69195	5.24365		58.3663	10.1691	7.48406	-35.7404	5.57779	-10.5919	7.34892	-6.01853	6.28139		58.3663	10.1691	7.48406	-35.7404	5.57779	-10.5919	7.34892	-6.01853	6.28139
	56.8933	11.699	6.53544	-41.5006	5.01425	-9.7432	13.2613	-6.37694	7.23799		59.6294	8.87858	8.74646	-31.5227	6.40899	-11.5129	2.83051	-5.63916	5.36209		58.2614	10.2888	7.64095	-36.5117	5.71162	-10.628	8.04589	-6.00805	6.30004		58.2614	10.2888	7.64095	-36.5117	5.71162	-10.628	8.04589	-6.00805	6.30004
	56.6298	11.7227	6.69809	-41.9416	5.19841	-9.72844	13.8667	-6.39923	7.16461		59.6999	9.09381	8.90646	-32.5926	6.51579	-11.6592	3.58397	-5.51244	5.51172		58.1648	10.4083	7.80227	-37.2671	5.8571	-10.6938	8.72532	-5.95584	6.33817		58.1648	10.4083	7.80227	-37.2671	5.8571	-10.6938	8.72532	-5.95584	6.33817
	56.3742	11.7402	6.92991	-42.293	5.43398	-9.77867	14.4462	-6.39727	7.10153		59.7388	9.32441	8.88658	-33.6794	6.53161	-11.7501	4.35648	-5.33764	5.75506		58.0565	10.5323	7.90824	-37.9862	5.9828	-10.7644	9.40133	-5.86745	6.4283		58.0565	10.5323	7.90824	-37.9862	5.9828	-10.7644	9.40133	-5.86745	6.4283
	56.1252	11.7528	7.21708	-42.5727	5.71066	-9.88089	15.005	-6.3759	7.0467		59.7524	9.56732	8.72278	-34.7796	6.47465	-11.7967	5.14422	-5.12437	6.07335		57.9388	10.6601	7.96993	-38.6761	6.09265	-10.8388	10.0746	-5.75014	6.56003		57.9388	10.6601	7.96993	-38.6761	6.09265	-10.8388	10.0746	-5.75014	6.56003
	55.8397	11.7625	7.50151	-42.7942	5.98356	-9.98389	15.5331	-6.3619	6.98103		59.7405	9.80231	8.50498	-35.8821	6.38716	-11.7952	5.93886	-4.9448	6.3975		57.7901	10.7824	8.00324	-39.3382	6.18536	-10.8895	10.736	-5.65335	6.68926		57.7901	10.7824	8.00324	-39.3382	6.18536	-10.8895	10.736	-5.65335	6.68926
	55.4812	11.7664	7.78048	-42.8994	6.24891	-10.0884	15.9999	-6.36264	6.8937		59.6774	10.0215	8.17918	-36.9892	6.2386	-11.6975	6.74732	-4.83261	6.73336		57.5793	10.894	7.97983	-39.9443	6.24376	-10.893	11.3736	-5.59762	6.81353		57.5793	10.894	7.97983	-39.9443	6.24376	-10.893	11.3736	-5.59762	6.81353
	55.1187	11.7706	8.04886	-42.9961	6.50018	-10.1881	16.4604	-6.36307	6.80478		59.604	10.2417	7.84905	-38.0937	6.07745	-11.5874	7.55854	-4.72709	7.05257		57.3614	11.0062	7.94895	-40.5449	6.28881	-10.8877	12.0095	-5.54508	6.92868		57.3614	11.0062	7.94895	-40.5449	6.28881	-10.8877	12.0095	-5.54508	6.92868
	54.7243	11.777	8.23248	-43.0243	6.63874	-10.2492	16.8712	-6.36092	6.70327		59.4477	10.4701	7.48429	-39.1773	5.81561	-11.3768	8.3919	-4.67495	7.23853		57.086	11.1235	7.85839	-41.1008	6.22717	-10.813	12.6316	-5.51793	6.9709		57.086	11.1235	7.85839	-41.1008	6.22717	-10.813	12.6316	-5.51793	6.9709
	54.33	11.7834	8.4161	-43.0526	6.77729	-10.3102	17.2821	-6.35877	6.60176		59.2913	10.6984	7.11954	-40.2609	5.55378	-11.1662	9.22527	-4.62282	7.42449		56.8106	11.2409	7.76782	-41.6567	6.16554	-10.7382	13.2537	-5.4908	7.01312		56.8106	11.2409	7.76782	-41.6567	6.16554	-10.7382	13.2537	-5.4908	7.01312
	53.8366	11.7384	8.76157	-42.9031	7.02378	-10.3851	17.5968	-6.43371	6.38837		59.0058	10.9475	6.63921	-41.2269	5.19982	-10.8399	10.0016	-4.53562	7.51658		56.4212	11.343	7.70039	-42.065	6.1118	-10.6125	13.7992	-5.48466	6.95247		56.4212	11.343	7.70039	-42.065	6.1118	-10.6125	13.7992	-5.48466	6.95247
	53.3309	11.687	9.12726	-42.7314	7.28375	-10.4617	17.8996	-6.51829	6.161		58.7042	11.1992	6.14444	-42.1782	4.83436	-10.499	10.7708	-4.44405	7.59694		56.0175	11.4431	7.63585	-42.4548	6.05905	-10.4804	14.3352	-5.48117	6.87897		56.0175	11.4431	7.63585	-42.4548	6.05905	-10.4804	14.3352	-5.48117	6.87897
	52.8353	11.6271	9.38673	-42.5919	7.46659	-10.5354	18.1897	-6.57019	6.03058		58.518	11.3993	5.82108	-43.0507	4.60015	-10.1909	11.4873	-4.37324	7.59154		55.6767	11.5132	7.60391	-42.8213	6.03337	-10.3632	14.8385	-5.47171	6.81106		55.6767	11.5132	7.60391	-42.8213	6.03337	-10.3632	14.8385	-5.47171	6.81106
	52.3449	11.5629	9.59309	-42.4685	7.61086	-10.6076	18.4733	-6.60575	5.94864		58.3894	11.5735	5.58342	-43.8839	4.43156	-9.89929	12.1773	-4.31282	7.54326		55.3672	11.5682	7.58826	-43.1762	6.02121	-10.2534	15.3253	-5.45929	6.74595		55.3672	11.5682	7.58826	-43.1762	6.02121	-10.2534	15.3253	-5.45929	6.74595
	51.8714	11.4876	9.73928	-42.3455	7.71455	-10.6649	18.7389	-6.6225	5.89248		58.2328	11.7425	5.51867	-44.6147	4.38385	-9.74252	12.827	-4.33843	7.50893		55.0521	11.615	7.62897	-43.4801	6.0492	-10.2037	15.783	-5.48046	6.70071		55.0521	11.615	7.62897	-43.4801	6.0492	-10.2037	15.783	-5.48046	6.70071
	51.419	11.3982	9.81025	-42.2232	7.76751	-10.7036	18.982	-6.61572	5.86854		58.041	11.905	5.67004	-45.2176	4.48722	-9.75436	13.4264	-4.4716	7.49204		54.73	11.6516	7.74015	-43.7204	6.12737	-10.229	16.2042	-5.54366	6.68029		54.73	11.6516	7.74015	-43.7204	6.12737	-10.229	16.2042	-5.54366	6.68029
	50.9743	11.3033	9.88215	-42.0984	7.81528	-10.7285	19.2198	-6.60108	5.84494		57.8254	12.0626	5.87076	-45.7799	4.63088	-9.81572	14.0118	-4.61215	7.48585		54.3999	11.683	7.87645	-43.9391	6.22308	-10.2721	16.6158	-5.60661	6.6654		54.3999	11.683	7.87645	-43.9391	6.22308	-10.2721	16.6158	-5.60661	6.6654
	50.5565	11.1889	9.95728	-41.965	7.84486	-10.7052	19.4394	-6.55891	5.82248		57.5265	12.2034	6.24414	-46.1996	4.91558	-10.0504	14.5481	-4.77851	7.51716		54.0415	11.6961	8.10071	-44.0823	6.38022	-10.3778	16.9937	-5.66871	6.66982		54.0415	11.6961	8.10071	-44.0823	6.38022	-10.3778	16.9937	-5.66871	6.66982
	50.1387	11.0744	10.0324	-41.8316	7.87445	-10.6818	19.659	-6.51673	5.80002		57.2276	12.3441	6.61753	-46.6194	5.20027	-10.2852	15.0843	-4.94487	7.54846		53.6832	11.7093	8.32498	-44.2255	6.53736	-10.4835	17.3717	-5.7308	6.67424		53.6832	11.7093	8.32498	-44.2255	6.53736	-10.4835	17.3717	-5.7308	6.67424
	49.7322	10.9445	9.89555	-41.759	7.72851	-10.6773	19.8831	-6.34825	5.98045		56.8615	12.4245	7.13474	-46.8397	5.63006	-10.5455	15.6013	-4.91802	7.46019		53.2968	11.6845	8.51515	-44.2994	6.67929	-10.6114	17.7422	-5.63314	6.72032		53.2968	11.6845	8.51515	-44.2994	6.67929	-10.6114	17.7422	-5.63314	6.72032
	49.3256	10.8146	9.75869	-41.6864	7.58257	-10.6728	20.1073	-6.17976	6.16088		56.4953	12.505	7.65195	-47.06	6.05984	-10.8059	16.1182	-4.89118	7.37192		52.9105	11.6598	8.70532	-44.3732	6.8212	-10.7393	18.1127	-5.53547	6.7664		52.9105	11.6598	8.70532	-44.3732	6.8212	-10.7393	18.1127	-5.53547	6.7664
	48.915	10.6704	9.79349	-41.5318	7.5405	-10.6398	20.2298	-6.02418	6.21008		56.0999	12.5717	8.11226	-47.2084	6.43337	-10.9848	16.6554	-4.77251	7.21391		52.5074	11.6211	8.95288	-44.3701	6.98693	-10.8123	18.4426	-5.39834	6.71199		52.5074	11.6211	8.95288	-44.3701	6.98693	-10.8123	18.4426	-5.39834	6.71199
	48.5032	10.5223	9.87733	-41.3537	7.52811	-10.5988	20.3232	-5.87228	6.22178		55.696	12.6346	8.55632	-47.3361	6.79082	-11.1406	17.1984	-4.62761	7.03597		52.0996	11.5784	9.21683	-44.3449	7.15946	-10.8697	18.7608	-5.24995	6.62887		52.0996	11.5784	9.21683	-44.3449	7.15946	-10.8697	18.7608	-5.24995	6.62887
	48.0639	10.346	9.96327	-41.1089	7.56071	-10.5231	20.3576	-5.73794	6.23958		55.2455	12.6657	8.91656	-47.3963	7.07359	-11.2406	17.7236	-4.59726	6.8459		51.6547	11.5059	9.43991	-44.2526	7.31715	-10.8818	19.0406	-5.1676	6.54274		51.6547	11.5059	9.43991	-44.2526	7.31715	-10.8818	19.0406	-5.1676	6.54274
	47.6026	10.1473	10.0509	-40.8107	7.62929	-10.4197	20.3447	-5.61763	6.26225		54.7576	12.6714	9.20973	-47.4024	7.29662	-11.296	18.2345	-4.65854	6.6461		51.1801	11.4093	9.63032	-44.1065	7.46296	-10.8579	19.2896	-5.13809	6.45418		51.1801	11.4093	9.63032	-44.1065	7.46296	-10.8579	19.2896	-5.13809	6.45418
	47.1389	9.9888	10.1149	-40.5393	7.63445	-10.3387	20.3173	-5.44843	6.28502		54.2807	12.6683	9.53511	-47.3709	7.55561	-11.3512	18.7094	-4.8007	6.41562		50.7098	11.3286	9.82498	-43.9551	7.59503	-10.845	19.5134	-5.12456	6.35032		50.7098	11.3286	9.82498	-43.9551	7.59503	-10.845	19.5134	-5.12456	6.35032
	46.6703	9.9108	10.1315	-40.3216	7.51279	-10.3027	20.2611	-5.18143	6.30798		53.8258	12.6476	9.92489	-47.2643	7.8865	-11.4058	19.1122	-5.10459	6.12379		50.2481	11.2792	10.0282	-43.7929	7.69965	-10.8542	19.6866	-5.14301	6.21589		50.2481	11.2792	10.0282	-43.7929	7.69965	-10.8542	19.6866	-5.14301	6.21589
	46.2036	9.81959	10.1703	-40.0878	7.39476	-10.2633	20.1882	-4.91783	6.33049		53.3799	12.6222	10.2941	-47.1656	8.19554	-11.4561	19.512	-5.39049	5.85042		49.7917	11.2209	10.2322	-43.6267	7.79515	-10.8597	19.8501	-5.15416	6.09046		49.7917	11.2209	10.2322	-43.6267	7.79515	-10.8597	19.8501	-5.15416	6.09046
	45.7518	9.62282	10.387	-39.7251	7.30582	-10.1969	19.9831	-4.68134	6.34936		53.0058	12.5595	10.4989	-47.1308	8.32979	-11.4725	19.887	-5.5325	5.72477		49.3788	11.0912	10.4429	-43.4279	7.8178	-10.8347	19.9351	-5.10692	6.03707		49.3788	11.0912	10.4429	-43.4279	7.8178	-10.8347	19.9351	-5.10692	6.03707
	45.3	9.42606	10.6037	-39.3623	7.21688	-10.1304	19.778	-4.44485	6.36823		52.6316	12.4969	10.7036	-47.096	8.46403	-11.489	20.262	-5.67451	5.59911		48.9658	10.9615	10.6537	-43.2292	7.84046	-10.8097	20.02	-5.05968	5.98367		48.9658	10.9615	10.6537	-43.2292	7.84046	-10.8097	20.02	-5.05968	5.98367
	44.7658	9.28132	10.6674	-38.9849	7.13524	-10.0477	19.5131	-4.2007	6.36884		52.256	12.4257	10.6959	-47.1152	8.43344	-11.416	20.6362	-5.79678	5.53983		48.5109	10.8535	10.6816	-43.05	7.78434	-10.7319	20.0747	-4.99874	5.95434		48.5109	10.8535	10.6816	-43.05	7.78434	-10.7319	20.0747	-4.99874	5.95434
	44.2214	9.14309	10.7119	-38.6056	7.05451	-9.963	19.2408	-3.95559	6.36718		51.8802	12.3534	10.6616	-47.1412	8.38224	-11.3318	21.0102	-5.91659	5.48884		48.0508	10.7482	10.6868	-42.8734	7.71837	-10.6474	20.1255	-4.93609	5.92801		48.0508	10.7482	10.6868	-42.8734	7.71837	-10.6474	20.1255	-4.93609	5.92801
	43.6931	8.98669	10.7876	-38.2003	6.98132	-9.90179	18.9056	-3.68762	6.41048		51.5108	12.2661	10.6418	-47.173	8.31578	-11.2126	21.377	-6.00365	5.41041		47.602	10.6264	10.7147	-42.6866	7.64855	-10.5572	20.1413	-4.84563	5.91045		47.602	10.6264	10.7147	-42.6866	7.64855	-10.5572	20.1413	-4.84563	5.91045
	43.173	8.8212	10.879	-37.782	6.9119	-9.85235	18.5389	-3.40821	6.47626		51.1446	12.1713	10.6291	-47.2078	8.24168	-11.0759	21.7402	-6.07434	5.31825		47.1588	10.4963	10.7541	-42.4949	7.57679	-10.4641	20.1395	-4.74127	5.89726		47.1588	10.4963	10.7541	-42.4949	7.57679	-10.4641	20.1395	-4.74127	5.89726
	42.6399	8.64807	10.9264	-37.3642	6.82733	-9.8301	18.1311	-3.12236	6.59485		50.7911	12.0627	10.4491	-47.2942	8.05798	-10.9923	22.1445	-6.0238	5.42662		46.7155	10.3554	10.6877	-42.3292	7.44266	-10.4112	20.1378	-4.57308	6.01074		46.7155	10.3554	10.6877	-42.3292	7.44266	-10.4112	20.1378	-4.57308	6.01074
	42.0909	8.46539	10.9186	-36.9472	6.72383	-9.84184	17.6719	-2.82844	6.77944		50.4533	11.9368	10.0599	-47.4453	7.73726	-10.9749	22.6002	-5.82174	5.78563		46.2721	10.2011	10.4892	-42.1962	7.23055	-10.4084	20.1361	-4.32509	6.28254		46.2721	10.2011	10.4892	-42.1962	7.23055	-10.4084	20.1361	-4.32509	6.28254
	41.5445	8.27035	10.937	-36.5281	6.63951	-9.79	17.199	-2.56111	6.88815		50.0954	11.8131	9.79681	-47.5429	7.49229	-10.9562	23.0182	-5.63847	6.05804		45.8199	10.0417	10.3669	-42.0355	7.0659	-10.3731	20.1086	-4.09979	6.47309		45.8199	10.0417	10.3669	-42.0355	7.0659	-10.3731	20.1086	-4.09979	6.47309
	41.0073	8.0321	11.0469	-36.1018	6.62233	-9.51562	16.6783	-2.38684	6.73128		49.6666	11.6974	9.97532	-47.4531	7.51248	-10.9328	23.3041	-5.521	6.02729		45.3369	9.86477	10.5111	-41.7775	7.0674	-10.2242	19.9912	-3.95392	6.37929		45.3369	9.86477	10.5111	-41.7775	7.0674	-10.2242	19.9912	-3.95392	6.37929
	40.4702	7.79385	11.1567	-35.6755	6.60515	-9.24123	16.1575	-2.21257	6.57441		49.2377	11.5818	10.1538	-47.3633	7.53267	-10.9094	23.5899	-5.40353	5.99655		44.854	9.68781	10.6553	-41.5194	7.06891	-10.0753	19.8737	-3.80805	6.28548		44.854	9.68781	10.6553	-41.5194	7.06891	-10.0753	19.8737	-3.80805	6.28548
	39.8883	7.57099	11.1458	-35.1807	6.56996	-9.04503	15.5301	-2.06168	6.5243		48.7849	11.4366	10.3548	-47.1682	7.56685	-10.8536	23.7479	-5.22074	5.98233		44.3366	9.5038	10.7503	-41.1745	7.06841	-9.94932	19.639	-3.64121	6.25331		44.3366	9.5038	10.7503	-41.1745	7.06841	-9.94932	19.639	-3.64121	6.25331
	39.3064	7.34812	11.1349	-34.686	6.53478	-8.84883	14.9028	-1.91078	6.47419		48.332	11.2915	10.5558	-46.9731	7.60103	-10.7979	23.9058	-5.03795	5.96811		43.8192	9.3198	10.8454	-40.8295	7.0679	-9.82335	19.4043	-3.47437	6.22115		43.8192	9.3198	10.8454	-40.8295	7.0679	-9.82335	19.4043	-3.47437	6.22115
	38.7235	7.1176	11.1087	-34.1534	6.49226	-8.75766	14.1312	-1.66696	6.5568		47.8211	11.1805	10.712	-46.749	7.60784	-10.7591	24.0044	-4.84524	5.96625		43.2723	9.14903	10.9103	-40.4512	7.05005	-9.7584	19.0678	-3.2561	6.26152		43.2723	9.14903	10.9103	-40.4512	7.05005	-9.7584	19.0678	-3.2561	6.26152
	38.1403	6.88488	11.078	-33.61	6.44763	-8.69651	13.3183	-1.39659	6.67732		47.2937	11.0792	10.8554	-46.5165	7.60683	-10.7253	24.0861	-4.64971	5.96791		42.717	8.98204	10.9667	-40.0632	7.02723	-9.7109	18.7022	-3.02315	6.32261		42.717	8.98204	10.9667	-40.0632	7.02723	-9.7109	18.7022	-3.02315	6.32261
	37.5529	6.65999	11.042	-33.0486	6.38599	-8.63632	12.4597	-1.09745	6.77995		46.7665	10.9651	11.0201	-46.2639	7.59714	-10.6819	24.109	-4.43636	5.95961		42.1597	8.81254	11.0311	-39.6562	6.99156	-9.65911	18.2844	-2.7669	6.36978		42.1597	8.81254	11.0311	-39.6562	6.99156	-9.65911	18.2844	-2.7669	6.36978
	36.962	6.44135	11.0017	-32.4729	6.31074	-8.5769	11.5645	-0.7753	6.86827		46.2395	10.8407	11.2019	-45.9951	7.58051	-10.6309	24.085	-4.20876	5.94334		41.6008	8.64103	11.1018	-39.234	6.94562	-9.60389	17.8247	-2.49203	6.4058		41.6008	8.64103	11.1018	-39.234	6.94562	-9.60389	17.8247	-2.49203	6.4058
	36.3739	6.21657	10.9561	-31.9015	6.23685	-8.50388	10.6512	-0.45472	6.94687		45.7032	10.715	11.3588	-45.7132	7.5725	-10.5767	24.0297	-3.99579	5.92635		41.0386	8.4658	11.1575	-38.8073	6.90468	-9.54028	17.3405	-2.22526	6.43661		41.0386	8.4658	11.1575	-38.8073	6.90468	-9.54028	17.3405	-2.22526	6.43661
	35.7911	5.9795	10.8999	-31.3389	6.16567	-8.40364	9.70192	-0.13729	7.00603		45.1486	10.5868	11.4658	-45.4053	7.58174	-10.5161	23.9118	-3.81206	5.90793		40.4698	8.28314	11.1829	-38.3721	6.87371	-9.45986	16.8068	-1.97467	6.45698		40.4698	8.28314	11.1829	-38.3721	6.87371	-9.45986	16.8068	-1.97467	6.45698
	35.2096	5.74187	10.8329	-30.7704	6.09416	-8.30687	8.74081	0.17655	7.06658		44.5899	10.4582	11.5771	-45.094	7.58641	-10.4571	23.7854	-3.62808	5.89189		39.8997	8.10003	11.205	-37.9322	6.84028	-9.38196	16.2631	-1.72576	6.47924		39.8997	8.10003	11.205	-37.9322	6.84028	-9.38196	16.2631	-1.72576	6.47924
	34.6385	5.49982	10.6793	-30.155	6.01992	-8.23784	7.68528	0.46165	7.13832		44	10.3267	11.7228	-44.756	7.55449	-10.4105	23.5914	-3.44204	5.89498		39.3192	7.91324	11.2011	-37.4555	6.78721	-9.32419	15.6383	-1.49019	6.51665		39.3192	7.91324	11.2011	-37.4555	6.78721	-9.32419	15.6383	-1.49019	6.51665
	34.0674	5.25776	10.5258	-29.5396	5.94569	-8.1688	6.62975	0.74675	7.21005		43.41	10.1951	11.8684	-44.4179	7.52257	-10.364	23.3974	-3.256	5.89808		38.7387	7.72645	11.1971	-36.9787	6.73413	-9.26642	15.0136	-1.25463	6.55406		38.7387	7.72645	11.1971	-36.9787	6.73413	-9.26642	15.0136	-1.25463	6.55406
	33.4763	5.02085	10.3729	-28.9126	5.88079	-8.09303	5.48192	1.02737	7.25979		42.8282	10.0112	12.0422	-44.0521	7.50387	-10.3055	23.1301	-3.08684	5.90894		38.1522	7.51602	11.2075	-36.4823	6.69233	-9.19927	14.306	-1.02974	6.58437		38.1522	7.51602	11.2075	-36.4823	6.69233	-9.19927	14.306	-1.02974	6.58437
	32.8827	4.78458	10.2201	-28.2841	5.81707	-8.01641	4.32256	1.30742	7.30677		42.2474	9.82067	12.2194	-43.6827	7.48683	-10.2455	22.8536	-2.91979	5.92076		37.565	7.30262	11.2197	-35.9834	6.65195	-9.13095	13.5881	-0.806185	6.61376		37.565	7.30262	11.2197	-35.9834	6.65195	-9.13095	13.5881	-0.806185	6.61376
	32.2572	4.54968	10.1137	-27.6397	5.7709	-7.98288	3.07921	1.52541	7.35102		41.6705	9.62216	12.4217	-43.2687	7.44929	-10.1846	22.5184	-2.77283	5.91906		36.9638	7.08592	11.2677	-35.4542	6.6101	-9.08376	12.7988	-0.62371	6.63504		36.9638	7.08592	11.2677	-35.4542	6.6101	-9.08376	12.7988	-0.62371	6.63504
	31.6156	4.31547	10.0306	-26.9872	5.73351	-7.97089	1.79386	1.71238	7.3939		41.0957	9.41966	12.6366	-42.8324	7.4015	-10.1234	22.1538	-2.63592	5.9106		36.3556	6.86756	11.3336	-34.9098	6.5675	-9.04715	11.9738	-0.46177	6.65225		36.3556	6.86756	11.3336	-34.9098	6.5675	-9.04715	11.9738	-0.46177	6.65225
	30.9865	4.09251	9.88121	-26.3315	5.68111	-7.94894	0.46832	1.88117	7.47054		40.4982	9.21675	12.7138	-42.3943	7.29329	-10.06	21.7448	-2.45118	5.97923		35.7424	6.65463	11.2975	-34.3629	6.4872	-9.00447	11.1066	-0.285005	6.72488		35.7424	6.65463	11.2975	-34.3629	6.4872	-9.00447	11.1066	-0.285005	6.72488
	30.3729	3.88362	9.64891	-25.6717	5.60995	-7.91452	-0.90746	2.02726	7.5894		39.8725	9.01336	12.6189	-41.9539	7.10955	-9.9939	21.2804	-2.20664	6.14423		35.1227	6.44849	11.1339	-33.8128	6.35975	-8.95421	10.1865	-0.08969	6.86681		35.1227	6.44849	11.1339	-33.8128	6.35975	-8.95421	10.1865	-0.08969	6.86681
	29.7625	3.67917	9.39806	-25.0158	5.53085	-7.89122	-2.3015	2.16938	7.70854		39.2426	8.80408	12.5437	-41.4905	6.9486	-9.90855	20.7896	-2.00193	6.26782		34.5026	6.24162	10.9709	-33.2531	6.23972	-8.89988	9.24404	0.083725	6.98818		34.5026	6.24162	10.9709	-33.2531	6.23972	-8.89988	9.24404	0.083725	6.98818
	29.163	3.49025	9.0823	-24.373	5.42401	-7.9068	-3.75946	2.29758	7.82871		38.5981	8.57423	12.5372	-40.9465	6.86738	-9.75581	20.2063	-1.93663	6.24649		33.8806	6.03224	10.8098	-32.6598	6.14569	-8.83131	8.22341	0.180475	7.0376		33.8806	6.03224	10.8098	-32.6598	6.14569	-8.83131	8.22341	0.180475	7.0376
	28.5635	3.30133	8.76655	-23.7302	5.31717	-7.92238	-5.21742	2.42579	7.94888		37.9537	8.34439	12.5308	-40.4026	6.78616	-9.60307	19.623	-1.87133	6.22516		33.2586	5.82286	10.6487	-32.0664	6.05166	-8.76272	7.20279	0.27723	7.08702		33.2586	5.82286	10.6487	-32.0664	6.05166	-8.76272	7.20279	0.27723	7.08702
	27.9095	3.14633	8.35605	-23.0314	5.14609	-7.98805	-6.78349	2.42617	8.30104		37.35	8.09022	12.3944	-39.9076	6.59878	-9.52484	18.9604	-1.66221	6.45505		32.6298	5.61827	10.3752	-31.4695	5.87244	-8.75644	6.08845	0.38198	7.37805		32.6298	5.61827	10.3752	-31.4695	5.87244	-8.75644	6.08845	0.38198	7.37805
	27.2555	2.99133	7.94554	-22.3326	4.97502	-8.05372	-8.34957	2.42655	8.65319		36.7463	7.83606	12.2581	-39.4126	6.41141	-9.44661	18.2978	-1.4531	6.68495		32.0009	5.41369	10.1018	-30.8726	5.69322	-8.75017	4.9741	0.486725	7.66907		32.0009	5.41369	10.1018	-30.8726	5.69322	-8.75017	4.9741	0.486725	7.66907
	26.6476	2.87182	7.2906	-21.5954	4.72292	-8.09376	-10.0026	2.28333	9.10459		36.1382	7.57405	12.2285	-38.8513	6.29617	-9.35474	17.5602	-1.24412	6.79893		31.3929	5.22293	9.75955	-30.2234	5.50955	-8.72425	3.77879	0.519605	7.95176		31.3929	5.22293	9.75955	-30.2234	5.50955	-8.72425	3.77879	0.519605	7.95176
	26.0528	2.76246	6.56583	-20.8472	4.44767	-8.12647	-11.6805	2.09909	9.58435		35.5288	7.30978	12.2294	-38.2713	6.20155	-9.25898	16.8012	-1.03519	6.87979		30.7908	5.03612	9.39763	-29.5592	5.32461	-8.69272	2.56034	0.53195	8.23207		30.7908	5.03612	9.39763	-29.5592	5.32461	-8.69272	2.56034	0.53195	8.23207
	25.5004	2.66267	5.9762	-20.1482	4.1972	-8.17632	-13.3475	1.88682	10.0055		34.9062	7.03434	12.1549	-37.6893	6.11243	-9.16478	15.9992	-0.81329	7.00719		30.2033	4.84851	9.06554	-28.9187	5.15482	-8.67055	1.32587	0.536765	8.50633		30.2033	4.84851	9.06554	-28.9187	5.15482	-8.67055	1.32587	0.536765	8.50633
	24.982	2.57055	5.49468	-19.4887	3.96654	-8.23989	-15.0056	1.65214	10.3797		34.2731	6.74996	12.0199	-37.1058	6.02773	-9.07185	15.1628	-0.58101	7.17183		29.6275	4.66026	8.7573	-28.2972	4.99714	-8.65587	0.07859	0.535565	8.77575		29.6275	4.66026	8.7573	-28.2972	4.99714	-8.65587	0.07859	0.535565	8.77575
	24.4882	2.49025	5.05861	-18.856	3.7427	-8.30757	-16.6594	1.40334	10.7334		33.6312	6.47553	11.8744	-36.5143	5.9497	-8.9853	14.2966	-0.36213	7.3195		29.0597	4.48289	8.4665	-27.6851	4.8462	-8.64644	-1.18142	0.520605	9.02643		29.0597	4.48289	8.4665	-27.6851	4.8462	-8.64644	-1.18142	0.520605	9.02643
	24.0435	2.43358	4.71345	-18.2771	3.53252	-8.38348	-18.3045	1.12631	11.0461		32.9718	6.22101	11.7078	-35.9065	5.88503	-8.91149	13.3707	-0.17005	7.43321		28.5076	4.3273	8.21061	-27.0918	4.70878	-8.64748	-2.46689	0.47813	9.23964		28.5076	4.3273	8.21061	-27.0918	4.70878	-8.64748	-2.46689	0.47813	9.23964
	23.6056	2.38129	4.38392	-17.7123	3.32161	-8.45731	-19.9362	0.86455	11.3512		32.3102	5.96436	11.5403	-35.2939	5.81695	-8.83115	12.4315	0.01899	7.5433		27.9579	4.17282	7.96213	-26.5031	4.56928	-8.64423	-3.75235	0.44177	9.44725		27.9579	4.17282	7.96213	-26.5031	4.56928	-8.64423	-3.75235	0.44177	9.44725
	23.2224	2.36393	4.1795	-17.2607	3.10494	-8.5146	-21.4609	0.72491	11.5954		31.6314	5.6906	11.3664	-34.6426	5.72161	-8.6986	11.3855	0.18381	7.62443		27.4269	4.02726	7.77297	-25.9517	4.41327	-8.6066	-5.03773	0.45436	9.60994		27.4269	4.02726	7.77297	-25.9517	4.41327	-8.6066	-5.03773	0.45436	9.60994
	22.8393	2.34658	3.97509	-16.8091	2.88827	-8.57189	-22.9856	0.58526	11.8397		30.9526	5.41684	11.1925	-33.9914	5.62628	-8.56604	10.3394	0.34864	7.70556		26.896	3.88171	7.58381	-25.4003	4.25727	-8.56897	-6.3231	0.46695	9.77262		26.896	3.88171	7.58381	-25.4003	4.25727	-8.56897	-6.3231	0.46695	9.77262
	22.4995	2.36713	3.8069	-16.4101	2.67473	-8.60392	-24.4029	0.57939	12.0529		30.3127	5.15303	10.9687	-33.3222	5.55238	-8.45154	9.19986	0.50609	7.81834		26.4061	3.76008	7.3878	-24.8662	4.11355	-8.52773	-7.60152	0.54274	9.93562		26.4061	3.76008	7.3878	-24.8662	4.11355	-8.52773	-7.60152	0.54274	9.93562
	22.1651	2.39242	3.64324	-16.0177	2.46157	-8.6328	-25.8068	0.59025	12.2622		29.6776	4.89047	10.7386	-32.6508	5.48115	-8.3393	8.04859	0.66263	7.93508		25.9214	3.64145	7.19093	-24.3342	3.97136	-8.48605	-8.87908	0.62644	10.0986		25.9214	3.64145	7.19093	-24.3342	3.97136	-8.48605	-8.87908	0.62644	10.0986
	21.8502	2.427	3.52935	-15.6894	2.26147	-8.65759	-27.0834	0.67895	12.4355		29.0428	4.6448	10.5516	-31.9676	5.39683	-8.26724	6.83335	0.85216	7.98816		25.4465	3.5359	7.04049	-23.8285	3.82915	-8.46242	-10.125	0.765555	10.2118		25.4465	3.5359	7.04049	-23.8285	3.82915	-8.46242	-10.125	0.765555	10.2118
	21.5451	2.46621	3.44035	-15.3932	2.0679	-8.68035	-28.2964	0.80658	12.5908		28.408	4.40758	10.3862	-31.2787	5.30595	-8.21528	5.58613	1.05819	8.0094		24.9765	3.43689	6.91327	-23.3359	3.68693	-8.44782	-11.3551	0.932385	10.3001		24.9765	3.43689	6.91327	-23.3359	3.68693	-8.44782	-11.3551	0.932385	10.3001
	21.2526	2.51685	3.36372	-15.1363	1.89242	-8.69436	-29.4301	0.9407	12.724		27.7876	4.17674	10.1644	-30.5798	5.21688	-8.15556	4.27333	1.2133	8.04212		24.5201	3.3468	6.76406	-22.8581	3.55465	-8.42496	-12.5784	1.077	10.3831		24.5201	3.3468	6.76406	-22.8581	3.55465	-8.42496	-12.5784	1.077	10.3831
	20.9761	2.58179	3.30256	-14.9285	1.73955	-8.69746	-30.4649	1.08295	12.8295		27.185	3.9539	9.87215	-29.8687	5.13008	-8.08614	2.87856	1.30477	8.08919		24.0806	3.26784	6.58735	-22.3986	3.43481	-8.3918	-13.7932	1.19386	10.4594		24.0806	3.26784	6.58735	-22.3986	3.43481	-8.3918	-13.7932	1.19386	10.4594
	20.7092	2.65305	3.25617	-14.7459	1.59461	-8.71009	-31.4668	1.19134	12.8968		26.5946	3.7441	9.58399	-29.1599	5.04274	-8.02585	1.4661	1.41245	8.13709		23.6518	3.19857	6.42008	-21.9529	3.31867	-8.36797	-15.0003	1.3019	10.517		23.6518	3.19857	6.42008	-21.9529	3.31867	-8.36797	-15.0003	1.3019	10.517
	20.4756	2.74639	3.2615	-14.6517	1.47742	-8.75611	-32.3536	1.18123	12.8305		26.0464	3.57999	9.31018	-28.4597	4.95353	-7.99751	-0.00829	1.57685	8.18788		23.261	3.16319	6.28584	-21.5557	3.21548	-8.37681	-16.1809	1.37904	10.5092		23.261	3.16319	6.28584	-21.5557	3.21548	-8.37681	-16.1809	1.37904	10.5092
	20.2421	2.83974	3.26683	-14.5574	1.36024	-8.80212	-33.2404	1.17112	12.7641		25.4983	3.41588	9.03637	-27.7595	4.86433	-7.96917	-1.48268	1.74125	8.23868		22.8702	3.12781	6.1516	-21.1585	3.11228	-8.38565	-17.3615	1.45619	10.5014		22.8702	3.12781	6.1516	-21.1585	3.11228	-8.38565	-17.3615	1.45619	10.5014
grass	c4t2										c4t4
	h			k			a				h			k			a				h			k			a				h			k			a
	62.5953	11.2303	10.0502	-26.9739	2.85252	-8.96675	-4.93753	-3.06827	7.92185		63.6193	8.81237	7.05857	-21.0644	3.33486	-8.83561	-13.3211	-1.84438	9.23161		63.1073	10.0213	8.5544	-24.0191	3.09369	-8.90118	-9.12933	-2.45633	8.57673		63.1073	10.0213	8.5544	-24.0191	3.09369	-8.90118	-9.12933	-2.45633	8.57673
	62.2859	11.1947	9.92	-27.5944	2.90576	-8.91101	-4.12702	-3.41342	8.11305		63.4963	8.86654	7.15688	-21.8928	3.50735	-8.89661	-12.5043	-1.84531	9.36574		62.8911	10.0306	8.53844	-24.7436	3.20655	-8.90381	-8.31567	-2.62936	8.7394		62.8911	10.0306	8.53844	-24.7436	3.20655	-8.90381	-8.31567	-2.62936	8.7394
	61.9766	11.159	9.78977	-28.215	2.95901	-8.85527	-3.3165	-3.75857	8.30425		63.3734	8.92071	7.2552	-22.7211	3.67983	-8.95762	-11.6875	-1.84625	9.49987		62.675	10.0399	8.52248	-25.4681	3.31942	-8.90644	-7.502	-2.80241	8.90206		62.675	10.0399	8.52248	-25.4681	3.31942	-8.90644	-7.502	-2.80241	8.90206
	61.7195	11.134	9.74193	-28.8683	3.03913	-8.81374	-2.44537	-4.25507	8.43835		63.2484	8.98084	7.22957	-23.6589	3.83441	-8.99531	-10.6211	-2.30972	9.71702		62.484	10.0574	8.48575	-26.2636	3.43677	-8.90452	-6.53321	-3.2824	9.07769		62.484	10.0574	8.48575	-26.2636	3.43677	-8.90452	-6.53321	-3.2824	9.07769
	61.5032	11.1173	9.75858	-29.5473	3.1403	-8.78333	-1.52681	-4.87004	8.52774		63.123	9.04221	7.17784	-24.6198	3.98521	-9.0281	-9.50204	-2.87057	9.95166		62.3131	10.0797	8.46821	-27.0835	3.56276	-8.90572	-5.51443	-3.87031	9.2397		62.3131	10.0797	8.46821	-27.0835	3.56276	-8.90572	-5.51443	-3.87031	9.2397
	61.2916	11.1043	9.7889	-30.2262	3.24392	-8.76705	-0.59765	-5.45488	8.61383		63.0569	9.1259	7.50535	-25.7007	4.27124	-9.06775	-8.07363	-3.45643	9.79472		62.1742	10.1151	8.64713	-27.9635	3.75758	-8.9174	-4.33564	-4.45566	9.20428		62.1742	10.1151	8.64713	-27.9635	3.75758	-8.9174	-4.33564	-4.45566	9.20428
	61.1132	11.1184	9.91775	-30.9051	3.36522	-8.85251	0.40781	-5.82288	8.6761		63.0224	9.22148	8.03511	-26.8458	4.62938	-9.11106	-6.4802	-4.05565	9.42894		62.0678	10.17	8.97643	-28.8755	3.9973	-8.98179	-3.0362	-4.93926	9.05252		62.0678	10.17	8.97643	-28.8755	3.9973	-8.98179	-3.0362	-4.93926	9.05252
	60.9348	11.1325	10.0466	-31.584	3.48652	-8.93796	1.41328	-6.19088	8.73838		62.9112	9.31134	8.34169	-27.9039	4.91052	-9.14954	-5.06617	-4.54149	9.24538		61.923	10.2219	9.19415	-29.744	4.19852	-9.04375	-1.82645	-5.36618	8.99188		61.923	10.2219	9.19415	-29.744	4.19852	-9.04375	-1.82645	-5.36618	8.99188
	60.7161	11.1591	10.2032	-32.2004	3.62262	-9.0215	2.22807	-6.33816	8.7326		62.7164	9.39495	8.40479	-28.8674	5.10766	-9.18275	-3.84784	-4.90366	9.2606		61.7162	10.277	9.30399	-30.5339	4.36514	-9.10212	-0.809885	-5.62091	8.9966		61.7162	10.277	9.30399	-30.5339	4.36514	-9.10212	-0.809885	-5.62091	8.9966
	60.4787	11.1913	10.3727	-32.7878	3.76561	-9.10414	2.95434	-6.38295	8.69524		62.5555	9.48314	8.53905	-29.8583	5.33285	-9.20594	-2.71868	-5.21909	9.21105		61.5171	10.3372	9.45585	-31.3231	4.54923	-9.15504	0.11783	-5.80102	8.95314		61.5171	10.3372	9.45585	-31.3231	4.54923	-9.15504	0.11783	-5.80102	8.95314
	60.2402	11.2271	10.5335	-33.361	3.90878	-9.18342	3.63577	-6.42623	8.65227		62.4719	9.58179	8.83596	-30.9122	5.62214	-9.20621	-1.79333	-5.42769	9.01349		61.3561	10.4045	9.68472	-32.1366	4.76546	-9.19482	0.92122	-5.92696	8.83288		61.3561	10.4045	9.68472	-32.1366	4.76546	-9.19482	0.92122	-5.92696	8.83288
	59.9985	11.2738	10.6676	-33.8899	4.05253	-9.2523	4.1782	-6.46479	8.5919		62.3793	9.68087	9.10345	-31.9475	5.89031	-9.20995	-0.87923	-5.65138	8.82572		61.1889	10.4773	9.88551	-32.9187	4.97142	-9.23113	1.64949	-6.05809	8.70881		61.1889	10.4773	9.88551	-32.9187	4.97142	-9.23113	1.64949	-6.05809	8.70881
	59.7568	11.3204	10.8017	-34.4189	4.19629	-9.32117	4.72064	-6.50336	8.53154		62.2259	9.78284	9.17482	-32.8589	6.01759	-9.23691	-0.04009	-5.97571	8.70332		60.9914	10.5516	9.98823	-33.6389	5.10694	-9.27904	2.34028	-6.23954	8.61743		60.9914	10.5516	9.98823	-33.6389	5.10694	-9.27904	2.34028	-6.23954	8.61743
	59.495	11.3938	10.8939	-34.9315	4.30595	-9.36587	5.2085	-6.6653	8.48105		62.0726	9.8848	9.2462	-33.7704	6.14487	-9.26387	0.79905	-6.30005	8.58091		60.7838	10.6393	10.0701	-34.3509	5.22541	-9.31487	3.00378	-6.48268	8.53098		60.7838	10.6393	10.0701	-34.3509	5.22541	-9.31487	3.00378	-6.48268	8.53098
	59.2282	11.4736	10.9761	-35.4401	4.40734	-9.40471	5.68313	-6.85715	8.43296		61.7773	9.94319	8.9183	-34.4887	6.09304	-9.24296	1.45431	-6.65833	8.84002		60.5028	10.7084	9.94718	-34.9644	5.25019	-9.32384	3.56872	-6.75774	8.63649		60.5028	10.7084	9.94718	-34.9644	5.25019	-9.32384	3.56872	-6.75774	8.63649
	58.9678	11.547	11.0534	-35.934	4.50978	-9.42371	6.15709	-7.05162	8.39106		61.4756	9.9996	8.57226	-35.1983	6.03307	-9.21987	2.10121	-7.01816	9.11646		60.2217	10.7733	9.81281	-35.5662	5.27142	-9.32179	4.12915	-7.03489	8.75376		60.2217	10.7733	9.81281	-35.5662	5.27142	-9.32179	4.12915	-7.03489	8.75376
	58.7182	11.6092	11.1222	-36.4024	4.61405	-9.40832	6.62988	-7.25063	8.35988		61.2024	10.0883	8.4477	-35.9622	6.05481	-9.20645	2.7298	-7.33006	9.21732		59.9603	10.8488	9.78497	-36.1823	5.33443	-9.30739	4.67984	-7.29035	8.7886		59.9603	10.8488	9.78497	-36.1823	5.33443	-9.30739	4.67984	-7.29035	8.7886
	58.4686	11.6714	11.1911	-36.8708	4.71831	-9.39293	7.10268	-7.44964	8.3287		60.9372	10.186	8.38467	-36.7412	6.09925	-9.19573	3.3533	-7.62866	9.26941		59.7029	10.9287	9.7879	-36.806	5.40878	-9.29433	5.22799	-7.53915	8.79905		59.7029	10.9287	9.7879	-36.806	5.40878	-9.29433	5.22799	-7.53915	8.79905
	58.1941	11.7094	11.2386	-37.317	4.83114	-9.32714	7.56496	-7.72897	8.25142		60.5755	10.2975	8.34544	-37.4686	6.13007	-9.15432	3.99085	-7.86951	9.25008		59.3848	11.0035	9.792	-37.3928	5.4806	-9.24073	5.7779	-7.79924	8.75075		59.3848	11.0035	9.792	-37.3928	5.4806	-9.24073	5.7779	-7.79924	8.75075
	57.9177	11.7455	11.2843	-37.7615	4.94465	-9.25738	8.02641	-8.01466	8.1705		60.1518	10.418	8.32151	-38.163	6.15214	-9.09319	4.63743	-8.07324	9.18484		59.0348	11.0817	9.80293	-37.9622	5.5484	-9.17529	6.33192	-8.04395	8.67767		59.0348	11.0817	9.80293	-37.9622	5.5484	-9.17529	6.33192	-8.04395	8.67767
	57.6553	11.7767	11.3405	-38.2294	5.05973	-9.15301	8.48284	-8.25395	8.05992		59.7179	10.5267	8.27109	-38.8476	6.14327	-9.03463	5.28985	-8.2516	9.15115		58.6866	11.1517	9.80577	-38.5385	5.6015	-9.09382	6.88635	-8.25277	8.60553		58.6866	11.1517	9.80577	-38.5385	5.6015	-9.09382	6.88635	-8.25277	8.60553
	57.4076	11.8029	11.4074	-38.722	5.17646	-9.01233	8.93402	-8.44453	7.91819		59.2708	10.6202	8.18626	-39.5197	6.09415	-8.97942	5.94985	-8.39697	9.15847		58.3392	11.2116	9.79684	-39.1209	5.6353	-8.99587	7.44193	-8.42075	8.53833		58.3392	11.2116	9.79684	-39.1209	5.6353	-8.99587	7.44193	-8.42075	8.53833
	57.1553	11.83	11.4726	-39.2114	5.28997	-8.8747	9.38612	-8.63078	7.77972		58.8379	10.7099	8.09965	-40.1608	6.04322	-8.93346	6.59995	-8.53712	9.18246		57.9966	11.27	9.78612	-39.6861	5.6666	-8.90408	7.99303	-8.58395	8.48109		57.9966	11.27	9.78612	-39.6861	5.6666	-8.90408	7.99303	-8.58395	8.48109
	56.8131	11.8731	11.5023	-39.637	5.3407	-8.7968	9.85625	-8.73269	7.70487		58.4453	10.7894	8.00804	-40.7139	5.98717	-8.91371	7.22198	-8.66249	9.25371		57.6292	11.3312	9.7552	-40.1755	5.66394	-8.85525	8.53912	-8.69759	8.47929		57.6292	11.3312	9.7552	-40.1755	5.66394	-8.85525	8.53912	-8.69759	8.47929
	56.471	11.9163	11.5321	-40.0627	5.39143	-8.7189	10.3264	-8.8346	7.63002		58.063	10.867	7.931	-41.2587	5.94995	-8.89554	7.8415	-8.79067	9.31601		57.267	11.3916	9.73156	-40.6607	5.67069	-8.80722	9.08394	-8.81264	8.47302		57.267	11.3916	9.73156	-40.6607	5.67069	-8.80722	9.08394	-8.81264	8.47302
	56.1542	11.9417	11.4824	-40.4515	5.37027	-8.62933	10.7929	-8.91836	7.63436		57.7894	10.9262	8.00703	-41.7152	6.11036	-8.89398	8.43466	-8.94842	9.28431		56.9718	11.434	9.7447	-41.0833	5.74031	-8.76165	9.61378	-8.93339	8.45933		56.9718	11.434	9.7447	-41.0833	5.74031	-8.76165	9.61378	-8.93339	8.45933
	55.8536	11.9558	11.3818	-40.8167	5.3031	-8.53229	11.2571	-8.99052	7.68937		57.5158	10.9855	8.08305	-42.1716	6.27076	-8.89241	9.02782	-9.10617	9.2526		56.6847	11.4706	9.7324	-41.4942	5.78693	-8.71235	10.1425	-9.04834	8.47099		56.6847	11.4706	9.7324	-41.4942	5.78693	-8.71235	10.1425	-9.04834	8.47099
	55.5664	11.9613	11.2714	-41.1708	5.24092	-8.43918	11.7212	-9.06881	7.74964		57.3051	11.0741	8.13093	-42.5774	6.37781	-8.85796	9.58626	-9.15594	9.24932		56.4358	11.5177	9.70115	-41.8741	5.80936	-8.64857	10.6537	-9.11238	8.49948		56.4358	11.5177	9.70115	-41.8741	5.80936	-8.64857	10.6537	-9.11238	8.49948
	55.3439	11.9258	11.1137	-41.4707	5.20297	-8.3652	12.185	-9.17691	7.83547		57.1004	11.1655	8.17613	-42.9784	6.47977	-8.82038	10.1414	-9.19543	9.24875		56.2222	11.5457	9.6449	-42.2246	5.84137	-8.59279	11.1632	-9.18617	8.54211		56.2222	11.5457	9.6449	-42.2246	5.84137	-8.59279	11.1632	-9.18617	8.54211
	55.1215	11.8903	10.956	-41.7706	5.16503	-8.29122	12.6487	-9.285	7.92129		56.8147	11.2819	8.09019	-43.2907	6.47555	-8.76321	10.682	-9.15322	9.295		55.9681	11.5861	9.52309	-42.5306	5.82029	-8.52721	11.6654	-9.21911	8.60815		55.9681	11.5861	9.52309	-42.5306	5.82029	-8.52721	11.6654	-9.21911	8.60815
	54.9078	11.8505	10.9047	-42.0161	5.21562	-8.24082	13.0828	-9.40669	7.9607		56.5004	11.407	7.95797	-43.5716	6.43387	-8.69914	11.2175	-9.08218	9.35777		55.7041	11.6288	9.43135	-42.7938	5.82475	-8.46998	12.1501	-9.24443	8.65924		55.7041	11.6288	9.43135	-42.7938	5.82475	-8.46998	12.1501	-9.24443	8.65924
	54.6973	11.8092	10.8925	-42.2417	5.29867	-8.19907	13.5059	-9.53337	7.9831		56.1274	11.5266	7.84262	-43.7785	6.40951	-8.6533	11.7276	-8.99624	9.39085		55.4124	11.6679	9.36758	-43.0101	5.85409	-8.42619	12.6167	-9.26481	8.68698		55.4124	11.6679	9.36758	-43.0101	5.85409	-8.42619	12.6167	-9.26481	8.68698
	54.4611	11.7753	10.8529	-42.4358	5.35368	-8.15513	13.9155	-9.63519	8.02425		55.7094	11.642	7.74025	-43.9284	6.39848	-8.62149	12.2181	-8.89885	9.4011		55.0852	11.7086	9.2966	-43.1821	5.87608	-8.38831	13.0668	-9.26702	8.71268		55.0852	11.7086	9.2966	-43.1821	5.87608	-8.38831	13.0668	-9.26702	8.71268
	54.1628	11.759	10.7471	-42.5535	5.34092	-8.1059	14.2924	-9.67695	8.1107		55.3064	11.6993	7.71045	-44.0599	6.40434	-8.60275	12.6877	-8.80389	9.41948		54.7346	11.7292	9.2288	-43.3067	5.87263	-8.35432	13.49	-9.24042	8.76509		54.7346	11.7292	9.2288	-43.3067	5.87263	-8.35432	13.49	-9.24042	8.76509
	53.8644	11.7428	10.6414	-42.6712	5.32816	-8.05666	14.6692	-9.7187	8.19716		54.9269	11.6663	7.79354	-44.1628	6.43648	-8.60435	13.1247	-8.71271	9.45052		54.3957	11.7046	9.21745	-43.417	5.88232	-8.33051	13.897	-9.2157	8.82384		54.3957	11.7046	9.21745	-43.417	5.88232	-8.33051	13.897	-9.2157	8.82384
	53.5101	11.6371	10.9426	-42.5942	5.56731	-8.07029	14.9253	-9.74398	8.07783		54.5243	11.627	7.84267	-44.2524	6.44908	-8.62498	13.5552	-8.61588	9.51905		54.0172	11.6321	9.39262	-43.4233	6.00819	-8.34764	14.2403	-9.17993	8.79844		54.0172	11.6321	9.39262	-43.4233	6.00819	-8.34764	14.2403	-9.17993	8.79844
	53.1462	11.516	11.3136	-42.4837	5.84965	-8.09468	15.1607	-9.76644	7.92322		54.038	11.5646	7.76954	-44.2944	6.3913	-8.71416	13.9619	-8.49873	9.72254		53.5921	11.5403	9.54155	-43.3891	6.12047	-8.40442	14.5613	-9.13259	8.82288		53.5921	11.5403	9.54155	-43.3891	6.12047	-8.40442	14.5613	-9.13259	8.82288
	52.7603	11.3968	11.3829	-42.4277	5.92816	-8.11001	15.4569	-9.72235	7.94749		53.552	11.4997	7.71489	-44.3305	6.34706	-8.80236	14.3637	-8.38569	9.91243		53.1562	11.4483	9.5489	-43.3791	6.13761	-8.45618	14.9103	-9.05402	8.92996		53.1562	11.4483	9.5489	-43.3791	6.13761	-8.45618	14.9103	-9.05402	8.92996
	52.3435	11.2801	11.0265	-42.4485	5.7189	-8.11252	15.8391	-9.58431	8.22427		53.0727	11.3801	8.06649	-44.2367	6.60071	-8.86933	14.6564	-8.36277	9.80324		52.7081	11.3301	9.54647	-43.3426	6.15981	-8.49093	15.2478	-8.97354	9.01375		52.7081	11.3301	9.54647	-43.3426	6.15981	-8.49093	15.2478	-8.97354	9.01375
	51.9267	11.1635	10.67	-42.4693	5.50965	-8.11504	16.2214	-9.44627	8.50105		52.5934	11.2604	8.41809	-44.143	6.85436	-8.93629	14.9491	-8.33985	9.69406		52.26	11.2119	9.54404	-43.3062	6.18201	-8.52567	15.5852	-8.89306	9.09755		52.26	11.2119	9.54404	-43.3062	6.18201	-8.52567	15.5852	-8.89306	9.09755
	51.3837	11.0101	11.4053	-42.1212	5.95587	-8.25687	16.2987	-9.45468	8.15092		52.1767	11.1278	8.61958	-44.0736	6.94766	-8.94543	15.2368	-8.29851	9.66401		51.7802	11.069	10.0124	-43.0974	6.45176	-8.60115	15.7677	-8.8766	8.90747		51.7802	11.069	10.0124	-43.0974	6.45176	-8.60115	15.7677	-8.8766	8.90747
	50.8375	10.8558	12.1679	-41.7639	6.41848	-8.40218	16.3684	-9.46676	7.78513		51.7694	10.9933	8.79855	-44.008	7.01691	-8.94589	15.5236	-8.25442	9.64584		51.3034	10.9246	10.4832	-42.8859	6.71769	-8.67403	15.946	-8.86059	8.71548		51.3034	10.9246	10.4832	-42.8859	6.71769	-8.67403	15.946	-8.86059	8.71548
	50.3077	10.7074	12.4997	-41.4818	6.66025	-8.48644	16.4915	-9.43387	7.64967		51.3549	10.8687	9.16382	-43.847	7.22675	-8.90209	15.7152	-8.27583	9.44845		50.8313	10.788	10.8317	-42.6644	6.9435	-8.69426	16.1033	-8.85485	8.54906		50.8313	10.788	10.8317	-42.6644	6.9435	-8.69426	16.1033	-8.85485	8.54906
	49.7922	10.564	12.4594	-41.2645	6.71131	-8.51798	16.6606	-9.36216	7.71315		50.9374	10.7484	9.6106	-43.6444	7.49809	-8.83892	15.865	-8.3259	9.17265		50.3648	10.6562	11.035	-42.4544	7.1047	-8.67845	16.2628	-8.84403	8.4429		50.3648	10.6562	11.035	-42.4544	7.1047	-8.67845	16.2628	-8.84403	8.4429
	49.3086	10.4136	12.1644	-41.1157	6.59479	-8.51629	16.8833	-9.23947	7.94356		50.5237	10.6313	9.81637	-43.4865	7.62057	-8.76897	16.037	-8.34192	9.03101		49.9162	10.5224	10.9904	-42.3011	7.10768	-8.64263	16.4601	-8.79069	8.48728		49.9162	10.5224	10.9904	-42.3011	7.10768	-8.64263	16.4601	-8.79069	8.48728
	49.1198	10.1989	9.51433	-41.5999	4.92809	-8.20732	17.6001	-8.64536	9.7182		50.1135	10.517	9.8012	-43.3696	7.60658	-8.69279	16.2292	-8.32671	9.01234		49.6166	10.358	9.65776	-42.4847	6.26734	-8.45006	16.9147	-8.48603	9.36527		49.6166	10.358	9.65776	-42.4847	6.26734	-8.45006	16.9147	-8.48603	9.36527
	48.9309	9.98423	6.86422	-42.084	3.26139	-7.89834	18.317	-8.05125	11.4928		49.6839	10.3987	9.82831	-43.2191	7.59549	-8.58861	16.3762	-8.29676	8.96984		49.3074	10.1915	8.34627	-42.6516	5.42844	-8.24348	17.3466	-8.174	10.2313		49.3074	10.1915	8.34627	-42.6516	5.42844	-8.24348	17.3466	-8.174	10.2313
	48.4447	9.77372	7.64203	-41.5608	3.78034	-7.64059	18.1372	-8.28076	10.7932		49.2176	10.273	9.93468	-43.0057	7.58981	-8.43191	16.4384	-8.23916	8.88266		48.8312	10.0234	8.78835	-42.2832	5.68508	-8.03625	17.2878	-8.25996	9.83794		48.8312	10.0234	8.78835	-42.2832	5.68508	-8.03625	17.2878	-8.25996	9.83794
	47.8042	9.56538	10.1973	-40.5153	5.43257	-7.40939	17.4925	-8.93735	8.81067		48.7467	10.1453	10.0394	-42.7854	7.5821	-8.2849	16.4892	-8.17473	8.81264		48.2755	9.85536	10.1183	-41.6504	6.50734	-7.84715	16.9909	-8.55604	8.81166		48.2755	9.85536	10.1183	-41.6504	6.50734	-7.84715	16.9909	-8.55604	8.81166
	47.1534	9.35178	12.7802	-39.4202	7.06374	-7.22633	16.8164	-9.5722	6.81027		48.2535	10.0086	10.1362	-42.5328	7.56472	-8.18394	16.486	-8.07786	8.82414		47.7034	9.68017	11.4582	-40.9765	7.31423	-7.70514	16.6512	-8.82503	7.81721		47.7034	9.68017	11.4582	-40.9765	7.31423	-7.70514	16.6512	-8.82503	7.81721
	46.4655	9.11949	15.4614	-38.1488	8.61995	-7.21444	16.0288	-10.1298	4.74639		47.7603	9.87178	10.233	-42.2802	7.54735	-8.08297	16.4827	-7.98099	8.83563		47.1129	9.49564	12.8472	-40.2145	8.08365	-7.6487	16.2558	-9.05537	6.79101		47.1129	9.49564	12.8472	-40.2145	8.08365	-7.6487	16.2558	-9.05537	6.79101
	45.7777	8.8872	18.1425	-36.8774	10.1762	-7.20255	15.2412	-10.6873	2.6825		47.2372	9.72087	10.3082	-41.9717	7.51721	-8.02472	16.4228	-7.82309	8.90617		46.5074	9.30404	14.2254	-39.4245	8.84669	-7.61364	15.832	-9.25521	5.79434		46.5074	9.30404	14.2254	-39.4245	8.84669	-7.61364	15.832	-9.25521	5.79434
	45.2468	8.67514	18.7447	-36.2965	10.4674	-7.16081	14.9911	-10.7109	2.22619		46.7141	9.56996	10.3834	-41.6631	7.48708	-7.96646	16.3629	-7.66519	8.97671		45.9804	9.12255	14.564	-38.9798	8.97725	-7.56363	15.677	-9.18806	5.60145		45.9804	9.12255	14.564	-38.9798	8.97725	-7.56363	15.677	-9.18806	5.60145
	44.76	8.46878	18.762	-35.9099	10.4029	-7.11067	14.8922	-10.5843	2.222		46.1664	9.44459	10.4932	-41.3161	7.41195	-7.92948	16.2142	-7.46228	9.06444		45.4632	8.95669	14.6276	-38.613	8.90743	-7.52008	15.5532	-9.02331	5.64322		45.4632	8.95669	14.6276	-38.613	8.90743	-7.52008	15.5532	-9.02331	5.64322
	44.2563	8.25875	18.8596	-35.4791	10.3748	-7.06375	14.7336	-10.463	2.17356		45.6136	9.32461	10.6102	-40.961	7.32734	-7.89699	16.0468	-7.2499	9.15579		44.935	8.79168	14.7349	-38.2201	8.85108	-7.48037	15.3902	-8.85647	5.66467		44.935	8.79168	14.7349	-38.2201	8.85108	-7.48037	15.3902	-8.85647	5.66467
	43.7197	8.04162	19.1118	-34.9631	10.4169	-7.02301	14.46	-10.3519	2.03977		45.0284	9.1661	10.6534	-40.6029	7.22426	-7.90381	15.8567	-7.01162	9.31733		44.3741	8.60386	14.8826	-37.783	8.8206	-7.46341	15.1584	-8.68176	5.67855		44.3741	8.60386	14.8826	-37.783	8.8206	-7.46341	15.1584	-8.68176	5.67855
	43.1832	7.8245	19.364	-34.447	10.459	-6.98227	14.1865	-10.2408	1.90597		44.426	8.98706	10.6572	-40.2434	7.11132	-7.93161	15.6544	-6.75952	9.51632		43.8046	8.40578	15.0106	-37.3452	8.78518	-7.45694	14.9204	-8.50015	5.71115		43.8046	8.40578	15.0106	-37.3452	8.78518	-7.45694	14.9204	-8.50015	5.71115
	42.6584	7.59807	19.3651	-33.9926	10.3063	-6.9654	13.9033	-9.98163	2.00899		43.8503	8.78654	10.7747	-39.8542	7.02809	-7.93012	15.3766	-6.52256	9.64518		43.2544	8.1923	15.0699	-36.9234	8.66717	-7.44776	14.64	-8.2521	5.82709		43.2544	8.1923	15.0699	-36.9234	8.66717	-7.44776	14.64	-8.2521	5.82709
	42.1349	7.37063	19.3391	-33.5448	10.1324	-6.9511	13.6191	-9.70648	2.1376		43.3038	8.56259	11.0165	-39.4327	6.97727	-7.89669	15.0165	-6.30213	9.69753		42.7194	7.96661	15.1778	-36.4888	8.55483	-7.42389	14.3178	-8.00431	5.91756		42.7194	7.96661	15.1778	-36.4888	8.55483	-7.42389	14.3178	-8.00431	5.91756
	41.7059	7.19759	18.0864	-33.5467	9.22388	-7.03393	13.6618	-9.08099	3.34167		42.7397	8.3453	11.2317	-38.997	6.93552	-7.85063	14.6299	-6.08917	9.73572		42.2228	7.77144	14.6591	-36.2718	8.0797	-7.44228	14.1459	-7.58508	6.53869		42.2228	7.77144	14.6591	-36.2718	8.0797	-7.44228	14.1459	-7.58508	6.53869
	41.3864	7.08754	15.4135	-34.0693	7.46473	-7.22921	14.083	-8.04987	5.79102		42.1354	8.14323	11.3861	-38.5285	6.91449	-7.7757	14.1832	-5.89327	9.74154		41.7609	7.61538	13.3998	-36.2989	7.18961	-7.50246	14.1331	-6.97157	7.76628		41.7609	7.61538	13.3998	-36.2989	7.18961	-7.50246	14.1331	-6.97157	7.76628
	41.0608	6.97523	12.8063	-34.5659	5.74662	-7.41868	14.4812	-7.03763	8.18155		41.5275	7.93906	11.5259	-38.0579	6.88722	-7.69825	13.7241	-5.70342	9.74668		41.2941	7.45714	12.1661	-36.3119	6.31692	-7.55846	14.1027	-6.37052	8.96411		41.2941	7.45714	12.1661	-36.3119	6.31692	-7.55846	14.1027	-6.37052	8.96411
	40.4949	6.77227	12.8297	-34.02	5.67035	-7.37593	13.9586	-6.78069	8.2195		40.8962	7.72084	11.5684	-37.5734	6.81834	-7.60392	13.182	-5.55382	9.74727		40.6955	7.24655	12.199	-35.7967	6.24435	-7.48993	13.5703	-6.16725	8.98339		40.6955	7.24655	12.199	-35.7967	6.24435	-7.48993	13.5703	-6.16725	8.98339
	39.929	6.56932	12.853	-33.4742	5.59407	-7.33319	13.4359	-6.52374	8.25745		40.2649	7.50262	11.6109	-37.0889	6.74946	-7.5096	12.64	-5.40423	9.74785		40.0969	7.03597	12.232	-35.2815	6.17176	-7.4214	13.0379	-5.96399	9.00265		40.0969	7.03597	12.232	-35.2815	6.17176	-7.4214	13.0379	-5.96399	9.00265
	39.3482	6.35729	12.8939	-32.9088	5.53141	-7.26788	12.8425	-6.30029	8.26081		39.6414	7.26186	11.5239	-36.6036	6.65074	-7.33855	11.9905	-5.1774	9.77116		39.4948	6.80957	12.2089	-34.7562	6.09108	-7.30321	12.4165	-5.73885	9.01599		39.4948	6.80957	12.2089	-34.7562	6.09108	-7.30321	12.4165	-5.73885	9.01599
	38.7567	6.13884	12.9472	-32.3296	5.47839	-7.18659	12.1989	-6.10055	8.23967		39.0184	7.02007	11.4311	-36.1182	6.55067	-7.16402	11.3361	-4.94705	9.79549		38.8875	6.57946	12.1891	-34.2239	6.01453	-7.1753	11.7675	-5.5238	9.01758		38.8875	6.57946	12.1891	-34.2239	6.01453	-7.1753	11.7675	-5.5238	9.01758
	38.1668	5.91787	12.9837	-31.7497	5.42166	-7.09836	11.5416	-5.90366	8.22244		38.3885	6.77457	11.3211	-35.5898	6.45053	-7.04043	10.6133	-4.70655	9.8504		38.2776	6.34622	12.1524	-33.6698	5.93609	-7.0694	11.0775	-5.30511	9.03642		38.2776	6.34622	12.1524	-33.6698	5.93609	-7.0694	11.0775	-5.30511	9.03642
	37.5859	5.68224	12.9216	-31.1665	5.34331	-6.96961	10.8037	-5.72335	8.22799		37.7567	6.52804	11.2065	-35.0495	6.35038	-6.93099	9.87155	-4.46324	9.9138		37.6713	6.10514	12.0641	-33.108	5.84685	-6.9503	10.3376	-5.0933	9.0709		37.6713	6.10514	12.0641	-33.108	5.84685	-6.9503	10.3376	-5.0933	9.0709
	37.005	5.44661	12.8596	-30.5832	5.26496	-6.84087	10.0657	-5.54305	8.23354		37.1251	6.28087	11.1073	-34.4782	6.2667	-6.8292	9.0433	-4.21271	9.95942		37.065	5.86374	11.9835	-32.5307	5.76583	-6.83504	9.55451	-4.87788	9.09648		37.065	5.86374	11.9835	-32.5307	5.76583	-6.83504	9.55451	-4.87788	9.09648
	36.4156	5.20727	12.8292	-29.9852	5.20478	-6.7074	9.26441	-5.31212	8.18692		36.4935	6.0333	11.018	-33.8871	6.19361	-6.73232	8.15946	-3.95754	9.9936		36.4546	5.62028	11.9236	-31.9361	5.69919	-6.71986	8.71194	-4.63483	9.09026		36.4546	5.62028	11.9236	-31.9361	5.69919	-6.71986	8.71194	-4.63483	9.09026
	35.8227	4.96639	12.8117	-29.3811	5.15212	-6.57197	8.43688	-5.06026	8.11871		35.8293	5.78291	10.8018	-33.2776	6.0815	-6.63937	7.23966	-3.71624	10.1116		35.826	5.37465	11.8067	-31.3294	5.61681	-6.60567	7.83827	-4.38825	9.11515		35.826	5.37465	11.8067	-31.3294	5.61681	-6.60567	7.83827	-4.38825	9.11515
	35.228	4.72378	12.7881	-28.7595	5.10621	-6.43707	7.56458	-4.80795	8.05849		35.1226	5.52886	10.4207	-32.6443	5.91867	-6.55151	6.27314	-3.49299	10.3385		35.1753	5.12632	11.6044	-30.7019	5.51244	-6.49429	6.91886	-4.15047	9.19849		35.1753	5.12632	11.6044	-30.7019	5.51244	-6.49429	6.91886	-4.15047	9.19849
	34.6286	4.47643	12.7476	-28.09	5.07873	-6.30361	6.57019	-4.55447	8.02004		34.424	5.2722	10.0464	-31.9982	5.75101	-6.46757	5.28235	-3.2756	10.5506		34.5263	4.87432	11.397	-30.0441	5.41487	-6.38559	5.92627	-3.91504	9.28534		34.5263	4.87432	11.397	-30.0441	5.41487	-6.38559	5.92627	-3.91504	9.28534
	34.0291	4.22908	12.7071	-27.4205	5.05125	-6.17015	5.57581	-4.30098	7.98159		33.7486	5.00817	9.69184	-31.3163	5.56963	-6.3947	4.22278	-3.07485	10.7209		33.8889	4.61862	11.1995	-29.3684	5.31044	-6.28242	4.8993	-3.68791	9.35126		33.8889	4.61862	11.1995	-29.3684	5.31044	-6.28242	4.8993	-3.68791	9.35126
	33.4655	3.96494	12.5814	-26.775	4.97857	-6.10362	4.55035	-4.03969	7.9906		33.075	4.74317	9.34322	-30.6356	5.39553	-6.32109	3.15381	-2.87877	10.8801		33.2702	4.35405	10.9623	-28.7053	5.18705	-6.21235	3.85208	-3.45923	9.43534		33.2702	4.35405	10.9623	-28.7053	5.18705	-6.21235	3.85208	-3.45923	9.43534
	32.9092	3.69734	12.4381	-26.1345	4.89658	-6.05087	3.5185	-3.7768	8.00939		32.4197	4.4679	9.05707	-29.9677	5.29786	-6.23963	1.98612	-2.73187	10.9225		32.6645	4.08262	10.7476	-28.0511	5.09722	-6.14525	2.75231	-3.25434	9.46596		32.6645	4.08262	10.7476	-28.0511	5.09722	-6.14525	2.75231	-3.25434	9.46596
	32.3328	3.43962	12.2415	-25.4706	4.7955	-5.97843	2.43259	-3.51078	8.05842		31.7644	4.19263	8.77093	-29.2997	5.20019	-6.15818	0.81842	-2.58497	10.965		32.0486	3.81612	10.5062	-27.3852	4.99784	-6.0683	1.6255	-3.04787	9.5117		32.0486	3.81612	10.5062	-27.3852	4.99784	-6.0683	1.6255	-3.04787	9.5117
	31.7249	3.19736	11.9617	-24.77	4.66457	-5.87526	1.26221	-3.23989	8.15472		31.1289	3.94357	8.54356	-28.6408	5.12926	-6.10299	-0.43286	-2.39785	11.0049		31.4269	3.57046	10.2526	-26.7054	4.89691	-5.98912	0.414675	-2.81887	9.57983		31.4269	3.57046	10.2526	-26.7054	4.89691	-5.98912	0.414675	-2.81887	9.57983
	31.117	2.9551	11.6818	-24.0694	4.53365	-5.77208	0.09182	-2.969	8.25102		30.4953	3.69701	8.32178	-27.9826	5.06088	-6.05031	-1.69211	-2.20689	11.0447		30.8062	3.32606	10.0018	-26.026	4.79727	-5.9112	-0.800145	-2.58794	9.64785		30.8062	3.32606	10.0018	-26.026	4.79727	-5.9112	-0.800145	-2.58794	9.64785
	30.537	2.71561	11.3214	-23.3573	4.40233	-5.69706	-1.18826	-2.73064	8.39865		29.8872	3.47061	8.11508	-27.3387	5.01324	-6.04303	-3.00463	-2.06474	11.0526		30.2121	3.09311	9.71823	-25.348	4.70779	-5.87005	-2.09645	-2.39769	9.72564		30.2121	3.09311	9.71823	-25.348	4.70779	-5.87005	-2.09645	-2.39769	9.72564
	29.9584	2.47626	10.9569	-22.6447	4.27099	-5.62349	-2.47396	-2.49396	8.54891		29.2881	3.25132	7.91371	-26.6998	4.97291	-6.05177	-4.33596	-1.9398	11.0494		29.6232	2.86379	9.43529	-24.6722	4.62195	-5.83763	-3.40496	-2.21688	9.79914		29.6232	2.86379	9.43529	-24.6722	4.62195	-5.83763	-3.40496	-2.21688	9.79914
	29.385	2.256	10.6543	-21.9565	4.16309	-5.5859	-3.79085	-2.28165	8.67805		28.696	3.02038	7.69833	-26.0729	4.92756	-6.11014	-5.65736	-1.79319	11.1342		29.0405	2.63819	9.17633	-24.0147	4.54533	-5.84802	-4.7241	-2.03742	9.90612		29.0405	2.63819	9.17633	-24.0147	4.54533	-5.84802	-4.7241	-2.03742	9.90612
	28.8166	2.05392	10.4109	-21.2917	4.0775	-5.58257	-5.13745	-2.09254	8.78709		28.1092	2.78048	7.47217	-25.4554	4.87836	-6.20668	-6.97113	-1.6299	11.2868		28.4629	2.4172	8.94152	-23.3736	4.47793	-5.89462	-6.05429	-1.86122	10.0369		28.4629	2.4172	8.94152	-23.3736	4.47793	-5.89462	-6.05429	-1.86122	10.0369
	28.2511	1.85175	10.1699	-20.629	3.99545	-5.58418	-6.48682	-1.90701	8.89629		27.531	2.55388	7.2436	-24.8425	4.81708	-6.31153	-8.30794	-1.46049	11.4379		27.8911	2.20282	8.70676	-22.7358	4.40627	-5.94785	-7.39738	-1.68375	10.1671		27.8911	2.20282	8.70676	-22.7358	4.40627	-5.94785	-7.39738	-1.68375	10.1671
	27.7226	1.6484	9.96121	-19.9927	3.95823	-5.64821	-7.87131	-1.76667	9.00764		26.9661	2.34798	7.0113	-24.2367	4.73704	-6.42931	-9.6806	-1.28158	11.5868		27.3443	1.99819	8.48625	-22.1147	4.34764	-6.03876	-8.77595	-1.52412	10.2972		27.3443	1.99819	8.48625	-22.1147	4.34764	-6.03876	-8.77595	-1.52412	10.2972
	27.1941	1.44504	9.7525	-19.3563	3.92102	-5.71225	-9.2558	-1.62634	9.11899		26.4062	2.14443	6.75855	-23.6289	4.64503	-6.55969	-11.0662	-1.11478	11.7548		26.8001	1.79473	8.25553	-21.4926	4.28303	-6.13597	-10.161	-1.37056	10.4369		26.8001	1.79473	8.25553	-21.4926	4.28303	-6.13597	-10.161	-1.37056	10.4369
	26.6796	1.27116	9.52811	-18.7493	3.88257	-5.79685	-10.6683	-1.45331	9.2387		25.8646	1.94935	6.43224	-23.014	4.50992	-6.73546	-12.4985	-0.99157	11.9911		26.2721	1.61025	7.98018	-20.8817	4.19625	-6.26616	-11.5834	-1.22244	10.6149		26.2721	1.61025	7.98018	-20.8817	4.19625	-6.26616	-11.5834	-1.22244	10.6149
	26.1733	1.11428	9.29468	-18.1594	3.84341	-5.89332	-12.0971	-1.26141	9.36325		25.3247	1.75756	6.10611	-22.4001	4.37375	-6.90906	-13.9317	-0.86586	12.2268		25.749	1.43592	7.7004	-20.2797	4.10858	-6.40119	-13.0144	-1.06364	10.795		25.749	1.43592	7.7004	-20.2797	4.10858	-6.40119	-13.0144	-1.06364	10.795
	25.6709	0.96226	9.0607	-17.574	3.7952	-5.9916	-13.5338	-1.0531	9.49951		24.8197	1.63793	5.78407	-21.8078	4.21417	-7.0349	-15.3863	-0.68502	12.448		25.2453	1.3001	7.42239	-19.6909	4.00469	-6.51325	-14.4601	-0.86906	10.9737		25.2453	1.3001	7.42239	-19.6909	4.00469	-6.51325	-14.4601	-0.86906	10.9737
	25.1845	0.83035	8.82444	-17.0078	3.70969	-6.09734	-15.0037	-0.77705	9.68408		24.3148	1.51829	5.46203	-21.2155	4.05459	-7.16074	-16.8409	-0.50419	12.6692		24.7496	1.17432	7.14323	-19.1116	3.88214	-6.62904	-15.9223	-0.64062	11.1766		24.7496	1.17432	7.14323	-19.1116	3.88214	-6.62904	-15.9223	-0.64062	11.1766
	24.6981	0.69843	8.58818	-16.4415	3.62418	-6.20307	-16.4735	-0.50101	9.86864		23.8249	1.42692	5.10806	-20.6233	3.85233	-7.24714	-18.3085	-0.20559	12.9757		24.2615	1.06268	6.84812	-18.5324	3.73826	-6.72511	-17.391	-0.3533	11.4222		24.2615	1.06268	6.84812	-18.5324	3.73826	-6.72511	-17.391	-0.3533	11.4222
	24.2624	0.59297	8.31215	-15.885	3.50819	-6.34125	-17.9153	-0.28722	10.094		23.3373	1.33979	4.7493	-20.0312	3.64366	-7.32763	-19.7781	0.11067	13.2951		23.7998	0.96638	6.53073	-17.9581	3.57592	-6.83444	-18.8467	-0.088275	11.6945		23.7998	0.96638	6.53073	-17.9581	3.57592	-6.83444	-18.8467	-0.088275	11.6945
	23.843	0.49604	8.02329	-15.3316	3.38236	-6.4899	-19.348	-0.0935	10.3326		22.8632	1.28857	4.40972	-19.4466	3.41921	-7.36918	-21.26	0.38435	13.6002		23.3531	0.892305	6.2165	-17.3891	3.40078	-6.92954	-20.304	0.145425	11.9664		23.3531	0.892305	6.2165	-17.3891	3.40078	-6.92954	-20.304	0.145425	11.9664
	23.43	0.40158	7.73266	-14.7941	3.25251	-6.61654	-20.7818	0.10931	10.5859		22.3951	1.25306	4.07853	-18.8653	3.18784	-7.3937	-22.7475	0.6394	13.899		22.9125	0.82732	5.90559	-16.8297	3.22017	-7.00512	-21.7647	0.374355	12.2425		22.9125	0.82732	5.90559	-16.8297	3.22017	-7.00512	-21.7647	0.374355	12.2425
	23.0306	0.31244	7.43819	-14.291	3.114	-6.69577	-22.2179	0.33172	10.871		21.9309	1.23821	3.74458	-18.3	2.94004	-7.40201	-24.2094	0.91855	14.2065		22.4808	0.775325	5.59138	-16.2955	3.02702	-7.04889	-23.2137	0.625135	12.5388		22.4808	0.775325	5.59138	-16.2955	3.02702	-7.04889	-23.2137	0.625135	12.5388
	22.6312	0.2233	7.14373	-13.7878	2.97549	-6.77499	-23.654	0.55413	11.1562		21.4705	1.24229	3.40808	-17.7493	2.67718	-7.39543	-25.6479	1.21981	14.522		22.0509	0.732795	5.2759	-15.7686	2.82633	-7.08521	-24.651	0.88697	12.8391		22.0509	0.732795	5.2759	-15.7686	2.82633	-7.08521	-24.651	0.88697	12.8391
	22.2487	0.18117	6.76241	-13.3066	2.81456	-6.81422	-25.0218	0.84344	11.4934		21.0325	1.26105	3.09222	-17.2214	2.41359	-7.38371	-27.0545	1.52091	14.8548		21.6406	0.72111	4.92732	-15.264	2.61408	-7.09896	-26.0382	1.18217	13.1741		21.6406	0.72111	4.92732	-15.264	2.61408	-7.09896	-26.0382	1.18217	13.1741
	21.8685	0.14557	6.36904	-12.8285	2.65052	-6.8479	-26.3802	1.14203	11.838		20.6367	1.30731	2.81508	-16.7361	2.14865	-7.36231	-28.4013	1.82173	15.22		21.2526	0.72644	4.59206	-14.7823	2.39959	-7.10511	-27.3907	1.48188	13.529		21.2526	0.72644	4.59206	-14.7823	2.39959	-7.10511	-27.3907	1.48188	13.529
	21.5058	0.114	6.00265	-12.3915	2.49435	-6.86928	-27.6587	1.38691	12.1258		20.2257	1.35972	2.54828	-16.2637	1.88588	-7.33566	-29.7153	2.07905	15.5557		20.8657	0.73686	4.27546	-14.3276	2.19012	-7.10247	-28.687	1.73298	13.8408		20.8657	0.73686	4.27546	-14.3276	2.19012	-7.10247	-28.687	1.73298	13.8408
	21.1655	0.0876	5.67075	-12.0073	2.34823	-6.87496	-28.8352	1.56314	12.341		19.7428	1.44131	2.33065	-15.852	1.63342	-7.28408	-30.874	2.12975	15.7516		20.4541	0.764455	4.0007	-13.9297	1.99083	-7.07952	-29.8546	1.84644	14.0463		20.4541	0.764455	4.0007	-13.9297	1.99083	-7.07952	-29.8546	1.84644	14.0463
	20.8252	0.06119	5.33885	-11.6231	2.20212	-6.88063	-30.0117	1.73937	12.5563		19.2599	1.5229	2.11302	-15.4403	1.38095	-7.2325	-32.0326	2.18045	15.9475		20.0426	0.792045	3.72594	-13.5317	1.79154	-7.05656	-31.0222	1.95991	14.2519		20.0426	0.792045	3.72594	-13.5317	1.79154	-7.05656	-31.0222	1.95991	14.2519
rubber	c2t5										c2t6
	h			k			a				h			k			a				h			k			a				h			k			a
	59.0003	8.91039	8.39209	-22.6404	3.53349	-8.38938	-2.91277	-2.48173	3.35233		60.7598	7.5401	6.59887	-23.3505	3.41871	-9.41303	-7.12333	-0.43789	4.79462		59.88	8.22524	7.49548	-22.9955	3.4761	-8.9012	-5.01805	-1.45981	4.07348		59.88	8.22524	7.49548	-22.9955	3.4761	-8.9012	-5.01805	-1.45981	4.07348
	58.8569	8.96897	8.45262	-23.3898	3.72899	-8.4221	-2.07373	-3.29391	3.3336		60.7107	7.62318	6.47827	-24.2534	3.57719	-9.37496	-6.24247	-1.57896	4.97842		59.7838	8.29608	7.46544	-23.8216	3.65309	-8.89853	-4.1581	-2.43643	4.15601		59.7838	8.29608	7.46544	-23.8216	3.65309	-8.89853	-4.1581	-2.43643	4.15601
	58.7134	9.02755	8.51314	-24.1391	3.9245	-8.45483	-1.23468	-4.10609	3.31488		60.6616	7.70627	6.35768	-25.1562	3.73567	-9.33689	-5.36161	-2.72003	5.16221		59.6875	8.36691	7.43541	-24.6477	3.83008	-8.89586	-3.29814	-3.41306	4.23855		59.6875	8.36691	7.43541	-24.6477	3.83008	-8.89586	-3.29814	-3.41306	4.23855
	58.5984	9.09301	8.56355	-24.9586	4.07016	-8.45034	-0.20946	-4.51683	3.34455		60.5729	7.82791	6.3315	-26.0767	3.95588	-9.34947	-3.89668	-3.38226	5.13318		59.5857	8.46046	7.44752	-25.5177	4.01302	-8.89991	-2.05307	-3.94955	4.23886		59.5857	8.46046	7.44752	-25.5177	4.01302	-8.89991	-2.05307	-3.94955	4.23886
	58.497	9.16179	8.60909	-25.8119	4.19175	-8.42789	0.90562	-4.73378	3.39758		60.4785	7.9552	6.31914	-26.9999	4.18512	-9.36946	-2.34629	-3.97442	5.07301		59.4877	8.5585	7.46411	-26.4059	4.18844	-8.89868	-0.720335	-4.3541	4.23529		59.4877	8.5585	7.46411	-26.4059	4.18844	-8.89868	-0.720335	-4.3541	4.23529
	58.4002	9.24376	8.71583	-26.6378	4.3423	-8.46728	1.93979	-4.88014	3.46022		60.418	8.09109	6.46456	-27.9295	4.47693	-9.51936	-1.03901	-4.29873	5.09962		59.4091	8.66742	7.59019	-27.2837	4.40961	-8.99332	0.45039	-4.58943	4.27992		59.4091	8.66742	7.59019	-27.2837	4.40961	-8.99332	0.45039	-4.58943	4.27992
	58.3118	9.35035	8.9368	-27.4124	4.54689	-8.62208	2.82292	-4.89476	3.54077		60.3692	8.22994	6.66408	-28.8615	4.79018	-9.71381	0.1849	-4.53122	5.15599		59.3405	8.79015	7.80044	-28.137	4.66854	-9.16794	1.50391	-4.71299	4.34838		59.3405	8.79015	7.80044	-28.137	4.66854	-9.16794	1.50391	-4.71299	4.34838
	58.2236	9.45766	9.15605	-28.1864	4.7501	-8.77649	3.70126	-4.9104	3.62221		60.3242	8.35816	6.91015	-29.7819	5.09348	-9.90199	1.26766	-4.70646	5.19545		59.2739	8.90791	8.0331	-28.9842	4.92179	-9.33924	2.48446	-4.80843	4.40883		59.2739	8.90791	8.0331	-28.9842	4.92179	-9.33924	2.48446	-4.80843	4.40883
	58.1422	9.59477	9.30307	-28.9339	4.89502	-8.914	4.37814	-4.96921	3.74095		60.2815	8.47978	7.18512	-30.6953	5.3906	-10.0863	2.2628	-4.84618	5.2244		59.2119	9.03727	8.24409	-29.8146	5.14281	-9.50014	3.32047	-4.9077	4.48268		59.2119	9.03727	8.24409	-29.8146	5.14281	-9.50014	3.32047	-4.9077	4.48268
	58.0609	9.73189	9.45008	-29.6814	5.03994	-9.05151	5.05502	-5.02802	3.85968		60.2424	8.62638	7.51941	-31.636	5.66369	-10.2494	3.13945	-5.05555	5.18775		59.1517	9.17914	8.48475	-30.6587	5.35182	-9.65047	4.09724	-5.04178	4.52372		59.1517	9.17914	8.48475	-30.6587	5.35182	-9.65047	4.09724	-5.04178	4.52372
	57.9619	9.88311	9.51322	-30.4314	5.11849	-9.1457	5.59434	-5.23294	3.99002		60.2072	8.79903	7.9156	-32.6055	5.91173	-10.3905	3.89246	-5.33759	5.08262		59.0845	9.34107	8.71441	-31.5184	5.51511	-9.7681	4.7434	-5.28526	4.53632		59.0845	9.34107	8.71441	-31.5184	5.51511	-9.7681	4.7434	-5.28526	4.53632
	57.8552	10.0404	9.54001	-31.1824	5.16829	-9.22112	6.07406	-5.50117	4.12539		60.1478	8.98203	8.20811	-33.5854	6.10005	-10.4993	4.58785	-5.63471	5.03112		59.0015	9.51123	8.87406	-32.3839	5.63417	-9.86021	5.33096	-5.56794	4.57826		59.0015	9.51123	8.87406	-32.3839	5.63417	-9.86021	5.33096	-5.56794	4.57826
	57.7363	10.2031	9.50949	-31.9308	5.19737	-9.26867	6.51391	-5.80981	4.28258		60.0459	9.18328	8.31765	-34.5839	6.183	-10.5512	5.18156	-5.95841	5.07426		58.8911	9.69319	8.91357	-33.2574	5.69018	-9.90992	5.84774	-5.88411	4.67842		58.8911	9.69319	8.91357	-33.2574	5.69018	-9.90992	5.84774	-5.88411	4.67842
	57.5967	10.3748	9.38226	-32.6745	5.19149	-9.26919	6.88651	-6.18661	4.4766		59.9274	9.387	8.38098	-35.5838	6.25165	-10.5805	5.76168	-6.29712	5.13676		58.762	9.88089	8.88162	-34.1291	5.72157	-9.92486	6.32409	-6.24186	4.80668		58.762	9.88089	8.88162	-34.1291	5.72157	-9.92486	6.32409	-6.24186	4.80668
	57.4538	10.5462	9.25373	-33.4153	5.18198	-9.26523	7.25487	-6.56827	4.66995		59.755	9.59879	8.29308	-36.5878	6.27353	-10.5361	6.29732	-6.68497	5.26266		58.6044	10.0725	8.77341	-35.0016	5.72776	-9.90068	6.77609	-6.62662	4.96631		58.6044	10.0725	8.77341	-35.0016	5.72776	-9.90068	6.77609	-6.62662	4.96631
	57.2435	10.7123	9.09848	-34.0952	5.09807	-9.16934	7.53664	-7.04926	4.84976		59.5856	9.81201	8.21336	-37.5966	6.2976	-10.4948	6.83249	-7.07349	5.38283		58.4146	10.2622	8.65592	-35.8459	5.69784	-9.8321	7.18457	-7.06137	5.1163		58.4146	10.2622	8.65592	-35.8459	5.69784	-9.8321	7.18457	-7.06137	5.1163
	57.0333	10.8785	8.94323	-34.7751	5.01416	-9.07345	7.8184	-7.53024	5.02958		59.4417	10.0372	8.20222	-38.6454	6.34014	-10.4797	7.36368	-7.46758	5.45499		58.2375	10.4578	8.57273	-36.7102	5.67715	-9.77656	7.59104	-7.49891	5.24228		58.2375	10.4578	8.57273	-36.7102	5.67715	-9.77656	7.59104	-7.49891	5.24228
	56.7736	11.028	8.80096	-35.426	4.94471	-8.91394	8.12215	-7.93509	5.08709		59.2978	10.2624	8.19108	-39.6941	6.38269	-10.4645	7.89487	-7.86168	5.52714		58.0357	10.6452	8.49602	-37.5601	5.6637	-9.68922	8.00851	-7.89839	5.30711		58.0357	10.6452	8.49602	-37.5601	5.6637	-9.68922	8.00851	-7.89839	5.30711
	56.4948	11.171	8.66372	-36.0657	4.88087	-8.7298	8.43442	-8.31045	5.09726		59.1574	10.4899	8.10541	-40.7178	6.36718	-10.2652	8.64919	-7.88106	5.4478		57.8261	10.8305	8.38457	-38.3918	5.62402	-9.49747	8.54181	-8.09576	5.27253		57.8261	10.8305	8.38457	-38.3918	5.62402	-9.49747	8.54181	-8.09576	5.27253
	56.1931	11.3031	8.56188	-36.6778	4.84147	-8.55795	8.83014	-8.54596	5.10282		59.017	10.7174	8.01811	-41.741	6.35042	-10.0618	9.40837	-7.8923	5.36516		57.605	11.0102	8.28999	-39.2094	5.59595	-9.30987	9.11926	-8.21913	5.23399		57.605	11.0102	8.28999	-39.2094	5.59595	-9.30987	9.11926	-8.21913	5.23399
	55.8562	11.4183	8.51417	-37.2479	4.83943	-8.40493	9.35348	-8.56756	5.10131		58.8884	10.9213	7.89975	-42.6811	6.32633	-9.75414	10.2548	-7.6821	5.22825		57.3723	11.1698	8.20696	-39.9645	5.58288	-9.07953	9.80412	-8.12483	5.16478		57.3723	11.1698	8.20696	-39.9645	5.58288	-9.07953	9.80412	-8.12483	5.16478
	55.52	11.5299	8.46645	-37.8106	4.83604	-8.25728	9.88174	-8.58113	5.10232		58.7618	11.1211	7.77595	-43.6067	6.30096	-9.42823	11.1164	-7.43314	5.08184		57.1409	11.3255	8.1212	-40.7086	5.5685	-8.84276	10.4991	-8.00713	5.09208		57.1409	11.3255	8.1212	-40.7086	5.5685	-8.84276	10.4991	-8.00713	5.09208
	55.1915	11.5942	8.41864	-38.276	4.81456	-8.18124	10.4755	-8.48772	5.13697		58.6295	11.3374	7.69741	-44.4119	6.34428	-9.19521	11.8791	-7.34703	4.97022		56.9105	11.4658	8.05803	-41.3439	5.57942	-8.68822	11.1773	-7.91737	5.05359		56.9105	11.4658	8.05803	-41.3439	5.57942	-8.68822	11.1773	-7.91737	5.05359
	54.863	11.6585	8.37082	-38.7413	4.79307	-8.1052	11.0693	-8.39432	5.17161		58.495	11.56	7.63618	-45.1711	6.41386	-8.99771	12.6039	-7.32318	4.87192		56.679	11.6092	8.0035	-41.9562	5.60346	-8.55146	11.8366	-7.85875	5.02177		56.679	11.6092	8.0035	-41.9562	5.60346	-8.55146	11.8366	-7.85875	5.02177
	54.6705	11.6718	8.34329	-39.1317	4.81984	-8.05665	11.6066	-8.38653	5.1965		58.3257	11.7791	7.67305	-45.8048	6.55069	-8.90964	13.2473	-7.39369	4.82814		56.4981	11.7255	8.00817	-42.4682	5.68527	-8.48315	12.4269	-7.89011	5.01232		56.4981	11.7255	8.00817	-42.4682	5.68527	-8.48315	12.4269	-7.89011	5.01232
	54.5248	11.6675	8.32274	-39.4962	4.86319	-8.01755	12.1245	-8.40817	5.21803		58.1325	11.996	7.77648	-46.3533	6.73315	-8.89582	13.8353	-7.52823	4.82135		56.3287	11.8317	8.04961	-42.9248	5.79817	-8.45669	12.9799	-7.9682	5.01969		56.3287	11.8317	8.04961	-42.9248	5.79817	-8.45669	12.9799	-7.9682	5.01969
	54.3902	11.6618	8.4338	-39.8402	4.99171	-7.99856	12.6184	-8.45327	5.167		57.8709	12.1831	7.94514	-46.7966	6.94375	-8.91141	14.4118	-7.61068	4.77689		56.1306	11.9225	8.18947	-43.3184	5.96773	-8.45499	13.5151	-8.03197	4.97194		56.1306	11.9225	8.18947	-43.3184	5.96773	-8.45499	13.5151	-8.03197	4.97194
	54.271	11.6539	8.72768	-40.1557	5.23853	-8.00749	13.0788	-8.53097	5.01519		57.5316	12.3366	8.18791	-47.1203	7.18633	-8.96041	14.9753	-7.63395	4.6896		55.9013	11.9952	8.4578	-43.638	6.21243	-8.48395	14.027	-8.08246	4.85239		55.9013	11.9952	8.4578	-43.638	6.21243	-8.48395	14.027	-8.08246	4.85239
	54.1354	11.6413	9.01989	-40.4518	5.48409	-8.01928	13.5348	-8.60842	4.8683		57.1858	12.4509	8.41998	-47.4077	7.43258	-9.00608	15.541	-7.63318	4.59002		55.6606	12.0461	8.71993	-43.9298	6.45833	-8.51268	14.5379	-8.1208	4.72916		55.6606	12.0461	8.71993	-43.9298	6.45833	-8.51268	14.5379	-8.1208	4.72916
	53.8395	11.5825	9.29595	-40.5588	5.71736	-8.05898	13.9482	-8.68357	4.7695		56.8276	12.4891	8.63133	-47.625	7.68594	-9.0453	16.1111	-7.58584	4.46661		55.3335	12.0358	8.96364	-44.0919	6.70165	-8.55214	15.0297	-8.13471	4.61806		55.3335	12.0358	8.96364	-44.0919	6.70165	-8.55214	15.0297	-8.13471	4.61806
	53.5435	11.5238	9.57202	-40.6659	5.95063	-8.09867	14.3616	-8.75872	4.6707		56.4491	12.5166	8.82914	-47.8008	7.92096	-9.09966	16.6656	-7.56448	4.36581		54.9963	12.0202	9.20058	-44.2333	6.93579	-8.59916	15.5136	-8.1616	4.51825		54.9963	12.0202	9.20058	-44.2333	6.93579	-8.59916	15.5136	-8.1616	4.51825
	53.1218	11.4499	9.93063	-40.5833	6.24309	-8.14557	14.6769	-8.83744	4.46095		55.996	12.5045	8.97684	-47.8231	8.08808	-9.21002	17.1623	-7.63922	4.34865		54.5589	11.9772	9.45373	-44.2032	7.16559	-8.67779	15.9196	-8.23833	4.4048		54.5589	11.9772	9.45373	-44.2032	7.16559	-8.67779	15.9196	-8.23833	4.4048
	52.662	11.3715	10.3143	-40.4432	6.55349	-8.19465	14.9624	-8.91724	4.21759		55.5425	12.4884	9.14033	-47.8316	8.26916	-9.32378	17.6462	-7.72911	4.32355		54.1023	11.93	9.72729	-44.1374	7.41132	-8.75921	16.3043	-8.32318	4.27057		54.1023	11.93	9.72729	-44.1374	7.41132	-8.75921	16.3043	-8.32318	4.27057
	52.2142	11.2972	10.5406	-40.3147	6.73054	-8.24677	15.2594	-8.96612	4.08466		55.0845	12.4297	9.47342	-47.6923	8.60026	-9.47404	17.9914	-7.98185	4.21316		53.6494	11.8635	10.007	-44.0035	7.6654	-8.86041	16.6254	-8.47399	4.14891		53.6494	11.8635	10.007	-44.0035	7.6654	-8.86041	16.6254	-8.47399	4.14891
	51.7816	11.2281	10.5682	-40.2009	6.73917	-8.30273	15.5709	-8.97597	4.09124		54.6265	12.371	9.80651	-47.5529	8.93136	-9.6243	18.3365	-8.23459	4.10276		53.2041	11.7995	10.1874	-43.8769	7.83526	-8.96351	16.9537	-8.60528	4.097		53.2041	11.7995	10.1874	-43.8769	7.83526	-8.96351	16.9537	-8.60528	4.097
	51.3419	11.1568	10.6239	-40.0652	6.76144	-8.3595	15.8669	-8.99203	4.08035		54.2066	12.297	9.61147	-47.5219	8.84015	-9.72901	18.7182	-8.39124	4.27641		52.7743	11.7269	10.1177	-43.7936	7.80079	-9.04425	17.2926	-8.69163	4.17838		52.7743	11.7269	10.1177	-43.7936	7.80079	-9.04425	17.2926	-8.69163	4.17838
	50.8481	11.0694	10.8936	-39.7639	6.88744	-8.4225	16.0455	-9.05538	3.93672		53.7884	12.2223	9.39297	-47.4957	8.73016	-9.8317	19.1016	-8.54362	4.46268		52.3183	11.6459	10.1433	-43.6298	7.8088	-9.1271	17.5735	-8.7995	4.1997		52.3183	11.6459	10.1433	-43.6298	7.8088	-9.1271	17.5735	-8.7995	4.1997
	50.3543	10.982	11.1632	-39.4626	7.01343	-8.48549	16.224	-9.11874	3.7931		53.357	12.0908	9.14357	-47.5001	8.57409	-9.82043	19.4898	-8.62793	4.57387		51.8556	11.5364	10.1534	-43.4813	7.79376	-9.15296	17.8569	-8.87334	4.18349		51.8556	11.5364	10.1534	-43.4813	7.79376	-9.15296	17.8569	-8.87334	4.18349
	49.8857	10.8774	11.1414	-39.212	6.9635	-8.58518	16.4547	-9.06641	3.90895		52.9228	11.9476	8.88784	-47.5107	8.40856	-9.78578	19.879	-8.69828	4.66965		51.4042	11.4125	10.0146	-43.3614	7.68603	-9.18548	18.1668	-8.88235	4.2893		51.4042	11.4125	10.0146	-43.3614	7.68603	-9.18548	18.1668	-8.88235	4.2893
	49.4237	10.7682	11.0425	-38.9749	6.86701	-8.69459	16.6992	-8.98346	4.09349		52.4654	11.8154	9.00479	-47.3908	8.45755	-9.7071	20.1912	-8.79095	4.53232		50.9446	11.2918	10.0236	-43.1828	7.66228	-9.20084	18.4452	-8.8872	4.3129		50.9446	11.2918	10.0236	-43.1828	7.66228	-9.20084	18.4452	-8.8872	4.3129
	48.9697	10.644	10.8832	-38.7612	6.73396	-8.75601	16.9356	-8.86208	4.31397		51.9982	11.6878	9.27984	-47.2155	8.59754	-9.60974	20.4707	-8.89309	4.29608		50.4839	11.1659	10.0815	-42.9884	7.66575	-9.18287	18.7032	-8.87758	4.30502		50.4839	11.1659	10.0815	-42.9884	7.66575	-9.18287	18.7032	-8.87758	4.30502
	48.5247	10.5027	10.6545	-38.5744	6.55887	-8.76225	17.1627	-8.6965	4.57579		51.56	11.5615	9.30423	-47.1409	8.54869	-9.52359	20.8178	-8.86848	4.24422		50.0423	11.0321	9.97935	-42.8577	7.55378	-9.14292	18.9902	-8.78249	4.41		50.0423	11.0321	9.97935	-42.8577	7.55378	-9.14292	18.9902	-8.78249	4.41
	48.0649	10.3635	10.5706	-38.3326	6.4612	-8.75381	17.3392	-8.57025	4.70813		51.1431	11.4362	9.14293	-47.141	8.35995	-9.44574	21.215	-8.74998	4.32892		49.604	10.8999	9.85675	-42.7368	7.41057	-9.09977	19.2771	-8.66011	4.51853		49.604	10.8999	9.85675	-42.7368	7.41057	-9.09977	19.2771	-8.66011	4.51853
	47.5142	10.2379	11.3797	-37.7513	6.84096	-8.65481	17.2042	-8.6865	4.0421		50.7182	11.3034	9.04367	-47.1011	8.21819	-9.35697	21.5644	-8.62638	4.39348		49.1162	10.7707	10.2117	-42.4262	7.52958	-9.00589	19.3843	-8.65644	4.21779		49.1162	10.7707	10.2117	-42.4262	7.52958	-9.00589	19.3843	-8.65644	4.21779
	46.9634	10.1123	12.1888	-37.17	7.22071	-8.55581	17.0692	-8.80276	3.37607		50.2834	11.1615	9.02122	-47.0117	8.13457	-9.25465	21.8546	-8.49644	4.43311		48.6234	10.6369	10.605	-42.0908	7.67764	-8.90523	19.4619	-8.6496	3.90459		48.6234	10.6369	10.605	-42.0908	7.67764	-8.90523	19.4619	-8.6496	3.90459
	46.4667	9.95328	12.0754	-36.8805	7.14272	-8.52355	17.1587	-8.67675	3.55692		49.813	11.0419	9.08043	-46.8359	8.07467	-9.12385	22.0796	-8.39878	4.3601		48.1398	10.4976	10.5779	-41.8582	7.60869	-8.8237	19.6191	-8.53777	3.95851		48.1398	10.4976	10.5779	-41.8582	7.60869	-8.8237	19.6191	-8.53777	3.95851
	45.9823	9.7866	11.7512	-36.6578	6.9601	-8.50654	17.2995	-8.49538	3.93133		49.2669	10.9704	9.31384	-46.4758	8.06535	-8.93232	22.1651	-8.36994	4.0468		47.6246	10.3785	10.5325	-41.5668	7.51272	-8.71943	19.7323	-8.43266	3.98907		47.6246	10.3785	10.5325	-41.5668	7.51272	-8.71943	19.7323	-8.43266	3.98907
	45.4983	9.62284	11.6234	-36.3656	6.83512	-8.44315	17.3367	-8.34491	4.10816		48.7337	10.895	9.48768	-46.163	8.03424	-8.79009	22.2735	-8.30037	3.85138		47.116	10.2589	10.5556	-41.2643	7.43468	-8.61662	19.8051	-8.32264	3.97977		47.116	10.2589	10.5556	-41.2643	7.43468	-8.61662	19.8051	-8.32264	3.97977
	45.0148	9.46214	11.7015	-36.0008	6.77051	-8.33119	17.2655	-8.22683	4.078		48.2546	10.8035	9.40994	-46.0505	7.91111	-8.85599	22.4788	-8.05883	4.15372		46.6347	10.1328	10.5557	-41.0256	7.34081	-8.59359	19.8722	-8.14283	4.11586		46.6347	10.1328	10.5557	-41.0256	7.34081	-8.59359	19.8722	-8.14283	4.11586
	44.5234	9.29884	11.7721	-35.6251	6.70027	-8.21744	17.1812	-8.09848	4.05807		47.7717	10.7066	9.35262	-45.9239	7.79565	-8.91925	22.6724	-7.82035	4.43892		46.1476	10.0027	10.5624	-40.7745	7.24796	-8.56835	19.9268	-7.95941	4.2485		46.1476	10.0027	10.5624	-40.7745	7.24796	-8.56835	19.9268	-7.95941	4.2485
	43.9917	9.12214	11.805	-35.1942	6.60102	-8.09451	17.0297	-7.91731	4.09079		47.233	10.5313	9.59469	-45.5913	7.79256	-8.94376	22.6942	-7.62696	4.4726		45.6124	9.82675	10.6998	-40.3927	7.19679	-8.51914	19.8619	-7.77213	4.2817		45.6124	9.82675	10.6998	-40.3927	7.19679	-8.51914	19.8619	-7.77213	4.2817
	43.4601	8.94545	11.8378	-34.7633	6.50176	-7.97158	16.8781	-7.73614	4.1235		46.6943	10.3561	9.83675	-45.2586	7.78948	-8.96827	22.7159	-7.43356	4.50629		45.0772	9.65076	10.8373	-40.011	7.14562	-8.46992	19.797	-7.58485	4.31489		45.0772	9.65076	10.8373	-40.011	7.14562	-8.46992	19.797	-7.58485	4.31489
	42.9419	8.74248	11.9789	-34.3078	6.40332	-7.86256	16.6644	-7.49302	4.14841		46.1373	10.2013	10.0238	-44.9144	7.76212	-8.95327	22.6626	-7.22308	4.55033		44.5397	9.4719	11.0014	-39.6111	7.08272	-8.40791	19.6635	-7.35805	4.34937		44.5397	9.4719	11.0014	-39.6111	7.08272	-8.40791	19.6635	-7.35805	4.34937
	42.4265	8.5344	12.1411	-33.8475	6.30502	-7.75625	16.4387	-7.23786	4.17181		45.5792	10.048	10.2071	-44.5694	7.7331	-8.93557	22.6041	-7.01144	4.59507		44.0028	9.29119	11.1741	-39.2084	7.01906	-8.34591	19.5214	-7.12465	4.38344		44.0028	9.29119	11.1741	-39.2084	7.01906	-8.34591	19.5214	-7.12465	4.38344
	41.8912	8.33643	12.2537	-33.3713	6.20343	-7.66676	16.1711	-6.96003	4.21985		45.0034	9.89432	10.4061	-44.1605	7.72777	-8.95936	22.4543	-6.77538	4.66214		43.4473	9.11538	11.3299	-38.7659	6.9656	-8.31306	19.3127	-6.8677	4.441		43.4473	9.11538	11.3299	-38.7659	6.9656	-8.31306	19.3127	-6.8677	4.441
	41.3372	8.14809	12.3188	-32.8797	6.09867	-7.59333	15.8635	-6.66055	4.29141		44.4236	9.7406	10.6089	-43.7365	7.72805	-8.99297	22.2828	-6.53353	4.7345		42.8804	8.94435	11.4639	-38.3081	6.91336	-8.29315	19.0732	-6.59704	4.51295		42.8804	8.94435	11.4639	-38.3081	6.91336	-8.29315	19.0732	-6.59704	4.51295
	40.7786	7.95705	12.3692	-32.3828	5.98633	-7.51964	15.5398	-6.35688	4.37534		43.8151	9.57589	10.7699	-43.3278	7.68128	-8.89986	22.068	-6.31277	4.71349		42.2969	8.76647	11.5696	-37.8553	6.8338	-8.20975	18.8039	-6.33483	4.54441		42.2969	8.76647	11.5696	-37.8553	6.8338	-8.20975	18.8039	-6.33483	4.54441
	40.2005	7.75415	12.355	-31.8619	5.84078	-7.44477	15.1457	-6.03489	4.51337		43.1933	9.40602	10.9113	-42.9262	7.61245	-8.74735	21.8329	-6.10189	4.64872		41.6969	8.58009	11.6331	-37.394	6.72661	-8.09606	18.4893	-6.06839	4.58104		41.6969	8.58009	11.6331	-37.394	6.72661	-8.09606	18.4893	-6.06839	4.58104
	39.6223	7.55125	12.3407	-31.3411	5.69522	-7.36989	14.7515	-5.71289	4.6514		42.571	9.2253	11.0764	-42.4581	7.52398	-8.62912	21.509	-5.87198	4.59777		41.0967	8.38828	11.7086	-36.8996	6.6096	-7.99951	18.1303	-5.79244	4.62458		41.0967	8.38828	11.7086	-36.8996	6.6096	-7.99951	18.1303	-5.79244	4.62458
	39.0431	7.31483	12.4051	-30.7701	5.62127	-7.26102	14.2348	-5.45151	4.68818		41.9483	9.03581	11.2606	-41.9362	7.41963	-8.53856	21.1134	-5.6267	4.55799		40.4957	8.17532	11.8328	-36.3532	6.52045	-7.89979	17.6741	-5.53911	4.62308		40.4957	8.17532	11.8328	-36.3532	6.52045	-7.89979	17.6741	-5.53911	4.62308
	38.4637	7.07299	12.4822	-30.191	5.55892	-7.14663	13.6982	-5.19996	4.70855		41.3072	8.84872	11.3423	-41.4046	7.28516	-8.41995	20.6834	-5.37589	4.55067		39.8855	7.96085	11.9122	-35.7978	6.42204	-7.78329	17.1908	-5.28793	4.62961		39.8855	7.96085	11.9122	-35.7978	6.42204	-7.78329	17.1908	-5.28793	4.62961
	37.8752	6.84033	12.5337	-29.6015	5.47322	-7.02381	13.1084	-4.88266	4.7188		40.6413	8.66489	11.2855	-40.86	7.11002	-8.26348	20.2067	-5.11765	4.58717		39.2582	7.75261	11.9096	-35.2308	6.29162	-7.64365	16.6576	-5.00016	4.65299		39.2582	7.75261	11.9096	-35.2308	6.29162	-7.64365	16.6576	-5.00016	4.65299
	37.2787	6.61567	12.563	-29.0029	5.36721	-6.89367	12.4724	-4.50818	4.72025		39.9776	8.4673	11.2256	-40.2995	6.9349	-8.14939	19.6999	-4.85442	4.65858		38.6282	7.54148	11.8943	-34.6512	6.15106	-7.52153	16.0861	-4.6813	4.68942		38.6282	7.54148	11.8943	-34.6512	6.15106	-7.52153	16.0861	-4.6813	4.68942
	36.6775	6.39636	12.5962	-28.3934	5.26281	-6.77069	11.813	-4.13694	4.72429		39.3192	8.23729	11.1586	-39.7014	6.7598	-8.13523	19.1218	-4.57944	4.81228		37.9983	7.31682	11.8774	-34.0474	6.01131	-7.45296	15.4674	-4.35819	4.76828		37.9983	7.31682	11.8774	-34.0474	6.01131	-7.45296	15.4674	-4.35819	4.76828
	36.0582	6.19731	12.6442	-27.7428	5.16449	-6.67482	11.0653	-3.77797	4.73808		38.646	8.02537	11.0954	-39.0969	6.5976	-8.10326	18.5249	-4.30309	4.94212		37.3521	7.11134	11.8698	-33.4198	5.88105	-7.38904	14.7951	-4.04053	4.8401		37.3521	7.11134	11.8698	-33.4198	5.88105	-7.38904	14.7951	-4.04053	4.8401
	35.4389	5.99825	12.6922	-27.0922	5.06617	-6.57895	10.3175	-3.41899	4.75187		37.9008	7.90166	11.0506	-38.4605	6.49824	-7.98444	17.8361	-4.02007	4.95566		36.6698	6.94996	11.8714	-32.7763	5.78221	-7.2817	14.0768	-3.71953	4.85377		36.6698	6.94996	11.8714	-32.7763	5.78221	-7.2817	14.0768	-3.71953	4.85377
	34.8753	5.72109	12.7144	-26.4609	5.06876	-6.44358	9.5095	-3.11903	4.72158		37.1599	7.77111	11.0054	-37.824	6.39608	-7.86813	17.1436	-3.73389	4.97513		36.0176	6.7461	11.8599	-32.1425	5.73242	-7.15585	13.3265	-3.42646	4.84835		36.0176	6.7461	11.8599	-32.1425	5.73242	-7.15585	13.3265	-3.42646	4.84835
	34.3191	5.43364	12.7332	-25.8322	5.08463	-6.30302	8.69352	-2.82683	4.68549		36.5146	7.48674	10.9506	-37.1852	6.23063	-7.80826	16.3672	-3.37651	5.1277		35.4168	6.46019	11.8419	-31.5087	5.65763	-7.05564	12.5304	-3.10167	4.9066		35.4168	6.46019	11.8419	-31.5087	5.65763	-7.05564	12.5304	-3.10167	4.9066
	33.7561	5.1597	12.7182	-25.196	5.06964	-6.14783	7.81755	-2.52128	4.63399		35.8693	7.20236	10.8959	-36.5463	6.06518	-7.74839	15.5909	-3.01914	5.28028		34.8127	6.18103	11.807	-30.8711	5.56741	-6.94811	11.7042	-2.77021	4.95714		34.8127	6.18103	11.807	-30.8711	5.56741	-6.94811	11.7042	-2.77021	4.95714
	33.1878	4.89645	12.6766	-24.5538	5.03023	-5.98107	6.89408	-2.20517	4.5703		35.1843	6.94941	10.868	-35.8404	5.94902	-7.68733	14.7214	-2.75706	5.3873		34.186	5.92293	11.7723	-30.1971	5.48963	-6.8342	10.8077	-2.48111	4.9788		34.186	5.92293	11.7723	-30.1971	5.48963	-6.8342	10.8077	-2.48111	4.9788
	32.6164	4.63281	12.6225	-23.9025	4.986	-5.83865	5.94261	-1.88667	4.52774		34.4955	6.69938	10.8426	-35.1284	5.83743	-7.62615	13.8431	-2.50386	5.49008		33.556	5.6661	11.7325	-29.5154	5.41172	-6.7324	9.89288	-2.19527	5.00891		33.556	5.6661	11.7325	-29.5154	5.41172	-6.7324	9.89288	-2.19527	5.00891
	32.0349	4.36788	12.5274	-23.2207	4.92588	-5.77654	4.89877	-1.56029	4.55493		33.8132	6.45291	10.8127	-34.4121	5.75788	-7.53468	12.9022	-2.1863	5.51978		32.924	5.4104	11.6701	-28.8164	5.34188	-6.65561	8.90051	-1.87329	5.03735		32.924	5.4104	11.6701	-28.8164	5.34188	-6.65561	8.90051	-1.87329	5.03735
	31.4534	4.10295	12.4323	-22.5389	4.86576	-5.71443	3.85492	-1.23392	4.58212		33.1325	6.2074	10.7818	-33.6947	5.68699	-7.43503	11.9444	-1.85135	5.52974		32.293	5.15517	11.6071	-28.1168	5.27637	-6.57473	7.89965	-1.54263	5.05593		32.293	5.15517	11.6071	-28.1168	5.27637	-6.57473	7.89965	-1.54263	5.05593
	30.8526	3.82952	12.3181	-21.8746	4.79874	-5.631	2.7085	-0.94231	4.58349		32.4467	5.94496	10.7737	-32.9629	5.63856	-7.32187	10.8952	-1.58179	5.50247		31.6497	4.88724	11.5459	-27.4187	5.21865	-6.47644	6.80185	-1.26205	5.04298		31.6497	4.88724	11.5459	-27.4187	5.21865	-6.47644	6.80185	-1.26205	5.04298
	30.2499	3.55522	12.2018	-21.2121	4.73102	-5.54538	1.55157	-0.65428	4.58221		31.7582	5.67378	10.7775	-32.2236	5.60174	-7.20174	9.79889	-1.34598	5.45598		31.0041	4.6145	11.4897	-26.7178	5.16638	-6.37356	5.67523	-1.00013	5.0191		31.0041	4.6145	11.4897	-26.7178	5.16638	-6.37356	5.67523	-1.00013	5.0191
	29.6789	3.30305	12.0405	-20.5578	4.66899	-5.46764	0.33202	-0.38969	4.5945		31.0677	5.43081	10.7591	-31.4728	5.5343	-7.10513	8.65652	-1.09929	5.46919		30.3733	4.36693	11.3998	-26.0153	5.10165	-6.28639	4.49427	-0.74449	5.03184		30.3733	4.36693	11.3998	-26.0153	5.10165	-6.28639	4.49427	-0.74449	5.03184
	29.1306	3.06682	11.8468	-19.9095	4.61107	-5.39557	-0.9326	-0.14197	4.61656		30.3753	5.21264	10.7211	-30.7119	5.43992	-7.02922	7.4736	-0.843	5.53495		29.7529	4.13973	11.284	-25.3107	5.0255	-6.21239	3.2705	-0.492485	5.07576		29.7529	4.13973	11.284	-25.3107	5.0255	-6.21239	3.2705	-0.492485	5.07576
	28.5871	2.83718	11.6431	-19.2696	4.54445	-5.33445	-2.2204	0.08926	4.64951		29.7137	4.96049	10.688	-29.9507	5.34927	-6.94432	6.23515	-0.57933	5.54688		29.1504	3.89884	11.1655	-24.6102	4.94686	-6.13938	2.00738	-0.245035	5.09819		29.1504	3.89884	11.1655	-24.6102	4.94686	-6.13938	2.00738	-0.245035	5.09819
	28.0576	2.62672	11.4102	-18.6539	4.45252	-5.30522	-3.5756	0.27251	4.71414		29.0975	4.65825	10.6618	-29.1892	5.26409	-6.84616	4.91486	-0.30476	5.47948		28.5776	3.64249	11.036	-23.9215	4.8583	-6.07569	0.66963	-0.016125	5.09681		28.5776	3.64249	11.036	-23.9215	4.8583	-6.07569	0.66963	-0.016125	5.09681
	27.5281	2.41626	11.1772	-18.0381	4.36059	-5.27598	-4.9308	0.45576	4.77877		28.4962	4.37627	10.6244	-28.4267	5.17772	-6.75092	3.57265	-0.05015	5.4134		28.0121	3.39627	10.9008	-23.2324	4.76915	-6.01345	-0.679075	0.202805	5.09609		28.0121	3.39627	10.9008	-23.2324	4.76915	-6.01345	-0.679075	0.202805	5.09609
	27.0164	2.23179	10.8859	-17.4308	4.28565	-5.30065	-6.34	0.66812	4.92071		27.9338	4.14728	10.5576	-27.6616	5.08822	-6.6633	2.17308	0.15229	5.35076		27.4751	3.18953	10.7218	-22.5462	4.68694	-5.98198	-2.08346	0.410205	5.13574		27.4751	3.18953	10.7218	-22.5462	4.68694	-5.98198	-2.08346	0.410205	5.13574
	26.506	2.04927	10.5902	-16.8242	4.21198	-5.32936	-7.75325	0.88267	5.06845		27.3688	3.92507	10.4825	-26.9037	4.99613	-6.58375	0.76275	0.37067	5.29975		26.9374	2.98717	10.5364	-21.864	4.60405	-5.95655	-3.49525	0.62667	5.1841		26.9374	2.98717	10.5364	-21.864	4.60405	-5.95655	-3.49525	0.62667	5.1841
	26.0148	1.89024	10.2818	-16.2282	4.13629	-5.38589	-9.23165	1.05448	5.24579		26.7884	3.74159	10.3604	-26.1876	4.88923	-6.55025	-0.70908	0.68016	5.31516		26.4016	2.81591	10.3211	-21.2079	4.51276	-5.96807	-4.97037	0.86732	5.28048		26.4016	2.81591	10.3211	-21.2079	4.51276	-5.96807	-4.97037	0.86732	5.28048
	25.5362	1.74656	9.96503	-15.6392	4.05929	-5.46061	-10.7526	1.19835	5.44249		26.2091	3.55918	10.2372	-25.4719	4.78218	-6.51748	-2.18268	0.98674	5.33103		25.8727	2.65287	10.1011	-20.5555	4.42073	-5.98904	-6.46767	1.09255	5.38676		25.8727	2.65287	10.1011	-20.5555	4.42073	-5.98904	-6.46767	1.09255	5.38676
	25.0491	1.60694	9.64432	-15.0518	3.96927	-5.54286	-12.2818	1.3484	5.64925		25.6774	3.42668	10.0693	-24.771	4.66804	-6.5178	-3.73812	1.15985	5.36865		25.3632	2.51681	9.85681	-19.9114	4.31865	-6.03033	-8.00994	1.25412	5.50895		25.3632	2.51681	9.85681	-19.9114	4.31865	-6.03033	-8.00994	1.25412	5.50895
	24.5396	1.47784	9.31343	-14.4687	3.84564	-5.64454	-13.8318	1.51443	5.88199		25.1458	3.29417	9.90145	-24.0701	4.5539	-6.51813	-5.29355	1.33295	5.40627		24.8427	2.386	9.60744	-19.2694	4.19977	-6.08134	-9.56268	1.42369	5.64413		24.8427	2.386	9.60744	-19.2694	4.19977	-6.08134	-9.56268	1.42369	5.64413
	24.0302	1.34873	8.98254	-13.8856	3.72201	-5.74622	-15.3818	1.68045	6.11472		24.6413	3.19676	9.72658	-23.3883	4.45212	-6.55688	-6.9103	1.49295	5.49524		24.3357	2.27275	9.35456	-18.637	4.08706	-6.15155	-11.1461	1.5867	5.80498		24.3357	2.27275	9.35456	-18.637	4.08706	-6.15155	-11.1461	1.5867	5.80498
	23.6123	1.22584	8.63986	-13.3455	3.60421	-5.85951	-16.9488	1.8966	6.33212		24.14	3.10353	9.55088	-22.7087	4.35182	-6.6002	-8.53434	1.65139	5.59032		23.8761	2.16468	9.09537	-18.0271	3.97802	-6.22985	-12.7416	1.77399	5.96122		23.8761	2.16468	9.09537	-18.0271	3.97802	-6.22985	-12.7416	1.77399	5.96122
	23.1988	1.10325	8.29661	-12.8074	3.4867	-5.97337	-18.5166	2.11519	6.54877		23.6682	3.033	9.32237	-22.0423	4.21836	-6.67692	-10.2397	1.82228	5.77311		23.4335	2.06813	8.80949	-17.4249	3.85253	-6.32515	-14.3782	1.96873	6.16094		23.4335	2.06813	8.80949	-17.4249	3.85253	-6.32515	-14.3782	1.96873	6.16094
	22.7842	1.02308	7.90531	-12.2855	3.33297	-6.06726	-20.0569	2.28909	6.78789		23.2054	2.96941	9.07773	-21.38	4.07476	-6.76385	-11.9699	1.99698	5.98271		22.9948	1.99625	8.49152	-16.8327	3.70386	-6.41556	-16.0134	2.14303	6.3853		22.9948	1.99625	8.49152	-16.8327	3.70386	-6.41556	-16.0134	2.14303	6.3853
	22.369	0.96805	7.48553	-11.773	3.15779	-6.14932	-21.581	2.43651	7.04033		22.736	2.94543	8.79959	-20.736	3.90361	-6.86777	-13.6659	2.14491	6.14956		22.5525	1.95674	8.14256	-16.2545	3.5307	-6.50854	-17.6234	2.29071	6.59495		22.5525	1.95674	8.14256	-16.2545	3.5307	-6.50854	-17.6234	2.29071	6.59495
	21.9683	0.92292	7.08672	-11.2818	2.98697	-6.22325	-23.0722	2.5778	7.29689		22.263	2.94391	8.50246	-20.1025	3.71685	-6.98132	-15.3425	2.27767	6.29219		22.1156	1.93342	7.79459	-15.6921	3.35191	-6.60229	-19.2074	2.42774	6.79454		22.1156	1.93342	7.79459	-15.6921	3.35191	-6.60229	-19.2074	2.42774	6.79454
	21.6015	0.90063	6.7363	-10.8395	2.82622	-6.27842	-24.4878	2.70492	7.56298		21.8154	2.92058	8.2491	-19.487	3.53072	-7.09181	-16.9899	2.40984	6.48586		21.7084	1.91061	7.4927	-15.1632	3.17847	-6.68511	-20.7388	2.55738	7.02442		21.7084	1.91061	7.4927	-15.1632	3.17847	-6.68511	-20.7388	2.55738	7.02442
	21.2346	0.87835	6.38587	-10.3972	2.66546	-6.33358	-25.9033	2.83205	7.82906		21.3924	2.87635	8.03767	-18.8888	3.34521	-7.19936	-18.6092	2.54144	6.72844		21.3135	1.87735	7.21177	-14.643	3.00534	-6.76647	-22.2563	2.68675	7.27875		21.3135	1.87735	7.21177	-14.643	3.00534	-6.76647	-22.2563	2.68675	7.27875
	20.9131	0.85666	6.06296	-10.0686	2.52463	-6.3603	-27.1289	3.00691	8.04447		20.9814	2.85396	7.81551	-18.3188	3.15585	-7.27795	-20.2185	2.64637	6.97586		20.9472	1.85531	6.93924	-14.1937	2.84024	-6.81912	-23.6737	2.82664	7.51016		20.9472	1.85531	6.93924	-14.1937	2.84024	-6.81912	-23.6737	2.82664	7.51016
	20.5927	0.835	5.7407	-9.74267	2.38427	-6.38634	-28.3499	3.18291	8.25868		20.5898	2.86675	7.57605	-17.7943	2.96029	-7.30989	-21.8115	2.70836	7.23107		20.5912	1.85088	6.65838	-13.7685	2.67228	-6.84811	-25.0807	2.94563	7.74488		20.5912	1.85088	6.65838	-13.7685	2.67228	-6.84811	-25.0807	2.94563	7.74488
	20.3058	0.84018	5.47411	-9.50521	2.26345	-6.41764	-29.4097	3.34871	8.4223		20.2107	2.88896	7.33922	-17.2886	2.76304	-7.33024	-23.3775	2.75941	7.4789		20.2582	1.86457	6.40667	-13.3969	2.51324	-6.87394	-26.3936	3.05406	7.9506		20.2582	1.86457	6.40667	-13.3969	2.51324	-6.87394	-26.3936	3.05406	7.9506
	20.0369	0.85975	5.23736	-9.31513	2.15309	-6.45175	-30.3831	3.50905	8.55883		19.8678	2.93862	7.11007	-16.8375	2.56089	-7.31683	-24.865	2.77858	7.70523		19.9524	1.89918	6.17371	-13.0763	2.35699	-6.88429	-27.624	3.14382	8.13203		19.9524	1.89918	6.17371	-13.0763	2.35699	-6.88429	-27.624	3.14382	8.13203
	19.7817	0.87736	5.00376	-9.17491	2.04578	-6.49137	-31.2865	3.647	8.69538		19.5263	2.98887	6.8868	-16.3991	2.35677	-7.30918	-26.3202	2.8097	7.93274		19.654	1.93311	5.94528	-12.787	2.20127	-6.90027	-28.8033	3.22835	8.31406		19.654	1.93311	5.94528	-12.787	2.20127	-6.90027	-28.8033	3.22835	8.31406
	19.5547	0.89091	4.77668	-9.13798	1.94477	-6.54238	-32.0449	3.7386	8.83198		19.1937	3.04311	6.70375	-16.0469	2.13919	-7.34099	-27.5549	2.92246	8.16829		19.3742	1.96701	5.74022	-12.5924	2.04198	-6.94168	-29.7999	3.33053	8.50014		19.3742	1.96701	5.74022	-12.5924	2.04198	-6.94168	-29.7999	3.33053	8.50014
	19.3277	0.90445	4.54961	-9.10105	1.84377	-6.59339	-32.8034	3.8302	8.96858		18.8611	3.09734	6.52069	-15.6947	1.92161	-7.3728	-28.7897	3.03523	8.40385		19.0944	2.00089	5.53515	-12.3979	1.88269	-6.98309	-30.7966	3.43271	8.68622		19.0944	2.00089	5.53515	-12.3979	1.88269	-6.98309	-30.7966	3.43271	8.68622
s79
concrete	c3t4										c3t6
	h			k			a				h			k			a				h			k			a				h			k			a
	26.2557	6.2115	2.55492	-11.5653	0.85697	-6.43877	-8.07608	0.72422	6.98851		28.8752	5.14576	0.59946	-12.451	1.42289	-7.49778	-2.417	0.28108	5.46866		27.5654	5.67863	1.57719	-12.0081	1.13993	-6.96828	-5.24654	0.50265	6.22858		27.5654	5.67863	1.57719	-12.0081	1.13993	-6.96828	-5.24654	0.50265	6.22858
	26.0923	6.24349	2.61829	-12.1644	0.98983	-6.2967	-7.91584	-0.66734	6.93556		28.7175	5.17895	0.53338	-13.1046	1.52963	-7.31018	-2.05131	-1.45218	5.44246		27.4049	5.71122	1.57584	-12.6345	1.25973	-6.80344	-4.98358	-1.05976	6.18901		27.4049	5.71122	1.57584	-12.6345	1.25973	-6.80344	-4.98358	-1.05976	6.18901
	25.929	6.27548	2.68167	-12.7634	1.12269	-6.15463	-7.75561	-2.0589	6.8826		28.5598	5.21213	0.46731	-13.7583	1.63638	-7.12259	-1.68561	-3.18544	5.41625		27.2444	5.74381	1.57449	-13.2608	1.37953	-6.63861	-4.72061	-2.62217	6.14942		27.2444	5.74381	1.57449	-13.2608	1.37953	-6.63861	-4.72061	-2.62217	6.14942
	25.7785	6.32331	2.75138	-13.4475	1.27141	-5.95931	-7.21881	-2.96557	6.795		28.4187	5.25053	0.49701	-14.5331	1.84678	-6.8914	-0.84977	-4.62749	5.13066		27.0986	5.78692	1.6242	-13.9903	1.55909	-6.42535	-4.03429	-3.79653	5.96283		27.0986	5.78692	1.6242	-13.9903	1.55909	-6.42535	-4.03429	-3.79653	5.96283
	25.633	6.37707	2.82348	-14.1636	1.42608	-5.74401	-6.54078	-3.69041	6.69441		28.2823	5.29041	0.55408	-15.3426	2.08679	-6.64776	0.12041	-5.98633	4.77095		26.9576	5.83374	1.68878	-14.7531	1.75643	-6.19588	-3.21019	-4.83837	5.73268		26.9576	5.83374	1.68878	-14.7531	1.75643	-6.19588	-3.21019	-4.83837	5.73268
	25.4899	6.44214	2.91532	-14.9328	1.56528	-5.55666	-5.44558	-4.39703	6.57715		28.1636	5.36701	0.66647	-16.2569	2.3466	-6.51211	1.28445	-7.06829	4.55107		26.8268	5.90458	1.79089	-15.5948	1.95594	-6.03439	-2.08056	-5.73266	5.56411		26.8268	5.90458	1.79089	-15.5948	1.95594	-6.03439	-2.08056	-5.73266	5.56411
	25.3499	6.52076	3.03087	-15.7655	1.68591	-5.40283	-3.84976	-5.08177	6.43988		28.0591	5.47299	0.82312	-17.2551	2.62224	-6.46285	2.60358	-7.92877	4.44304		26.7045	5.99688	1.927	-16.5103	2.15408	-5.93284	-0.62309	-6.50527	5.44146		26.7045	5.99688	1.927	-16.5103	2.15408	-5.93284	-0.62309	-6.50527	5.44146
	25.2241	6.60038	3.16201	-16.6348	1.80538	-5.26896	-2.25151	-5.75285	6.25934		27.9904	5.58995	1.01705	-18.2313	2.84671	-6.42166	3.79293	-8.73179	4.31453		26.6073	6.09516	2.08953	-17.4331	2.32605	-5.84531	0.77071	-7.24232	5.28693		26.6073	6.09516	2.08953	-17.4331	2.32605	-5.84531	0.77071	-7.24232	5.28693
	25.1623	6.68445	3.36339	-17.6684	1.91957	-5.2249	-0.64238	-6.36246	5.884		27.9931	5.72887	1.28555	-19.1636	2.9688	-6.39658	4.7227	-9.41991	4.14505		26.5777	6.20666	2.32447	-18.416	2.44419	-5.81074	2.04016	-7.89119	5.01452		26.5777	6.20666	2.32447	-18.416	2.44419	-5.81074	2.04016	-7.89119	5.01452
	25.1005	6.76851	3.56477	-18.702	2.03377	-5.18085	0.96675	-6.97208	5.50866		28.0043	5.87009	1.56477	-20.0929	3.08365	-6.37782	5.63331	-10.0602	3.96005		26.5524	6.3193	2.56477	-19.3975	2.55871	-5.77933	3.30003	-8.51613	4.73435		26.5524	6.3193	2.56477	-19.3975	2.55871	-5.77933	3.30003	-8.51613	4.73435
	25.0177	6.88721	3.74847	-19.7275	2.131	-5.17628	2.37692	-7.49872	5.18077		28.0835	6.02961	1.92966	-20.999	3.14061	-6.40969	6.39061	-10.3176	3.65083		26.5506	6.45841	2.83907	-20.3633	2.6358	-5.79298	4.38377	-8.90814	4.4158		26.5506	6.45841	2.83907	-20.3633	2.6358	-5.79298	4.38377	-8.90814	4.4158
	24.9328	7.00936	3.9304	-20.7522	2.22654	-5.17567	3.7672	-8.01706	4.85764		28.1627	6.18912	2.29455	-21.9051	3.19756	-6.44156	7.14792	-10.575	3.34161		26.5478	6.59924	3.11247	-21.3286	2.71205	-5.80861	5.45756	-9.29602	4.09962		26.5478	6.59924	3.11247	-21.3286	2.71205	-5.80861	5.45756	-9.29602	4.09962
	24.8378	7.12549	4.14775	-21.6381	2.30354	-5.15518	4.90263	-8.33879	4.52688		28.1816	6.38919	2.56586	-22.7689	3.22773	-6.48256	7.88907	-10.6956	3.09237		26.5097	6.75734	3.35681	-22.2035	2.76564	-5.81887	6.39585	-9.51721	3.80963		26.5097	6.75734	3.35681	-22.2035	2.76564	-5.81887	6.39585	-9.51721	3.80963
	24.7369	7.23818	4.38534	-22.4448	2.36993	-5.12334	5.89242	-8.54818	4.19178		28.1929	6.59432	2.82548	-23.6274	3.25454	-6.52471	8.62819	-10.7992	2.85064		26.4649	6.91625	3.60541	-23.0361	2.81223	-5.82402	7.2603	-9.67368	3.52121		26.4649	6.91625	3.60541	-23.0361	2.81223	-5.82402	7.2603	-9.67368	3.52121
	24.611	7.35231	4.60256	-23.1862	2.41836	-5.11238	6.80849	-8.73066	3.88178		28.1947	6.81299	3.04233	-24.443	3.24239	-6.50798	9.29983	-10.9355	2.61003		26.4028	7.08265	3.82245	-23.8146	2.83038	-5.81018	8.05416	-9.83306	3.24591		26.4028	7.08265	3.82245	-23.8146	2.83038	-5.81018	8.05416	-9.83306	3.24591
	24.4412	7.46895	4.78414	-23.8134	2.43534	-5.13796	7.59554	-8.86605	3.6157		28.1916	7.03843	3.2378	-25.237	3.21077	-6.46181	9.93772	-11.0882	2.36999		26.3164	7.25369	4.01097	-24.5252	2.82306	-5.79988	8.76663	-9.9771	2.99284		26.3164	7.25369	4.01097	-24.5252	2.82306	-5.79988	8.76663	-9.9771	2.99284
	24.2616	7.58852	4.96106	-24.4221	2.44771	-5.15833	8.37024	-9.00312	3.35652		28.1513	7.26176	3.37267	-25.9906	3.17022	-6.402	10.582	-11.1917	2.1651		26.2064	7.42514	4.16686	-25.2063	2.80897	-5.78017	9.47611	-10.0974	2.76081		26.2064	7.42514	4.16686	-25.2063	2.80897	-5.78017	9.47611	-10.0974	2.76081
	23.9827	7.73741	5.09143	-24.8466	2.41395	-5.12674	9.0215	-9.15699	3.16637		28.0642	7.48245	3.4318	-26.6936	3.11854	-6.32512	11.2342	-11.2339	2.00414		26.0235	7.60993	4.26161	-25.7701	2.76625	-5.72593	10.1279	-10.1955	2.58526		26.0235	7.60993	4.26161	-25.7701	2.76625	-5.72593	10.1279	-10.1955	2.58526
	23.7039	7.8863	5.2218	-25.2711	2.38019	-5.09515	9.67276	-9.31086	2.97622		27.9687	7.69197	3.49219	-27.3887	3.06881	-6.23754	11.8873	-11.2493	1.83425		25.8363	7.78913	4.357	-26.3299	2.7245	-5.66634	10.78	-10.2801	2.40523		25.8363	7.78913	4.357	-26.3299	2.7245	-5.66634	10.78	-10.2801	2.40523
	23.3834	8.05844	5.25457	-25.6493	2.33641	-5.11208	10.3001	-9.46034	2.87318		27.8436	7.86234	3.55703	-28.0565	3.02591	-6.11251	12.5434	-11.171	1.63312		25.6135	7.96039	4.4058	-26.8529	2.68116	-5.61229	11.4217	-10.3157	2.25315		25.6135	7.96039	4.4058	-26.8529	2.68116	-5.61229	11.4217	-10.3157	2.25315
	23.0536	8.23574	5.26565	-26.0172	2.2904	-5.1398	10.9221	-9.60884	2.78949		27.7185	8.03272	3.62187	-28.7242	2.98301	-5.98748	13.1995	-11.0927	1.43198		25.3861	8.13423	4.44376	-27.3707	2.63671	-5.56364	12.0608	-10.3508	2.11074		25.3861	8.13423	4.44376	-27.3707	2.63671	-5.56364	12.0608	-10.3508	2.11074
	22.7794	8.39927	5.40661	-26.38	2.2792	-5.19744	11.5135	-9.69267	2.67335		27.475	8.15556	3.74638	-29.3055	3.06942	-5.97311	13.8406	-10.915	1.2717		25.1272	8.27741	4.5765	-27.8427	2.67431	-5.58528	12.677	-10.3038	1.97253		25.1272	8.27741	4.5765	-27.8427	2.67431	-5.58528	12.677	-10.3038	1.97253
	22.5516	8.55132	5.6558	-26.7385	2.29699	-5.28001	12.0795	-9.72261	2.53016		27.2315	8.27841	3.87089	-29.8867	3.15584	-5.95874	14.4816	-10.7373	1.11143		24.8915	8.41487	4.76335	-28.3126	2.72641	-5.61937	13.2805	-10.23	1.82079		24.8915	8.41487	4.76335	-28.3126	2.72641	-5.61937	13.2805	-10.23	1.82079
	22.3448	8.70269	5.91945	-27.108	2.34594	-5.35637	12.6378	-9.75503	2.35697		26.881	8.32971	3.91934	-30.383	3.24409	-5.95767	15.0959	-10.6302	1.03375		24.6129	8.5162	4.91939	-28.7455	2.79501	-5.65702	13.8668	-10.1926	1.69536		24.6129	8.5162	4.91939	-28.7455	2.79501	-5.65702	13.8668	-10.1926	1.69536
	22.1941	8.85227	6.22162	-27.5069	2.47797	-5.41621	13.1756	-9.79406	2.10381		26.4999	8.36058	3.94605	-30.855	3.33286	-5.96039	15.7026	-10.5433	0.97967		24.347	8.60642	5.08383	-29.181	2.90542	-5.6883	14.4391	-10.1687	1.54174		24.347	8.60642	5.08383	-29.181	2.90542	-5.6883	14.4391	-10.1687	1.54174
	22.0435	9.00185	6.5238	-27.9059	2.61	-5.47604	13.7135	-9.83308	1.85065		26.0918	8.33515	3.9653	-31.2578	3.42821	-5.9296	16.2888	-10.4162	0.89234		24.0676	8.6685	5.24455	-29.5818	3.01911	-5.70282	15.0011	-10.1246	1.37149		24.0676	8.6685	5.24455	-29.5818	3.01911	-5.70282	15.0011	-10.1246	1.37149
	21.8554	9.12344	6.66785	-28.3555	2.8029	-5.37253	14.2621	-9.92407	1.52874		25.6619	8.26469	3.97857	-31.6051	3.52883	-5.87199	16.8585	-10.2568	0.77841		23.7587	8.69407	5.32321	-29.9803	3.16587	-5.62226	15.5603	-10.0904	1.15358		23.7587	8.69407	5.32321	-29.9803	3.16587	-5.62226	15.5603	-10.0904	1.15358
	21.6674	9.24503	6.8119	-28.8052	2.99579	-5.26902	14.8107	-10.0151	1.20683		25.2522	8.16304	3.96542	-31.9041	3.61985	-5.8212	17.4087	-10.0671	0.69361		23.4598	8.70403	5.38866	-30.3546	3.30782	-5.54511	16.1097	-10.0411	0.95022		23.4598	8.70403	5.38866	-30.3546	3.30782	-5.54511	16.1097	-10.0411	0.95022
	21.5707	9.35864	6.9047	-29.3135	3.10853	-5.15112	15.4026	-9.9987	0.96493		24.8828	7.99905	3.89945	-32.1065	3.69172	-5.78404	17.92	-9.81678	0.66707		23.2267	8.67885	5.40207	-30.71	3.40013	-5.46758	16.6613	-9.90774	0.816		23.2267	8.67885	5.40207	-30.71	3.40013	-5.46758	16.6613	-9.90774	0.816
	21.5082	9.46926	6.97828	-29.844	3.19121	-5.02781	16.0108	-9.9421	0.75302		24.5075	7.83852	3.83827	-32.2921	3.76898	-5.74767	18.423	-9.57541	0.64207		23.0078	8.65389	5.40827	-31.068	3.48009	-5.38774	17.2169	-9.75876	0.697545		23.0078	8.65389	5.40827	-31.068	3.48009	-5.38774	17.2169	-9.75876	0.697545
	21.3951	9.51401	7.06296	-30.3109	3.31014	-4.91159	16.5974	-9.8747	0.5695		24.0843	7.70567	3.81542	-32.3433	3.88943	-5.71761	18.861	-9.4059	0.6293		22.7397	8.60984	5.43919	-31.3271	3.59978	-5.3146	17.7292	-9.6403	0.5994		22.7397	8.60984	5.43919	-31.3271	3.59978	-5.3146	17.7292	-9.6403	0.5994
	21.2213	9.47973	7.16096	-30.7016	3.47255	-4.80387	17.1582	-9.79434	0.42005		23.6611	7.57282	3.79257	-32.3944	4.00988	-5.68754	19.299	-9.2364	0.61654		22.4412	8.52628	5.47677	-31.548	3.74121	-5.24571	18.2286	-9.51537	0.518295		22.4412	8.52628	5.47677	-31.548	3.74121	-5.24571	18.2286	-9.51537	0.518295
	21.0469	9.43818	7.21116	-31.0877	3.60922	-4.69996	17.724	-9.69217	0.30531		23.2655	7.44107	3.62926	-32.4354	3.99068	-5.6373	19.7175	-9.13159	0.69798		22.1562	8.43962	5.42021	-31.7615	3.79995	-5.16863	18.7208	-9.41188	0.501645		22.1562	8.43962	5.42021	-31.7615	3.79995	-5.16863	18.7208	-9.41188	0.501645
	20.8699	9.36395	7.04623	-31.453	3.63006	-4.61323	18.3121	-9.49188	0.34679		22.8733	7.30946	3.4484	-32.4751	3.95403	-5.58454	20.1337	-9.03488	0.79121		21.8716	8.33671	5.24732	-31.9641	3.79204	-5.09889	19.2229	-9.26338	0.569		21.8716	8.33671	5.24732	-31.9641	3.79204	-5.09889	19.2229	-9.26338	0.569
	20.6929	9.28972	6.88131	-31.8184	3.6509	-4.52649	18.9003	-9.29159	0.38827		22.4334	7.1538	3.3938	-32.4262	3.98477	-5.54051	20.4547	-8.93414	0.80365		21.5632	8.22176	5.13755	-32.1223	3.81784	-5.0335	19.6775	-9.11286	0.59596		21.5632	8.22176	5.13755	-32.1223	3.81784	-5.0335	19.6775	-9.11286	0.59596
	20.3848	9.19979	6.96758	-31.9945	3.6663	-4.54827	19.355	-9.12977	0.29245		21.9697	6.98611	3.40235	-32.3331	4.04922	-5.50084	20.7281	-8.83139	0.77571		21.1773	8.09295	5.18497	-32.1638	3.85776	-5.02456	20.0415	-8.98058	0.53408		21.1773	8.09295	5.18497	-32.1638	3.85776	-5.02456	20.0415	-8.98058	0.53408
	20.0637	9.10829	7.07897	-32.1517	3.68115	-4.58089	19.7963	-8.97179	0.18291		21.5255	6.82314	3.36245	-32.2327	4.0862	-5.45524	20.9944	-8.7058	0.78686		20.7946	7.96572	5.22071	-32.1922	3.88368	-5.01806	20.3953	-8.83879	0.484885		20.7946	7.96572	5.22071	-32.1922	3.88368	-5.01806	20.3953	-8.83879	0.484885
	19.7423	8.97185	7.04464	-32.2734	3.67548	-4.53612	20.2433	-8.86137	0.16925		21.1057	6.66605	3.262	-32.1234	4.08884	-5.40223	21.2518	-8.55164	0.84688		20.424	7.81895	5.15332	-32.1984	3.88216	-4.96917	20.7475	-8.7065	0.508065		20.424	7.81895	5.15332	-32.1984	3.88216	-4.96917	20.7475	-8.7065	0.508065
	19.4209	8.80972	6.92705	-32.3747	3.65808	-4.44713	20.6935	-8.77814	0.21038		20.6856	6.49903	3.16284	-32.0016	4.08878	-5.33871	21.4966	-8.39675	0.90343		20.0532	7.65437	5.04495	-32.1881	3.87343	-4.89292	21.0951	-8.58745	0.556905		20.0532	7.65437	5.04495	-32.1881	3.87343	-4.89292	21.0951	-8.58745	0.556905
	19.098	8.62202	6.82262	-32.4187	3.66589	-4.37047	21.1255	-8.69754	0.27736		20.2646	6.29722	3.06821	-31.8358	4.07929	-5.23841	21.6973	-8.23931	0.94788		19.6813	7.45962	4.94541	-32.1272	3.87259	-4.80444	21.4114	-8.46842	0.61262		19.6813	7.45962	4.94541	-32.1272	3.87259	-4.80444	21.4114	-8.46842	0.61262
	18.7728	8.38957	6.74124	-32.3625	3.71782	-4.31538	21.5256	-8.62155	0.38955		19.8437	6.09542	2.97358	-31.67	4.06979	-5.13812	21.898	-8.08187	0.99232		19.3083	7.24249	4.85741	-32.0162	3.8938	-4.72675	21.7118	-8.35171	0.690935		19.3083	7.24249	4.85741	-32.0162	3.8938	-4.72675	21.7118	-8.35171	0.690935
	18.4439	8.15656	6.66546	-32.2935	3.76753	-4.25716	21.9162	-8.54832	0.49504		19.3463	5.91164	3.15549	-31.3516	4.10065	-5.07935	21.9163	-7.96477	0.8396		18.8951	7.0341	4.91047	-31.8225	3.93409	-4.66826	21.9162	-8.25654	0.66732		18.8951	7.0341	4.91047	-31.8225	3.93409	-4.66826	21.9162	-8.25654	0.66732
	18.0787	7.91802	6.64582	-32.0967	3.79509	-4.16759	22.2106	-8.50269	0.53345		18.8489	5.72785	3.3374	-31.0332	4.13152	-5.02058	21.9346	-7.84766	0.68688		18.4638	6.82294	4.99161	-31.5649	3.96331	-4.59408	22.0726	-8.17517	0.610165		18.4638	6.82294	4.99161	-31.5649	3.96331	-4.59408	22.0726	-8.17517	0.610165
	17.7136	7.67947	6.62617	-31.8999	3.82265	-4.07803	22.5051	-8.45706	0.57187		18.3461	5.49383	3.31271	-30.7523	4.09927	-4.91187	21.9495	-7.68495	0.69987		18.0298	6.58665	4.96944	-31.3261	3.96096	-4.49495	22.2273	-8.071	0.63587		18.0298	6.58665	4.96944	-31.3261	3.96096	-4.49495	22.2273	-8.071	0.63587
	17.3001	7.44204	6.51188	-31.6732	3.76153	-3.99612	22.7876	-8.34689	0.67153		17.8417	5.24546	3.229	-30.4823	4.049	-4.78889	21.9634	-7.5092	0.7602		17.5709	6.34375	4.87044	-31.0777	3.90526	-4.3925	22.3755	-7.92805	0.715865		17.5709	6.34375	4.87044	-31.0777	3.90526	-4.3925	22.3755	-7.92805	0.715865
	16.8758	7.20485	6.37656	-31.4398	3.68071	-3.91591	23.0674	-8.22237	0.78481		17.3508	4.98802	3.16418	-30.1804	3.99088	-4.71266	21.9452	-7.30649	0.86292		17.1133	6.09643	4.77037	-30.8101	3.8358	-4.31428	22.5063	-7.76443	0.823865		17.1133	6.09643	4.77037	-30.8101	3.8358	-4.31428	22.5063	-7.76443	0.823865
	16.437	6.96256	6.22345	-31.1857	3.57426	-3.83347	23.3103	-8.0803	0.94354		16.8708	4.72332	3.11447	-29.8531	3.92649	-4.67383	21.9013	-7.08222	0.99956		16.6539	5.84294	4.66896	-30.5194	3.75038	-4.25365	22.6058	-7.58126	0.97155		16.6539	5.84294	4.66896	-30.5194	3.75038	-4.25365	22.6058	-7.58126	0.97155
	15.9862	6.71601	6.05552	-30.9144	3.44646	-3.74915	23.5225	-7.92359	1.14014		16.3794	4.44986	3.06923	-29.5232	3.85816	-4.61421	21.8291	-6.85838	1.11506		16.1828	5.58293	4.56238	-30.2188	3.65231	-4.18168	22.6758	-7.39098	1.1276		16.1828	5.58293	4.56238	-30.2188	3.65231	-4.18168	22.6758	-7.39098	1.1276
	15.5263	6.46656	5.88491	-30.6209	3.3179	-3.66279	23.6996	-7.77914	1.33096		15.8654	4.15887	3.03291	-29.1884	3.78195	-4.51301	21.7004	-6.63539	1.18832		15.6959	5.31271	4.45891	-29.9046	3.54992	-4.0879	22.7	-7.20726	1.25964		15.6959	5.31271	4.45891	-29.9046	3.54992	-4.0879	22.7	-7.20726	1.25964
	15.0423	6.20937	5.70718	-30.2684	3.18734	-3.57095	23.7831	-7.66739	1.50638		15.3515	3.86963	2.98541	-28.8546	3.70182	-4.41179	21.565	-6.40924	1.27265		15.1969	5.0395	4.34629	-29.5615	3.44458	-3.99137	22.6741	-7.03831	1.38952		15.1969	5.0395	4.34629	-29.5615	3.44458	-3.99137	22.6741	-7.03831	1.38952
	14.5583	5.95218	5.52945	-29.9158	3.05677	-3.47911	23.8666	-7.55564	1.6818		14.8391	3.59441	2.84836	-28.5297	3.59037	-4.31027	21.376	-6.15774	1.44566		14.6987	4.7733	4.18891	-29.2228	3.32357	-3.89469	22.6213	-6.85669	1.56373		14.6987	4.7733	4.18891	-29.2228	3.32357	-3.89469	22.6213	-6.85669	1.56373
	14.0127	5.65111	5.32625	-29.5583	2.90704	-3.29648	23.9435	-7.39511	1.83127		14.3268	3.31919	2.71131	-28.2047	3.47893	-4.20876	21.187	-5.90624	1.61866		14.1697	4.48515	4.01878	-28.8815	3.19299	-3.75262	22.5652	-6.65067	1.72497		14.1697	4.48515	4.01878	-28.8815	3.19299	-3.75262	22.5652	-6.65067	1.72497
	13.467	5.35004	5.12306	-29.2007	2.75731	-3.11384	24.0204	-7.23457	1.98074		13.8089	3.03701	2.64643	-27.8349	3.38458	-4.10889	20.8873	-5.6341	1.74534		13.638	4.19353	3.88475	-28.5178	3.07095	-3.61137	22.4539	-6.43433	1.86304		13.638	4.19353	3.88475	-28.5178	3.07095	-3.61137	22.4539	-6.43433	1.86304
	12.9309	5.05632	5.01266	-28.8038	2.6419	-2.94036	24.0041	-7.08407	2.06615		13.2904	2.75395	2.59057	-27.4594	3.29237	-4.00922	20.5738	-5.35937	1.86623		13.1107	3.90514	3.80161	-28.1316	2.96713	-3.47479	22.289	-6.22172	1.96619		13.1107	3.90514	3.80161	-28.1316	2.96713	-3.47479	22.289	-6.22172	1.96619
	12.3984	4.76535	4.93707	-28.3921	2.53937	-2.77031	23.9528	-6.93734	2.12754		12.7583	2.47868	2.53422	-27.0711	3.22353	-3.9356	20.2252	-5.11965	1.99685		12.5783	3.62202	3.73564	-27.7316	2.88145	-3.35296	22.089	-6.0285	2.0622		12.5783	3.62202	3.73564	-27.7316	2.88145	-3.35296	22.089	-6.0285	2.0622
	11.851	4.46296	4.87174	-27.9557	2.45658	-2.65459	23.842	-6.7757	2.20592		12.2193	2.2073	2.47761	-26.6764	3.16638	-3.87501	19.859	-4.89742	2.13233		12.0351	3.33513	3.67468	-27.316	2.81148	-3.2648	21.8505	-5.83656	2.16913		12.0351	3.33513	3.67468	-27.316	2.81148	-3.2648	21.8505	-5.83656	2.16913
	11.2857	4.14687	4.81872	-27.4896	2.39746	-2.60407	23.6599	-6.59617	2.30469		11.6822	1.93426	2.42394	-26.2892	3.09857	-3.74694	19.4837	-4.71734	2.21582		11.484	3.04056	3.62133	-26.8894	2.74802	-3.1755	21.5718	-5.65676	2.26025		11.484	3.04056	3.62133	-26.8894	2.74802	-3.1755	21.5718	-5.65676	2.26025
	10.7195	3.83213	4.78123	-27.0232	2.34222	-2.5475	23.4629	-6.42917	2.38513		11.1475	1.65915	2.37392	-25.9114	3.01744	-3.53452	19.0969	-4.58994	2.2343		10.9335	2.74564	3.57757	-26.4673	2.67983	-3.04101	21.2799	-5.50955	2.30972		10.9335	2.74564	3.57757	-26.4673	2.67983	-3.04101	21.2799	-5.50955	2.30972
	10.149	3.52343	4.81355	-26.5559	2.3044	-2.46373	23.1987	-6.31858	2.3831		10.6109	1.38253	2.33612	-25.5121	2.94332	-3.36704	18.6839	-4.4354	2.26856		10.38	2.45298	3.57484	-26.034	2.62386	-2.91539	20.9413	-5.37699	2.32583		10.38	2.45298	3.57484	-26.034	2.62386	-2.91539	20.9413	-5.37699	2.32583
	9.57845	3.21474	4.84587	-26.0886	2.26658	-2.37995	22.9344	-6.20799	2.38106		10.0681	1.1006	2.34113	-25.0374	2.89374	-3.35681	18.1796	-4.1859	2.35807		9.82325	2.15767	3.5935	-25.563	2.58016	-2.86838	20.557	-5.19695	2.36957		9.82325	2.15767	3.5935	-25.563	2.58016	-2.86838	20.557	-5.19695	2.36957
	9.02867	2.89401	4.89	-25.5795	2.2537	-2.32356	22.5473	-6.14047	2.42043		9.52517	0.81867	2.34613	-24.5627	2.84417	-3.34658	17.6752	-3.9364	2.44758		9.27692	1.85634	3.61807	-25.0711	2.54894	-2.83507	20.1113	-5.03843	2.434		9.27692	1.85634	3.61807	-25.0711	2.54894	-2.83507	20.1113	-5.03843	2.434
	8.48096	2.57207	4.93531	-25.0661	2.24332	-2.2699	22.148	-6.07725	2.46394		8.97232	0.53991	2.30276	-24.0606	2.78647	-3.34261	17.0153	-3.8446	2.58906		8.72664	1.55599	3.61903	-24.5634	2.5149	-2.80626	19.5816	-4.96092	2.5265		8.72664	1.55599	3.61903	-24.5634	2.5149	-2.80626	19.5816	-4.96092	2.5265
	7.93008	2.24044	4.99408	-24.56	2.20761	-2.23226	21.7612	-5.86029	2.49659		8.41947	0.26115	2.25939	-23.5585	2.72878	-3.33863	16.3554	-3.75279	2.73054		8.17478	1.2508	3.62674	-24.0593	2.4682	-2.78545	19.0583	-4.80654	2.61356		8.17478	1.2508	3.62674	-24.0593	2.4682	-2.78545	19.0583	-4.80654	2.61356
	7.37738	1.90327	5.06053	-24.0579	2.15743	-2.20378	21.3817	-5.55547	2.52304		7.88299	-0.0152	2.17257	-23.0693	2.65333	-3.25324	15.5897	-3.60492	2.88439		7.63018	0.944035	3.61655	-23.5636	2.40538	-2.72851	18.4857	-4.58019	2.70371		7.63018	0.944035	3.61655	-23.5636	2.40538	-2.72851	18.4857	-4.58019	2.70371
	6.83105	1.56616	5.09729	-23.5619	2.10946	-2.17087	20.9693	-5.31	2.55639		7.35119	-0.29086	2.07334	-22.5837	2.5728	-3.1446	14.7938	-3.44104	3.04179		7.09112	0.63765	3.58532	-23.0728	2.34113	-2.65774	17.8816	-4.37552	2.79909		7.09112	0.63765	3.58532	-23.0728	2.34113	-2.65774	17.8816	-4.37552	2.79909
	6.29586	1.22917	5.08211	-23.0765	2.06537	-2.1302	20.4996	-5.16836	2.60184		6.81648	-0.53523	1.95577	-22.0845	2.43645	-3.07321	13.9325	-3.1995	3.19477		6.55617	0.34697	3.51894	-22.5805	2.25091	-2.6017	17.216	-4.18393	2.89831		6.55617	0.34697	3.51894	-22.5805	2.25091	-2.6017	17.216	-4.18393	2.89831
	5.75917	0.89266	5.05965	-22.5835	2.02125	-2.10162	20.018	-5.02479	2.66278		6.27943	-0.75456	1.82352	-21.5743	2.25545	-3.03162	13.0188	-2.89583	3.34424		6.0193	0.06905	3.44158	-22.0789	2.13835	-2.56662	16.5184	-3.96031	3.00351		6.0193	0.06905	3.44158	-22.0789	2.13835	-2.56662	16.5184	-3.96031	3.00351
	5.2074	0.56107	4.96439	-22.014	1.97693	-2.19384	19.4174	-4.86183	2.87871		5.75389	-0.99091	1.67392	-21.0586	2.09964	-3.01326	12.0547	-2.61852	3.54969		5.48064	-0.21492	3.31915	-21.5363	2.03829	-2.60355	15.736	-3.74017	3.2142		5.48064	-0.21492	3.31915	-21.5363	2.03829	-2.60355	15.736	-3.74017	3.2142
	4.65563	0.22948	4.86914	-21.4445	1.93261	-2.28606	18.8167	-4.69888	3.09464		5.25135	-1.26129	1.48961	-20.5317	1.99423	-3.04133	10.9896	-2.39393	3.8671		4.95349	-0.515905	3.17937	-20.9881	1.96342	-2.6637	14.9032	-3.54641	3.48087		4.95349	-0.515905	3.17937	-20.9881	1.96342	-2.6637	14.9032	-3.54641	3.48087
	4.12225	-0.10186	4.73279	-20.8927	1.86112	-2.28514	18.1195	-4.54103	3.21613		4.74946	-1.52645	1.2988	-19.9961	1.8792	-3.09128	9.90635	-2.16672	4.21165		4.43586	-0.814155	3.01579	-20.4444	1.87016	-2.68821	14.0129	-3.35387	3.71389		4.43586	-0.814155	3.01579	-20.4444	1.87016	-2.68821	14.0129	-3.35387	3.71389
	3.59297	-0.43314	4.58732	-20.3448	1.7836	-2.26353	17.4008	-4.38432	3.31664		4.25281	-1.74978	1.05598	-19.3902	1.68725	-3.31628	8.6775	-1.91861	4.77338		3.92289	-1.09146	2.82165	-19.8675	1.73542	-2.78991	13.0392	-3.15146	4.04501		3.92289	-1.09146	2.82165	-19.8675	1.73542	-2.78991	13.0392	-3.15146	4.04501
	3.0571	-0.75746	4.4043	-19.7816	1.6963	-2.26248	16.6028	-4.20156	3.47796		3.75616	-1.97311	0.81316	-18.7843	1.4953	-3.54127	7.44864	-1.67049	5.33511		3.40663	-1.36529	2.60873	-19.2829	1.5958	-2.90187	12.0257	-2.93602	4.40653		3.40663	-1.36529	2.60873	-19.2829	1.5958	-2.90187	12.0257	-2.93602	4.40653
	2.51575	-1.07598	4.18999	-19.2058	1.60086	-2.27858	15.7385	-3.99708	3.68996		3.25749	-2.2105	0.6683	-18.2299	1.35304	-3.6311	6.20826	-1.35795	5.62505		2.88662	-1.64324	2.42915	-18.7179	1.47695	-2.95484	10.9734	-2.67752	4.6575		2.88662	-1.64324	2.42915	-18.7179	1.47695	-2.95484	10.9734	-2.67752	4.6575
	1.98484	-1.38417	3.97697	-18.6332	1.5102	-2.29404	14.8314	-3.79054	3.89173		2.75857	-2.44965	0.5357	-17.682	1.21701	-3.70402	4.96643	-1.03736	5.88102		2.3717	-1.91691	2.25633	-18.1576	1.3636	-2.99903	9.8989	-2.41395	4.88638		2.3717	-1.91691	2.25633	-18.1576	1.3636	-2.99903	9.8989	-2.41395	4.88638
	1.48179	-1.66482	3.76741	-18.069	1.43231	-2.30783	13.8098	-3.57849	4.0662		2.2552	-2.67166	0.35969	-17.0926	1.0471	-3.76012	3.63035	-0.73702	6.17905		1.8685	-2.16824	2.06355	-17.5808	1.23971	-3.03397	8.72007	-2.15775	5.12263		1.8685	-2.16824	2.06355	-17.5808	1.23971	-3.03397	8.72007	-2.15775	5.12263
	0.97874	-1.94547	3.55786	-17.5049	1.35441	-2.32163	12.7882	-3.36643	4.24066		1.74962	-2.8851	0.16199	-16.4824	0.86027	-3.80781	2.24715	-0.4468	6.49811		1.36418	-2.41528	1.85993	-16.9937	1.10734	-3.06472	7.51768	-1.90661	5.36939		1.36418	-2.41528	1.85993	-16.9937	1.10734	-3.06472	7.51768	-1.90661	5.36939
	0.4803	-2.21597	3.31369	-16.8831	1.26652	-2.48852	11.5912	-3.15001	4.57678		1.2541	-3.09343	-0.00438	-15.894	0.71114	-3.86253	0.84608	-0.14981	6.75512		0.8672	-2.6547	1.65465	-16.3885	0.98883	-3.17552	6.21865	-1.64991	5.66595		0.8672	-2.6547	1.65465	-16.3885	0.98883	-3.17552	6.21865	-1.64991	5.66595
	-0.01815	-2.48647	3.06952	-16.2613	1.17863	-2.65542	10.3942	-2.93358	4.91289		0.77119	-3.29538	-0.13159	-15.3328	0.60913	-3.92604	-0.57733	0.15566	6.93458		0.37652	-2.89093	1.46897	-15.797	0.89388	-3.29073	4.90844	-1.38896	5.92373		0.37652	-2.89093	1.46897	-15.797	0.89388	-3.29073	4.90844	-1.38896	5.92373
	-0.4818	-2.74434	2.81573	-15.6773	1.09202	-2.77358	9.14704	-2.77805	5.21354		0.2919	-3.49601	-0.25085	-14.7823	0.5104	-3.99776	-1.99373	0.46327	7.10737		-0.09495	-3.12018	1.28244	-15.2298	0.80121	-3.38567	3.57666	-1.15739	6.16045		-0.09495	-3.12018	1.28244	-15.2298	0.80121	-3.38567	3.57666	-1.15739	6.16045
	-0.93242	-2.99747	2.55833	-15.1075	1.00591	-2.87345	7.88107	-2.64537	5.5009		-0.1747	-3.69198	-0.34224	-14.2692	0.42313	-4.09825	-3.38564	0.77839	7.25687		-0.55356	-3.34472	1.10804	-14.6883	0.71452	-3.48585	2.24771	-0.93349	6.37889		-0.55356	-3.34472	1.10804	-14.6883	0.71452	-3.48585	2.24771	-0.93349	6.37889
	-1.37181	-3.23886	2.29275	-14.5381	0.92208	-2.97269	6.55507	-2.49182	5.78794		-0.64129	-3.88794	-0.43364	-13.7562	0.33586	-4.19874	-4.77755	1.09352	7.40636		-1.00655	-3.5634	0.929555	-14.1471	0.62897	-3.58571	0.88876	-0.69915	6.59715		-1.00655	-3.5634	0.929555	-14.1471	0.62897	-3.58571	0.88876	-0.69915	6.59715
	-1.79772	-3.46616	2.01734	-13.9692	0.841	-3.07117	5.15706	-2.31322	6.07459		-1.08077	-4.1003	-0.5722	-13.3041	0.24358	-4.2663	-6.0866	1.37625	7.54795		-1.43925	-3.78323	0.72257	-13.6366	0.54229	-3.66873	-0.46477	-0.468485	6.81127		-1.43925	-3.78323	0.72257	-13.6366	0.54229	-3.66873	-0.46477	-0.468485	6.81127
	-2.21851	-3.68694	1.73736	-13.4074	0.75743	-3.16428	3.7413	-2.11426	6.34217		-1.52025	-4.31267	-0.71076	-12.852	0.1513	-4.33386	-7.39565	1.65899	7.68953		-1.86938	-3.9998	0.5133	-13.1297	0.454365	-3.74907	-1.82717	-0.227635	7.01585		-1.86938	-3.9998	0.5133	-13.1297	0.454365	-3.74907	-1.82717	-0.227635	7.01585
	-2.61624	-3.87839	1.43676	-12.8782	0.66265	-3.23318	2.24572	-1.82362	6.52386		-1.94387	-4.52918	-0.87962	-12.4562	0.13132	-4.42695	-8.66748	1.83661	7.88551		-2.28005	-4.20378	0.27857	-12.6672	0.396985	-3.83006	-3.21088	0.006495	7.20468		-2.28005	-4.20378	0.27857	-12.6672	0.396985	-3.83006	-3.21088	0.006495	7.20468
	-3.01397	-4.06984	1.13617	-12.3489	0.56786	-3.30208	0.75013	-1.53298	6.70555		-2.36297	-4.74688	-1.05713	-12.0765	0.13201	-4.52732	-9.92868	1.98421	8.09703		-2.68847	-4.40836	0.03952	-12.2127	0.349935	-3.9147	-4.58927	0.225615	7.40129		-2.68847	-4.40836	0.03952	-12.2127	0.349935	-3.9147	-4.58927	0.225615	7.40129
	-3.41305	-4.25117	0.79423	-11.8599	0.49424	-3.48967	-0.75477	-1.18955	7.02095		-2.76705	-4.95157	-1.24958	-11.7265	0.0898	-4.60632	-11.1604	2.21663	8.27145		-3.09005	-4.60137	-0.227675	-11.7932	0.29202	-4.048	-5.95758	0.51354	7.6462		-3.09005	-4.60137	-0.227675	-11.7932	0.29202	-4.048	-5.95758	0.51354	7.6462
	-3.81225	-4.43148	0.44816	-11.3749	0.42274	-3.68913	-2.26059	-0.84084	7.34973		-3.15914	-5.14585	-1.45399	-11.4003	0.01327	-4.66822	-12.3686	2.51693	8.41618		-3.4857	-4.78866	-0.502915	-11.3876	0.218005	-4.17868	-7.31457	0.838045	7.88295		-3.4857	-4.78866	-0.502915	-11.3876	0.218005	-4.17868	-7.31457	0.838045	7.88295
	-4.19237	-4.60007	0.09675	-10.9444	0.33308	-3.82758	-3.71108	-0.47574	7.6252		-3.53956	-5.32435	-1.66398	-11.0917	-0.06771	-4.74736	-13.5694	2.87655	8.56526		-3.86597	-4.96221	-0.783615	-11.018	0.132685	-4.28747	-8.64024	1.2004	8.09523		-3.86597	-4.96221	-0.783615	-11.018	0.132685	-4.28747	-8.64024	1.2004	8.09523
	-4.56158	-4.76196	-0.25771	-10.545	0.23305	-3.93118	-5.12995	-0.10127	7.8702		-3.89665	-5.47128	-1.88512	-10.8183	-0.15756	-4.861	-14.7556	3.35484	8.72302		-4.22912	-5.11662	-1.07142	-10.6816	0.037745	-4.39609	-9.94276	1.62678	8.29661		-4.22912	-5.11662	-1.07142	-10.6816	0.037745	-4.39609	-9.94276	1.62678	8.29661
	-4.92821	-4.91364	-0.62901	-10.1667	0.13333	-4.03143	-6.52312	0.26904	8.10539		-4.2515	-5.61202	-2.10934	-10.5536	-0.24929	-4.97507	-15.9405	3.82835	8.87834		-4.58986	-5.26283	-1.36918	-10.3602	-0.05798	-4.50325	-11.2318	2.04869	8.49187		-4.58986	-5.26283	-1.36918	-10.3602	-0.05798	-4.50325	-11.2318	2.04869	8.49187
	-5.29032	-5.04744	-1.02976	-9.82562	0.03415	-4.12581	-7.87132	0.63206	8.32341		-4.58834	-5.70321	-2.35814	-10.3588	-0.35597	-5.09257	-17.1151	4.26363	9.0141		-4.93933	-5.37533	-1.69395	-10.0922	-0.16091	-4.60919	-12.4932	2.44785	8.66876		-4.93933	-5.37533	-1.69395	-10.0922	-0.16091	-4.60919	-12.4932	2.44785	8.66876
	-5.64705	-5.18045	-1.41897	-9.4974	-0.06057	-4.22119	-9.20864	1.01503	8.52862		-4.92518	-5.7944	-2.60694	-10.164	-0.46265	-5.21007	-18.2896	4.69891	9.14986		-5.28611	-5.48742	-2.01295	-9.8307	-0.26161	-4.71563	-13.7491	2.85697	8.83924		-5.28611	-5.48742	-2.01295	-9.8307	-0.26161	-4.71563	-13.7491	2.85697	8.83924
	-5.95002	-5.30559	-1.69285	-9.29836	-0.1107	-4.32656	-10.4371	1.59747	8.60573		-5.25773	-5.84143	-2.81824	-10.0575	-0.57981	-5.33117	-19.4028	5.19036	9.24001		-5.60388	-5.57351	-2.25555	-9.67791	-0.345255	-4.82887	-14.9199	3.39391	8.92287		-5.60388	-5.57351	-2.25555	-9.67791	-0.345255	-4.82887	-14.9199	3.39391	8.92287
	-6.25299	-5.43074	-1.96674	-9.09931	-0.16083	-4.43192	-11.6656	2.1799	8.68285		-5.58974	-5.88294	-3.02486	-9.96196	-0.69829	-5.45273	-20.5083	5.68883	9.32446		-5.92136	-5.65684	-2.4958	-9.53064	-0.42956	-4.94233	-16.0869	3.93437	9.00366		-5.92136	-5.65684	-2.4958	-9.53064	-0.42956	-4.94233	-16.0869	3.93437	9.00366
	-6.54816	-5.50998	-2.22918	-8.97328	-0.2154	-4.56225	-12.7806	2.68189	8.72582		-5.90454	-5.88204	-3.18013	-9.93879	-0.82222	-5.57138	-21.524	6.0801	9.37032		-6.22635	-5.69601	-2.70465	-9.45603	-0.51881	-5.06682	-17.1523	4.381	9.04807		-6.22635	-5.69601	-2.70465	-9.45603	-0.51881	-5.06682	-17.1523	4.381	9.04807
	-6.8416	-5.57903	-2.48908	-8.86348	-0.27095	-4.69814	-13.8704	3.16599	8.76121		-6.21075	-5.85995	-3.30972	-9.95177	-0.94889	-5.68859	-22.4947	6.41778	9.39689		-6.52618	-5.71949	-2.8994	-9.40762	-0.60992	-5.19337	-18.1826	4.79188	9.07905		-6.52618	-5.71949	-2.8994	-9.40762	-0.60992	-5.19337	-18.1826	4.79188	9.07905
	-7.10471	-5.62922	-2.74303	-8.80679	-0.31831	-4.83412	-14.9465	3.58807	8.80597		-6.50391	-5.82279	-3.40757	-10.0198	-1.06061	-5.77973	-23.3897	6.69665	9.36565		-6.80431	-5.726	-3.0753	-9.41328	-0.68946	-5.30692	-19.1681	5.14236	9.08581		-6.80431	-5.726	-3.0753	-9.41328	-0.68946	-5.30692	-19.1681	5.14236	9.08581
	-7.34255	-5.66369	-2.99202	-8.79436	-0.35884	-4.97019	-16.0113	3.95845	8.85856		-6.78078	-5.7668	-3.46574	-10.1565	-1.15365	-5.83828	-24.19	6.90203	9.26215		-7.06166	-5.71525	-3.22888	-9.47543	-0.756245	-5.40423	-20.1007	5.43024	9.06035		-7.06166	-5.71525	-3.22888	-9.47543	-0.756245	-5.40423	-20.1007	5.43024	9.06035
	-7.58781	-5.6944	-3.23105	-8.80196	-0.39016	-5.10623	-17.0565	4.30601	8.88634		-7.05753	-5.70345	-3.5165	-10.3165	-1.24849	-5.89613	-24.9255	7.05368	9.1649		-7.32267	-5.69893	-3.37378	-9.55923	-0.819325	-5.50118	-20.991	5.67985	9.02562		-7.32267	-5.69893	-3.37378	-9.55923	-0.819325	-5.50118	-20.991	5.67985	9.02562
	-7.85289	-5.71506	-3.44354	-8.86297	-0.39695	-5.24221	-18.0496	4.59267	8.84797		-7.33386	-5.61434	-3.54129	-10.5579	-1.34965	-5.95151	-25.434	7.01734	9.08949		-7.59337	-5.6647	-3.49241	-9.71041	-0.8733	-5.59686	-21.7418	5.80501	8.96873		-7.59337	-5.6647	-3.49241	-9.71041	-0.8733	-5.59686	-21.7418	5.80501	8.96873
	-8.11796	-5.73573	-3.65602	-8.92398	-0.40374	-5.37819	-19.0426	4.87934	8.80961		-7.61019	-5.52523	-3.56608	-10.7992	-1.4508	-6.0069	-25.9426	6.98099	9.01408		-7.86407	-5.63048	-3.61105	-9.86159	-0.92727	-5.69254	-22.4926	5.93016	8.91184		-7.86407	-5.63048	-3.61105	-9.86159	-0.92727	-5.69254	-22.4926	5.93016	8.91184
grass	c1t9										c1t11
	h			k			a				h			k			a				h			k			a				h			k			a
	32.282	8.43498	3.65009	-10.6507	1.5024	-6.68668	-2.20861	-0.15359	3.12125		30.8249	8.30746	2.49615	-17.5642	2.23902	-5.31196	4.37991	-8.48346	3.1905		31.5535	8.37122	3.07312	-14.1075	1.87071	-5.99932	1.08565	-4.31853	3.15587		31.5535	8.37122	3.07312	-14.1075	1.87071	-5.99932	1.08565	-4.31853	3.15587
	32.1302	8.38911	3.51305	-11.0722	1.60213	-6.5675	-2.42246	-1.68257	3.24018		30.7691	8.31485	2.68692	-18.519	2.37107	-5.41965	5.32643	-8.95535	3.22742		31.4497	8.35198	3.09999	-14.7956	1.9866	-5.99357	1.45199	-5.31896	3.2338		31.4497	8.35198	3.09999	-14.7956	1.9866	-5.99357	1.45199	-5.31896	3.2338
	31.9783	8.34323	3.37601	-11.4937	1.70187	-6.44833	-2.63631	-3.21155	3.35911		30.7134	8.32223	2.87768	-19.4738	2.50312	-5.52735	6.27296	-9.42724	3.26434		31.3459	8.33273	3.12684	-15.4837	2.10249	-5.98784	1.81832	-6.3194	3.31173		31.3459	8.33273	3.12684	-15.4837	2.10249	-5.98784	1.81832	-6.3194	3.31173
	31.8297	8.29835	3.19871	-11.9734	1.77375	-6.25158	-2.49246	-4.46141	3.43463		30.667	8.36266	3.06223	-20.3663	2.60541	-5.58355	7.12741	-9.78173	3.19768		31.2483	8.33051	3.13047	-16.1699	2.18958	-5.91756	2.31747	-7.12157	3.31616		31.2483	8.33051	3.13047	-16.1699	2.18958	-5.91756	2.31747	-7.12157	3.31616
	31.685	8.25476	2.96932	-12.5284	1.80959	-5.95444	-1.88573	-5.35005	3.45397		30.6326	8.44586	3.23874	-21.1783	2.66919	-5.57312	7.8627	-9.98429	2.99699		31.1588	8.35031	3.10403	-16.8534	2.23939	-5.76378	2.98848	-7.66717	3.22548		31.1588	8.35031	3.10403	-16.8534	2.23939	-5.76378	2.98848	-7.66717	3.22548
	31.5404	8.21117	2.73993	-13.0835	1.84543	-5.6573	-1.279	-6.23869	3.4733		30.5982	8.52905	3.41525	-21.9903	2.73296	-5.56269	8.59799	-10.1868	2.79629		31.0693	8.37011	3.07759	-17.5369	2.28919	-5.60999	3.6595	-8.21277	3.13479		31.0693	8.37011	3.07759	-17.5369	2.28919	-5.60999	3.6595	-8.21277	3.13479
	31.3852	8.19187	2.61057	-13.8213	1.92905	-5.47232	-0.31655	-6.69647	3.29156		30.5824	8.62874	3.57692	-22.6833	2.75852	-5.56131	9.20961	-10.2952	2.60379		30.9838	8.4103	3.09375	-18.2523	2.34379	-5.51682	4.44653	-8.49585	2.94767		30.9838	8.4103	3.09375	-18.2523	2.34379	-5.51682	4.44653	-8.49585	2.94767
	31.2285	8.17615	2.49593	-14.586	2.0197	-5.30385	0.69821	-7.0909	3.08026		30.5694	8.73084	3.7364	-23.3588	2.77845	-5.56126	9.80305	-10.3898	2.41249		30.8989	8.4535	3.11617	-18.9724	2.39907	-5.43255	5.25063	-8.74033	2.74638		30.8989	8.4535	3.11617	-18.9724	2.39907	-5.43255	5.25063	-8.74033	2.74638
	31.0845	8.18232	2.42612	-15.4092	2.10124	-5.20218	1.75823	-7.49831	2.96475		30.5445	8.82752	3.85379	-24.0074	2.79437	-5.55606	10.3954	-10.4744	2.26119		30.8145	8.50492	3.13996	-19.7083	2.4478	-5.37912	6.07681	-8.98638	2.61297		30.8145	8.50492	3.13996	-19.7083	2.4478	-5.37912	6.07681	-8.98638	2.61297
	30.9695	8.23778	2.45716	-16.3643	2.1623	-5.25083	2.92011	-7.93491	3.0648		30.4929	8.91199	3.87648	-24.5955	2.80124	-5.53929	10.9853	-10.5369	2.19989		30.7312	8.57489	3.16682	-20.4799	2.48177	-5.39506	6.95272	-9.23592	2.63234		30.7312	8.57489	3.16682	-20.4799	2.48177	-5.39506	6.95272	-9.23592	2.63234
	30.8544	8.29324	2.4882	-17.3194	2.22336	-5.29948	4.08199	-8.37151	3.16485		30.4413	8.99646	3.89917	-25.1837	2.80811	-5.52251	11.5752	-10.5994	2.1386		30.6479	8.64485	3.19368	-21.2515	2.51573	-5.41099	7.82861	-9.48546	2.65172		30.6479	8.64485	3.19368	-21.2515	2.51573	-5.41099	7.82861	-9.48546	2.65172
	30.7834	8.31295	2.638	-18.2742	2.33721	-5.39204	5.08373	-8.83435	3.21796		30.3383	9.08714	3.90518	-25.7143	2.81359	-5.48861	12.1283	-10.6094	2.10141		30.5609	8.70004	3.27159	-21.9942	2.5754	-5.44032	8.60603	-9.72189	2.65969		30.5609	8.70004	3.27159	-21.9942	2.5754	-5.44032	8.60603	-9.72189	2.65969
	30.7277	8.32034	2.82876	-19.229	2.46926	-5.49973	6.03026	-9.30624	3.25487		30.2176	9.17996	3.90544	-26.2249	2.81858	-5.44879	12.6687	-10.6013	2.07254		30.4727	8.75015	3.3671	-22.727	2.64392	-5.47426	9.34948	-9.95379	2.66371		30.4727	8.75015	3.3671	-22.727	2.64392	-5.47426	9.34948	-9.95379	2.66371
	30.6758	8.34133	3.01697	-20.1581	2.58906	-5.58623	6.93887	-9.72979	3.24914		30.0889	9.26934	3.91454	-26.7312	2.83064	-5.40657	13.206	-10.5897	2.03207		30.3824	8.80533	3.46576	-23.4447	2.70985	-5.4964	10.0725	-10.1597	2.6406		30.3824	8.80533	3.46576	-23.4447	2.70985	-5.4964	10.0725	-10.1597	2.6406
	30.6414	8.42453	3.19348	-20.9701	2.65283	-5.57579	7.67416	-9.93235	3.04845		29.924	9.343	3.96407	-27.2173	2.87503	-5.35329	13.7294	-10.5615	1.93861		30.2827	8.88377	3.57877	-24.0937	2.76393	-5.46454	10.7018	-10.2469	2.49353		30.2827	8.88377	3.57877	-24.0937	2.76393	-5.46454	10.7018	-10.2469	2.49353
	30.607	8.50772	3.36999	-21.7821	2.71661	-5.56536	8.40945	-10.1349	2.84775		29.7591	9.41665	4.0136	-27.7034	2.91943	-5.30002	14.2528	-10.5333	1.84514		30.1831	8.96218	3.69179	-24.7428	2.81802	-5.43269	11.3311	-10.3341	2.34645		30.1831	8.96218	3.69179	-24.7428	2.81802	-5.43269	11.3311	-10.3341	2.34645
	30.5858	8.60256	3.53602	-22.5101	2.75341	-5.56132	9.05745	-10.271	2.65284		29.5812	9.47004	3.9741	-28.1741	2.93295	-5.22187	14.7743	-10.4801	1.8199		30.0835	9.0363	3.75506	-25.3421	2.84318	-5.39159	11.9159	-10.3756	2.23637		30.0835	9.0363	3.75506	-25.3421	2.84318	-5.39159	11.9159	-10.3756	2.23637
	30.5727	8.70466	3.69551	-23.1856	2.77334	-5.56127	9.65089	-10.3655	2.46154		29.395	9.51077	3.87897	-28.6351	2.92718	-5.12816	15.2946	-10.4112	1.8373		29.9839	9.10772	3.78724	-25.9103	2.85026	-5.34471	12.4727	-10.3884	2.14942		29.9839	9.10772	3.78724	-25.9103	2.85026	-5.34471	12.4727	-10.3884	2.14942
	30.5577	8.80587	3.84797	-23.8566	2.79261	-5.56037	10.2441	-10.4584	2.27691		29.2055	9.54513	3.79613	-29.0867	2.92961	-5.03382	15.8075	-10.3449	1.84293		29.8816	9.1755	3.82205	-26.4716	2.86111	-5.29709	13.0258	-10.4016	2.05992		29.8816	9.1755	3.82205	-26.4716	2.86111	-5.29709	13.0258	-10.4016	2.05992
	30.5061	8.89033	3.87066	-24.4447	2.79948	-5.54359	10.8341	-10.5209	2.21561		28.9547	9.46175	3.94075	-29.3639	3.08354	-4.92764	16.1836	-10.3262	1.63074		29.7304	9.17604	3.90571	-26.9043	2.94151	-5.23562	13.5088	-10.4236	1.92318		29.7304	9.17604	3.90571	-26.9043	2.94151	-5.23562	13.5088	-10.4236	1.92318
[truncated: 804 more rows]

## Sheet: s74.75.76.77
s74
concrete	c1t10										c1t12
	h			k			a				h			k			a				h			k			a				h			k			a
[truncated: 1,237 more rows]

## Sheet: s70.71.72.73
s70																				s70
[truncated: 1,239 more rows]

[truncated: 4 more sheets: s65.66.68.69, s61.62.63.64, s57.58.59.60, s25.49.52.56]
